# Supplementary material for: Comprehensive Proteome and Acetyl-Proteome Atlas Reveals Hepatic Lipid Metabolism in Layer Hens with Fatty Liver Hemorrhagic Syndrome
Source: Int J Mol Sci. 2023 May 9;24(10):8491. doi: 10.3390/ijms24108491 (PMC10217887; doi:10.3390/ijms24108491)
Supplement: Supplementary file 1 [file ijms-24-08491-s001.zip]

Archive with 6 entries (5 files):
- ijms-2330460-supplementary/
- ijms-2330460-supplementary/Supplementary figure S1.docx
- ijms-2330460-supplementary/Supplementary Table S1.xlsx
- ijms-2330460-supplementary/Supplementary Table S2.xlsx
- ijms-2330460-supplementary/Supplementary Table S3.xlsx
- ijms-2330460-supplementary/Supplementary Table S4.xlsx
