# Supplementary material for: Comprehensive Proteome and Acetyl-Proteome Atlas Reveals Hepatic Lipid Metabolism in Layer Hens with Fatty Liver Hemorrhagic Syndrome
Source: Int J Mol Sci. 2023 May 9;24(10):8491. doi: 10.3390/ijms24108491 (PMC10217887; doi:10.3390/ijms24108491)
Supplement: Supplementary file 1 [file ijms-24-08491-s001.zip › ijms-2330460-supplementary/Supplementary Table S1.xlsx]

## Sheet: all
GO Terms Level 1	GO Terms Description	GO Terms Level	GO Terms ID	Mapping	Background	All Mapping	All Background	Fold Enrichment	Fisher's exact test p value	-log10(p value)	Related proteins
Cellular Component	blood microparticle	5	GO:0072562	5	10	310	4274	6.89	0.000361519	3.44	E1BV78 E1BZE1 F1NL38 F6UW59 Q02020
	fibrinogen complex	5	GO:0005577	4	6	310	4274	9.19	0.000362371	3.44	E1BV78 F1NAR5 F1P4V1 Q02020
	extracellular space	4	GO:0005615	38	311	310	4274	1.68	0.00131188	2.88	A0A140T8F5 A0A1D5NVL0 A0A1L1RSJ4 A0A1D5P6N3 A0A3Q2U743 A0A1D5PHQ9 A0A1D5PHZ5 A0A1D5PIT4 A0A1D5PR96 A0A3Q2UEG8 A0A3Q2U8Y5 A0A3Q2UI72 A0A3Q2UKP2 P01014 E1BV78 E1BYS4 E1BZE1 E1C4N7 F1NAR5 F1NDU7 F1NF64 F1NJU7 F1NL38 F1NNP0 F1NPN3 F1NV02 F1NXB6 F1NXV6 F1P2M6 F1P4V1 F1P524 F6UW59 O73790 P01012 P01875 P11682 Q02020 Q08392
	platelet alpha granule	10	GO:0031091	9	40	310	4274	3.1	0.00181317	2.74	A0A3Q2U743 A0A3Q2UEG8 A0A3Q2UKP2 E1BV78 E1BZE1 F1NAR5 F1NER9 F1NL38 Q02020
	platelet alpha granule lumen	11	GO:0031093	8	35	310	4274	3.15	0.00291396	2.54	A0A3Q2U743 A0A3Q2UEG8 A0A3Q2UKP2 E1BV78 E1BZE1 F1NAR5 F1NL38 Q02020
	chylomicron	6	GO:0042627	3	5	310	4274	8.27	0.00338553	2.47	F1NV02 F6UW59 P11682
	chylomicron remnant	7	GO:0034360	2	2	310	4274	13.79	0.00524509	2.28	F1NV02 P11682
	mature chylomicron	7	GO:0034359	2	2	310	4274	13.79	0.00524509	2.28	F1NV02 P11682
Molecular Function	serine-type endopeptidase inhibitor activity	7	GO:0004867	9	20	287	3815	5.98	5.46719e-06	5.26	A0A3Q2U743 A0A3Q2UEG8 A0A3Q2UKP2 P01014 F1NAR5 F1NL38 F1NPN3 O73790 P01012
	peptidase inhibitor activity	5	GO:0030414	11	56	287	3815	2.61	0.0025153	2.6	A0A3Q2U743 A0A3Q2UEG8 A0A3Q2UKP2 P01014 E1BZE1 F1NAR5 F1NL38 F1NPN3 F1P0G7 O73790 P01012
	endopeptidase inhibitor activity	6	GO:0004866	11	56	287	3815	2.61	0.0025153	2.6	A0A3Q2U743 A0A3Q2UEG8 A0A3Q2UKP2 P01014 E1BZE1 F1NAR5 F1NL38 F1NPN3 F1P0G7 O73790 P01012
	endopeptidase regulator activity	5	GO:0061135	11	58	287	3815	2.52	0.00336024	2.47	A0A3Q2U743 A0A3Q2UEG8 A0A3Q2UKP2 P01014 E1BZE1 F1NAR5 F1NL38 F1NPN3 F1P0G7 O73790 P01012
	chemokine binding	5	GO:0019956	3	5	287	3815	7.98	0.00375928	2.42	A0A3Q2U743 A0A3Q2UEG8 A0A3Q2UKP2
	C-X-C chemokine binding	6	GO:0019958	3	5	287	3815	7.98	0.00375928	2.42	A0A3Q2U743 A0A3Q2UEG8 A0A3Q2UKP2
	interleukin-8 binding	7	GO:0019959	3	5	287	3815	7.98	0.00375928	2.42	A0A3Q2U743 A0A3Q2UEG8 A0A3Q2UKP2
	interleukin-1 binding	5	GO:0019966	3	5	287	3815	7.98	0.00375928	2.42	A0A3Q2U743 A0A3Q2UEG8 A0A3Q2UKP2
Biological Process	cellular amino acid metabolic process	7	GO:0006520	36	217	302	4226	2.32	1.02507e-06	5.99	A0A1L1RSJ4 A0A1D5P834 A0A1D5PC90 F1N914 A0A1L1RR71 A0A1D5PM39 A0A1D5PND8 A0A1D6UPQ3 P05083 F1NEK9 A0A3Q2U1W2 A0A3Q2U4V3 A0A3Q2U989 A0A3Q2UE34 A0A3Q2UG33 E1BRW8 E1BTA0 E1BVP5 E1BWX4 E1BWX9 E1C1D7 E1C2H6 E1C8M8 E1C9D0 E1C9F4 F1NBE3 F1NJU7 F1NTK1 F1NVJ0 F1NWF6 F1NX32 F1NYW8 F1NZQ9 P28173 R4GJ59 R4GM61
	negative regulation of response to wounding	7	GO:1903035	10	29	302	4226	4.83	1.7658e-05	4.75	E1BV78 E1C420 E1C8M8 F1NAR5 F1NDU7 F1NL38 F1NT98 F1NXB6 F1NXV6 Q02020
	negative regulation of hemostasis	6	GO:1900047	8	19	302	4226	5.89	2.33765e-05	4.63	E1BV78 E1C8M8 F1NAR5 F1NDU7 F1NL38 F1NXB6 F1NXV6 Q02020
	negative regulation of coagulation	6	GO:0050819	8	20	302	4226	5.6	3.65646e-05	4.44	E1BV78 E1C8M8 F1NAR5 F1NDU7 F1NL38 F1NXB6 F1NXV6 Q02020
	carboxylic acid metabolic process	6	GO:0019752	61	518	302	4226	1.65	5.20397e-05	4.28	A0A1D5NUN3 A0A1D5NYF3 A0A1L1RSJ4 A0A1D5P2B1 A0A1D5P834 A0A1D5PC90 E1BZQ4 A0A1D5PIT4 F1N914 A0A1L1RR71 A0A1D5PM39 A0A1D5PMM2 A0A1D5PNC5 A0A1D5PND8 A0A1D5PXZ3 A0A1D6UPQ3 P05083 A0A1L1RVS8 F1NEK9 A0A3Q2U1W2 Q5ZJR8 A0A3Q2U4V3 A0A3Q2U989 A0A3Q2UE34 A0A3Q2UG33 A0A3Q3ARC0 A0A3S5ZP86 A6NAB8 E1BRU9 E1BRW8 E1BSV1 E1BTA0 E1BVP5 E1BWX4 E1BWX9 E1BYY7 E1C1B4 E1C1D7 E1C2H6 E1C8M8 E1C9D0 E1C9F4 F1NBE3 F1NER9 F1N…
	neutral lipid catabolic process	7	GO:0046461	7	18	302	4226	5.44	0.000142161	3.85	A0A1D5NYF3 A0A1D5PXZ3 F1NV02 F1P1V6 F6UW59 P11682 Q05423
	pattern recognition receptor signaling pathway	6	GO:0002221	10	40	302	4226	3.5	0.000368149	3.43	A0A1D5P5I0 A0A3Q3ANE2 A0A1L4FLT3 E1BV78 F1NER9 F1NV02 F1NXP6 Q7SZI5 P11682 Q02020
	carboxylic acid biosynthetic process	7	GO:0046394	26	180	302	4226	2.02	0.000502809	3.3	A0A1D5NUN3 A0A1L1RSJ4 A0A1D5P2B1 A0A1D5P834 A0A1D5PIT4 F1N914 A0A1L1RR71 A0A1D5PMM2 A0A1D5PND8 P05083 F1NEK9 Q5ZJR8 A0A3S5ZP86 A6NAB8 E1BVP5 E1BWX4 E1BYY7 E1C1B4 E1C1D7 E1C8M8 E1C9F4 F1NNP0 F1NT18 F1NTK1 F1NWF6 O73888
	positive regulation of hemostasis	6	GO:1900048	5	11	302	4226	6.36	0.000581842	3.24	F1NAR5 F1NER9 F1NL38 F1NXB6 F1NXV6
	defense response to other organism	6	GO:0098542	22	143	302	4226	2.15	0.000680229	3.17	A0A1D5P5I0 A0A3Q2TXM6 A0A3Q3ANE2 A0A1D5PNC5 H9L3K3 A0A1L4FLT3 A0A3Q3A869 A0A3Q2UGF2 A0A3Q2UI36 A0A3Q2UI72 E1BQG4 P01014 F1NER9 F1NL38 F1NPF7 F1NXV6 P02701 Q02020 Q5F3B5 Q5GAL6 Q5ZJL9 Q6QLQ5
	exocyst localization	7	GO:0051601	4	7	302	4226	8	0.000752983	3.12	Q5ZJ43 A0A1D5P782 A0A3Q2U4M6 F1P0L9
	defense response to bacterium	7	GO:0042742	16	93	302	4226	2.41	0.000757115	3.12	A0A3Q2TXM6 A0A3Q3ANE2 A0A1D5PNC5 A0A1L4FLT3 A0A3Q3A869 A0A3Q2UI72 E1BQG4 P01014 F1NER9 F1NPF7 F1NXV6 P02701 Q02020 Q5F3B5 Q5GAL6 Q6QLQ5
	glycerolipid catabolic process	7	GO:0046503	7	23	302	4226	4.26	0.000801758	3.1	A0A1D5NYF3 A0A1D5PXZ3 F1NV02 F1P1V6 F6UW59 P11682 Q05423
	regulation of steroid metabolic process	7	GO:0019218	11	53	302	4226	2.9	0.00104293	2.98	A0A1D5PMM2 A0A1D5PU80 A0A1D5PXV5 Q5ZJR8 E1C420 F1NV02 F1P4X7 F1P5C0 F6UW59 P11682 Q5ZHY5

## Sheet: all GO2Protein
GO Terms Level 1	GO Terms ID	GO Terms Level	GO Terms Description	Fold Enrichment	Fisher's exact test p value	Protein accession	Protein description	Gene name	M/C Ratio	Regulated Type	MW [kDa]	Coverage [%]	Peptides	Unique peptides	Razor + unique peptides	Razor + unique peptides C	Razor + unique peptides M	C	M
Biological Process	GO:0007340	8	acrosome reaction	5.6	0.0440567	F1P1V6	AB hydrolase-1 domain-containing protein OS=Gallus gallus OX=9031 GN=ABHD2 PE=3 SV=2	ABHD2	1.553	Up	48.033	40.5	12	12	12	10	12	0.78329	1.21671
Biological Process	GO:0015918	7	sterol transport	1.87	0.162761	F6UW59	Apolipoprotein AIV OS=Gallus gallus OX=9031 GN=apoAIV PE=2 SV=1	apoAIV	3.349	Up	40.682	50	14	14	14	12	14	0.459847	1.54015
Biological Process	GO:0015918	7	sterol transport	1.87	0.162761	F1NV02	Apolipoprotein B OS=Gallus gallus OX=9031 GN=APOB PE=4 SV=2	APOB	0.573	Down	523.35	46.2	191	177	191	187	183	1.27179	0.728209
Biological Process	GO:0015918	7	sterol transport	1.87	0.162761	F1NER9	Glycoprotein IIIb OS=Gallus gallus OX=9031 GN=CD36 PE=3 SV=3	CD36	1.551	Up	52.637	13.8	6	6	6	5	6	0.784086	1.21591
Biological Process	GO:0072175	8	epithelial tube formation	1.87	0.162761	Q76KB1	Heparan sulfate 2-O-sulfotransferase 1 OS=Gallus gallus OX=9031 GN=HS2ST1 PE=1 SV=1	HS2ST1	2.241	Up	41.701	7	2	2	2	2	2	0.617133	1.38287
Biological Process	GO:0072175	8	epithelial tube formation	1.87	0.162761	F1NXP6	Caspase 8 OS=Gallus gallus OX=9031 PE=2 SV=1	--	1.774	Up	54.557	15.4	6	6	6	4	5	0.721016	1.27898
Biological Process	GO:0072175	8	epithelial tube formation	1.87	0.162761	E1C040	HECT-type E3 ubiquitin transferase OS=Gallus gallus OX=9031 GN=HECTD1 PE=3 SV=4	HECTD1	1.706	Up	284.96	5.8	11	11	11	8	11	0.739105	1.2609
Biological Process	GO:0072175	8	epithelial tube formation	1.87	0.162761	F1P0L9	Protein kinase C OS=Gallus gallus OX=9031 GN=PRKCI PE=3 SV=3	PRKCI	1.625	Up	52.834	5.8	2	2	2	2	2	0.761834	1.23817
Biological Process	GO:0007272	7	ensheathment of neurons	1.87	0.162761	F1NT98	Phosphatidylinositol 3,4,5-trisphosphate 3-phosphatase and dual-specificity protein phosphatase PTEN OS=Gallus gallus OX=9031 GN=PTEN PE=3 SV=3	PTEN	1.564	Up	49.393	5.7	2	2	2	2	2	0.780028	1.21997
Biological Process	GO:0007272	7	ensheathment of neurons	1.87	0.162761	E1BVP5	Aspartoacylase OS=Phasianus colchicus OX=9054 PE=3 SV=1	--	2.129	Up	40.923	20.5	5	5	5	5	5	0.639281	1.36072
Biological Process	GO:0007272	7	ensheathment of neurons	1.87	0.162761	A0A3Q3A8D7	N-myc downstream regulated 1 OS=Phasianus colchicus OX=9054 PE=3 SV=1	--	0.537	Down	44.218	41.8	12	12	12	12	12	1.3009	0.699102
Biological Process	GO:0007272	7	ensheathment of neurons	1.87	0.162761	A0A1D5P2B1	Protein quaking OS=Gallus gallus OX=9031 GN=QKI PE=4 SV=2	QKI	1.543	Up	36.725	17.4	5	5	5	4	5	0.78646	1.21354
Biological Process	GO:0051346	6	negative regulation of hydrolase activity	1.43	0.162578	Q5F3Z5	DnaJ homolog subfamily B member 6 OS=Gallus gallus OX=9031 GN=DNAJB6 PE=2 SV=1	DNAJB6	2.095	Up	36.675	11	3	3	3	3	3	0.6461	1.3539
Biological Process	GO:0051346	6	negative regulation of hydrolase activity	1.43	0.162578	P01012	Ovalbumin OS=Gallus gallus OX=9031 GN=SERPINB14 PE=1 SV=2	SERPINB14	0.241	Down	42.881	29.3	9	9	9	8	7	1.61171	0.388292
Biological Process	GO:0051346	6	negative regulation of hydrolase activity	1.43	0.162578	O73790	Heterochromatin-associated protein MENT OS=Gallus gallus OX=9031 GN=SERPINB10 PE=1 SV=1	SERPINB10	1.565	Up	47.383	27.3	11	11	11	9	10	0.779709	1.22029
Biological Process	GO:0051346	6	negative regulation of hydrolase activity	1.43	0.162578	F1P0G7	Latexin OS=Phasianus colchicus OX=9054 PE=3 SV=1	--	0.543	Down	25.258	15.8	3	3	3	3	2	1.29655	0.703454
Biological Process	GO:0051346	6	negative regulation of hydrolase activity	1.43	0.162578	F1NPN3	SERPIN domain-containing protein OS=Gallus gallus OX=9031 GN=SERPINA10 PE=3 SV=3	SERPINA10	0.484	Down	51.261	4.1	2	2	2	2	2	1.3477	0.652295
Biological Process	GO:0051346	6	negative regulation of hydrolase activity	1.43	0.162578	F1NL38	Histidine-rich glycoprotein OS=Gallus gallus OX=9031 PE=2 SV=1	--	2.337	Up	123.03	21.7	16	16	16	14	16	0.599429	1.40057
Biological Process	GO:0051346	6	negative regulation of hydrolase activity	1.43	0.162578	F1NAR5	SERPIN domain-containing protein OS=Gallus gallus OX=9031 GN=SERPINF2 PE=3 SV=3	SERPINF2	0.537	Down	56.973	24.9	8	8	8	8	8	1.30148	0.69852
Biological Process	GO:0051346	6	negative regulation of hydrolase activity	1.43	0.162578	E1BZE1	FETUA protein (Fragment) OS=Odontophorus gujanensis OX=886794 GN=Ahsg PE=4 SV=1	Ahsg	0.585	Down	37.2	29.4	6	6	6	5	4	1.26217	0.737827
Biological Process	GO:0051346	6	negative regulation of hydrolase activity	1.43	0.162578	P01014	Ovalbumin-related protein Y OS=Gallus gallus OX=9031 GN=SERPINB14B PE=1 SV=1	SERPINB14B	0.231	Down	43.772	19.1	6	6	6	6	3	1.62408	0.375923
Biological Process	GO:0051346	6	negative regulation of hydrolase activity	1.43	0.162578	E1BQN6	Protein kinase C OS=Gallus gallus OX=9031 GN=PRKCZ PE=3 SV=1	PRKCZ	1.869	Up	68.248	6.9	3	3	3	2	3	0.69717	1.30283
Biological Process	GO:0051346	6	negative regulation of hydrolase activity	1.43	0.162578	A0A3Q2UKP2	MG2 domain-containing protein OS=Gallus gallus OX=9031 PE=4 SV=1	--	0.614	Down	20.305	32.8	8	8	8	8	7	1.2393	0.760703
Biological Process	GO:0051346	6	negative regulation of hydrolase activity	1.43	0.162578	A0A3Q2UEG8	A2M domain-containing protein OS=Gallus gallus OX=9031 PE=4 SV=1	--	0.628	Down	16.869	25.2	3	2	3	3	3	1.22878	0.771216
Biological Process	GO:0051346	6	negative regulation of hydrolase activity	1.43	0.162578	A0A3Q2U743	A2M_recep domain-containing protein OS=Gallus gallus OX=9031 PE=4 SV=1	--	0.66	Down	61.085	29.9	14	9	14	14	13	1.2045	0.795505
Biological Process	GO:0017156	9	calcium-ion regulated exocytosis	1.71	0.159768	R4GG77	SNARE-associated protein Snapin OS=Gallus gallus OX=9031 GN=SNAPIN PE=3 SV=3	SNAPIN	1.624	Up	14.129	20.6	2	2	2	2	2	0.762233	1.23777
Biological Process	GO:0017156	9	calcium-ion regulated exocytosis	1.71	0.159768	Q5ZKE5	45 kDa calcium-binding protein OS=Gallus gallus OX=9031 GN=SDF4 PE=2 SV=2	SDF4	1.689	Up	41.907	11.5	3	3	3	3	3	0.74387	1.25613
Biological Process	GO:0017156	9	calcium-ion regulated exocytosis	1.71	0.159768	Q5ZK87	t-SNARE coiled-coil homology domain-containing protein OS=Gallus gallus OX=9031 GN=STX16 PE=2 SV=1	STX16	0.622	Down	37.281	16.6	4	4	4	4	3	1.2333	0.766704
Biological Process	GO:0017156	9	calcium-ion regulated exocytosis	1.71	0.159768	A0A3Q2U4M6	Exocyst complex component 3 OS=Gallus gallus OX=9031 GN=EXOC3 PE=3 SV=1	EXOC3	1.55	Up	79.228	6.3	3	3	3	3	3	0.784447	1.21555
Biological Process	GO:0017156	9	calcium-ion regulated exocytosis	1.71	0.159768	E1BT75	Exocyst complex component 7 OS=Gallus gallus OX=9031 GN=EXOC7 PE=3 SV=3	EXOC7	1.645	Up	75.225	6.3	3	3	3	3	3	0.756012	1.24399
Biological Process	GO:0015918	7	sterol transport	1.87	0.162761	P11682	Apolipoprotein B (Fragment) OS=Gallus gallus OX=9031 GN=APOB PE=2 SV=1	APOB	0.521	Down	50.847	39.7	16	2	2	2	2	1.3152	0.684798
Biological Process	GO:0032675	8	regulation of interleukin-6 production	1.87	0.162761	A0A1D5P5I0	RNA helicase OS=Gallus gallus OX=9031 GN=IFIH1 PE=3 SV=1	IFIH1	1.661	Up	125.03	17.5	14	14	14	12	14	0.751483	1.24852
Biological Process	GO:0032675	8	regulation of interleukin-6 production	1.87	0.162761	A0A3Q3ANE2	CARD_2 domain-containing protein OS=Gallus gallus OX=9031 GN=MAVS PE=4 SV=1	MAVS	0.637	Down	63.863	13.1	4	4	4	4	3	1.22178	0.778223
Biological Process	GO:0032675	8	regulation of interleukin-6 production	1.87	0.162761	A0A1L4FLT3	Toll-like receptor 3 OS=Gallus gallus OX=9031 GN=TLR3 PE=3 SV=1	TLR3	2.042	Up	102.55	7.7	5	5	5	4	4	0.657443	1.34256
Biological Process	GO:0002682	4	regulation of immune system process	1.24	0.165847	F1NER9	Glycoprotein IIIb OS=Gallus gallus OX=9031 GN=CD36 PE=3 SV=3	CD36	1.551	Up	52.637	13.8	6	6	6	5	6	0.784086	1.21591
Biological Process	GO:0002682	4	regulation of immune system process	1.24	0.165847	F1NE09	Cytoplasmic FMR1-interacting protein OS=Gallus gallus OX=9031 GN=CYFIP2 PE=3 SV=4	CYFIP2	0.581	Down	145.7	22.6	23	10	10	10	7	1.26493	0.735066
Biological Process	GO:0002682	4	regulation of immune system process	1.24	0.165847	E1BV78	Fibrinogen C-terminal domain-containing protein OS=Gallus gallus OX=9031 GN=FGG PE=4 SV=2	FGG	0.613	Down	49.954	64.2	29	29	29	29	28	1.23977	0.760227
Biological Process	GO:0002682	4	regulation of immune system process	1.24	0.165847	E1BRC1	CD99 molecule (Xg blood group) OS=Phasianus colchicus OX=9054 PE=3 SV=1	--	0.43	Down	19.471	16	2	2	2	2	2	1.39883	0.601173
Biological Process	GO:0002682	4	regulation of immune system process	1.24	0.165847	E1BQN6	Protein kinase C OS=Gallus gallus OX=9031 GN=PRKCZ PE=3 SV=1	PRKCZ	1.869	Up	68.248	6.9	3	3	3	2	3	0.69717	1.30283
Biological Process	GO:0002682	4	regulation of immune system process	1.24	0.165847	E1BQG4	G protein-coupled receptor kinase OS=Gallus gallus OX=9031 GN=GRK5 PE=3 SV=3	GRK5	1.532	Up	67.683	13.6	6	4	6	6	5	0.789811	1.21019
Biological Process	GO:0002682	4	regulation of immune system process	1.24	0.165847	Q5ZKN1	Cyclin-dependent kinase 9 OS=Gallus gallus OX=9031 GN=CDK9 PE=2 SV=1	CDK9	0.248	Down	42.802	7.8	3	2	2	2	2	1.60242	0.39758
Biological Process	GO:0002682	4	regulation of immune system process	1.24	0.165847	A0A3Q3AGK3	Ig-like domain-containing protein OS=Gallus gallus OX=9031 PE=4 SV=1	--	1.626	Up	10.261	44.4	2	2	2	2	2	0.761717	1.23828
Biological Process	GO:0002682	4	regulation of immune system process	1.24	0.165847	A0A3Q3AAP1	LOW QUALITY PROTEIN: wiskott-Aldrich syndrome protein-like OS=Aythya fuligula OX=219594 GN=LOC116501663 PE=4 SV=1	LOC116501663	0.613	Down	47.373	6.8	2	2	2	2	2	1.24025	0.75975
Biological Process	GO:0002682	4	regulation of immune system process	1.24	0.165847	A0A3Q2UKP2	MG2 domain-containing protein OS=Gallus gallus OX=9031 PE=4 SV=1	--	0.614	Down	20.305	32.8	8	8	8	8	7	1.2393	0.760703
Biological Process	GO:0002682	4	regulation of immune system process	1.24	0.165847	A0A3Q2UB91	ELMO domain-containing protein OS=Gallus gallus OX=9031 GN=ELMO2 PE=4 SV=1	ELMO2	1.655	Up	82.861	6.5	3	2	3	2	3	0.753196	1.2468
Biological Process	GO:0002682	4	regulation of immune system process	1.24	0.165847	A0A3Q2UEG8	A2M domain-containing protein OS=Gallus gallus OX=9031 PE=4 SV=1	--	0.628	Down	16.869	25.2	3	2	3	3	3	1.22878	0.771216
Biological Process	GO:0002682	4	regulation of immune system process	1.24	0.165847	A0A1L4FLT3	Toll-like receptor 3 OS=Gallus gallus OX=9031 GN=TLR3 PE=3 SV=1	TLR3	2.042	Up	102.55	7.7	5	5	5	4	4	0.657443	1.34256
Biological Process	GO:0002682	4	regulation of immune system process	1.24	0.165847	H9L3K3	RNA-specific Adenosine deaminase Transcript variant M OS=Gallus gallus OX=9031 GN=ADAR1 PE=2 SV=1	ADAR1	1.689	Up	121.77	4.5	4	4	4	4	4	0.743643	1.25636
Biological Process	GO:0017156	9	calcium-ion regulated exocytosis	1.71	0.159768	Q5ZJ43	Exocyst complex component 8 OS=Gallus gallus OX=9031 GN=EXOC8 PE=2 SV=1	EXOC8	1.513	Up	80.429	4.1	2	2	2	2	2	0.795945	1.20406
Biological Process	GO:0002682	4	regulation of immune system process	1.24	0.165847	A0A3Q3ANE2	CARD_2 domain-containing protein OS=Gallus gallus OX=9031 GN=MAVS PE=4 SV=1	MAVS	0.637	Down	63.863	13.1	4	4	4	4	3	1.22178	0.778223
Biological Process	GO:0002682	4	regulation of immune system process	1.24	0.165847	A0A3Q2U743	A2M_recep domain-containing protein OS=Gallus gallus OX=9031 PE=4 SV=1	--	0.66	Down	61.085	29.9	14	9	14	14	13	1.2045	0.795505
Biological Process	GO:0002682	4	regulation of immune system process	1.24	0.165847	A0A1D5P5I0	RNA helicase OS=Gallus gallus OX=9031 GN=IFIH1 PE=3 SV=1	IFIH1	1.661	Up	125.03	17.5	14	14	14	12	14	0.751483	1.24852
Biological Process	GO:0002682	4	regulation of immune system process	1.24	0.165847	A0A1D5NZ72	TRAF-type zinc finger domain containing 1 OS=Meleagris gallopavo OX=9103 GN=TRAFD1 PE=4 SV=2	TRAFD1	0.652	Down	65.263	7.7	3	3	3	3	2	1.21091	0.789085
Biological Process	GO:0002682	4	regulation of immune system process	1.24	0.165847	A0A1D5NY37	RASK GTPase (Fragment) OS=Leiothrix lutea OX=36275 GN=Kras PE=4 SV=1	Kras	2.165	Up	21.452	31.9	4	2	2	2	2	0.631953	1.36805
Biological Process	GO:0002682	4	regulation of immune system process	1.24	0.165847	A0A140T8F5	Ig-like domain-containing protein OS=Gallus gallus OX=9031 GN=PIGR PE=4 SV=1	PIGR	0.595	Down	70.57	19	11	11	11	11	11	1.2542	0.745799
Biological Process	GO:0031099	4	regeneration	1.58	0.164021	F6UW59	Apolipoprotein AIV OS=Gallus gallus OX=9031 GN=apoAIV PE=2 SV=1	apoAIV	3.349	Up	40.682	50	14	14	14	12	14	0.459847	1.54015
Biological Process	GO:0031099	4	regeneration	1.58	0.164021	P28173	Amidophosphoribosyltransferase OS=Gallus gallus OX=9031 GN=PPAT PE=2 SV=1	PPAT	0.598	Down	56.257	37.3	15	15	15	15	14	1.25171	0.748291
Biological Process	GO:0031099	4	regeneration	1.58	0.164021	F1NXB6	Peptidase_M14 domain-containing protein OS=Gallus gallus OX=9031 GN=CPB2 PE=3 SV=3	CPB2	0.613	Down	48.912	6.9	3	3	3	3	3	1.23958	0.760415
Biological Process	GO:0031099	4	regeneration	1.58	0.164021	F1NT98	Phosphatidylinositol 3,4,5-trisphosphate 3-phosphatase and dual-specificity protein phosphatase PTEN OS=Gallus gallus OX=9031 GN=PTEN PE=3 SV=3	PTEN	1.564	Up	49.393	5.7	2	2	2	2	2	0.780028	1.21997
Biological Process	GO:0031099	4	regeneration	1.58	0.164021	F1NPN3	SERPIN domain-containing protein OS=Gallus gallus OX=9031 GN=SERPINA10 PE=3 SV=3	SERPINA10	0.484	Down	51.261	4.1	2	2	2	2	2	1.3477	0.652295
Biological Process	GO:0031099	4	regeneration	1.58	0.164021	E1BZE1	FETUA protein (Fragment) OS=Odontophorus gujanensis OX=886794 GN=Ahsg PE=4 SV=1	Ahsg	0.585	Down	37.2	29.4	6	6	6	5	4	1.26217	0.737827
Biological Process	GO:0031099	4	regeneration	1.58	0.164021	A0A1D5PHZ5	Carboxypeptidase Q OS=Gallus gallus OX=9031 GN=CPQ PE=4 SV=2	CPQ	0.548	Down	51.97	16	5	5	5	5	4	1.29206	0.707938
Biological Process	GO:0031099	4	regeneration	1.58	0.164021	A0A1D5NZN9	PID domain-containing protein OS=Gallus gallus OX=9031 GN=NOS1AP PE=4 SV=2	NOS1AP	0.605	Down	69.557	4.7	2	2	2	2	2	1.24619	0.753809
Biological Process	GO:0032675	8	regulation of interleukin-6 production	1.87	0.162761	F1NER9	Glycoprotein IIIb OS=Gallus gallus OX=9031 GN=CD36 PE=3 SV=3	CD36	1.551	Up	52.637	13.8	6	6	6	5	6	0.784086	1.21591
Biological Process	GO:0002682	4	regulation of immune system process	1.24	0.165847	A0A3Q2TXM6	Protein kinase domain-containing protein OS=Gallus gallus OX=9031 GN=MAP2K3 PE=3 SV=1	MAP2K3	1.804	Up	39.361	14.7	4	3	4	3	3	0.71324	1.28676
Biological Process	GO:0046883	8	regulation of hormone secretion	1.6	0.158524	Q5F3B5	GNAQ protein (Fragment) OS=Cochlearius cochlearius OX=110676 GN=Gnaq PE=3 SV=1	Gnaq	1.59	Up	42.234	25.6	7	4	4	3	4	0.772103	1.2279
Biological Process	GO:0046883	8	regulation of hormone secretion	1.6	0.158524	Q02020	Fibrinogen beta chain (Fragment) OS=Gallus gallus OX=9031 GN=FGB PE=1 SV=1	FGB	0.589	Down	52.678	75.8	31	29	31	29	28	1.25894	0.741059
Biological Process	GO:0046883	8	regulation of hormone secretion	1.6	0.158524	F1NU06	Mitochondrial pyruvate carrier OS=Gallus gallus OX=9031 GN=MPC2 PE=3 SV=2	MPC2	1.692	Up	15.121	66.9	9	9	9	8	9	0.743063	1.25694
Biological Process	GO:0046782	6	regulation of viral transcription	2.8	0.156756	A0A1D5PXV5	Transcription factor OS=Gallus gallus OX=9031 GN=SP1 PE=2 SV=1	SP1	0.332	Down	77.568	4.4	2	2	2	2	2	1.50118	0.498821
Biological Process	GO:0045776	7	negative regulation of blood pressure	2.8	0.156756	F1NER9	Glycoprotein IIIb OS=Gallus gallus OX=9031 GN=CD36 PE=3 SV=3	CD36	1.551	Up	52.637	13.8	6	6	6	5	6	0.784086	1.21591
Biological Process	GO:0045776	7	negative regulation of blood pressure	2.8	0.156756	E1C8M8	(S)-3-amino-2-methylpropionate transaminase OS=Gallus gallus OX=9031 GN=ABAT PE=3 SV=3	ABAT	0.519	Down	56.552	52	20	20	20	20	20	1.31624	0.683757
Biological Process	GO:0051957	9	positive regulation of amino acid transport	2.8	0.156756	Q90635	Dihydropyrimidinase-related protein 2 OS=Gallus gallus OX=9031 GN=DPYSL2 PE=2 SV=1	DPYSL2	0.612	Down	62.33	54	21	18	21	20	19	1.24032	0.75968
Biological Process	GO:0051957	9	positive regulation of amino acid transport	2.8	0.156756	E1C8M8	(S)-3-amino-2-methylpropionate transaminase OS=Gallus gallus OX=9031 GN=ABAT PE=3 SV=3	ABAT	0.519	Down	56.552	52	20	20	20	20	20	1.31624	0.683757
Biological Process	GO:0060009	11	Sertoli cell development	2.8	0.156756	A0A1D5PZA1	ATP-dependent helicase ATRX OS=Gallus gallus OX=9031 GN=ATRX PE=4 SV=1	ATRX	1.517	Up	269.91	3.8	6	6	6	4	5	0.794643	1.20536
Biological Process	GO:0060009	11	Sertoli cell development	2.8	0.156756	A0A1D5PNE9	AKAP9 protein (Fragment) OS=Odontophorus gujanensis OX=886794 GN=Akap9 PE=4 SV=1	Akap9	1.798	Up	455.44	10.7	35	35	35	19	34	0.714728	1.28527
Biological Process	GO:0060438	7	trachea development	2.8	0.156756	A0A3Q3A869	Anoctamin OS=Gallus gallus OX=9031 GN=ANO1 PE=3 SV=1	ANO1	0.555	Down	115.23	20	16	16	16	16	14	1.28622	0.713781
Biological Process	GO:0060438	7	trachea development	2.8	0.156756	A0A1D5PU80	Sodium/potassium-transporting ATPase subunit alpha OS=Gallus gallus OX=9031 GN=ATP1A1 PE=3 SV=1	ATP1A1	0.584	Down	112.46	43	35	35	35	35	33	1.26245	0.737546
Biological Process	GO:0042053	8	regulation of dopamine metabolic process	2.8	0.156756	E1C8M8	(S)-3-amino-2-methylpropionate transaminase OS=Gallus gallus OX=9031 GN=ABAT PE=3 SV=3	ABAT	0.519	Down	56.552	52	20	20	20	20	20	1.31624	0.683757
Biological Process	GO:0042053	8	regulation of dopamine metabolic process	2.8	0.156756	E1BTA0	Catechol O-methyltransferase OS=Gallus gallus OX=9031 GN=COMT PE=3 SV=1	COMT	0.641	Down	29.788	38.5	7	7	7	7	7	1.21908	0.780919
Biological Process	GO:0043949	8	regulation of cAMP-mediated signaling	2.8	0.156756	E1BQG4	G protein-coupled receptor kinase OS=Gallus gallus OX=9031 GN=GRK5 PE=3 SV=3	GRK5	1.532	Up	67.683	13.6	6	4	6	6	5	0.789811	1.21019
Biological Process	GO:0043949	8	regulation of cAMP-mediated signaling	2.8	0.156756	A0A1D5PDT3	Calcium-transporting ATPase OS=Gallus gallus OX=9031 GN=ATP2B4 PE=3 SV=2	ATP2B4	1.677	Up	124.08	10	8	3	3	2	3	0.747029	1.25297
Biological Process	GO:0045875	10	negative regulation of sister chromatid cohesion	2.8	0.156756	A0A3Q2U257	CHDCT2 domain-containing protein OS=Gallus gallus OX=9031 PE=4 SV=1	--	1.834	Up	26.359	10.6	2	2	2	2	2	0.705826	1.29417
Biological Process	GO:0046782	6	regulation of viral transcription	2.8	0.156756	Q5ZKN1	Cyclin-dependent kinase 9 OS=Gallus gallus OX=9031 GN=CDK9 PE=2 SV=1	CDK9	0.248	Down	42.802	7.8	3	2	2	2	2	1.60242	0.39758
Biological Process	GO:0045875	10	negative regulation of sister chromatid cohesion	2.8	0.156756	A0A1D5PZA1	ATP-dependent helicase ATRX OS=Gallus gallus OX=9031 GN=ATRX PE=4 SV=1	ATRX	1.517	Up	269.91	3.8	6	6	6	4	5	0.794643	1.20536
Biological Process	GO:0019321	6	pentose metabolic process	2.8	0.156756	A0A1D5PT68	FGGY carbohydrate kinase domain containing OS=Phasianus colchicus OX=9054 PE=3 SV=1	--	0.608	Down	56.383	43.2	16	16	16	15	16	1.24346	0.756541
Biological Process	GO:0031424	9	keratinization	2.8	0.156756	A0A1L1RWG9	IF rod domain-containing protein OS=Gallus gallus OX=9031 GN=KRT24 PE=3 SV=2	KRT24	0.436	Down	46.038	15.4	6	4	6	5	5	1.39244	0.607565
Biological Process	GO:0031424	9	keratinization	2.8	0.156756	A0A1D5PQN5	IF rod domain-containing protein OS=Gallus gallus OX=9031 GN=KRT7 PE=3 SV=1	KRT7	0.274	Down	53.763	32.7	17	9	11	11	9	1.5703	0.429696
Biological Process	GO:0060291	9	long-term synaptic potentiation	2.8	0.156756	F1NT98	Phosphatidylinositol 3,4,5-trisphosphate 3-phosphatase and dual-specificity protein phosphatase PTEN OS=Gallus gallus OX=9031 GN=PTEN PE=3 SV=3	PTEN	1.564	Up	49.393	5.7	2	2	2	2	2	0.780028	1.21997
Biological Process	GO:0060291	9	long-term synaptic potentiation	2.8	0.156756	E1BQN6	Protein kinase C OS=Gallus gallus OX=9031 GN=PRKCZ PE=3 SV=1	PRKCZ	1.869	Up	68.248	6.9	3	3	3	2	3	0.69717	1.30283
Biological Process	GO:0036315	7	cellular response to sterol	2.8	0.156756	Q5ZJ39	Density-regulated protein OS=Gallus gallus OX=9031 GN=DENR PE=2 SV=1	DENR	1.517	Up	22.158	18.7	3	3	3	3	2	0.79457	1.20543
Biological Process	GO:0036315	7	cellular response to sterol	2.8	0.156756	A0A1D5PMM2	Cholesterol 7-alpha-monooxygenase OS=Gallus gallus OX=9031 GN=CYP7A1 PE=3 SV=1	CYP7A1	0.525	Down	59.318	10.7	3	3	3	3	2	1.31178	0.688223
Biological Process	GO:0006646	9	phosphatidylethanolamine biosynthetic process	2.8	0.156756	F1NHQ3	ethanolaminephosphotransferase 1 OS=Aythya fuligula OX=219594 GN=SELENOI PE=3 SV=1	SELENOI	1.993	Up	43.635	9.7	2	2	2	2	2	0.668326	1.33167
Biological Process	GO:0006646	9	phosphatidylethanolamine biosynthetic process	2.8	0.156756	A0A1D5PF95	Phosphoethanolamine/phosphocholine phosphatase OS=Gallus gallus OX=9031 GN=PHOSPHO1 PE=3 SV=1	PHOSPHO1	2.484	Up	30.572	32.1	7	7	7	5	7	0.574127	1.42587
Biological Process	GO:1904590	9	negative regulation of protein import	2.8	0.156756	F1NPF7	PH domain-containing protein OS=Gallus gallus OX=9031 GN=FERMT1 PE=3 SV=2	FERMT1	0.631	Down	77.435	17.7	10	9	9	9	7	1.22657	0.773425
Biological Process	GO:1904590	9	negative regulation of protein import	2.8	0.156756	F1NER9	Glycoprotein IIIb OS=Gallus gallus OX=9031 GN=CD36 PE=3 SV=3	CD36	1.551	Up	52.637	13.8	6	6	6	5	6	0.784086	1.21591
Biological Process	GO:0008654	7	phospholipid biosynthetic process	1.52	0.153135	Q5ZM65	Phosphatidylserine synthase 1 OS=Gallus gallus OX=9031 GN=PTDSS1 PE=2 SV=2	PTDSS1	1.518	Up	55.51	19.7	7	7	7	7	7	0.794341	1.20566
Biological Process	GO:0008654	7	phospholipid biosynthetic process	1.52	0.153135	F1NT98	Phosphatidylinositol 3,4,5-trisphosphate 3-phosphatase and dual-specificity protein phosphatase PTEN OS=Gallus gallus OX=9031 GN=PTEN PE=3 SV=3	PTEN	1.564	Up	49.393	5.7	2	2	2	2	2	0.780028	1.21997
Biological Process	GO:0008654	7	phospholipid biosynthetic process	1.52	0.153135	F1NHQ3	ethanolaminephosphotransferase 1 OS=Aythya fuligula OX=219594 GN=SELENOI PE=3 SV=1	SELENOI	1.993	Up	43.635	9.7	2	2	2	2	2	0.668326	1.33167
Biological Process	GO:0019321	6	pentose metabolic process	2.8	0.156756	A0A3Q2U5M7	Ribulose-phosphate 3-epimerase OS=Gallus gallus OX=9031 GN=RPEL1 PE=3 SV=1	RPEL1	1.956	Up	37.028	11.6	2	2	2	2	2	0.676638	1.32336
Biological Process	GO:0002682	4	regulation of immune system process	1.24	0.165847	F1NF64	CFAI factor (Fragment) OS=Odontophorus gujanensis OX=886794 GN=Cfi PE=4 SV=1	Cfi	0.61	Down	67.214	20	8	8	8	8	7	1.24217	0.75783
Biological Process	GO:0042762	6	regulation of sulfur metabolic process	2.8	0.156756	A0A1D5PXV5	Transcription factor OS=Gallus gallus OX=9031 GN=SP1 PE=2 SV=1	SP1	0.332	Down	77.568	4.4	2	2	2	2	2	1.50118	0.498821
Biological Process	GO:0009235	6	cobalamin metabolic process	2.8	0.156756	A0A3Q2U8Y5	DUF4430 domain-containing protein OS=Gallus gallus OX=9031 GN=TCN2 PE=3 SV=1	TCN2	1.565	Up	59.98	7.5	4	4	4	2	4	0.779595	1.2204
Biological Process	GO:0046883	8	regulation of hormone secretion	1.6	0.158524	E1C8M8	(S)-3-amino-2-methylpropionate transaminase OS=Gallus gallus OX=9031 GN=ABAT PE=3 SV=3	ABAT	0.519	Down	56.552	52	20	20	20	20	20	1.31624	0.683757
Biological Process	GO:0046883	8	regulation of hormone secretion	1.6	0.158524	E1C420	3-hydroxy-3-methylglutaryl coenzyme A reductase OS=Gallus gallus OX=9031 GN=HMGCR PE=3 SV=3	HMGCR	0.59	Down	101.33	14	10	10	10	9	10	1.25798	0.742019
Biological Process	GO:0046883	8	regulation of hormone secretion	1.6	0.158524	E1BV78	Fibrinogen C-terminal domain-containing protein OS=Gallus gallus OX=9031 GN=FGG PE=4 SV=2	FGG	0.613	Down	49.954	64.2	29	29	29	29	28	1.23977	0.760227
Biological Process	GO:0046883	8	regulation of hormone secretion	1.6	0.158524	A0A3Q3A869	Anoctamin OS=Gallus gallus OX=9031 GN=ANO1 PE=3 SV=1	ANO1	0.555	Down	115.23	20	16	16	16	16	14	1.28622	0.713781
Biological Process	GO:0046883	8	regulation of hormone secretion	1.6	0.158524	A0A1L1RVS8	Cytochrome P450, family 2, subfamily J, polypeptide 22 OS=Gallirallus okinawae OX=547194 PE=3 SV=1	--	1.913	Up	56.466	34	15	5	5	5	5	0.686638	1.31336
Biological Process	GO:0006570	9	tyrosine metabolic process	2.8	0.156756	F1NYW8	Fumarylacetoacetase OS=Gallus gallus OX=9031 GN=FAH PE=3 SV=2	FAH	0.62	Down	46.548	54.9	19	18	19	18	18	1.23445	0.76555
Biological Process	GO:0006570	9	tyrosine metabolic process	2.8	0.156756	F1NVJ0	4-hydroxyphenylpyruvate dioxygenase OS=Gallus gallus OX=9031 GN=HPD PE=3 SV=3	HPD	0.647	Down	44.963	69.5	23	23	23	22	22	1.21397	0.786029
Biological Process	GO:0006559	11	L-phenylalanine catabolic process	2.8	0.156756	F1NYW8	Fumarylacetoacetase OS=Gallus gallus OX=9031 GN=FAH PE=3 SV=2	FAH	0.62	Down	46.548	54.9	19	18	19	18	18	1.23445	0.76555
Biological Process	GO:0006559	11	L-phenylalanine catabolic process	2.8	0.156756	F1NVJ0	4-hydroxyphenylpyruvate dioxygenase OS=Gallus gallus OX=9031 GN=HPD PE=3 SV=3	HPD	0.647	Down	44.963	69.5	23	23	23	22	22	1.21397	0.786029
Biological Process	GO:0032770	7	positive regulation of monooxygenase activity	2.8	0.156756	A0A1D5NZN9	PID domain-containing protein OS=Gallus gallus OX=9031 GN=NOS1AP PE=4 SV=2	NOS1AP	0.605	Down	69.557	4.7	2	2	2	2	2	1.24619	0.753809
Biological Process	GO:0032770	7	positive regulation of monooxygenase activity	2.8	0.156756	A0A1D5NY37	RASK GTPase (Fragment) OS=Leiothrix lutea OX=36275 GN=Kras PE=4 SV=1	Kras	2.165	Up	21.452	31.9	4	2	2	2	2	0.631953	1.36805
Biological Process	GO:0098815	8	modulation of excitatory postsynaptic potential	2.8	0.156756	F1NT98	Phosphatidylinositol 3,4,5-trisphosphate 3-phosphatase and dual-specificity protein phosphatase PTEN OS=Gallus gallus OX=9031 GN=PTEN PE=3 SV=3	PTEN	1.564	Up	49.393	5.7	2	2	2	2	2	0.780028	1.21997
Biological Process	GO:0098815	8	modulation of excitatory postsynaptic potential	2.8	0.156756	E1BQN6	Protein kinase C OS=Gallus gallus OX=9031 GN=PRKCZ PE=3 SV=1	PRKCZ	1.869	Up	68.248	6.9	3	3	3	2	3	0.69717	1.30283
Biological Process	GO:0002026	8	regulation of the force of heart contraction	2.8	0.156756	A0A1D5PU80	Sodium/potassium-transporting ATPase subunit alpha OS=Gallus gallus OX=9031 GN=ATP1A1 PE=3 SV=1	ATP1A1	0.584	Down	112.46	43	35	35	35	35	33	1.26245	0.737546
Biological Process	GO:0042762	6	regulation of sulfur metabolic process	2.8	0.156756	E1BTA0	Catechol O-methyltransferase OS=Gallus gallus OX=9031 GN=COMT PE=3 SV=1	COMT	0.641	Down	29.788	38.5	7	7	7	7	7	1.21908	0.780919
Biological Process	GO:0002026	8	regulation of the force of heart contraction	2.8	0.156756	A0A1D5PDT3	Calcium-transporting ATPase OS=Gallus gallus OX=9031 GN=ATP2B4 PE=3 SV=2	ATP2B4	1.677	Up	124.08	10	8	3	3	2	3	0.747029	1.25297
Biological Process	GO:0001756	8	somitogenesis	2.8	0.156756	C5HV42	Calcitonin gene-related peptide type 1 receptor OS=Gallus gallus OX=9031 GN=CALCRL PE=2 SV=1	CALCRL	2.211	Up	52.791	5.5	2	2	2	2	2	0.622787	1.37721
Biological Process	GO:0006067	7	ethanol metabolic process	2.8	0.156756	F1NMA3	Sulfotransferase OS=Gallus gallus OX=9031 GN=SULT1B PE=3 SV=2	SULT1B	1.72	Up	34.061	36.1	9	3	3	3	3	0.735251	1.26475
Biological Process	GO:0006067	7	ethanol metabolic process	2.8	0.156756	A0A1D5NUN3	Propionate--CoA ligase OS=Gallus gallus OX=9031 GN=ACSS2 PE=3 SV=1	ACSS2	1.658	Up	77.206	20.8	12	12	12	12	12	0.752551	1.24745
Biological Process	GO:0006577	6	amino-acid betaine metabolic process	2.8	0.156756	E1BXI0	Gamma-butyrobetaine hydroxylase OS=Gallus gallus OX=9031 GN=BBOX1 PE=3 SV=2	BBOX1	1.556	Up	49.425	42.5	12	12	12	11	12	0.782402	1.2176
Biological Process	GO:0006577	6	amino-acid betaine metabolic process	2.8	0.156756	E1BRU9	Carn_acyltransf domain-containing protein OS=Gallus gallus OX=9031 GN=CROT PE=3 SV=3	CROT	1.576	Up	70.06	37.7	17	17	17	16	16	0.776449	1.22355
Biological Process	GO:0032677	8	regulation of interleukin-8 production	2.8	0.156756	A0A1L4FLT3	Toll-like receptor 3 OS=Gallus gallus OX=9031 GN=TLR3 PE=3 SV=1	TLR3	2.042	Up	102.55	7.7	5	5	5	4	4	0.657443	1.34256
Biological Process	GO:0032677	8	regulation of interleukin-8 production	2.8	0.156756	A0A3Q3ANE2	CARD_2 domain-containing protein OS=Gallus gallus OX=9031 GN=MAVS PE=4 SV=1	MAVS	0.637	Down	63.863	13.1	4	4	4	4	3	1.22178	0.778223
Biological Process	GO:0090161	7	Golgi ribbon formation	2.8	0.156756	Q5ZK87	t-SNARE coiled-coil homology domain-containing protein OS=Gallus gallus OX=9031 GN=STX16 PE=2 SV=1	STX16	0.622	Down	37.281	16.6	4	4	4	4	3	1.2333	0.766704
Biological Process	GO:0090161	7	Golgi ribbon formation	2.8	0.156756	F1P4P9	GRIP domain-containing protein OS=Gallus gallus OX=9031 GN=GCC2 PE=4 SV=5	GCC2	1.506	Up	196.15	14.1	17	17	17	12	17	0.797947	1.20205
Biological Process	GO:1901046	6	positive regulation of oviposition	2.8	0.156756	F1NE09	Cytoplasmic FMR1-interacting protein OS=Gallus gallus OX=9031 GN=CYFIP2 PE=3 SV=4	CYFIP2	0.581	Down	145.7	22.6	23	10	10	10	7	1.26493	0.735066
Biological Process	GO:1901046	6	positive regulation of oviposition	2.8	0.156756	A0A3Q2TXM6	Protein kinase domain-containing protein OS=Gallus gallus OX=9031 GN=MAP2K3 PE=3 SV=1	MAP2K3	1.804	Up	39.361	14.7	4	3	4	3	3	0.71324	1.28676
Biological Process	GO:0008586	12	imaginal disc-derived wing vein morphogenesis	2.8	0.156756	A0A3Q3AN15	ARID domain-containing protein OS=Gallus gallus OX=9031 GN=ARID1B PE=4 SV=1	ARID1B	0.648	Down	161.97	3.9	4	4	4	3	4	1.2139	0.786099
Biological Process	GO:0008586	12	imaginal disc-derived wing vein morphogenesis	2.8	0.156756	A0A3Q2U3K1	E3 ubiquitin-protein ligase OS=Gallus gallus OX=9031 GN=LOC107055431 PE=4 SV=1	LOC107055431	0.449	Down	101.16	3.2	2	2	2	2	2	1.38065	0.619354
Biological Process	GO:0009235	6	cobalamin metabolic process	2.8	0.156756	F1NGU0	Metabolism of cobalamin associated A OS=Phasianus colchicus OX=9054 PE=3 SV=1	--	0.506	Down	45.921	14.8	4	4	4	4	4	1.32813	0.671874
Biological Process	GO:0001756	8	somitogenesis	2.8	0.156756	Q5F3Z2	CAP10 domain-containing protein OS=Gallus gallus OX=9031 GN=POGLUT1 PE=2 SV=1	POGLUT1	0.467	Down	45.782	9.7	4	4	4	3	3	1.36362	0.636377
Biological Process	GO:0008654	7	phospholipid biosynthetic process	1.52	0.153135	E1C420	3-hydroxy-3-methylglutaryl coenzyme A reductase OS=Gallus gallus OX=9031 GN=HMGCR PE=3 SV=3	HMGCR	0.59	Down	101.33	14	10	10	10	9	10	1.25798	0.742019
Biological Process	GO:0002682	4	regulation of immune system process	1.24	0.165847	F1NJU7	Tyrosine--tRNA ligase OS=Gallus gallus OX=9031 GN=YARS PE=3 SV=3	YARS	1.675	Up	60.147	59.7	27	26	27	22	27	0.747615	1.25239
Biological Process	GO:0002682	4	regulation of immune system process	1.24	0.165847	F1NSY0	Serine/threonine-protein kinase RIO3 OS=Gallus gallus OX=9031 GN=RIOK3 PE=3 SV=4	RIOK3	2.117	Up	58.528	14.7	5	5	5	3	4	0.641652	1.35835
Biological Process	GO:0051050	6	positive regulation of transport	1.25	0.174242	A0A1D5PNE9	AKAP9 protein (Fragment) OS=Odontophorus gujanensis OX=886794 GN=Akap9 PE=4 SV=1	Akap9	1.798	Up	455.44	10.7	35	35	35	19	34	0.714728	1.28527
Biological Process	GO:0051050	6	positive regulation of transport	1.25	0.174242	A0A3Q3ANE2	CARD_2 domain-containing protein OS=Gallus gallus OX=9031 GN=MAVS PE=4 SV=1	MAVS	0.637	Down	63.863	13.1	4	4	4	4	3	1.22178	0.778223
Biological Process	GO:0051050	6	positive regulation of transport	1.25	0.174242	A0A1D5P5I0	RNA helicase OS=Gallus gallus OX=9031 GN=IFIH1 PE=3 SV=1	IFIH1	1.661	Up	125.03	17.5	14	14	14	12	14	0.751483	1.24852
Biological Process	GO:0051050	6	positive regulation of transport	1.25	0.174242	A0A1D5P782	Sec3-PIP2_bind domain-containing protein OS=Gallus gallus OX=9031 GN=EXOC1 PE=3 SV=1	EXOC1	0.348	Down	100.53	5.2	3	3	3	3	2	1.4832	0.516801
Biological Process	GO:0051050	6	positive regulation of transport	1.25	0.174242	A0A1D5NZN9	PID domain-containing protein OS=Gallus gallus OX=9031 GN=NOS1AP PE=4 SV=2	NOS1AP	0.605	Down	69.557	4.7	2	2	2	2	2	1.24619	0.753809
Biological Process	GO:0051050	6	positive regulation of transport	1.25	0.174242	A0A3Q2U3K1	E3 ubiquitin-protein ligase OS=Gallus gallus OX=9031 GN=LOC107055431 PE=4 SV=1	LOC107055431	0.449	Down	101.16	3.2	2	2	2	2	2	1.38065	0.619354
Biological Process	GO:0051050	6	positive regulation of transport	1.25	0.174242	A0A1D5PMP3	ANK_REP_REGION domain-containing protein OS=Gallus gallus OX=9031 GN=UACA PE=4 SV=2	UACA	1.663	Up	153.92	2.3	2	2	2	2	2	0.751151	1.24885
Biological Process	GO:0051050	6	positive regulation of transport	1.25	0.174242	A0A1D5NVL0	Chitinase OS=Gallus gallus OX=9031 GN=CHIA-M31 PE=3 SV=2	CHIA-M31	0.374	Down	47.776	18.6	6	6	6	6	6	1.45577	0.544231
Biological Process	GO:0051050	6	positive regulation of transport	1.25	0.174242	A0A3Q2U5X1	Annexin OS=Gallus gallus OX=9031 GN=ANXA13 PE=3 SV=1	ANXA13	0.575	Down	34.973	18.5	4	4	4	4	2	1.26999	0.730014
Biological Process	GO:0006644	6	phospholipid metabolic process	1.44	0.172135	Q5ZM65	Phosphatidylserine synthase 1 OS=Gallus gallus OX=9031 GN=PTDSS1 PE=2 SV=2	PTDSS1	1.518	Up	55.51	19.7	7	7	7	7	7	0.794341	1.20566
Biological Process	GO:0006644	6	phospholipid metabolic process	1.44	0.172135	Q5ZKL6	Lysophospholipid acyltransferase 2 OS=Gallus gallus OX=9031 GN=mboat2 PE=2 SV=1	mboat2	0.616	Down	59.552	31.5	15	15	15	15	13	1.23779	0.762213
Biological Process	GO:0006644	6	phospholipid metabolic process	1.44	0.172135	F6UW59	Apolipoprotein AIV OS=Gallus gallus OX=9031 GN=apoAIV PE=2 SV=1	apoAIV	3.349	Up	40.682	50	14	14	14	12	14	0.459847	1.54015
Biological Process	GO:0006644	6	phospholipid metabolic process	1.44	0.172135	F1NT98	Phosphatidylinositol 3,4,5-trisphosphate 3-phosphatase and dual-specificity protein phosphatase PTEN OS=Gallus gallus OX=9031 GN=PTEN PE=3 SV=3	PTEN	1.564	Up	49.393	5.7	2	2	2	2	2	0.780028	1.21997
Biological Process	GO:0006644	6	phospholipid metabolic process	1.44	0.172135	F1NHQ3	ethanolaminephosphotransferase 1 OS=Aythya fuligula OX=219594 GN=SELENOI PE=3 SV=1	SELENOI	1.993	Up	43.635	9.7	2	2	2	2	2	0.668326	1.33167
Biological Process	GO:0006644	6	phospholipid metabolic process	1.44	0.172135	F1N992	Lipid phosphate phosphohydrolase 1 OS=Gallus gallus OX=9031 GN=PLPP1 PE=3 SV=2	PLPP1	2.908	Up	31.806	11	2	2	2	2	2	0.511769	1.48823
Biological Process	GO:0006644	6	phospholipid metabolic process	1.44	0.172135	E1C420	3-hydroxy-3-methylglutaryl coenzyme A reductase OS=Gallus gallus OX=9031 GN=HMGCR PE=3 SV=3	HMGCR	0.59	Down	101.33	14	10	10	10	9	10	1.25798	0.742019
Biological Process	GO:0006644	6	phospholipid metabolic process	1.44	0.172135	A0A3S5ZP86	Cytochrome b5 heme-binding domain-containing protein OS=Gallus gallus OX=9031 GN=FADS1 PE=3 SV=1	FADS1	1.55	Up	59.075	27.4	11	11	11	11	10	0.784354	1.21565
Biological Process	GO:0006644	6	phospholipid metabolic process	1.44	0.172135	A0A3Q3AGL8	Choline-phosphate cytidylyltransferase OS=Gallus gallus OX=9031 GN=PCYT1A PE=3 SV=1	PCYT1A	1.502	Up	42.096	19.1	5	5	5	4	5	0.799336	1.20066
Biological Process	GO:0006644	6	phospholipid metabolic process	1.44	0.172135	A0A1D5PXZ3	PNPLA domain-containing protein OS=Gallus gallus OX=9031 GN=PNPLA3 PE=4 SV=2	PNPLA3	2.39	Up	56.232	17.1	6	6	6	4	6	0.590054	1.40995
Biological Process	GO:0006644	6	phospholipid metabolic process	1.44	0.172135	A0A1D5PXF3	Phosphoinositide 5-phosphatase OS=Gallus gallus OX=9031 GN=INPP5B PE=3 SV=2	INPP5B	1.579	Up	99.118	7.1	5	5	5	5	5	0.775519	1.22448
Biological Process	GO:0006644	6	phospholipid metabolic process	1.44	0.172135	A0A1D5PKG1	AB hydrolase-1 domain-containing protein OS=Gallus gallus OX=9031 GN=ABHD4 PE=4 SV=2	ABHD4	1.769	Up	43.793	24.9	6	6	6	4	6	0.722304	1.2777
Biological Process	GO:0006644	6	phospholipid metabolic process	1.44	0.172135	A0A1D5PF95	Phosphoethanolamine/phosphocholine phosphatase OS=Gallus gallus OX=9031 GN=PHOSPHO1 PE=3 SV=1	PHOSPHO1	2.484	Up	30.572	32.1	7	7	7	5	7	0.574127	1.42587
Biological Process	GO:0006644	6	phospholipid metabolic process	1.44	0.172135	A0A1D5P061	Phosphorylase b kinase regulatory subunit OS=Gallus gallus OX=9031 GN=PHKA1 PE=3 SV=2	PHKA1	1.825	Up	134.07	2.6	2	2	2	2	2	0.707895	1.29211
Biological Process	GO:0001822	8	kidney development	1.55	0.169879	Q76KB1	Heparan sulfate 2-O-sulfotransferase 1 OS=Gallus gallus OX=9031 GN=HS2ST1 PE=1 SV=1	HS2ST1	2.241	Up	41.701	7	2	2	2	2	2	0.617133	1.38287
Biological Process	GO:0001822	8	kidney development	1.55	0.169879	Q08392	Glutathione S-transferase OS=Gallus gallus OX=9031 PE=2 SV=1	--	0.584	Down	25.298	48.9	12	6	11	11	10	1.26231	0.737689
Biological Process	GO:0001822	8	kidney development	1.55	0.169879	P28173	Amidophosphoribosyltransferase OS=Gallus gallus OX=9031 GN=PPAT PE=2 SV=1	PPAT	0.598	Down	56.257	37.3	15	15	15	15	14	1.25171	0.748291
Biological Process	GO:0001822	8	kidney development	1.55	0.169879	F1NNP0	CP4B1 protein (Fragment) OS=Odontophorus gujanensis OX=886794 GN=Cyp4b1_0 PE=3 SV=1	Cyp4b1_0	2.111	Up	57.556	51	20	20	20	16	20	0.642812	1.35719
Biological Process	GO:0001822	8	kidney development	1.55	0.169879	F1P0L9	Protein kinase C OS=Gallus gallus OX=9031 GN=PRKCI PE=3 SV=3	PRKCI	1.625	Up	52.834	5.8	2	2	2	2	2	0.761834	1.23817
Biological Process	GO:0001822	8	kidney development	1.55	0.169879	A0A3Q3A8D7	N-myc downstream regulated 1 OS=Phasianus colchicus OX=9054 PE=3 SV=1	--	0.537	Down	44.218	41.8	12	12	12	12	12	1.3009	0.699102
Biological Process	GO:0051050	6	positive regulation of transport	1.25	0.174242	A0A1L1RVS8	Cytochrome P450, family 2, subfamily J, polypeptide 22 OS=Gallirallus okinawae OX=547194 PE=3 SV=1	--	1.913	Up	56.466	34	15	5	5	5	5	0.686638	1.31336
Biological Process	GO:0051050	6	positive regulation of transport	1.25	0.174242	A0A3Q2TZW5	BTB domain-containing protein OS=Colinus virginianus OX=9014 GN=H355_011283 PE=4 SV=1	H355_011283	0.635	Down	7.9531	30.9	2	2	2	2	2	1.22356	0.776444
Biological Process	GO:0051050	6	positive regulation of transport	1.25	0.174242	A0A3Q3A869	Anoctamin OS=Gallus gallus OX=9031 GN=ANO1 PE=3 SV=1	ANO1	0.555	Down	115.23	20	16	16	16	16	14	1.28622	0.713781
Biological Process	GO:0051050	6	positive regulation of transport	1.25	0.174242	A0A3Q2UB91	ELMO domain-containing protein OS=Gallus gallus OX=9031 GN=ELMO2 PE=4 SV=1	ELMO2	1.655	Up	82.861	6.5	3	2	3	2	3	0.753196	1.2468
Biological Process	GO:0001819	8	positive regulation of cytokine production	1.47	0.177981	A0A3Q3ANE2	CARD_2 domain-containing protein OS=Gallus gallus OX=9031 GN=MAVS PE=4 SV=1	MAVS	0.637	Down	63.863	13.1	4	4	4	4	3	1.22178	0.778223
Biological Process	GO:0001819	8	positive regulation of cytokine production	1.47	0.177981	A0A1D5P5I0	RNA helicase OS=Gallus gallus OX=9031 GN=IFIH1 PE=3 SV=1	IFIH1	1.661	Up	125.03	17.5	14	14	14	12	14	0.751483	1.24852
Biological Process	GO:0001819	8	positive regulation of cytokine production	1.47	0.177981	A0A1D5NVL0	Chitinase OS=Gallus gallus OX=9031 GN=CHIA-M31 PE=3 SV=2	CHIA-M31	0.374	Down	47.776	18.6	6	6	6	6	6	1.45577	0.544231
Biological Process	GO:0022406	3	membrane docking	1.65	0.175912	Q5ZK87	t-SNARE coiled-coil homology domain-containing protein OS=Gallus gallus OX=9031 GN=STX16 PE=2 SV=1	STX16	0.622	Down	37.281	16.6	4	4	4	4	3	1.2333	0.766704
Biological Process	GO:0022406	3	membrane docking	1.65	0.175912	Q5ZK19	Dynactin subunit 3 OS=Phasianus colchicus OX=9054 PE=4 SV=1	--	1.753	Up	21.049	29.2	3	3	3	3	2	0.726419	1.27358
Biological Process	GO:0022406	3	membrane docking	1.65	0.175912	A0A3Q2U4M6	Exocyst complex component 3 OS=Gallus gallus OX=9031 GN=EXOC3 PE=3 SV=1	EXOC3	1.55	Up	79.228	6.3	3	3	3	3	3	0.784447	1.21555
Biological Process	GO:0022406	3	membrane docking	1.65	0.175912	E1BT75	Exocyst complex component 7 OS=Gallus gallus OX=9031 GN=EXOC7 PE=3 SV=3	EXOC7	1.645	Up	75.225	6.3	3	3	3	3	3	0.756012	1.24399
Biological Process	GO:0022406	3	membrane docking	1.65	0.175912	A0A1D5PNE9	AKAP9 protein (Fragment) OS=Odontophorus gujanensis OX=886794 GN=Akap9 PE=4 SV=1	Akap9	1.798	Up	455.44	10.7	35	35	35	19	34	0.714728	1.28527
Biological Process	GO:0022406	3	membrane docking	1.65	0.175912	Q5ZJ43	Exocyst complex component 8 OS=Gallus gallus OX=9031 GN=EXOC8 PE=2 SV=1	EXOC8	1.513	Up	80.429	4.1	2	2	2	2	2	0.795945	1.20406
Biological Process	GO:0051050	6	positive regulation of transport	1.25	0.174242	R4GG77	SNARE-associated protein Snapin OS=Gallus gallus OX=9031 GN=SNAPIN PE=3 SV=3	SNAPIN	1.624	Up	14.129	20.6	2	2	2	2	2	0.762233	1.23777
Biological Process	GO:0051050	6	positive regulation of transport	1.25	0.174242	Q90635	Dihydropyrimidinase-related protein 2 OS=Gallus gallus OX=9031 GN=DPYSL2 PE=2 SV=1	DPYSL2	0.612	Down	62.33	54	21	18	21	20	19	1.24032	0.75968
Biological Process	GO:0051050	6	positive regulation of transport	1.25	0.174242	Q5F404	bcl-2 homologous antagonist/killer OS=Aythya fuligula OX=219594 GN=BAK1 PE=3 SV=1	BAK1	0.628	Down	24.991	13.9	2	2	2	2	2	1.22837	0.771634
Biological Process	GO:0051050	6	positive regulation of transport	1.25	0.174242	Q5F3B5	GNAQ protein (Fragment) OS=Cochlearius cochlearius OX=110676 GN=Gnaq PE=3 SV=1	Gnaq	1.59	Up	42.234	25.6	7	4	4	3	4	0.772103	1.2279
Biological Process	GO:0051050	6	positive regulation of transport	1.25	0.174242	Q02020	Fibrinogen beta chain (Fragment) OS=Gallus gallus OX=9031 GN=FGB PE=1 SV=1	FGB	0.589	Down	52.678	75.8	31	29	31	29	28	1.25894	0.741059
Biological Process	GO:0001822	8	kidney development	1.55	0.169879	P05083	Argininosuccinate lyase OS=Gallus gallus OX=9031 GN=ASL2 PE=2 SV=1	ASL2	1.562	Up	51.043	16.7	5	5	5	3	5	0.780731	1.21927
Biological Process	GO:0051050	6	positive regulation of transport	1.25	0.174242	F1NXV6	Coagulation factor II OS=Gallus gallus OX=9031 GN=F2 PE=4 SV=2	F2	0.614	Down	73.106	31.7	16	16	16	16	14	1.23932	0.760676
Biological Process	GO:0051050	6	positive regulation of transport	1.25	0.174242	F1NXB6	Peptidase_M14 domain-containing protein OS=Gallus gallus OX=9031 GN=CPB2 PE=3 SV=3	CPB2	0.613	Down	48.912	6.9	3	3	3	3	3	1.23958	0.760415
Biological Process	GO:0051050	6	positive regulation of transport	1.25	0.174242	F1NU06	Mitochondrial pyruvate carrier OS=Gallus gallus OX=9031 GN=MPC2 PE=3 SV=2	MPC2	1.692	Up	15.121	66.9	9	9	9	8	9	0.743063	1.25694
Biological Process	GO:0051050	6	positive regulation of transport	1.25	0.174242	F1NT98	Phosphatidylinositol 3,4,5-trisphosphate 3-phosphatase and dual-specificity protein phosphatase PTEN OS=Gallus gallus OX=9031 GN=PTEN PE=3 SV=3	PTEN	1.564	Up	49.393	5.7	2	2	2	2	2	0.780028	1.21997
Biological Process	GO:0051050	6	positive regulation of transport	1.25	0.174242	F1NSV6	Sodium/potassium-transporting ATPase subunit beta OS=Gallus gallus OX=9031 GN=ATP1B1 PE=3 SV=3	ATP1B1	0.57	Down	34.924	38.7	9	9	9	9	8	1.27366	0.726336
Biological Process	GO:0051050	6	positive regulation of transport	1.25	0.174242	F1NPL9	Cytochrome c oxidase copper chaperone COX17 OS=Phasianus colchicus OX=9054 PE=3 SV=1	--	0.636	Down	7.2084	46.3	3	3	3	3	3	1.2228	0.777197
Biological Process	GO:0051050	6	positive regulation of transport	1.25	0.174242	F1NPF7	PH domain-containing protein OS=Gallus gallus OX=9031 GN=FERMT1 PE=3 SV=2	FERMT1	0.631	Down	77.435	17.7	10	9	9	9	7	1.22657	0.773425
Biological Process	GO:0051050	6	positive regulation of transport	1.25	0.174242	F1NNP0	CP4B1 protein (Fragment) OS=Odontophorus gujanensis OX=886794 GN=Cyp4b1_0 PE=3 SV=1	Cyp4b1_0	2.111	Up	57.556	51	20	20	20	16	20	0.642812	1.35719
Biological Process	GO:0051050	6	positive regulation of transport	1.25	0.174242	F1NER9	Glycoprotein IIIb OS=Gallus gallus OX=9031 GN=CD36 PE=3 SV=3	CD36	1.551	Up	52.637	13.8	6	6	6	5	6	0.784086	1.21591
Biological Process	GO:0051050	6	positive regulation of transport	1.25	0.174242	F1NE09	Cytoplasmic FMR1-interacting protein OS=Gallus gallus OX=9031 GN=CYFIP2 PE=3 SV=4	CYFIP2	0.581	Down	145.7	22.6	23	10	10	10	7	1.26493	0.735066
Biological Process	GO:0051050	6	positive regulation of transport	1.25	0.174242	E1C8M8	(S)-3-amino-2-methylpropionate transaminase OS=Gallus gallus OX=9031 GN=ABAT PE=3 SV=3	ABAT	0.519	Down	56.552	52	20	20	20	20	20	1.31624	0.683757
Biological Process	GO:0051050	6	positive regulation of transport	1.25	0.174242	E1C4N7	Sorting nexin OS=Gallus gallus OX=9031 PE=3 SV=2	--	1.736	Up	66.607	4.7	2	2	2	2	2	0.731034	1.26897
Biological Process	GO:0051050	6	positive regulation of transport	1.25	0.174242	E1BZE1	FETUA protein (Fragment) OS=Odontophorus gujanensis OX=886794 GN=Ahsg PE=4 SV=1	Ahsg	0.585	Down	37.2	29.4	6	6	6	5	4	1.26217	0.737827
Biological Process	GO:0051050	6	positive regulation of transport	1.25	0.174242	E1BV78	Fibrinogen C-terminal domain-containing protein OS=Gallus gallus OX=9031 GN=FGG PE=4 SV=2	FGG	0.613	Down	49.954	64.2	29	29	29	29	28	1.23977	0.760227
Biological Process	GO:0051050	6	positive regulation of transport	1.25	0.174242	E1BQN6	Protein kinase C OS=Gallus gallus OX=9031 GN=PRKCZ PE=3 SV=1	PRKCZ	1.869	Up	68.248	6.9	3	3	3	2	3	0.69717	1.30283
Biological Process	GO:0051050	6	positive regulation of transport	1.25	0.174242	F1NXP6	Caspase 8 OS=Gallus gallus OX=9031 PE=2 SV=1	--	1.774	Up	54.557	15.4	6	6	6	4	5	0.721016	1.27898
Biological Process	GO:0001822	8	kidney development	1.55	0.169879	A0A1D5PAZ7	Aminopeptidase OS=Gallus gallus OX=9031 GN=ENPEP PE=3 SV=2	ENPEP	1.594	Up	107.92	15.1	12	12	12	11	11	0.770884	1.22912
Biological Process	GO:0045765	7	regulation of angiogenesis	1.55	0.169879	R4GJ59	Seryl-tRNA synthetase OS=Gallus gallus OX=9031 GN=SARS PE=3 SV=2	SARS	1.725	Up	71.294	37.6	20	20	20	19	20	0.733989	1.26601
Biological Process	GO:0045765	7	regulation of angiogenesis	1.55	0.169879	F1NL38	Histidine-rich glycoprotein OS=Gallus gallus OX=9031 PE=2 SV=1	--	2.337	Up	123.03	21.7	16	16	16	14	16	0.599429	1.40057
Biological Process	GO:0031102	12	neuron projection regeneration	2.1	0.167814	F1NT98	Phosphatidylinositol 3,4,5-trisphosphate 3-phosphatase and dual-specificity protein phosphatase PTEN OS=Gallus gallus OX=9031 GN=PTEN PE=3 SV=3	PTEN	1.564	Up	49.393	5.7	2	2	2	2	2	0.780028	1.21997
Biological Process	GO:0031102	12	neuron projection regeneration	2.1	0.167814	A0A1D5NZN9	PID domain-containing protein OS=Gallus gallus OX=9031 GN=NOS1AP PE=4 SV=2	NOS1AP	0.605	Down	69.557	4.7	2	2	2	2	2	1.24619	0.753809
Biological Process	GO:0032570	7	response to progesterone	2.1	0.167814	P01012	Ovalbumin OS=Gallus gallus OX=9031 GN=SERPINB14 PE=1 SV=2	SERPINB14	0.241	Down	42.881	29.3	9	9	9	8	7	1.61171	0.388292
Biological Process	GO:0032570	7	response to progesterone	2.1	0.167814	F1P1V6	AB hydrolase-1 domain-containing protein OS=Gallus gallus OX=9031 GN=ABHD2 PE=3 SV=2	ABHD2	1.553	Up	48.033	40.5	12	12	12	10	12	0.78329	1.21671
Biological Process	GO:0032570	7	response to progesterone	2.1	0.167814	A0A3Q2TSE9	Thioredoxin interacting protein OS=Gallus gallus OX=9031 PE=3 SV=1	--	1.558	Up	45.732	12	4	4	4	4	4	0.781831	1.21817
Biological Process	GO:0030216	8	keratinocyte differentiation	2.1	0.167814	A0A3Q2TSE9	Thioredoxin interacting protein OS=Gallus gallus OX=9031 PE=3 SV=1	--	1.558	Up	45.732	12	4	4	4	4	4	0.781831	1.21817
Biological Process	GO:0030216	8	keratinocyte differentiation	2.1	0.167814	A0A1L1RWG9	IF rod domain-containing protein OS=Gallus gallus OX=9031 GN=KRT24 PE=3 SV=2	KRT24	0.436	Down	46.038	15.4	6	4	6	5	5	1.39244	0.607565
Biological Process	GO:0030216	8	keratinocyte differentiation	2.1	0.167814	A0A1D5PQN5	IF rod domain-containing protein OS=Gallus gallus OX=9031 GN=KRT7 PE=3 SV=1	KRT7	0.274	Down	53.763	32.7	17	9	11	11	9	1.5703	0.429696
Biological Process	GO:0006941	6	striated muscle contraction	2.1	0.167814	F1NSV6	Sodium/potassium-transporting ATPase subunit beta OS=Gallus gallus OX=9031 GN=ATP1B1 PE=3 SV=3	ATP1B1	0.57	Down	34.924	38.7	9	9	9	9	8	1.27366	0.726336
Biological Process	GO:0006941	6	striated muscle contraction	2.1	0.167814	A0A1D5PU80	Sodium/potassium-transporting ATPase subunit alpha OS=Gallus gallus OX=9031 GN=ATP1A1 PE=3 SV=1	ATP1A1	0.584	Down	112.46	43	35	35	35	35	33	1.26245	0.737546
Biological Process	GO:0006941	6	striated muscle contraction	2.1	0.167814	A0A3Q2TXM6	Protein kinase domain-containing protein OS=Gallus gallus OX=9031 GN=MAP2K3 PE=3 SV=1	MAP2K3	1.804	Up	39.361	14.7	4	3	4	3	3	0.71324	1.28676
Biological Process	GO:0034383	6	low-density lipoprotein particle clearance	2.1	0.167814	P11682	Apolipoprotein B (Fragment) OS=Gallus gallus OX=9031 GN=APOB PE=2 SV=1	APOB	0.521	Down	50.847	39.7	16	2	2	2	2	1.3152	0.684798
Biological Process	GO:0034383	6	low-density lipoprotein particle clearance	2.1	0.167814	F1NV02	Apolipoprotein B OS=Gallus gallus OX=9031 GN=APOB PE=4 SV=2	APOB	0.573	Down	523.35	46.2	191	177	191	187	183	1.27179	0.728209
Biological Process	GO:0034383	6	low-density lipoprotein particle clearance	2.1	0.167814	F1NER9	Glycoprotein IIIb OS=Gallus gallus OX=9031 GN=CD36 PE=3 SV=3	CD36	1.551	Up	52.637	13.8	6	6	6	5	6	0.784086	1.21591
Biological Process	GO:0031102	12	neuron projection regeneration	2.1	0.167814	F6UW59	Apolipoprotein AIV OS=Gallus gallus OX=9031 GN=apoAIV PE=2 SV=1	apoAIV	3.349	Up	40.682	50	14	14	14	12	14	0.459847	1.54015
Biological Process	GO:0032642	8	regulation of chemokine production	2.1	0.167814	A0A1L4FLT3	Toll-like receptor 3 OS=Gallus gallus OX=9031 GN=TLR3 PE=3 SV=1	TLR3	2.042	Up	102.55	7.7	5	5	5	4	4	0.657443	1.34256
Biological Process	GO:0032642	8	regulation of chemokine production	2.1	0.167814	A0A1D5NVL0	Chitinase OS=Gallus gallus OX=9031 GN=CHIA-M31 PE=3 SV=2	CHIA-M31	0.374	Down	47.776	18.6	6	6	6	6	6	1.45577	0.544231
Biological Process	GO:0002682	4	regulation of immune system process	1.24	0.165847	R4GFU1	Poly [ADP-ribose] polymerase OS=Gallus gallus OX=9031 GN=PARP14 PE=3 SV=3	PARP14	1.737	Up	205.02	3.3	5	2	2	2	2	0.730795	1.2692
Biological Process	GO:0002682	4	regulation of immune system process	1.24	0.165847	Q5ZJL9	Deoxynucleoside triphosphate triphosphohydrolase SAMHD1 OS=Gallus gallus OX=9031 GN=SAMHD1 PE=2 SV=2	SAMHD1	1.723	Up	70.232	18.2	7	7	7	5	7	0.73454	1.26546
Biological Process	GO:0002682	4	regulation of immune system process	1.24	0.165847	Q5F3B5	GNAQ protein (Fragment) OS=Cochlearius cochlearius OX=110676 GN=Gnaq PE=3 SV=1	Gnaq	1.59	Up	42.234	25.6	7	4	4	3	4	0.772103	1.2279
Biological Process	GO:0002682	4	regulation of immune system process	1.24	0.165847	Q02020	Fibrinogen beta chain (Fragment) OS=Gallus gallus OX=9031 GN=FGB PE=1 SV=1	FGB	0.589	Down	52.678	75.8	31	29	31	29	28	1.25894	0.741059
Biological Process	GO:0002682	4	regulation of immune system process	1.24	0.165847	P11682	Apolipoprotein B (Fragment) OS=Gallus gallus OX=9031 GN=APOB PE=2 SV=1	APOB	0.521	Down	50.847	39.7	16	2	2	2	2	1.3152	0.684798
Biological Process	GO:0002682	4	regulation of immune system process	1.24	0.165847	H9L0D7	Wiskott-Aldrich syndrome protein family member OS=Gallus gallus OX=9031 GN=WASF2 PE=3 SV=2	WASF2	0.583	Down	54.485	7.6	2	2	2	2	2	1.26316	0.736839
Biological Process	GO:0002682	4	regulation of immune system process	1.24	0.165847	Q7SZI5	Raftlin OS=Gallus gallus OX=9031 GN=RFTN1 PE=2 SV=3	RFTN1	1.689	Up	65.695	18.3	7	7	7	5	7	0.743722	1.25628
Biological Process	GO:0002682	4	regulation of immune system process	1.24	0.165847	F1P2M6	Complement regulatory soluble protein OS=Gallus gallus OX=9031 GN=CRES PE=2 SV=1	CRES	0.644	Down	79.429	16.5	9	9	9	8	8	1.21688	0.783118
Biological Process	GO:0002682	4	regulation of immune system process	1.24	0.165847	F1NXV6	Coagulation factor II OS=Gallus gallus OX=9031 GN=F2 PE=4 SV=2	F2	0.614	Down	73.106	31.7	16	16	16	16	14	1.23932	0.760676
Biological Process	GO:0002682	4	regulation of immune system process	1.24	0.165847	F1NXP6	Caspase 8 OS=Gallus gallus OX=9031 PE=2 SV=1	--	1.774	Up	54.557	15.4	6	6	6	4	5	0.721016	1.27898
Biological Process	GO:0002682	4	regulation of immune system process	1.24	0.165847	F1NXB6	Peptidase_M14 domain-containing protein OS=Gallus gallus OX=9031 GN=CPB2 PE=3 SV=3	CPB2	0.613	Down	48.912	6.9	3	3	3	3	3	1.23958	0.760415
Biological Process	GO:0002682	4	regulation of immune system process	1.24	0.165847	F1NV02	Apolipoprotein B OS=Gallus gallus OX=9031 GN=APOB PE=4 SV=2	APOB	0.573	Down	523.35	46.2	191	177	191	187	183	1.27179	0.728209
Biological Process	GO:0002682	4	regulation of immune system process	1.24	0.165847	F1NT98	Phosphatidylinositol 3,4,5-trisphosphate 3-phosphatase and dual-specificity protein phosphatase PTEN OS=Gallus gallus OX=9031 GN=PTEN PE=3 SV=3	PTEN	1.564	Up	49.393	5.7	2	2	2	2	2	0.780028	1.21997
Biological Process	GO:0032642	8	regulation of chemokine production	2.1	0.167814	A0A3Q3ANE2	CARD_2 domain-containing protein OS=Gallus gallus OX=9031 GN=MAVS PE=4 SV=1	MAVS	0.637	Down	63.863	13.1	4	4	4	4	3	1.22178	0.778223
Biological Process	GO:0002682	4	regulation of immune system process	1.24	0.165847	F1NL38	Histidine-rich glycoprotein OS=Gallus gallus OX=9031 PE=2 SV=1	--	2.337	Up	123.03	21.7	16	16	16	14	16	0.599429	1.40057
Biological Process	GO:1903793	8	positive regulation of anion transport	2.1	0.167814	E1C8M8	(S)-3-amino-2-methylpropionate transaminase OS=Gallus gallus OX=9031 GN=ABAT PE=3 SV=3	ABAT	0.519	Down	56.552	52	20	20	20	20	20	1.31624	0.683757
Biological Process	GO:1903793	8	positive regulation of anion transport	2.1	0.167814	Q90635	Dihydropyrimidinase-related protein 2 OS=Gallus gallus OX=9031 GN=DPYSL2 PE=2 SV=1	DPYSL2	0.612	Down	62.33	54	21	18	21	20	19	1.24032	0.75968
Biological Process	GO:0045765	7	regulation of angiogenesis	1.55	0.169879	F1NER9	Glycoprotein IIIb OS=Gallus gallus OX=9031 GN=CD36 PE=3 SV=3	CD36	1.551	Up	52.637	13.8	6	6	6	5	6	0.784086	1.21591
Biological Process	GO:0045765	7	regulation of angiogenesis	1.55	0.169879	A0A1L4FLT3	Toll-like receptor 3 OS=Gallus gallus OX=9031 GN=TLR3 PE=3 SV=1	TLR3	2.042	Up	102.55	7.7	5	5	5	4	4	0.657443	1.34256
Biological Process	GO:0045765	7	regulation of angiogenesis	1.55	0.169879	Q5ZIY8	Ribonuclease inhibitor OS=Gallus gallus OX=9031 GN=RNH1 PE=1 SV=1	RNH1	1.599	Up	49.863	69.1	24	24	24	22	23	0.76943	1.23057
Biological Process	GO:0045765	7	regulation of angiogenesis	1.55	0.169879	A0A1L1RLC7	NAD(P)-bd_dom domain-containing protein OS=Gallus gallus OX=9031 GN=HTATIP2 PE=4 SV=1	HTATIP2	3.812	Up	24.952	36.4	6	5	6	4	5	0.415651	1.58435
Biological Process	GO:0045765	7	regulation of angiogenesis	1.55	0.169879	A0A1D5PXV5	Transcription factor OS=Gallus gallus OX=9031 GN=SP1 PE=2 SV=1	SP1	0.332	Down	77.568	4.4	2	2	2	2	2	1.50118	0.498821
Biological Process	GO:0045765	7	regulation of angiogenesis	1.55	0.169879	A0A1D5PR60	Metadherin OS=Phasianus colchicus OX=9054 PE=4 SV=1	--	0.605	Down	41.374	41.3	12	12	12	12	12	1.24596	0.754043
Biological Process	GO:0042327	9	positive regulation of phosphorylation	1.3	0.169434	R4GFU1	Poly [ADP-ribose] polymerase OS=Gallus gallus OX=9031 GN=PARP14 PE=3 SV=3	PARP14	1.737	Up	205.02	3.3	5	2	2	2	2	0.730795	1.2692
Biological Process	GO:0042327	9	positive regulation of phosphorylation	1.3	0.169434	Q5F3L5	Protein kinase domain-containing protein OS=Gallus gallus OX=9031 GN=NEK6 PE=2 SV=1	NEK6	1.635	Up	36.32	11.8	3	3	3	3	3	0.758949	1.24105
Biological Process	GO:0042327	9	positive regulation of phosphorylation	1.3	0.169434	Q02020	Fibrinogen beta chain (Fragment) OS=Gallus gallus OX=9031 GN=FGB PE=1 SV=1	FGB	0.589	Down	52.678	75.8	31	29	31	29	28	1.25894	0.741059
Biological Process	GO:0042327	9	positive regulation of phosphorylation	1.3	0.169434	P18660	60S acidic ribosomal protein P1 OS=Gallus gallus OX=9031 GN=RPLP1 PE=3 SV=1	RPLP1	1.692	Up	11.477	66.7	3	2	2	2	2	0.742833	1.25717
Biological Process	GO:0042327	9	positive regulation of phosphorylation	1.3	0.169434	F1P5E2	FYVE-type domain-containing protein OS=Gallus gallus OX=9031 GN=WDFY2 PE=4 SV=1	WDFY2	1.586	Up	45.014	22	6	6	6	3	6	0.773361	1.22664
Biological Process	GO:0042327	9	positive regulation of phosphorylation	1.3	0.169434	F1P524	Cytochrome b5 heme-binding domain-containing protein OS=Gallus gallus OX=9031 GN=NENF PE=4 SV=2	NENF	0.441	Down	18.114	29.9	3	3	3	3	3	1.38773	0.612273
Biological Process	GO:0042327	9	positive regulation of phosphorylation	1.3	0.169434	F1NYN3	Cyclin-L1 OS=Gallus gallus OX=9031 GN=CCNL1 PE=3 SV=4	CCNL1	0.34	Down	49.266	5.9	2	2	2	2	2	1.49218	0.507817
Biological Process	GO:0042327	9	positive regulation of phosphorylation	1.3	0.169434	F1NXV6	Coagulation factor II OS=Gallus gallus OX=9031 GN=F2 PE=4 SV=2	F2	0.614	Down	73.106	31.7	16	16	16	16	14	1.23932	0.760676
Biological Process	GO:1903793	8	positive regulation of anion transport	2.1	0.167814	F1NNP0	CP4B1 protein (Fragment) OS=Odontophorus gujanensis OX=886794 GN=Cyp4b1_0 PE=3 SV=1	Cyp4b1_0	2.111	Up	57.556	51	20	20	20	16	20	0.642812	1.35719
Biological Process	GO:0042327	9	positive regulation of phosphorylation	1.3	0.169434	F1NT98	Phosphatidylinositol 3,4,5-trisphosphate 3-phosphatase and dual-specificity protein phosphatase PTEN OS=Gallus gallus OX=9031 GN=PTEN PE=3 SV=3	PTEN	1.564	Up	49.393	5.7	2	2	2	2	2	0.780028	1.21997
Biological Process	GO:0042327	9	positive regulation of phosphorylation	1.3	0.169434	F1NAR5	SERPIN domain-containing protein OS=Gallus gallus OX=9031 GN=SERPINF2 PE=3 SV=3	SERPINF2	0.537	Down	56.973	24.9	8	8	8	8	8	1.30148	0.69852
Biological Process	GO:0042327	9	positive regulation of phosphorylation	1.3	0.169434	E1C420	3-hydroxy-3-methylglutaryl coenzyme A reductase OS=Gallus gallus OX=9031 GN=HMGCR PE=3 SV=3	HMGCR	0.59	Down	101.33	14	10	10	10	9	10	1.25798	0.742019
Biological Process	GO:0042327	9	positive regulation of phosphorylation	1.3	0.169434	E1BV78	Fibrinogen C-terminal domain-containing protein OS=Gallus gallus OX=9031 GN=FGG PE=4 SV=2	FGG	0.613	Down	49.954	64.2	29	29	29	29	28	1.23977	0.760227
Biological Process	GO:0042327	9	positive regulation of phosphorylation	1.3	0.169434	E1BQN6	Protein kinase C OS=Gallus gallus OX=9031 GN=PRKCZ PE=3 SV=1	PRKCZ	1.869	Up	68.248	6.9	3	3	3	2	3	0.69717	1.30283
Biological Process	GO:0042327	9	positive regulation of phosphorylation	1.3	0.169434	Q5ZKN1	Cyclin-dependent kinase 9 OS=Gallus gallus OX=9031 GN=CDK9 PE=2 SV=1	CDK9	0.248	Down	42.802	7.8	3	2	2	2	2	1.60242	0.39758
Biological Process	GO:0042327	9	positive regulation of phosphorylation	1.3	0.169434	A0A3Q2UPE8	15 kDa phosphoprotein enriched in astrocytes OS=Gallus gallus OX=9031 GN=LOC107049501 PE=4 SV=1	LOC107049501	1.665	Up	14.955	43.1	3	3	3	2	3	0.750434	1.24957
Biological Process	GO:0042327	9	positive regulation of phosphorylation	1.3	0.169434	A0A1L4FLT3	Toll-like receptor 3 OS=Gallus gallus OX=9031 GN=TLR3 PE=3 SV=1	TLR3	2.042	Up	102.55	7.7	5	5	5	4	4	0.657443	1.34256
Biological Process	GO:0042327	9	positive regulation of phosphorylation	1.3	0.169434	A0A1D5PR96	RAP2B, member of RAS oncogene family OS=Gallus gallus OX=9031 PE=4 SV=2	--	0.612	Down	13.557	21.2	2	2	2	2	2	1.24051	0.759488
Biological Process	GO:0042327	9	positive regulation of phosphorylation	1.3	0.169434	A0A1D5PNE9	AKAP9 protein (Fragment) OS=Odontophorus gujanensis OX=886794 GN=Akap9 PE=4 SV=1	Akap9	1.798	Up	455.44	10.7	35	35	35	19	34	0.714728	1.28527
Biological Process	GO:0042327	9	positive regulation of phosphorylation	1.3	0.169434	A0A3Q3ANE2	CARD_2 domain-containing protein OS=Gallus gallus OX=9031 GN=MAVS PE=4 SV=1	MAVS	0.637	Down	63.863	13.1	4	4	4	4	3	1.22178	0.778223
Biological Process	GO:0042327	9	positive regulation of phosphorylation	1.3	0.169434	A0A1D5PDT3	Calcium-transporting ATPase OS=Gallus gallus OX=9031 GN=ATP2B4 PE=3 SV=2	ATP2B4	1.677	Up	124.08	10	8	3	3	2	3	0.747029	1.25297
Biological Process	GO:0042327	9	positive regulation of phosphorylation	1.3	0.169434	A0A3Q2TXM6	Protein kinase domain-containing protein OS=Gallus gallus OX=9031 GN=MAP2K3 PE=3 SV=1	MAP2K3	1.804	Up	39.361	14.7	4	3	4	3	3	0.71324	1.28676
Biological Process	GO:0042327	9	positive regulation of phosphorylation	1.3	0.169434	A0A1D5P6N3	Fam20C domain-containing protein OS=Gallus gallus OX=9031 GN=FAM20A PE=3 SV=2	FAM20A	0.25	Down	40.453	22.9	5	4	4	4	2	1.59964	0.400356
Biological Process	GO:0042327	9	positive regulation of phosphorylation	1.3	0.169434	A0A1D5NY37	RASK GTPase (Fragment) OS=Leiothrix lutea OX=36275 GN=Kras PE=4 SV=1	Kras	2.165	Up	21.452	31.9	4	2	2	2	2	0.631953	1.36805
Biological Process	GO:0042327	9	positive regulation of phosphorylation	1.3	0.169434	F1NER9	Glycoprotein IIIb OS=Gallus gallus OX=9031 GN=CD36 PE=3 SV=3	CD36	1.551	Up	52.637	13.8	6	6	6	5	6	0.784086	1.21591
Biological Process	GO:0008654	7	phospholipid biosynthetic process	1.52	0.153135	A0A3S5ZP86	Cytochrome b5 heme-binding domain-containing protein OS=Gallus gallus OX=9031 GN=FADS1 PE=3 SV=1	FADS1	1.55	Up	59.075	27.4	11	11	11	11	10	0.784354	1.21565
Biological Process	GO:0008654	7	phospholipid biosynthetic process	1.52	0.153135	A0A3Q3AGL8	Choline-phosphate cytidylyltransferase OS=Gallus gallus OX=9031 GN=PCYT1A PE=3 SV=1	PCYT1A	1.502	Up	42.096	19.1	5	5	5	4	5	0.799336	1.20066
Biological Process	GO:0008654	7	phospholipid biosynthetic process	1.52	0.153135	A0A1D5PXZ3	PNPLA domain-containing protein OS=Gallus gallus OX=9031 GN=PNPLA3 PE=4 SV=2	PNPLA3	2.39	Up	56.232	17.1	6	6	6	4	6	0.590054	1.40995
Biological Process	GO:0050918	6	positive chemotaxis	3.11	0.131353	F1NJU7	Tyrosine--tRNA ligase OS=Gallus gallus OX=9031 GN=YARS PE=3 SV=3	YARS	1.675	Up	60.147	59.7	27	26	27	22	27	0.747615	1.25239
Biological Process	GO:0050918	6	positive chemotaxis	3.11	0.131353	E1C420	3-hydroxy-3-methylglutaryl coenzyme A reductase OS=Gallus gallus OX=9031 GN=HMGCR PE=3 SV=3	HMGCR	0.59	Down	101.33	14	10	10	10	9	10	1.25798	0.742019
Biological Process	GO:0032757	9	positive regulation of interleukin-8 production	3.11	0.131353	A0A1L4FLT3	Toll-like receptor 3 OS=Gallus gallus OX=9031 GN=TLR3 PE=3 SV=1	TLR3	2.042	Up	102.55	7.7	5	5	5	4	4	0.657443	1.34256
Biological Process	GO:0032757	9	positive regulation of interleukin-8 production	3.11	0.131353	A0A3Q3ANE2	CARD_2 domain-containing protein OS=Gallus gallus OX=9031 GN=MAVS PE=4 SV=1	MAVS	0.637	Down	63.863	13.1	4	4	4	4	3	1.22178	0.778223
Biological Process	GO:0048713	12	regulation of oligodendrocyte differentiation	3.11	0.131353	E1BVP5	Aspartoacylase OS=Phasianus colchicus OX=9054 PE=3 SV=1	--	2.129	Up	40.923	20.5	5	5	5	5	5	0.639281	1.36072
Biological Process	GO:0048713	12	regulation of oligodendrocyte differentiation	3.11	0.131353	A0A1D5P2B1	Protein quaking OS=Gallus gallus OX=9031 GN=QKI PE=4 SV=2	QKI	1.543	Up	36.725	17.4	5	5	5	4	5	0.78646	1.21354
Biological Process	GO:0070268	10	cornification	3.11	0.131353	A0A1L1RWG9	IF rod domain-containing protein OS=Gallus gallus OX=9031 GN=KRT24 PE=3 SV=2	KRT24	0.436	Down	46.038	15.4	6	4	6	5	5	1.39244	0.607565
Biological Process	GO:0070268	10	cornification	3.11	0.131353	A0A1D5PQN5	IF rod domain-containing protein OS=Gallus gallus OX=9031 GN=KRT7 PE=3 SV=1	KRT7	0.274	Down	53.763	32.7	17	9	11	11	9	1.5703	0.429696
Biological Process	GO:0046459	9	short-chain fatty acid metabolic process	3.11	0.131353	E1BYY7	3-oxoacyl-[acyl-carrier-protein] synthase OS=Gallus gallus OX=9031 GN=OXSM PE=3 SV=3	OXSM	0.429	Down	48.942	13.4	4	4	4	4	2	1.39923	0.600774
Biological Process	GO:0046459	9	short-chain fatty acid metabolic process	3.11	0.131353	A0A1D5NUN3	Propionate--CoA ligase OS=Gallus gallus OX=9031 GN=ACSS2 PE=3 SV=1	ACSS2	1.658	Up	77.206	20.8	12	12	12	12	12	0.752551	1.24745
Biological Process	GO:0016925	10	protein sumoylation	3.11	0.131353	P63283	SUMO-conjugating enzyme UBC9 OS=Gallus gallus OX=9031 GN=UBE2I PE=1 SV=1	UBE2I	1.651	Up	18.007	19.6	2	2	2	2	2	0.75443	1.24557
Biological Process	GO:0016925	10	protein sumoylation	3.11	0.131353	A0A1D5P5I0	RNA helicase OS=Gallus gallus OX=9031 GN=IFIH1 PE=3 SV=1	IFIH1	1.661	Up	125.03	17.5	14	14	14	12	14	0.751483	1.24852
Biological Process	GO:0016266	10	O-glycan processing	3.11	0.131353	Q5ZJL1	Polypeptide N-acetylgalactosaminyltransferase OS=Gallus gallus OX=9031 GN=GALNT1 PE=2 SV=1	GALNT1	1.668	Up	64.072	10.4	5	5	5	4	5	0.749531	1.25047
Biological Process	GO:0016266	10	O-glycan processing	3.11	0.131353	A0A3Q2TS11	Xyloside xylosyltransferase 1 OS=Phasianus colchicus OX=9054 PE=4 SV=1	--	1.588	Up	40.974	7.4	2	2	2	2	2	0.772837	1.22716
Biological Process	GO:0016114	8	terpenoid biosynthetic process	3.11	0.131353	E1C420	3-hydroxy-3-methylglutaryl coenzyme A reductase OS=Gallus gallus OX=9031 GN=HMGCR PE=3 SV=3	HMGCR	0.59	Down	101.33	14	10	10	10	9	10	1.25798	0.742019
Biological Process	GO:0016114	8	terpenoid biosynthetic process	3.11	0.131353	A0A1D5PSQ6	CP2C8 protein (Fragment) OS=Setophaga kirtlandii OX=298831 GN=Cyp2c8 PE=3 SV=1	Cyp2c8	0.517	Down	73.332	32.3	18	18	18	18	17	1.31865	0.68135
Biological Process	GO:0001731	11	formation of translation preinitiation complex	3.11	0.131353	Q5ZJ39	Density-regulated protein OS=Gallus gallus OX=9031 GN=DENR PE=2 SV=1	DENR	1.517	Up	22.158	18.7	3	3	3	3	2	0.79457	1.20543
Biological Process	GO:0001731	11	formation of translation preinitiation complex	3.11	0.131353	Q5ZIE0	Eukaryotic translation initiation factor 5 OS=Gallus gallus OX=9031 GN=EIF5 PE=2 SV=1	EIF5	1.515	Up	49.078	43.7	17	17	17	17	17	0.795256	1.20474
Biological Process	GO:0045823	8	positive regulation of heart contraction	3.11	0.131353	A0A1D5PU80	Sodium/potassium-transporting ATPase subunit alpha OS=Gallus gallus OX=9031 GN=ATP1A1 PE=3 SV=1	ATP1A1	0.584	Down	112.46	43	35	35	35	35	33	1.26245	0.737546
Biological Process	GO:0045823	8	positive regulation of heart contraction	3.11	0.131353	A0A1D5NZN9	PID domain-containing protein OS=Gallus gallus OX=9031 GN=NOS1AP PE=4 SV=2	NOS1AP	0.605	Down	69.557	4.7	2	2	2	2	2	1.24619	0.753809
Biological Process	GO:0019432	9	triglyceride biosynthetic process	3.11	0.131353	F1NCC7	Fatty acid hydroxylase domain-containing protein OS=Gallus gallus OX=9031 GN=AGMO PE=4 SV=2	AGMO	0.642	Down	57.982	11.4	5	5	5	5	5	1.21768	0.782315
Biological Process	GO:0019432	9	triglyceride biosynthetic process	3.11	0.131353	A0A1D5PXZ3	PNPLA domain-containing protein OS=Gallus gallus OX=9031 GN=PNPLA3 PE=4 SV=2	PNPLA3	2.39	Up	56.232	17.1	6	6	6	4	6	0.590054	1.40995
Biological Process	GO:0046457	11	prostanoid biosynthetic process	3.11	0.131353	O73888	Hematopoietic prostaglandin D synthase OS=Gallus gallus OX=9031 GN=HPGDS PE=1 SV=3	HPGDS	0.605	Down	22.73	52.3	14	14	14	14	13	1.2464	0.7536
Biological Process	GO:0046457	11	prostanoid biosynthetic process	3.11	0.131353	A0A1D5PIT4	Lipocln_cytosolic_FA-bd_dom domain-containing protein OS=Gallus gallus OX=9031 GN=PTGDS PE=3 SV=1	PTGDS	0.551	Down	20.873	27	4	4	4	4	4	1.28912	0.710881
Biological Process	GO:0048568	7	embryonic organ development	1.54	0.128028	Q5F3Z5	DnaJ homolog subfamily B member 6 OS=Gallus gallus OX=9031 GN=DNAJB6 PE=2 SV=1	DNAJB6	2.095	Up	36.675	11	3	3	3	3	3	0.6461	1.3539
Biological Process	GO:0048568	7	embryonic organ development	1.54	0.128028	F1NXP6	Caspase 8 OS=Gallus gallus OX=9031 PE=2 SV=1	--	1.774	Up	54.557	15.4	6	6	6	4	5	0.721016	1.27898
Biological Process	GO:0048568	7	embryonic organ development	1.54	0.128028	E1C420	3-hydroxy-3-methylglutaryl coenzyme A reductase OS=Gallus gallus OX=9031 GN=HMGCR PE=3 SV=3	HMGCR	0.59	Down	101.33	14	10	10	10	9	10	1.25798	0.742019
Biological Process	GO:0048568	7	embryonic organ development	1.54	0.128028	E1C040	HECT-type E3 ubiquitin transferase OS=Gallus gallus OX=9031 GN=HECTD1 PE=3 SV=4	HECTD1	1.706	Up	284.96	5.8	11	11	11	8	11	0.739105	1.2609
Biological Process	GO:0048568	7	embryonic organ development	1.54	0.128028	F1P0L9	Protein kinase C OS=Gallus gallus OX=9031 GN=PRKCI PE=3 SV=3	PRKCI	1.625	Up	52.834	5.8	2	2	2	2	2	0.761834	1.23817
Biological Process	GO:0032460	8	negative regulation of protein oligomerization	3.11	0.131353	F1NA82	SGTA_dimer domain-containing protein OS=Gallus gallus OX=9031 GN=SGTB PE=3 SV=1	SGTB	1.917	Up	33.847	8.2	2	2	2	2	2	0.685745	1.31425
Biological Process	GO:0032460	8	negative regulation of protein oligomerization	3.11	0.131353	F1NSY0	Serine/threonine-protein kinase RIO3 OS=Gallus gallus OX=9031 GN=RIOK3 PE=3 SV=4	RIOK3	2.117	Up	58.528	14.7	5	5	5	3	4	0.641652	1.35835
Biological Process	GO:0036109	10	alpha-linolenic acid metabolic process	3.11	0.131353	A0A3S5ZP86	Cytochrome b5 heme-binding domain-containing protein OS=Gallus gallus OX=9031 GN=FADS1 PE=3 SV=1	FADS1	1.55	Up	59.075	27.4	11	11	11	11	10	0.784354	1.21565
Biological Process	GO:0036109	10	alpha-linolenic acid metabolic process	3.11	0.131353	A6NAB8	Delta-6 fatty acid desaturase OS=Gallus gallus OX=9031 GN=FADS2 PE=2 SV=2	FADS2	1.522	Up	51.99	36	13	13	13	13	13	0.793164	1.20684
Biological Process	GO:0050999	7	regulation of nitric-oxide synthase activity	2.33	0.133066	A0A1D5PDT3	Calcium-transporting ATPase OS=Gallus gallus OX=9031 GN=ATP2B4 PE=3 SV=2	ATP2B4	1.677	Up	124.08	10	8	3	3	2	3	0.747029	1.25297
Biological Process	GO:0050999	7	regulation of nitric-oxide synthase activity	2.33	0.133066	A0A1D5NZN9	PID domain-containing protein OS=Gallus gallus OX=9031 GN=NOS1AP PE=4 SV=2	NOS1AP	0.605	Down	69.557	4.7	2	2	2	2	2	1.24619	0.753809
Biological Process	GO:0050999	7	regulation of nitric-oxide synthase activity	2.33	0.133066	A0A1D5NY37	RASK GTPase (Fragment) OS=Leiothrix lutea OX=36275 GN=Kras PE=4 SV=1	Kras	2.165	Up	21.452	31.9	4	2	2	2	2	0.631953	1.36805
Biological Process	GO:0042052	14	rhabdomere development	2.33	0.133066	Q5F3Z2	CAP10 domain-containing protein OS=Gallus gallus OX=9031 GN=POGLUT1 PE=2 SV=1	POGLUT1	0.467	Down	45.782	9.7	4	4	4	3	3	1.36362	0.636377
Biological Process	GO:0042052	14	rhabdomere development	2.33	0.133066	F1NT98	Phosphatidylinositol 3,4,5-trisphosphate 3-phosphatase and dual-specificity protein phosphatase PTEN OS=Gallus gallus OX=9031 GN=PTEN PE=3 SV=3	PTEN	1.564	Up	49.393	5.7	2	2	2	2	2	0.780028	1.21997
Biological Process	GO:0042052	14	rhabdomere development	2.33	0.133066	A0A3Q2U4M6	Exocyst complex component 3 OS=Gallus gallus OX=9031 GN=EXOC3 PE=3 SV=1	EXOC3	1.55	Up	79.228	6.3	3	3	3	3	3	0.784447	1.21555
Biological Process	GO:0006493	9	protein O-linked glycosylation	2.33	0.133066	Q5ZJL1	Polypeptide N-acetylgalactosaminyltransferase OS=Gallus gallus OX=9031 GN=GALNT1 PE=2 SV=1	GALNT1	1.668	Up	64.072	10.4	5	5	5	4	5	0.749531	1.25047
Biological Process	GO:0006493	9	protein O-linked glycosylation	2.33	0.133066	Q5F3Z2	CAP10 domain-containing protein OS=Gallus gallus OX=9031 GN=POGLUT1 PE=2 SV=1	POGLUT1	0.467	Down	45.782	9.7	4	4	4	3	3	1.36362	0.636377
Biological Process	GO:0006493	9	protein O-linked glycosylation	2.33	0.133066	A0A3Q2TS11	Xyloside xylosyltransferase 1 OS=Phasianus colchicus OX=9054 PE=4 SV=1	--	1.588	Up	40.974	7.4	2	2	2	2	2	0.772837	1.22716
Biological Process	GO:0042135	6	neurotransmitter catabolic process	2.33	0.133066	F1NX32	Glycine cleavage system P protein OS=Gallus gallus OX=9031 GN=GLDC PE=3 SV=3	GLDC	0.641	Down	111.8	56.4	41	41	41	41	41	1.2191	0.780896
Biological Process	GO:0042135	6	neurotransmitter catabolic process	2.33	0.133066	E1C8M8	(S)-3-amino-2-methylpropionate transaminase OS=Gallus gallus OX=9031 GN=ABAT PE=3 SV=3	ABAT	0.519	Down	56.552	52	20	20	20	20	20	1.31624	0.683757
Biological Process	GO:0042135	6	neurotransmitter catabolic process	2.33	0.133066	E1BSV1	Dimethylglycine dehydrogenase OS=Phasianus colchicus OX=9054 PE=3 SV=1	--	0.594	Down	96.461	54	35	35	35	35	33	1.25504	0.744955
Biological Process	GO:0060997	14	dendritic spine morphogenesis	3.11	0.131353	F1NT98	Phosphatidylinositol 3,4,5-trisphosphate 3-phosphatase and dual-specificity protein phosphatase PTEN OS=Gallus gallus OX=9031 GN=PTEN PE=3 SV=3	PTEN	1.564	Up	49.393	5.7	2	2	2	2	2	0.780028	1.21997
Biological Process	GO:0060997	14	dendritic spine morphogenesis	3.11	0.131353	A0A3Q2UDP3	Dedicator of cytokinesis 10 OS=Phasianus colchicus OX=9054 PE=3 SV=1	--	0.659	Down	241.28	1.1	2	2	2	2	2	1.20557	0.794434
Biological Process	GO:0048568	7	embryonic organ development	1.54	0.128028	A0A3Q3AXS8	2-hydroxyacyl-CoA lyase 2 OS=Gallus gallus OX=9031 GN=ILVBL PE=3 SV=1	ILVBL	0.502	Down	70.886	47.8	22	22	22	22	20	1.33154	0.668463
Biological Process	GO:0001516	12	prostaglandin biosynthetic process	3.11	0.131353	O73888	Hematopoietic prostaglandin D synthase OS=Gallus gallus OX=9031 GN=HPGDS PE=1 SV=3	HPGDS	0.605	Down	22.73	52.3	14	14	14	14	13	1.2464	0.7536
Biological Process	GO:0006554	11	lysine catabolic process	3.11	0.131353	R4GM61	Sarcosine oxidase OS=Gallus gallus OX=9031 GN=PIPOX PE=3 SV=2	PIPOX	0.311	Down	55.193	28.2	10	10	10	10	8	1.52501	0.474988
Biological Process	GO:0006554	11	lysine catabolic process	3.11	0.131353	E1BWX4	Lysine ketoglutarate reductase OS=Gallus gallus OX=9031 GN=AASS PE=3 SV=2	AASS	0.205	Down	102.95	35.2	25	25	25	25	17	1.65925	0.340747
Biological Process	GO:0006553	10	lysine metabolic process	3.11	0.131353	R4GM61	Sarcosine oxidase OS=Gallus gallus OX=9031 GN=PIPOX PE=3 SV=2	PIPOX	0.311	Down	55.193	28.2	10	10	10	10	8	1.52501	0.474988
Biological Process	GO:0006553	10	lysine metabolic process	3.11	0.131353	E1BWX4	Lysine ketoglutarate reductase OS=Gallus gallus OX=9031 GN=AASS PE=3 SV=2	AASS	0.205	Down	102.95	35.2	25	25	25	25	17	1.65925	0.340747
Biological Process	GO:0046463	8	acylglycerol biosynthetic process	3.11	0.131353	F1NCC7	Fatty acid hydroxylase domain-containing protein OS=Gallus gallus OX=9031 GN=AGMO PE=4 SV=2	AGMO	0.642	Down	57.982	11.4	5	5	5	5	5	1.21768	0.782315
Biological Process	GO:0046463	8	acylglycerol biosynthetic process	3.11	0.131353	A0A1D5PXZ3	PNPLA domain-containing protein OS=Gallus gallus OX=9031 GN=PNPLA3 PE=4 SV=2	PNPLA3	2.39	Up	56.232	17.1	6	6	6	4	6	0.590054	1.40995
Biological Process	GO:0009437	7	carnitine metabolic process	3.11	0.131353	E1BXI0	Gamma-butyrobetaine hydroxylase OS=Gallus gallus OX=9031 GN=BBOX1 PE=3 SV=2	BBOX1	1.556	Up	49.425	42.5	12	12	12	11	12	0.782402	1.2176
Biological Process	GO:0009437	7	carnitine metabolic process	3.11	0.131353	E1BRU9	Carn_acyltransf domain-containing protein OS=Gallus gallus OX=9031 GN=CROT PE=3 SV=3	CROT	1.576	Up	70.06	37.7	17	17	17	16	16	0.776449	1.22355
Biological Process	GO:0034058	9	endosomal vesicle fusion	3.11	0.131353	F1NZZ7	RING-type domain-containing protein OS=Gallus gallus OX=9031 GN=VPS8 PE=3 SV=4	VPS8	1.958	Up	157.16	5.2	6	6	6	4	6	0.676066	1.32393
Biological Process	GO:0034058	9	endosomal vesicle fusion	3.11	0.131353	A0A3Q2TZW5	BTB domain-containing protein OS=Colinus virginianus OX=9014 GN=H355_011283 PE=4 SV=1	H355_011283	0.635	Down	7.9531	30.9	2	2	2	2	2	1.22356	0.776444
Biological Process	GO:0051004	7	regulation of lipoprotein lipase activity	3.11	0.131353	F6UW59	Apolipoprotein AIV OS=Gallus gallus OX=9031 GN=apoAIV PE=2 SV=1	apoAIV	3.349	Up	40.682	50	14	14	14	12	14	0.459847	1.54015
Biological Process	GO:0051004	7	regulation of lipoprotein lipase activity	3.11	0.131353	A0A1D5PKG1	AB hydrolase-1 domain-containing protein OS=Gallus gallus OX=9031 GN=ABHD4 PE=4 SV=2	ABHD4	1.769	Up	43.793	24.9	6	6	6	4	6	0.722304	1.2777
Biological Process	GO:0046460	7	neutral lipid biosynthetic process	3.11	0.131353	F1NCC7	Fatty acid hydroxylase domain-containing protein OS=Gallus gallus OX=9031 GN=AGMO PE=4 SV=2	AGMO	0.642	Down	57.982	11.4	5	5	5	5	5	1.21768	0.782315
Biological Process	GO:0046460	7	neutral lipid biosynthetic process	3.11	0.131353	A0A1D5PXZ3	PNPLA domain-containing protein OS=Gallus gallus OX=9031 GN=PNPLA3 PE=4 SV=2	PNPLA3	2.39	Up	56.232	17.1	6	6	6	4	6	0.590054	1.40995
Biological Process	GO:0001516	12	prostaglandin biosynthetic process	3.11	0.131353	A0A1D5PIT4	Lipocln_cytosolic_FA-bd_dom domain-containing protein OS=Gallus gallus OX=9031 GN=PTGDS PE=3 SV=1	PTGDS	0.551	Down	20.873	27	4	4	4	4	4	1.28912	0.710881
Biological Process	GO:0048568	7	embryonic organ development	1.54	0.128028	A0A3Q2UKP2	MG2 domain-containing protein OS=Gallus gallus OX=9031 PE=4 SV=1	--	0.614	Down	20.305	32.8	8	8	8	8	7	1.2393	0.760703
Biological Process	GO:0048568	7	embryonic organ development	1.54	0.128028	A0A3Q2UEG8	A2M domain-containing protein OS=Gallus gallus OX=9031 PE=4 SV=1	--	0.628	Down	16.869	25.2	3	2	3	3	3	1.22878	0.771216
Biological Process	GO:0048568	7	embryonic organ development	1.54	0.128028	A0A3Q2U257	CHDCT2 domain-containing protein OS=Gallus gallus OX=9031 PE=4 SV=1	--	1.834	Up	26.359	10.6	2	2	2	2	2	0.705826	1.29417
Biological Process	GO:0050727	7	regulation of inflammatory response	1.57	0.123538	A0A3Q2UEG8	A2M domain-containing protein OS=Gallus gallus OX=9031 PE=4 SV=1	--	0.628	Down	16.869	25.2	3	2	3	3	3	1.22878	0.771216
Biological Process	GO:0050727	7	regulation of inflammatory response	1.57	0.123538	A0A1L4FLT3	Toll-like receptor 3 OS=Gallus gallus OX=9031 GN=TLR3 PE=3 SV=1	TLR3	2.042	Up	102.55	7.7	5	5	5	4	4	0.657443	1.34256
Biological Process	GO:0050727	7	regulation of inflammatory response	1.57	0.123538	A0A3Q2U743	A2M_recep domain-containing protein OS=Gallus gallus OX=9031 PE=4 SV=1	--	0.66	Down	61.085	29.9	14	9	14	14	13	1.2045	0.795505
Biological Process	GO:0050727	7	regulation of inflammatory response	1.57	0.123538	A0A1D5NYF3	Adipocyte-type fatty acid-binding protein OS=Gallus gallus OX=9031 GN=FABP4 PE=3 SV=1	FABP4	1.525	Up	14.921	24.2	2	2	2	2	2	0.791943	1.20806
Biological Process	GO:0050727	7	regulation of inflammatory response	1.57	0.123538	A0A1D5PMP3	ANK_REP_REGION domain-containing protein OS=Gallus gallus OX=9031 GN=UACA PE=4 SV=2	UACA	1.663	Up	153.92	2.3	2	2	2	2	2	0.751151	1.24885
Biological Process	GO:0008203	7	cholesterol metabolic process	1.72	0.123383	P11682	Apolipoprotein B (Fragment) OS=Gallus gallus OX=9031 GN=APOB PE=2 SV=1	APOB	0.521	Down	50.847	39.7	16	2	2	2	2	1.3152	0.684798
Biological Process	GO:0008203	7	cholesterol metabolic process	1.72	0.123383	F6UW59	Apolipoprotein AIV OS=Gallus gallus OX=9031 GN=apoAIV PE=2 SV=1	apoAIV	3.349	Up	40.682	50	14	14	14	12	14	0.459847	1.54015
Biological Process	GO:0008203	7	cholesterol metabolic process	1.72	0.123383	F1P4X7	7-dehydrocholesterol reductase OS=Meleagris gallopavo OX=9103 GN=DHCR7 PE=3 SV=1	DHCR7	0.62	Down	55.2	16.9	6	6	6	5	5	1.2347	0.765301
Biological Process	GO:0008203	7	cholesterol metabolic process	1.72	0.123383	F1NV02	Apolipoprotein B OS=Gallus gallus OX=9031 GN=APOB PE=4 SV=2	APOB	0.573	Down	523.35	46.2	191	177	191	187	183	1.27179	0.728209
Biological Process	GO:0008203	7	cholesterol metabolic process	1.72	0.123383	E1C420	3-hydroxy-3-methylglutaryl coenzyme A reductase OS=Gallus gallus OX=9031 GN=HMGCR PE=3 SV=3	HMGCR	0.59	Down	101.33	14	10	10	10	9	10	1.25798	0.742019
Biological Process	GO:0008203	7	cholesterol metabolic process	1.72	0.123383	A0A3Q3AE17	Sulfotransferase OS=Gallus gallus OX=9031 GN=LOC769841 PE=3 SV=1	LOC769841	0.538	Down	34.476	18.3	4	2	4	4	2	1.30013	0.699872
Biological Process	GO:0008203	7	cholesterol metabolic process	1.72	0.123383	A0A1D5PMM2	Cholesterol 7-alpha-monooxygenase OS=Gallus gallus OX=9031 GN=CYP7A1 PE=3 SV=1	CYP7A1	0.525	Down	59.318	10.7	3	3	3	3	2	1.31178	0.688223
Biological Process	GO:0050764	7	regulation of phagocytosis	1.72	0.123383	F1P2M6	Complement regulatory soluble protein OS=Gallus gallus OX=9031 GN=CRES PE=2 SV=1	CRES	0.644	Down	79.429	16.5	9	9	9	8	8	1.21688	0.783118
Biological Process	GO:0050764	7	regulation of phagocytosis	1.72	0.123383	F1NT98	Phosphatidylinositol 3,4,5-trisphosphate 3-phosphatase and dual-specificity protein phosphatase PTEN OS=Gallus gallus OX=9031 GN=PTEN PE=3 SV=3	PTEN	1.564	Up	49.393	5.7	2	2	2	2	2	0.780028	1.21997
Biological Process	GO:0050727	7	regulation of inflammatory response	1.57	0.123538	A0A3Q2UKP2	MG2 domain-containing protein OS=Gallus gallus OX=9031 PE=4 SV=1	--	0.614	Down	20.305	32.8	8	8	8	8	7	1.2393	0.760703
Biological Process	GO:0050764	7	regulation of phagocytosis	1.72	0.123383	F1NPF7	PH domain-containing protein OS=Gallus gallus OX=9031 GN=FERMT1 PE=3 SV=2	FERMT1	0.631	Down	77.435	17.7	10	9	9	9	7	1.22657	0.773425
Biological Process	GO:0050764	7	regulation of phagocytosis	1.72	0.123383	E1C502	Autophagy_act_C domain-containing protein OS=Gallus gallus OX=9031 GN=ATG3 PE=4 SV=1	ATG3	1.589	Up	35.669	27.2	6	5	6	6	4	0.772603	1.2274
Biological Process	GO:0050764	7	regulation of phagocytosis	1.72	0.123383	E1BZE1	FETUA protein (Fragment) OS=Odontophorus gujanensis OX=886794 GN=Ahsg PE=4 SV=1	Ahsg	0.585	Down	37.2	29.4	6	6	6	5	4	1.26217	0.737827
Biological Process	GO:0050764	7	regulation of phagocytosis	1.72	0.123383	A0A3Q2UB91	ELMO domain-containing protein OS=Gallus gallus OX=9031 GN=ELMO2 PE=4 SV=1	ELMO2	1.655	Up	82.861	6.5	3	2	3	2	3	0.753196	1.2468
Biological Process	GO:0006766	4	vitamin metabolic process	1.72	0.123383	F1NTK1	Phosphoserine aminotransferase OS=Gallus gallus OX=9031 GN=PSAT1 PE=3 SV=2	PSAT1	0.608	Down	40.544	53.8	18	18	18	18	18	1.24395	0.756053
Biological Process	GO:0006766	4	vitamin metabolic process	1.72	0.123383	F1NT18	Cytochrome P450 3A OS=Gallus gallus OX=9031 GN=CYP3A5 PE=3 SV=1	CYP3A5	0.484	Down	58.247	37.2	19	16	19	19	17	1.34775	0.652247
Biological Process	GO:0006766	4	vitamin metabolic process	1.72	0.123383	F1NGU0	Metabolism of cobalamin associated A OS=Phasianus colchicus OX=9054 PE=3 SV=1	--	0.506	Down	45.921	14.8	4	4	4	4	4	1.32813	0.671874
Biological Process	GO:0006766	4	vitamin metabolic process	1.72	0.123383	A0A3Q2U8Y5	DUF4430 domain-containing protein OS=Gallus gallus OX=9031 GN=TCN2 PE=3 SV=1	TCN2	1.565	Up	59.98	7.5	4	4	4	2	4	0.779595	1.2204
Biological Process	GO:0006766	4	vitamin metabolic process	1.72	0.123383	F1NEK9	2-amino-3-carboxymuconate-6-semialdehyde decarboxylase OS=Gallus gallus OX=9031 GN=ACMSD PE=3 SV=3	ACMSD	0.301	Down	36.531	42.7	10	10	10	10	9	1.53772	0.46228
Biological Process	GO:0006766	4	vitamin metabolic process	1.72	0.123383	A0A1D5PD08	Pyridoxal 5'-phosphate synthase OS=Gallus gallus OX=9031 GN=PNPO PE=3 SV=1	PNPO	0.311	Down	23.828	28.2	5	5	5	5	5	1.52589	0.474111
Biological Process	GO:0006766	4	vitamin metabolic process	1.72	0.123383	A0A1D5P834	Kynureninase OS=Gallus gallus OX=9031 GN=KYNU PE=3 SV=2	KYNU	0.653	Down	53.218	17.5	6	6	6	6	6	1.20986	0.790138
Biological Process	GO:0110020	9	regulation of actomyosin structure organization	1.95	0.123345	H9L0D7	Wiskott-Aldrich syndrome protein family member OS=Gallus gallus OX=9031 GN=WASF2 PE=3 SV=2	WASF2	0.583	Down	54.485	7.6	2	2	2	2	2	1.26316	0.736839
Biological Process	GO:0110020	9	regulation of actomyosin structure organization	1.95	0.123345	F1NAR5	SERPIN domain-containing protein OS=Gallus gallus OX=9031 GN=SERPINF2 PE=3 SV=3	SERPINF2	0.537	Down	56.973	24.9	8	8	8	8	8	1.30148	0.69852
Biological Process	GO:0110020	9	regulation of actomyosin structure organization	1.95	0.123345	A0A3Q3AAP1	LOW QUALITY PROTEIN: wiskott-Aldrich syndrome protein-like OS=Aythya fuligula OX=219594 GN=LOC116501663 PE=4 SV=1	LOC116501663	0.613	Down	47.373	6.8	2	2	2	2	2	1.24025	0.75975
Biological Process	GO:0110020	9	regulation of actomyosin structure organization	1.95	0.123345	E1C250	ANK_REP_REGION domain-containing protein OS=Gallus gallus OX=9031 GN=KANK4 PE=4 SV=3	KANK4	0.662	Down	107.59	4.9	4	4	4	4	4	1.20339	0.796608
Biological Process	GO:0050764	7	regulation of phagocytosis	1.72	0.123383	F1NER9	Glycoprotein IIIb OS=Gallus gallus OX=9031 GN=CD36 PE=3 SV=3	CD36	1.551	Up	52.637	13.8	6	6	6	5	6	0.784086	1.21591
Biological Process	GO:0045685	11	regulation of glial cell differentiation	2.33	0.133066	A0A1D5P2B1	Protein quaking OS=Gallus gallus OX=9031 GN=QKI PE=4 SV=2	QKI	1.543	Up	36.725	17.4	5	5	5	4	5	0.78646	1.21354
Biological Process	GO:0050727	7	regulation of inflammatory response	1.57	0.123538	C5HV42	Calcitonin gene-related peptide type 1 receptor OS=Gallus gallus OX=9031 GN=CALCRL PE=2 SV=1	CALCRL	2.211	Up	52.791	5.5	2	2	2	2	2	0.622787	1.37721
Biological Process	GO:0050727	7	regulation of inflammatory response	1.57	0.123538	F1NF64	CFAI factor (Fragment) OS=Odontophorus gujanensis OX=886794 GN=Cfi PE=4 SV=1	Cfi	0.61	Down	67.214	20	8	8	8	8	7	1.24217	0.75783
Biological Process	GO:0048568	7	embryonic organ development	1.54	0.128028	A0A1L1RWG9	IF rod domain-containing protein OS=Gallus gallus OX=9031 GN=KRT24 PE=3 SV=2	KRT24	0.436	Down	46.038	15.4	6	4	6	5	5	1.39244	0.607565
Biological Process	GO:0048568	7	embryonic organ development	1.54	0.128028	A0A1D5PXV5	Transcription factor OS=Gallus gallus OX=9031 GN=SP1 PE=2 SV=1	SP1	0.332	Down	77.568	4.4	2	2	2	2	2	1.50118	0.498821
Biological Process	GO:0048568	7	embryonic organ development	1.54	0.128028	A0A3Q2U743	A2M_recep domain-containing protein OS=Gallus gallus OX=9031 PE=4 SV=1	--	0.66	Down	61.085	29.9	14	9	14	14	13	1.2045	0.795505
Biological Process	GO:0001934	10	positive regulation of protein phosphorylation	1.36	0.124798	R4GFU1	Poly [ADP-ribose] polymerase OS=Gallus gallus OX=9031 GN=PARP14 PE=3 SV=3	PARP14	1.737	Up	205.02	3.3	5	2	2	2	2	0.730795	1.2692
Biological Process	GO:0001934	10	positive regulation of protein phosphorylation	1.36	0.124798	Q5F3L5	Protein kinase domain-containing protein OS=Gallus gallus OX=9031 GN=NEK6 PE=2 SV=1	NEK6	1.635	Up	36.32	11.8	3	3	3	3	3	0.758949	1.24105
Biological Process	GO:0001934	10	positive regulation of protein phosphorylation	1.36	0.124798	Q02020	Fibrinogen beta chain (Fragment) OS=Gallus gallus OX=9031 GN=FGB PE=1 SV=1	FGB	0.589	Down	52.678	75.8	31	29	31	29	28	1.25894	0.741059
Biological Process	GO:0001934	10	positive regulation of protein phosphorylation	1.36	0.124798	P18660	60S acidic ribosomal protein P1 OS=Gallus gallus OX=9031 GN=RPLP1 PE=3 SV=1	RPLP1	1.692	Up	11.477	66.7	3	2	2	2	2	0.742833	1.25717
Biological Process	GO:0001934	10	positive regulation of protein phosphorylation	1.36	0.124798	F1P5E2	FYVE-type domain-containing protein OS=Gallus gallus OX=9031 GN=WDFY2 PE=4 SV=1	WDFY2	1.586	Up	45.014	22	6	6	6	3	6	0.773361	1.22664
Biological Process	GO:0001934	10	positive regulation of protein phosphorylation	1.36	0.124798	F1P524	Cytochrome b5 heme-binding domain-containing protein OS=Gallus gallus OX=9031 GN=NENF PE=4 SV=2	NENF	0.441	Down	18.114	29.9	3	3	3	3	3	1.38773	0.612273
Biological Process	GO:0001934	10	positive regulation of protein phosphorylation	1.36	0.124798	F1NYN3	Cyclin-L1 OS=Gallus gallus OX=9031 GN=CCNL1 PE=3 SV=4	CCNL1	0.34	Down	49.266	5.9	2	2	2	2	2	1.49218	0.507817
Biological Process	GO:0001934	10	positive regulation of protein phosphorylation	1.36	0.124798	F1NXV6	Coagulation factor II OS=Gallus gallus OX=9031 GN=F2 PE=4 SV=2	F2	0.614	Down	73.106	31.7	16	16	16	16	14	1.23932	0.760676
Biological Process	GO:0001934	10	positive regulation of protein phosphorylation	1.36	0.124798	F1NT98	Phosphatidylinositol 3,4,5-trisphosphate 3-phosphatase and dual-specificity protein phosphatase PTEN OS=Gallus gallus OX=9031 GN=PTEN PE=3 SV=3	PTEN	1.564	Up	49.393	5.7	2	2	2	2	2	0.780028	1.21997
Biological Process	GO:0001934	10	positive regulation of protein phosphorylation	1.36	0.124798	F1NER9	Glycoprotein IIIb OS=Gallus gallus OX=9031 GN=CD36 PE=3 SV=3	CD36	1.551	Up	52.637	13.8	6	6	6	5	6	0.784086	1.21591
Biological Process	GO:0001934	10	positive regulation of protein phosphorylation	1.36	0.124798	F1NAR5	SERPIN domain-containing protein OS=Gallus gallus OX=9031 GN=SERPINF2 PE=3 SV=3	SERPINF2	0.537	Down	56.973	24.9	8	8	8	8	8	1.30148	0.69852
Biological Process	GO:0050727	7	regulation of inflammatory response	1.57	0.123538	E1BZE1	FETUA protein (Fragment) OS=Odontophorus gujanensis OX=886794 GN=Ahsg PE=4 SV=1	Ahsg	0.585	Down	37.2	29.4	6	6	6	5	4	1.26217	0.737827
Biological Process	GO:0001934	10	positive regulation of protein phosphorylation	1.36	0.124798	E1C420	3-hydroxy-3-methylglutaryl coenzyme A reductase OS=Gallus gallus OX=9031 GN=HMGCR PE=3 SV=3	HMGCR	0.59	Down	101.33	14	10	10	10	9	10	1.25798	0.742019
Biological Process	GO:0001934	10	positive regulation of protein phosphorylation	1.36	0.124798	E1BQN6	Protein kinase C OS=Gallus gallus OX=9031 GN=PRKCZ PE=3 SV=1	PRKCZ	1.869	Up	68.248	6.9	3	3	3	2	3	0.69717	1.30283
Biological Process	GO:0001934	10	positive regulation of protein phosphorylation	1.36	0.124798	Q5ZKN1	Cyclin-dependent kinase 9 OS=Gallus gallus OX=9031 GN=CDK9 PE=2 SV=1	CDK9	0.248	Down	42.802	7.8	3	2	2	2	2	1.60242	0.39758
Biological Process	GO:0001934	10	positive regulation of protein phosphorylation	1.36	0.124798	A0A3Q2UPE8	15 kDa phosphoprotein enriched in astrocytes OS=Gallus gallus OX=9031 GN=LOC107049501 PE=4 SV=1	LOC107049501	1.665	Up	14.955	43.1	3	3	3	2	3	0.750434	1.24957
Biological Process	GO:0001934	10	positive regulation of protein phosphorylation	1.36	0.124798	A0A1L4FLT3	Toll-like receptor 3 OS=Gallus gallus OX=9031 GN=TLR3 PE=3 SV=1	TLR3	2.042	Up	102.55	7.7	5	5	5	4	4	0.657443	1.34256
Biological Process	GO:0001934	10	positive regulation of protein phosphorylation	1.36	0.124798	A0A1D5PR96	RAP2B, member of RAS oncogene family OS=Gallus gallus OX=9031 PE=4 SV=2	--	0.612	Down	13.557	21.2	2	2	2	2	2	1.24051	0.759488
Biological Process	GO:0001934	10	positive regulation of protein phosphorylation	1.36	0.124798	A0A1D5PNE9	AKAP9 protein (Fragment) OS=Odontophorus gujanensis OX=886794 GN=Akap9 PE=4 SV=1	Akap9	1.798	Up	455.44	10.7	35	35	35	19	34	0.714728	1.28527
Biological Process	GO:0001934	10	positive regulation of protein phosphorylation	1.36	0.124798	A0A3Q3ANE2	CARD_2 domain-containing protein OS=Gallus gallus OX=9031 GN=MAVS PE=4 SV=1	MAVS	0.637	Down	63.863	13.1	4	4	4	4	3	1.22178	0.778223
Biological Process	GO:0001934	10	positive regulation of protein phosphorylation	1.36	0.124798	A0A1D5PDT3	Calcium-transporting ATPase OS=Gallus gallus OX=9031 GN=ATP2B4 PE=3 SV=2	ATP2B4	1.677	Up	124.08	10	8	3	3	2	3	0.747029	1.25297
Biological Process	GO:0001934	10	positive regulation of protein phosphorylation	1.36	0.124798	A0A3Q2TXM6	Protein kinase domain-containing protein OS=Gallus gallus OX=9031 GN=MAP2K3 PE=3 SV=1	MAP2K3	1.804	Up	39.361	14.7	4	3	4	3	3	0.71324	1.28676
Biological Process	GO:0001934	10	positive regulation of protein phosphorylation	1.36	0.124798	A0A1D5P6N3	Fam20C domain-containing protein OS=Gallus gallus OX=9031 GN=FAM20A PE=3 SV=2	FAM20A	0.25	Down	40.453	22.9	5	4	4	4	2	1.59964	0.400356
Biological Process	GO:0001934	10	positive regulation of protein phosphorylation	1.36	0.124798	A0A1D5NY37	RASK GTPase (Fragment) OS=Leiothrix lutea OX=36275 GN=Kras PE=4 SV=1	Kras	2.165	Up	21.452	31.9	4	2	2	2	2	0.631953	1.36805
Biological Process	GO:0050727	7	regulation of inflammatory response	1.57	0.123538	F1P2M6	Complement regulatory soluble protein OS=Gallus gallus OX=9031 GN=CRES PE=2 SV=1	CRES	0.644	Down	79.429	16.5	9	9	9	8	8	1.21688	0.783118
Biological Process	GO:0050727	7	regulation of inflammatory response	1.57	0.123538	F1NXV6	Coagulation factor II OS=Gallus gallus OX=9031 GN=F2 PE=4 SV=2	F2	0.614	Down	73.106	31.7	16	16	16	16	14	1.23932	0.760676
Biological Process	GO:0050727	7	regulation of inflammatory response	1.57	0.123538	F1NXB6	Peptidase_M14 domain-containing protein OS=Gallus gallus OX=9031 GN=CPB2 PE=3 SV=3	CPB2	0.613	Down	48.912	6.9	3	3	3	3	3	1.23958	0.760415
Biological Process	GO:0001934	10	positive regulation of protein phosphorylation	1.36	0.124798	E1BV78	Fibrinogen C-terminal domain-containing protein OS=Gallus gallus OX=9031 GN=FGG PE=4 SV=2	FGG	0.613	Down	49.954	64.2	29	29	29	29	28	1.23977	0.760227
Biological Process	GO:0045685	11	regulation of glial cell differentiation	2.33	0.133066	E1BVP5	Aspartoacylase OS=Phasianus colchicus OX=9054 PE=3 SV=1	--	2.129	Up	40.923	20.5	5	5	5	5	5	0.639281	1.36072
Biological Process	GO:0045685	11	regulation of glial cell differentiation	2.33	0.133066	F1NXV6	Coagulation factor II OS=Gallus gallus OX=9031 GN=F2 PE=4 SV=2	F2	0.614	Down	73.106	31.7	16	16	16	16	14	1.23932	0.760676
Biological Process	GO:0042180	4	cellular ketone metabolic process	1.87	0.133311	A0A1D5P834	Kynureninase OS=Gallus gallus OX=9031 GN=KYNU PE=3 SV=2	KYNU	0.653	Down	53.218	17.5	6	6	6	6	6	1.20986	0.790138
Biological Process	GO:0006399	9	tRNA metabolic process	1.54	0.148936	F1NC49	AA_TRNA_LIGASE_II_ALA domain-containing protein OS=Gallus gallus OX=9031 GN=AARSD1 PE=3 SV=4	AARSD1	1.566	Up	45.395	8.3	3	3	3	3	3	0.779428	1.22057
Biological Process	GO:0006399	9	tRNA metabolic process	1.54	0.148936	E1BW99	tRNA (adenine(58)-N(1))-methyltransferase OS=Gallus gallus OX=9031 GN=TRMT61B PE=4 SV=3	TRMT61B	1.878	Up	47.642	16.8	5	5	5	4	5	0.694923	1.30508
Biological Process	GO:0006399	9	tRNA metabolic process	1.54	0.148936	A0A3Q2UG33	Isoleucyl-tRNA synthetase OS=Gallus gallus OX=9031 GN=IARS PE=3 SV=1	IARS	2.267	Up	144.77	44.7	47	46	47	39	46	0.612231	1.38777
Biological Process	GO:0006399	9	tRNA metabolic process	1.54	0.148936	A0A3Q2U4V3	Tryptophanyl-tRNA synthetase OS=Gallus gallus OX=9031 GN=LOC101750690 PE=3 SV=1	LOC101750690	0.649	Down	36.743	19.1	4	4	4	2	4	1.21253	0.787466
Biological Process	GO:0006399	9	tRNA metabolic process	1.54	0.148936	A0A1D6UPQ3	Threonyl-tRNA synthetase OS=Gallus gallus OX=9031 GN=TARS PE=3 SV=1	TARS	1.591	Up	90.648	28.7	19	16	19	17	19	0.771971	1.22803
Biological Process	GO:0006399	9	tRNA metabolic process	1.54	0.148936	A0A1D5PM39	Inorganic diphosphatase OS=Gallus gallus OX=9031 GN=PPA2 PE=3 SV=2	PPA2	0.582	Down	51.156	33.5	13	12	12	12	12	1.26412	0.735881
Biological Process	GO:0006399	9	tRNA metabolic process	1.54	0.148936	A0A1D5PC90	Histidine--tRNA ligase OS=Gallus gallus OX=9031 GN=HARS PE=3 SV=1	HARS	1.69	Up	56.684	20.6	10	4	10	9	10	0.743617	1.25638
Biological Process	GO:0001838	9	embryonic epithelial tube formation	1.93	0.148894	Q76KB1	Heparan sulfate 2-O-sulfotransferase 1 OS=Gallus gallus OX=9031 GN=HS2ST1 PE=1 SV=1	HS2ST1	2.241	Up	41.701	7	2	2	2	2	2	0.617133	1.38287
Biological Process	GO:0001838	9	embryonic epithelial tube formation	1.93	0.148894	F1NXP6	Caspase 8 OS=Gallus gallus OX=9031 PE=2 SV=1	--	1.774	Up	54.557	15.4	6	6	6	4	5	0.721016	1.27898
Biological Process	GO:0001838	9	embryonic epithelial tube formation	1.93	0.148894	E1C040	HECT-type E3 ubiquitin transferase OS=Gallus gallus OX=9031 GN=HECTD1 PE=3 SV=4	HECTD1	1.706	Up	284.96	5.8	11	11	11	8	11	0.739105	1.2609
Biological Process	GO:0001838	9	embryonic epithelial tube formation	1.93	0.148894	F1P0L9	Protein kinase C OS=Gallus gallus OX=9031 GN=PRKCI PE=3 SV=3	PRKCI	1.625	Up	52.834	5.8	2	2	2	2	2	0.761834	1.23817
Biological Process	GO:0008366	8	axon ensheathment	1.93	0.148894	F1NT98	Phosphatidylinositol 3,4,5-trisphosphate 3-phosphatase and dual-specificity protein phosphatase PTEN OS=Gallus gallus OX=9031 GN=PTEN PE=3 SV=3	PTEN	1.564	Up	49.393	5.7	2	2	2	2	2	0.780028	1.21997
Biological Process	GO:0008366	8	axon ensheathment	1.93	0.148894	E1BVP5	Aspartoacylase OS=Phasianus colchicus OX=9054 PE=3 SV=1	--	2.129	Up	40.923	20.5	5	5	5	5	5	0.639281	1.36072
Biological Process	GO:0008366	8	axon ensheathment	1.93	0.148894	A0A3Q3A8D7	N-myc downstream regulated 1 OS=Phasianus colchicus OX=9054 PE=3 SV=1	--	0.537	Down	44.218	41.8	12	12	12	12	12	1.3009	0.699102
Biological Process	GO:0006399	9	tRNA metabolic process	1.54	0.148936	F1NJU7	Tyrosine--tRNA ligase OS=Gallus gallus OX=9031 GN=YARS PE=3 SV=3	YARS	1.675	Up	60.147	59.7	27	26	27	22	27	0.747615	1.25239
Biological Process	GO:0008366	8	axon ensheathment	1.93	0.148894	A0A1D5P2B1	Protein quaking OS=Gallus gallus OX=9031 GN=QKI PE=4 SV=2	QKI	1.543	Up	36.725	17.4	5	5	5	4	5	0.78646	1.21354
Biological Process	GO:0045214	10	sarcomere organization	1.93	0.148894	A0A1L1RWG9	IF rod domain-containing protein OS=Gallus gallus OX=9031 GN=KRT24 PE=3 SV=2	KRT24	0.436	Down	46.038	15.4	6	4	6	5	5	1.39244	0.607565
Biological Process	GO:0045214	10	sarcomere organization	1.93	0.148894	A0A1D5P2B1	Protein quaking OS=Gallus gallus OX=9031 GN=QKI PE=4 SV=2	QKI	1.543	Up	36.725	17.4	5	5	5	4	5	0.78646	1.21354
Biological Process	GO:0045214	10	sarcomere organization	1.93	0.148894	A0A1D5NZN9	PID domain-containing protein OS=Gallus gallus OX=9031 GN=NOS1AP PE=4 SV=2	NOS1AP	0.605	Down	69.557	4.7	2	2	2	2	2	1.24619	0.753809
Biological Process	GO:0002831	5	regulation of response to biotic stimulus	1.65	0.148655	Q5ZLM5	Transmembrane 9 superfamily member OS=Gallus gallus OX=9031 GN=TM9SF2L PE=2 SV=1	TM9SF2L	2.585	Up	74.082	8.8	5	3	3	3	2	0.557882	1.44212
Biological Process	GO:0002831	5	regulation of response to biotic stimulus	1.65	0.148655	Q5F3B5	GNAQ protein (Fragment) OS=Cochlearius cochlearius OX=110676 GN=Gnaq PE=3 SV=1	Gnaq	1.59	Up	42.234	25.6	7	4	4	3	4	0.772103	1.2279
Biological Process	GO:0002831	5	regulation of response to biotic stimulus	1.65	0.148655	F1NSY0	Serine/threonine-protein kinase RIO3 OS=Gallus gallus OX=9031 GN=RIOK3 PE=3 SV=4	RIOK3	2.117	Up	58.528	14.7	5	5	5	3	4	0.641652	1.35835
Biological Process	GO:0002831	5	regulation of response to biotic stimulus	1.65	0.148655	F1NL38	Histidine-rich glycoprotein OS=Gallus gallus OX=9031 PE=2 SV=1	--	2.337	Up	123.03	21.7	16	16	16	14	16	0.599429	1.40057
Biological Process	GO:0002831	5	regulation of response to biotic stimulus	1.65	0.148655	E1BQG4	G protein-coupled receptor kinase OS=Gallus gallus OX=9031 GN=GRK5 PE=3 SV=3	GRK5	1.532	Up	67.683	13.6	6	4	6	6	5	0.789811	1.21019
Biological Process	GO:0002831	5	regulation of response to biotic stimulus	1.65	0.148655	Q5ZKN1	Cyclin-dependent kinase 9 OS=Gallus gallus OX=9031 GN=CDK9 PE=2 SV=1	CDK9	0.248	Down	42.802	7.8	3	2	2	2	2	1.60242	0.39758
Biological Process	GO:0002831	5	regulation of response to biotic stimulus	1.65	0.148655	A0A3Q3ANE2	CARD_2 domain-containing protein OS=Gallus gallus OX=9031 GN=MAVS PE=4 SV=1	MAVS	0.637	Down	63.863	13.1	4	4	4	4	3	1.22178	0.778223
Biological Process	GO:0002831	5	regulation of response to biotic stimulus	1.65	0.148655	A0A3Q2TXM6	Protein kinase domain-containing protein OS=Gallus gallus OX=9031 GN=MAP2K3 PE=3 SV=1	MAP2K3	1.804	Up	39.361	14.7	4	3	4	3	3	0.71324	1.28676
Biological Process	GO:0006767	5	water-soluble vitamin metabolic process	1.79	0.14551	F1NTK1	Phosphoserine aminotransferase OS=Gallus gallus OX=9031 GN=PSAT1 PE=3 SV=2	PSAT1	0.608	Down	40.544	53.8	18	18	18	18	18	1.24395	0.756053
Biological Process	GO:0006767	5	water-soluble vitamin metabolic process	1.79	0.14551	F1NGU0	Metabolism of cobalamin associated A OS=Phasianus colchicus OX=9054 PE=3 SV=1	--	0.506	Down	45.921	14.8	4	4	4	4	4	1.32813	0.671874
Biological Process	GO:0006767	5	water-soluble vitamin metabolic process	1.79	0.14551	A0A3Q2U8Y5	DUF4430 domain-containing protein OS=Gallus gallus OX=9031 GN=TCN2 PE=3 SV=1	TCN2	1.565	Up	59.98	7.5	4	4	4	2	4	0.779595	1.2204
Biological Process	GO:0045214	10	sarcomere organization	1.93	0.148894	Q5ZHY5	E3 ubiquitin-protein ligase CHIP OS=Gallus gallus OX=9031 GN=STUB1 PE=2 SV=1	STUB1	1.576	Up	35.661	20.1	4	4	4	3	3	0.776251	1.22375
Biological Process	GO:0006767	5	water-soluble vitamin metabolic process	1.79	0.14551	F1NEK9	2-amino-3-carboxymuconate-6-semialdehyde decarboxylase OS=Gallus gallus OX=9031 GN=ACMSD PE=3 SV=3	ACMSD	0.301	Down	36.531	42.7	10	10	10	10	9	1.53772	0.46228
Biological Process	GO:0006399	9	tRNA metabolic process	1.54	0.148936	Q5ZJU4	Ubiquitin-related modifier 1 OS=Gallus gallus OX=9031 GN=URM1 PE=3 SV=1	URM1	4.137	Up	11.427	30.7	2	2	2	2	2	0.389327	1.61067
Biological Process	GO:0003382	8	epithelial cell morphogenesis	2.21	0.150114	A0A3Q2TZW5	BTB domain-containing protein OS=Colinus virginianus OX=9014 GN=H355_011283 PE=4 SV=1	H355_011283	0.635	Down	7.9531	30.9	2	2	2	2	2	1.22356	0.776444
Biological Process	GO:0008654	7	phospholipid biosynthetic process	1.52	0.153135	A0A1D5PKG1	AB hydrolase-1 domain-containing protein OS=Gallus gallus OX=9031 GN=ABHD4 PE=4 SV=2	ABHD4	1.769	Up	43.793	24.9	6	6	6	4	6	0.722304	1.2777
Biological Process	GO:0008654	7	phospholipid biosynthetic process	1.52	0.153135	A0A1D5PF95	Phosphoethanolamine/phosphocholine phosphatase OS=Gallus gallus OX=9031 GN=PHOSPHO1 PE=3 SV=1	PHOSPHO1	2.484	Up	30.572	32.1	7	7	7	5	7	0.574127	1.42587
Biological Process	GO:0008654	7	phospholipid biosynthetic process	1.52	0.153135	A0A1D5P061	Phosphorylase b kinase regulatory subunit OS=Gallus gallus OX=9031 GN=PHKA1 PE=3 SV=2	PHKA1	1.825	Up	134.07	2.6	2	2	2	2	2	0.707895	1.29211
Biological Process	GO:0007599	5	hemostasis	1.52	0.153135	Q02020	Fibrinogen beta chain (Fragment) OS=Gallus gallus OX=9031 GN=FGB PE=1 SV=1	FGB	0.589	Down	52.678	75.8	31	29	31	29	28	1.25894	0.741059
Biological Process	GO:0007599	5	hemostasis	1.52	0.153135	F1NXV6	Coagulation factor II OS=Gallus gallus OX=9031 GN=F2 PE=4 SV=2	F2	0.614	Down	73.106	31.7	16	16	16	16	14	1.23932	0.760676
Biological Process	GO:0007599	5	hemostasis	1.52	0.153135	F1NL38	Histidine-rich glycoprotein OS=Gallus gallus OX=9031 PE=2 SV=1	--	2.337	Up	123.03	21.7	16	16	16	14	16	0.599429	1.40057
Biological Process	GO:0007599	5	hemostasis	1.52	0.153135	F1NER9	Glycoprotein IIIb OS=Gallus gallus OX=9031 GN=CD36 PE=3 SV=3	CD36	1.551	Up	52.637	13.8	6	6	6	5	6	0.784086	1.21591
Biological Process	GO:0007599	5	hemostasis	1.52	0.153135	E1BV78	Fibrinogen C-terminal domain-containing protein OS=Gallus gallus OX=9031 GN=FGG PE=4 SV=2	FGG	0.613	Down	49.954	64.2	29	29	29	29	28	1.23977	0.760227
Biological Process	GO:0007599	5	hemostasis	1.52	0.153135	A0A3Q3AAP1	LOW QUALITY PROTEIN: wiskott-Aldrich syndrome protein-like OS=Aythya fuligula OX=219594 GN=LOC116501663 PE=4 SV=1	LOC116501663	0.613	Down	47.373	6.8	2	2	2	2	2	1.24025	0.75975
Biological Process	GO:0007599	5	hemostasis	1.52	0.153135	A0A3Q2UKP2	MG2 domain-containing protein OS=Gallus gallus OX=9031 PE=4 SV=1	--	0.614	Down	20.305	32.8	8	8	8	8	7	1.2393	0.760703
Biological Process	GO:0007599	5	hemostasis	1.52	0.153135	A0A3Q2UEG8	A2M domain-containing protein OS=Gallus gallus OX=9031 PE=4 SV=1	--	0.628	Down	16.869	25.2	3	2	3	3	3	1.22878	0.771216
Biological Process	GO:0007599	5	hemostasis	1.52	0.153135	A0A1D5PR96	RAP2B, member of RAS oncogene family OS=Gallus gallus OX=9031 PE=4 SV=2	--	0.612	Down	13.557	21.2	2	2	2	2	2	1.24051	0.759488
Biological Process	GO:0007599	5	hemostasis	1.52	0.153135	A0A3Q2U743	A2M_recep domain-containing protein OS=Gallus gallus OX=9031 PE=4 SV=1	--	0.66	Down	61.085	29.9	14	9	14	14	13	1.2045	0.795505
Biological Process	GO:0035296	6	regulation of tube diameter	1.75	0.152392	Q02020	Fibrinogen beta chain (Fragment) OS=Gallus gallus OX=9031 GN=FGB PE=1 SV=1	FGB	0.589	Down	52.678	75.8	31	29	31	29	28	1.25894	0.741059
Biological Process	GO:0006399	9	tRNA metabolic process	1.54	0.148936	R4GJ59	Seryl-tRNA synthetase OS=Gallus gallus OX=9031 GN=SARS PE=3 SV=2	SARS	1.725	Up	71.294	37.6	20	20	20	19	20	0.733989	1.26601
Biological Process	GO:0035296	6	regulation of tube diameter	1.75	0.152392	F1NAR5	SERPIN domain-containing protein OS=Gallus gallus OX=9031 GN=SERPINF2 PE=3 SV=3	SERPINF2	0.537	Down	56.973	24.9	8	8	8	8	8	1.30148	0.69852
Biological Process	GO:0035296	6	regulation of tube diameter	1.75	0.152392	E1BV78	Fibrinogen C-terminal domain-containing protein OS=Gallus gallus OX=9031 GN=FGG PE=4 SV=2	FGG	0.613	Down	49.954	64.2	29	29	29	29	28	1.23977	0.760227
Biological Process	GO:0035296	6	regulation of tube diameter	1.75	0.152392	A0A1L1RVS8	Cytochrome P450, family 2, subfamily J, polypeptide 22 OS=Gallirallus okinawae OX=547194 PE=3 SV=1	--	1.913	Up	56.466	34	15	5	5	5	5	0.686638	1.31336
Biological Process	GO:0035296	6	regulation of tube diameter	1.75	0.152392	A0A1D5PU80	Sodium/potassium-transporting ATPase subunit alpha OS=Gallus gallus OX=9031 GN=ATP1A1 PE=3 SV=1	ATP1A1	0.584	Down	112.46	43	35	35	35	35	33	1.26245	0.737546
Biological Process	GO:0006940	8	regulation of smooth muscle contraction	2.21	0.150114	F1NPF7	PH domain-containing protein OS=Gallus gallus OX=9031 GN=FERMT1 PE=3 SV=2	FERMT1	0.631	Down	77.435	17.7	10	9	9	9	7	1.22657	0.773425
Biological Process	GO:0006940	8	regulation of smooth muscle contraction	2.21	0.150114	E1C8M8	(S)-3-amino-2-methylpropionate transaminase OS=Gallus gallus OX=9031 GN=ABAT PE=3 SV=3	ABAT	0.519	Down	56.552	52	20	20	20	20	20	1.31624	0.683757
Biological Process	GO:0006940	8	regulation of smooth muscle contraction	2.21	0.150114	C5HV42	Calcitonin gene-related peptide type 1 receptor OS=Gallus gallus OX=9031 GN=CALCRL PE=2 SV=1	CALCRL	2.211	Up	52.791	5.5	2	2	2	2	2	0.622787	1.37721
Biological Process	GO:0007606	6	sensory perception of chemical stimulus	2.21	0.150114	Q5F3B5	GNAQ protein (Fragment) OS=Cochlearius cochlearius OX=110676 GN=Gnaq PE=3 SV=1	Gnaq	1.59	Up	42.234	25.6	7	4	4	3	4	0.772103	1.2279
Biological Process	GO:0007606	6	sensory perception of chemical stimulus	2.21	0.150114	F1NER9	Glycoprotein IIIb OS=Gallus gallus OX=9031 GN=CD36 PE=3 SV=3	CD36	1.551	Up	52.637	13.8	6	6	6	5	6	0.784086	1.21591
Biological Process	GO:0007606	6	sensory perception of chemical stimulus	2.21	0.150114	A0A140T8F5	Ig-like domain-containing protein OS=Gallus gallus OX=9031 GN=PIGR PE=4 SV=1	PIGR	0.595	Down	70.57	19	11	11	11	11	11	1.2542	0.745799
Biological Process	GO:0065005	7	protein-lipid complex assembly	2.21	0.150114	P11682	Apolipoprotein B (Fragment) OS=Gallus gallus OX=9031 GN=APOB PE=2 SV=1	APOB	0.521	Down	50.847	39.7	16	2	2	2	2	1.3152	0.684798
Biological Process	GO:0065005	7	protein-lipid complex assembly	2.21	0.150114	F6UW59	Apolipoprotein AIV OS=Gallus gallus OX=9031 GN=apoAIV PE=2 SV=1	apoAIV	3.349	Up	40.682	50	14	14	14	12	14	0.459847	1.54015
Biological Process	GO:0065005	7	protein-lipid complex assembly	2.21	0.150114	F1NV02	Apolipoprotein B OS=Gallus gallus OX=9031 GN=APOB PE=4 SV=2	APOB	0.573	Down	523.35	46.2	191	177	191	187	183	1.27179	0.728209
Biological Process	GO:0003382	8	epithelial cell morphogenesis	2.21	0.150114	F1P0L9	Protein kinase C OS=Gallus gallus OX=9031 GN=PRKCI PE=3 SV=3	PRKCI	1.625	Up	52.834	5.8	2	2	2	2	2	0.761834	1.23817
Biological Process	GO:0003382	8	epithelial cell morphogenesis	2.21	0.150114	E1BQG4	G protein-coupled receptor kinase OS=Gallus gallus OX=9031 GN=GRK5 PE=3 SV=3	GRK5	1.532	Up	67.683	13.6	6	4	6	6	5	0.789811	1.21019
Biological Process	GO:0035296	6	regulation of tube diameter	1.75	0.152392	E1C420	3-hydroxy-3-methylglutaryl coenzyme A reductase OS=Gallus gallus OX=9031 GN=HMGCR PE=3 SV=3	HMGCR	0.59	Down	101.33	14	10	10	10	9	10	1.25798	0.742019
Biological Process	GO:0001819	8	positive regulation of cytokine production	1.47	0.177981	A0A1L1RVS8	Cytochrome P450, family 2, subfamily J, polypeptide 22 OS=Gallirallus okinawae OX=547194 PE=3 SV=1	--	1.913	Up	56.466	34	15	5	5	5	5	0.686638	1.31336
Biological Process	GO:0006767	5	water-soluble vitamin metabolic process	1.79	0.14551	A0A1D5PD08	Pyridoxal 5'-phosphate synthase OS=Gallus gallus OX=9031 GN=PNPO PE=3 SV=1	PNPO	0.311	Down	23.828	28.2	5	5	5	5	5	1.52589	0.474111
Biological Process	GO:0050817	3	coagulation	1.55	0.145034	Q02020	Fibrinogen beta chain (Fragment) OS=Gallus gallus OX=9031 GN=FGB PE=1 SV=1	FGB	0.589	Down	52.678	75.8	31	29	31	29	28	1.25894	0.741059
Biological Process	GO:0010811	7	positive regulation of cell-substrate adhesion	1.83	0.139142	F1NER9	Glycoprotein IIIb OS=Gallus gallus OX=9031 GN=CD36 PE=3 SV=3	CD36	1.551	Up	52.637	13.8	6	6	6	5	6	0.784086	1.21591
Biological Process	GO:0010811	7	positive regulation of cell-substrate adhesion	1.83	0.139142	E1BV78	Fibrinogen C-terminal domain-containing protein OS=Gallus gallus OX=9031 GN=FGG PE=4 SV=2	FGG	0.613	Down	49.954	64.2	29	29	29	29	28	1.23977	0.760227
Biological Process	GO:0010811	7	positive regulation of cell-substrate adhesion	1.83	0.139142	E1BQN6	Protein kinase C OS=Gallus gallus OX=9031 GN=PRKCZ PE=3 SV=1	PRKCZ	1.869	Up	68.248	6.9	3	3	3	2	3	0.69717	1.30283
Biological Process	GO:0016125	6	sterol metabolic process	1.72	0.136845	P11682	Apolipoprotein B (Fragment) OS=Gallus gallus OX=9031 GN=APOB PE=2 SV=1	APOB	0.521	Down	50.847	39.7	16	2	2	2	2	1.3152	0.684798
Biological Process	GO:0016125	6	sterol metabolic process	1.72	0.136845	F6UW59	Apolipoprotein AIV OS=Gallus gallus OX=9031 GN=apoAIV PE=2 SV=1	apoAIV	3.349	Up	40.682	50	14	14	14	12	14	0.459847	1.54015
Biological Process	GO:0016125	6	sterol metabolic process	1.72	0.136845	F1P4X7	7-dehydrocholesterol reductase OS=Meleagris gallopavo OX=9103 GN=DHCR7 PE=3 SV=1	DHCR7	0.62	Down	55.2	16.9	6	6	6	5	5	1.2347	0.765301
Biological Process	GO:0016125	6	sterol metabolic process	1.72	0.136845	F1NV02	Apolipoprotein B OS=Gallus gallus OX=9031 GN=APOB PE=4 SV=2	APOB	0.573	Down	523.35	46.2	191	177	191	187	183	1.27179	0.728209
Biological Process	GO:0016125	6	sterol metabolic process	1.72	0.136845	E1C420	3-hydroxy-3-methylglutaryl coenzyme A reductase OS=Gallus gallus OX=9031 GN=HMGCR PE=3 SV=3	HMGCR	0.59	Down	101.33	14	10	10	10	9	10	1.25798	0.742019
Biological Process	GO:0016125	6	sterol metabolic process	1.72	0.136845	A0A3Q3AE17	Sulfotransferase OS=Gallus gallus OX=9031 GN=LOC769841 PE=3 SV=1	LOC769841	0.538	Down	34.476	18.3	4	2	4	4	2	1.30013	0.699872
Biological Process	GO:0016125	6	sterol metabolic process	1.72	0.136845	A0A1D5PMM2	Cholesterol 7-alpha-monooxygenase OS=Gallus gallus OX=9031 GN=CYP7A1 PE=3 SV=1	CYP7A1	0.525	Down	59.318	10.7	3	3	3	3	2	1.31178	0.688223
Biological Process	GO:0016125	6	sterol metabolic process	1.72	0.136845	A0A1D5PJH0	Ergosterol biosynthesis 28 homolog OS=Aquila chrysaetos chrysaetos OX=223781 GN=ERG28 PE=3 SV=1	ERG28	2.232	Up	15.72	16.4	2	2	2	2	2	0.618806	1.38119
Biological Process	GO:0097191	7	extrinsic apoptotic signaling pathway	2	0.135512	Q5F404	bcl-2 homologous antagonist/killer OS=Aythya fuligula OX=219594 GN=BAK1 PE=3 SV=1	BAK1	0.628	Down	24.991	13.9	2	2	2	2	2	1.22837	0.771634
Biological Process	GO:0097191	7	extrinsic apoptotic signaling pathway	2	0.135512	F1NXP6	Caspase 8 OS=Gallus gallus OX=9031 PE=2 SV=1	--	1.774	Up	54.557	15.4	6	6	6	4	5	0.721016	1.27898
Biological Process	GO:0097191	7	extrinsic apoptotic signaling pathway	2	0.135512	F1NNN7	Tumor necrosis factor receptor type 1-associated DEATH domain protein OS=Gallus gallus OX=9031 GN=TRADD PE=4 SV=5	TRADD	1.513	Up	51.35	5.2	2	2	2	2	2	0.795844	1.20416
Biological Process	GO:0010811	7	positive regulation of cell-substrate adhesion	1.83	0.139142	F1NL38	Histidine-rich glycoprotein OS=Gallus gallus OX=9031 PE=2 SV=1	--	2.337	Up	123.03	21.7	16	16	16	14	16	0.599429	1.40057
Biological Process	GO:0097191	7	extrinsic apoptotic signaling pathway	2	0.135512	A0A1L4FLT3	Toll-like receptor 3 OS=Gallus gallus OX=9031 GN=TLR3 PE=3 SV=1	TLR3	2.042	Up	102.55	7.7	5	5	5	4	4	0.657443	1.34256
Biological Process	GO:0002526	6	acute inflammatory response	2	0.135512	A0A3Q2UKP2	MG2 domain-containing protein OS=Gallus gallus OX=9031 PE=4 SV=1	--	0.614	Down	20.305	32.8	8	8	8	8	7	1.2393	0.760703
Biological Process	GO:0002526	6	acute inflammatory response	2	0.135512	A0A3Q2UEG8	A2M domain-containing protein OS=Gallus gallus OX=9031 PE=4 SV=1	--	0.628	Down	16.869	25.2	3	2	3	3	3	1.22878	0.771216
Biological Process	GO:0002526	6	acute inflammatory response	2	0.135512	A0A3Q2U743	A2M_recep domain-containing protein OS=Gallus gallus OX=9031 PE=4 SV=1	--	0.66	Down	61.085	29.9	14	9	14	14	13	1.2045	0.795505
Biological Process	GO:0140056	5	organelle localization by membrane tethering	1.87	0.133311	Q5ZK87	t-SNARE coiled-coil homology domain-containing protein OS=Gallus gallus OX=9031 GN=STX16 PE=2 SV=1	STX16	0.622	Down	37.281	16.6	4	4	4	4	3	1.2333	0.766704
Biological Process	GO:0140056	5	organelle localization by membrane tethering	1.87	0.133311	Q5ZK19	Dynactin subunit 3 OS=Phasianus colchicus OX=9054 PE=4 SV=1	--	1.753	Up	21.049	29.2	3	3	3	3	2	0.726419	1.27358
Biological Process	GO:0140056	5	organelle localization by membrane tethering	1.87	0.133311	A0A3Q2U4M6	Exocyst complex component 3 OS=Gallus gallus OX=9031 GN=EXOC3 PE=3 SV=1	EXOC3	1.55	Up	79.228	6.3	3	3	3	3	3	0.784447	1.21555
Biological Process	GO:0140056	5	organelle localization by membrane tethering	1.87	0.133311	E1BT75	Exocyst complex component 7 OS=Gallus gallus OX=9031 GN=EXOC7 PE=3 SV=3	EXOC7	1.645	Up	75.225	6.3	3	3	3	3	3	0.756012	1.24399
Biological Process	GO:0140056	5	organelle localization by membrane tethering	1.87	0.133311	A0A1D5PNE9	AKAP9 protein (Fragment) OS=Odontophorus gujanensis OX=886794 GN=Akap9 PE=4 SV=1	Akap9	1.798	Up	455.44	10.7	35	35	35	19	34	0.714728	1.28527
Biological Process	GO:0140056	5	organelle localization by membrane tethering	1.87	0.133311	Q5ZJ43	Exocyst complex component 8 OS=Gallus gallus OX=9031 GN=EXOC8 PE=2 SV=1	EXOC8	1.513	Up	80.429	4.1	2	2	2	2	2	0.795945	1.20406
Biological Process	GO:0042180	4	cellular ketone metabolic process	1.87	0.133311	F1NT18	Cytochrome P450 3A OS=Gallus gallus OX=9031 GN=CYP3A5 PE=3 SV=1	CYP3A5	0.484	Down	58.247	37.2	19	16	19	19	17	1.34775	0.652247
Biological Process	GO:0042180	4	cellular ketone metabolic process	1.87	0.133311	F1NCA2	Glycerol-3-phosphate dehydrogenase OS=Gallus gallus OX=9031 GN=GPD2 PE=3 SV=2	GPD2	0.62	Down	80.751	8.1	4	4	4	4	4	1.23484	0.765159
Biological Process	GO:0042180	4	cellular ketone metabolic process	1.87	0.133311	E1C420	3-hydroxy-3-methylglutaryl coenzyme A reductase OS=Gallus gallus OX=9031 GN=HMGCR PE=3 SV=3	HMGCR	0.59	Down	101.33	14	10	10	10	9	10	1.25798	0.742019
Biological Process	GO:0042180	4	cellular ketone metabolic process	1.87	0.133311	E1C2H6	Kynurenine formamidase OS=Gallus gallus OX=9031 GN=AFMID PE=3 SV=4	AFMID	1.705	Up	32.31	27.3	5	5	5	4	5	0.739264	1.26074
Biological Process	GO:0042180	4	cellular ketone metabolic process	1.87	0.133311	A0A1D5PSQ6	CP2C8 protein (Fragment) OS=Setophaga kirtlandii OX=298831 GN=Cyp2c8 PE=3 SV=1	Cyp2c8	0.517	Down	73.332	32.3	18	18	18	18	17	1.31865	0.68135
Biological Process	GO:0002526	6	acute inflammatory response	2	0.135512	E1BZE1	FETUA protein (Fragment) OS=Odontophorus gujanensis OX=886794 GN=Ahsg PE=4 SV=1	Ahsg	0.585	Down	37.2	29.4	6	6	6	5	4	1.26217	0.737827
Biological Process	GO:0006767	5	water-soluble vitamin metabolic process	1.79	0.14551	A0A1D5P834	Kynureninase OS=Gallus gallus OX=9031 GN=KYNU PE=3 SV=2	KYNU	0.653	Down	53.218	17.5	6	6	6	6	6	1.20986	0.790138
Biological Process	GO:0010811	7	positive regulation of cell-substrate adhesion	1.83	0.139142	F1NPF7	PH domain-containing protein OS=Gallus gallus OX=9031 GN=FERMT1 PE=3 SV=2	FERMT1	0.631	Down	77.435	17.7	10	9	9	9	7	1.22657	0.773425
Biological Process	GO:0060759	5	regulation of response to cytokine stimulus	1.83	0.139142	A0A1D5P5I0	RNA helicase OS=Gallus gallus OX=9031 GN=IFIH1 PE=3 SV=1	IFIH1	1.661	Up	125.03	17.5	14	14	14	12	14	0.751483	1.24852
Biological Process	GO:0050817	3	coagulation	1.55	0.145034	F1NXV6	Coagulation factor II OS=Gallus gallus OX=9031 GN=F2 PE=4 SV=2	F2	0.614	Down	73.106	31.7	16	16	16	16	14	1.23932	0.760676
Biological Process	GO:0050817	3	coagulation	1.55	0.145034	F1NL38	Histidine-rich glycoprotein OS=Gallus gallus OX=9031 PE=2 SV=1	--	2.337	Up	123.03	21.7	16	16	16	14	16	0.599429	1.40057
Biological Process	GO:0050817	3	coagulation	1.55	0.145034	F1NER9	Glycoprotein IIIb OS=Gallus gallus OX=9031 GN=CD36 PE=3 SV=3	CD36	1.551	Up	52.637	13.8	6	6	6	5	6	0.784086	1.21591
Biological Process	GO:0050817	3	coagulation	1.55	0.145034	E1BV78	Fibrinogen C-terminal domain-containing protein OS=Gallus gallus OX=9031 GN=FGG PE=4 SV=2	FGG	0.613	Down	49.954	64.2	29	29	29	29	28	1.23977	0.760227
Biological Process	GO:0050817	3	coagulation	1.55	0.145034	A0A3Q3AAP1	LOW QUALITY PROTEIN: wiskott-Aldrich syndrome protein-like OS=Aythya fuligula OX=219594 GN=LOC116501663 PE=4 SV=1	LOC116501663	0.613	Down	47.373	6.8	2	2	2	2	2	1.24025	0.75975
Biological Process	GO:0050817	3	coagulation	1.55	0.145034	A0A3Q2UKP2	MG2 domain-containing protein OS=Gallus gallus OX=9031 PE=4 SV=1	--	0.614	Down	20.305	32.8	8	8	8	8	7	1.2393	0.760703
Biological Process	GO:0050817	3	coagulation	1.55	0.145034	A0A3Q2UEG8	A2M domain-containing protein OS=Gallus gallus OX=9031 PE=4 SV=1	--	0.628	Down	16.869	25.2	3	2	3	3	3	1.22878	0.771216
Biological Process	GO:0050817	3	coagulation	1.55	0.145034	A0A1D5PR96	RAP2B, member of RAS oncogene family OS=Gallus gallus OX=9031 PE=4 SV=2	--	0.612	Down	13.557	21.2	2	2	2	2	2	1.24051	0.759488
Biological Process	GO:0050817	3	coagulation	1.55	0.145034	A0A3Q2U743	A2M_recep domain-containing protein OS=Gallus gallus OX=9031 PE=4 SV=1	--	0.66	Down	61.085	29.9	14	9	14	14	13	1.2045	0.795505
Biological Process	GO:0007596	6	blood coagulation	1.57	0.141435	Q02020	Fibrinogen beta chain (Fragment) OS=Gallus gallus OX=9031 GN=FGB PE=1 SV=1	FGB	0.589	Down	52.678	75.8	31	29	31	29	28	1.25894	0.741059
Biological Process	GO:0007596	6	blood coagulation	1.57	0.141435	F1NXV6	Coagulation factor II OS=Gallus gallus OX=9031 GN=F2 PE=4 SV=2	F2	0.614	Down	73.106	31.7	16	16	16	16	14	1.23932	0.760676
Biological Process	GO:0007596	6	blood coagulation	1.57	0.141435	F1NL38	Histidine-rich glycoprotein OS=Gallus gallus OX=9031 PE=2 SV=1	--	2.337	Up	123.03	21.7	16	16	16	14	16	0.599429	1.40057
Biological Process	GO:0007596	6	blood coagulation	1.57	0.141435	F1NER9	Glycoprotein IIIb OS=Gallus gallus OX=9031 GN=CD36 PE=3 SV=3	CD36	1.551	Up	52.637	13.8	6	6	6	5	6	0.784086	1.21591
Biological Process	GO:0007596	6	blood coagulation	1.57	0.141435	E1BV78	Fibrinogen C-terminal domain-containing protein OS=Gallus gallus OX=9031 GN=FGG PE=4 SV=2	FGG	0.613	Down	49.954	64.2	29	29	29	29	28	1.23977	0.760227
Biological Process	GO:0010811	7	positive regulation of cell-substrate adhesion	1.83	0.139142	Q02020	Fibrinogen beta chain (Fragment) OS=Gallus gallus OX=9031 GN=FGB PE=1 SV=1	FGB	0.589	Down	52.678	75.8	31	29	31	29	28	1.25894	0.741059
Biological Process	GO:0007596	6	blood coagulation	1.57	0.141435	A0A3Q3AAP1	LOW QUALITY PROTEIN: wiskott-Aldrich syndrome protein-like OS=Aythya fuligula OX=219594 GN=LOC116501663 PE=4 SV=1	LOC116501663	0.613	Down	47.373	6.8	2	2	2	2	2	1.24025	0.75975
Biological Process	GO:0007596	6	blood coagulation	1.57	0.141435	A0A3Q2UEG8	A2M domain-containing protein OS=Gallus gallus OX=9031 PE=4 SV=1	--	0.628	Down	16.869	25.2	3	2	3	3	3	1.22878	0.771216
Biological Process	GO:0007596	6	blood coagulation	1.57	0.141435	A0A1D5PR96	RAP2B, member of RAS oncogene family OS=Gallus gallus OX=9031 PE=4 SV=2	--	0.612	Down	13.557	21.2	2	2	2	2	2	1.24051	0.759488
Biological Process	GO:0007596	6	blood coagulation	1.57	0.141435	A0A3Q2U743	A2M_recep domain-containing protein OS=Gallus gallus OX=9031 PE=4 SV=1	--	0.66	Down	61.085	29.9	14	9	14	14	13	1.2045	0.795505
Biological Process	GO:0010469	7	regulation of signaling receptor activity	1.83	0.139142	P63283	SUMO-conjugating enzyme UBC9 OS=Gallus gallus OX=9031 GN=UBE2I PE=1 SV=1	UBE2I	1.651	Up	18.007	19.6	2	2	2	2	2	0.75443	1.24557
Biological Process	GO:0010469	7	regulation of signaling receptor activity	1.83	0.139142	F1P524	Cytochrome b5 heme-binding domain-containing protein OS=Gallus gallus OX=9031 GN=NENF PE=4 SV=2	NENF	0.441	Down	18.114	29.9	3	3	3	3	3	1.38773	0.612273
Biological Process	GO:0010469	7	regulation of signaling receptor activity	1.83	0.139142	F1NXV6	Coagulation factor II OS=Gallus gallus OX=9031 GN=F2 PE=4 SV=2	F2	0.614	Down	73.106	31.7	16	16	16	16	14	1.23932	0.760676
Biological Process	GO:0010469	7	regulation of signaling receptor activity	1.83	0.139142	F1NT98	Phosphatidylinositol 3,4,5-trisphosphate 3-phosphatase and dual-specificity protein phosphatase PTEN OS=Gallus gallus OX=9031 GN=PTEN PE=3 SV=3	PTEN	1.564	Up	49.393	5.7	2	2	2	2	2	0.780028	1.21997
Biological Process	GO:0010469	7	regulation of signaling receptor activity	1.83	0.139142	F1NJU7	Tyrosine--tRNA ligase OS=Gallus gallus OX=9031 GN=YARS PE=3 SV=3	YARS	1.675	Up	60.147	59.7	27	26	27	22	27	0.747615	1.25239
Biological Process	GO:0010469	7	regulation of signaling receptor activity	1.83	0.139142	A0A3Q2UHP6	Nudix hydrolase 6 OS=Gallus gallus OX=9031 PE=3 SV=1	--	1.543	Up	35.277	45.9	10	10	10	6	9	0.786345	1.21365
Biological Process	GO:0060759	5	regulation of response to cytokine stimulus	1.83	0.139142	R4GFU1	Poly [ADP-ribose] polymerase OS=Gallus gallus OX=9031 GN=PARP14 PE=3 SV=3	PARP14	1.737	Up	205.02	3.3	5	2	2	2	2	0.730795	1.2692
Biological Process	GO:0060759	5	regulation of response to cytokine stimulus	1.83	0.139142	F1NXP6	Caspase 8 OS=Gallus gallus OX=9031 PE=2 SV=1	--	1.774	Up	54.557	15.4	6	6	6	4	5	0.721016	1.27898
Biological Process	GO:0060759	5	regulation of response to cytokine stimulus	1.83	0.139142	F1NNN7	Tumor necrosis factor receptor type 1-associated DEATH domain protein OS=Gallus gallus OX=9031 GN=TRADD PE=4 SV=5	TRADD	1.513	Up	51.35	5.2	2	2	2	2	2	0.795844	1.20416
Biological Process	GO:0060759	5	regulation of response to cytokine stimulus	1.83	0.139142	H9L3K3	RNA-specific Adenosine deaminase Transcript variant M OS=Gallus gallus OX=9031 GN=ADAR1 PE=2 SV=1	ADAR1	1.689	Up	121.77	4.5	4	4	4	4	4	0.743643	1.25636
Biological Process	GO:0060759	5	regulation of response to cytokine stimulus	1.83	0.139142	A0A3Q3ANE2	CARD_2 domain-containing protein OS=Gallus gallus OX=9031 GN=MAVS PE=4 SV=1	MAVS	0.637	Down	63.863	13.1	4	4	4	4	3	1.22178	0.778223
Biological Process	GO:0007596	6	blood coagulation	1.57	0.141435	A0A3Q2UKP2	MG2 domain-containing protein OS=Gallus gallus OX=9031 PE=4 SV=1	--	0.614	Down	20.305	32.8	8	8	8	8	7	1.2393	0.760703
Biological Process	GO:0001819	8	positive regulation of cytokine production	1.47	0.177981	A0A1L4FLT3	Toll-like receptor 3 OS=Gallus gallus OX=9031 GN=TLR3 PE=3 SV=1	TLR3	2.042	Up	102.55	7.7	5	5	5	4	4	0.657443	1.34256
Biological Process	GO:0001819	8	positive regulation of cytokine production	1.47	0.177981	A0A3Q2UAJ0	LRR binding FLII interacting protein 1 OS=Aquila chrysaetos chrysaetos OX=223781 GN=LRRFIP1 PE=3 SV=1	LRRFIP1	0.466	Down	103.71	15.2	8	8	8	8	4	1.36386	0.63614
Biological Process	GO:0001819	8	positive regulation of cytokine production	1.47	0.177981	E1BQN6	Protein kinase C OS=Gallus gallus OX=9031 GN=PRKCZ PE=3 SV=1	PRKCZ	1.869	Up	68.248	6.9	3	3	3	2	3	0.69717	1.30283
Biological Process	GO:0016079	10	synaptic vesicle exocytosis	1.71	0.212615	E1BT75	Exocyst complex component 7 OS=Gallus gallus OX=9031 GN=EXOC7 PE=3 SV=3	EXOC7	1.645	Up	75.225	6.3	3	3	3	3	3	0.756012	1.24399
Biological Process	GO:0016079	10	synaptic vesicle exocytosis	1.71	0.212615	Q5ZJ43	Exocyst complex component 8 OS=Gallus gallus OX=9031 GN=EXOC8 PE=2 SV=1	EXOC8	1.513	Up	80.429	4.1	2	2	2	2	2	0.795945	1.20406
Biological Process	GO:0044364	4	disruption of cells of other organism	2.33	0.209759	F1NXV6	Coagulation factor II OS=Gallus gallus OX=9031 GN=F2 PE=4 SV=2	F2	0.614	Down	73.106	31.7	16	16	16	16	14	1.23932	0.760676
Biological Process	GO:0044364	4	disruption of cells of other organism	2.33	0.209759	F1NL38	Histidine-rich glycoprotein OS=Gallus gallus OX=9031 PE=2 SV=1	--	2.337	Up	123.03	21.7	16	16	16	14	16	0.599429	1.40057
Biological Process	GO:0071709	6	membrane assembly	2.33	0.209759	Q7SZI5	Raftlin OS=Gallus gallus OX=9031 GN=RFTN1 PE=2 SV=3	RFTN1	1.689	Up	65.695	18.3	7	7	7	5	7	0.743722	1.25628
Biological Process	GO:0071709	6	membrane assembly	2.33	0.209759	F1NT98	Phosphatidylinositol 3,4,5-trisphosphate 3-phosphatase and dual-specificity protein phosphatase PTEN OS=Gallus gallus OX=9031 GN=PTEN PE=3 SV=3	PTEN	1.564	Up	49.393	5.7	2	2	2	2	2	0.780028	1.21997
Biological Process	GO:0001974	4	blood vessel remodeling	2.33	0.209759	Q5F404	bcl-2 homologous antagonist/killer OS=Aythya fuligula OX=219594 GN=BAK1 PE=3 SV=1	BAK1	0.628	Down	24.991	13.9	2	2	2	2	2	1.22837	0.771634
Biological Process	GO:0001974	4	blood vessel remodeling	2.33	0.209759	A0A1D5PJG5	Protein polybromo-1 OS=Gallus gallus OX=9031 GN=PBRM1 PE=4 SV=2	PBRM1	0.642	Down	181.91	2.7	3	3	3	3	2	1.21806	0.781941
Biological Process	GO:0043171	7	peptide catabolic process	2.33	0.209759	A0A1D5PHZ5	Carboxypeptidase Q OS=Gallus gallus OX=9031 GN=CPQ PE=4 SV=2	CPQ	0.548	Down	51.97	16	5	5	5	5	4	1.29206	0.707938
Biological Process	GO:0043171	7	peptide catabolic process	2.33	0.209759	A0A1D5PAZ7	Aminopeptidase OS=Gallus gallus OX=9031 GN=ENPEP PE=3 SV=2	ENPEP	1.594	Up	107.92	15.1	12	12	12	11	11	0.770884	1.22912
Biological Process	GO:0042537	5	benzene-containing compound metabolic process	2.33	0.209759	E1C2H6	Kynurenine formamidase OS=Gallus gallus OX=9031 GN=AFMID PE=3 SV=4	AFMID	1.705	Up	32.31	27.3	5	5	5	4	5	0.739264	1.26074
Biological Process	GO:0042537	5	benzene-containing compound metabolic process	2.33	0.209759	A0A1D5P834	Kynureninase OS=Gallus gallus OX=9031 GN=KYNU PE=3 SV=2	KYNU	0.653	Down	53.218	17.5	6	6	6	6	6	1.20986	0.790138
Biological Process	GO:0045987	9	positive regulation of smooth muscle contraction	2.33	0.209759	F1NPF7	PH domain-containing protein OS=Gallus gallus OX=9031 GN=FERMT1 PE=3 SV=2	FERMT1	0.631	Down	77.435	17.7	10	9	9	9	7	1.22657	0.773425
Biological Process	GO:0045987	9	positive regulation of smooth muscle contraction	2.33	0.209759	E1C8M8	(S)-3-amino-2-methylpropionate transaminase OS=Gallus gallus OX=9031 GN=ABAT PE=3 SV=3	ABAT	0.519	Down	56.552	52	20	20	20	20	20	1.31624	0.683757
Biological Process	GO:0034389	6	lipid droplet organization	2.33	0.209759	F7BYG6	Perilipin OS=Gallus gallus OX=9031 GN=PLIN2 PE=3 SV=2	PLIN2	2.357	Up	49.019	47.3	16	16	16	14	16	0.595815	1.40419
Biological Process	GO:0034389	6	lipid droplet organization	2.33	0.209759	A0A1D5PXZ3	PNPLA domain-containing protein OS=Gallus gallus OX=9031 GN=PNPLA3 PE=4 SV=2	PNPLA3	2.39	Up	56.232	17.1	6	6	6	4	6	0.590054	1.40995
Biological Process	GO:0046337	8	phosphatidylethanolamine metabolic process	2.33	0.209759	F1NHQ3	ethanolaminephosphotransferase 1 OS=Aythya fuligula OX=219594 GN=SELENOI PE=3 SV=1	SELENOI	1.993	Up	43.635	9.7	2	2	2	2	2	0.668326	1.33167
Biological Process	GO:0046337	8	phosphatidylethanolamine metabolic process	2.33	0.209759	A0A1D5PF95	Phosphoethanolamine/phosphocholine phosphatase OS=Gallus gallus OX=9031 GN=PHOSPHO1 PE=3 SV=1	PHOSPHO1	2.484	Up	30.572	32.1	7	7	7	5	7	0.574127	1.42587
Biological Process	GO:0031640	4	killing of cells of other organism	2.33	0.209759	F1NXV6	Coagulation factor II OS=Gallus gallus OX=9031 GN=F2 PE=4 SV=2	F2	0.614	Down	73.106	31.7	16	16	16	16	14	1.23932	0.760676
Biological Process	GO:0031640	4	killing of cells of other organism	2.33	0.209759	F1NL38	Histidine-rich glycoprotein OS=Gallus gallus OX=9031 PE=2 SV=1	--	2.337	Up	123.03	21.7	16	16	16	14	16	0.599429	1.40057
Biological Process	GO:0051955	8	regulation of amino acid transport	2.33	0.209759	Q90635	Dihydropyrimidinase-related protein 2 OS=Gallus gallus OX=9031 GN=DPYSL2 PE=2 SV=1	DPYSL2	0.612	Down	62.33	54	21	18	21	20	19	1.24032	0.75968
Biological Process	GO:0051955	8	regulation of amino acid transport	2.33	0.209759	E1C8M8	(S)-3-amino-2-methylpropionate transaminase OS=Gallus gallus OX=9031 GN=ABAT PE=3 SV=3	ABAT	0.519	Down	56.552	52	20	20	20	20	20	1.31624	0.683757
Biological Process	GO:0042749	5	regulation of circadian sleep/wake cycle	2.33	0.209759	E1C8M8	(S)-3-amino-2-methylpropionate transaminase OS=Gallus gallus OX=9031 GN=ABAT PE=3 SV=3	ABAT	0.519	Down	56.552	52	20	20	20	20	20	1.31624	0.683757
Biological Process	GO:0042749	5	regulation of circadian sleep/wake cycle	2.33	0.209759	A0A1D5PIT4	Lipocln_cytosolic_FA-bd_dom domain-containing protein OS=Gallus gallus OX=9031 GN=PTGDS PE=3 SV=1	PTGDS	0.551	Down	20.873	27	4	4	4	4	4	1.28912	0.710881
Biological Process	GO:0047496	9	vesicle transport along microtubule	2.33	0.209759	R4GG77	SNARE-associated protein Snapin OS=Gallus gallus OX=9031 GN=SNAPIN PE=3 SV=3	SNAPIN	1.624	Up	14.129	20.6	2	2	2	2	2	0.762233	1.23777
Biological Process	GO:0047496	9	vesicle transport along microtubule	2.33	0.209759	E1BQN6	Protein kinase C OS=Gallus gallus OX=9031 GN=PRKCZ PE=3 SV=1	PRKCZ	1.869	Up	68.248	6.9	3	3	3	2	3	0.69717	1.30283
Biological Process	GO:0045907	9	positive regulation of vasoconstriction	2.33	0.209759	Q02020	Fibrinogen beta chain (Fragment) OS=Gallus gallus OX=9031 GN=FGB PE=1 SV=1	FGB	0.589	Down	52.678	75.8	31	29	31	29	28	1.25894	0.741059
Biological Process	GO:0045907	9	positive regulation of vasoconstriction	2.33	0.209759	E1BV78	Fibrinogen C-terminal domain-containing protein OS=Gallus gallus OX=9031 GN=FGG PE=4 SV=2	FGG	0.613	Down	49.954	64.2	29	29	29	29	28	1.23977	0.760227
Biological Process	GO:0019731	8	antibacterial humoral response	2.33	0.209759	Q02020	Fibrinogen beta chain (Fragment) OS=Gallus gallus OX=9031 GN=FGB PE=1 SV=1	FGB	0.589	Down	52.678	75.8	31	29	31	29	28	1.25894	0.741059
Biological Process	GO:0016079	10	synaptic vesicle exocytosis	1.71	0.212615	A0A3Q2U4M6	Exocyst complex component 3 OS=Gallus gallus OX=9031 GN=EXOC3 PE=3 SV=1	EXOC3	1.55	Up	79.228	6.3	3	3	3	3	3	0.784447	1.21555
Biological Process	GO:0016079	10	synaptic vesicle exocytosis	1.71	0.212615	Q5ZK87	t-SNARE coiled-coil homology domain-containing protein OS=Gallus gallus OX=9031 GN=STX16 PE=2 SV=1	STX16	0.622	Down	37.281	16.6	4	4	4	4	3	1.2333	0.766704
Biological Process	GO:0016079	10	synaptic vesicle exocytosis	1.71	0.212615	R4GG77	SNARE-associated protein Snapin OS=Gallus gallus OX=9031 GN=SNAPIN PE=3 SV=3	SNAPIN	1.624	Up	14.129	20.6	2	2	2	2	2	0.762233	1.23777
Biological Process	GO:0002698	6	negative regulation of immune effector process	1.71	0.212615	A0A3Q2U743	A2M_recep domain-containing protein OS=Gallus gallus OX=9031 PE=4 SV=1	--	0.66	Down	61.085	29.9	14	9	14	14	13	1.2045	0.795505
Biological Process	GO:0099643	8	signal release from synapse	1.55	0.213946	R4GG77	SNARE-associated protein Snapin OS=Gallus gallus OX=9031 GN=SNAPIN PE=3 SV=3	SNAPIN	1.624	Up	14.129	20.6	2	2	2	2	2	0.762233	1.23777
Biological Process	GO:0099643	8	signal release from synapse	1.55	0.213946	Q5ZK87	t-SNARE coiled-coil homology domain-containing protein OS=Gallus gallus OX=9031 GN=STX16 PE=2 SV=1	STX16	0.622	Down	37.281	16.6	4	4	4	4	3	1.2333	0.766704
Biological Process	GO:0099643	8	signal release from synapse	1.55	0.213946	F1NCS3	Ceramidase OS=Gallus gallus OX=9031 GN=NAAA PE=3 SV=4	NAAA	2.046	Up	39.858	10.1	4	4	4	4	4	0.656693	1.34331
Biological Process	GO:0099643	8	signal release from synapse	1.55	0.213946	A0A3Q2U4M6	Exocyst complex component 3 OS=Gallus gallus OX=9031 GN=EXOC3 PE=3 SV=1	EXOC3	1.55	Up	79.228	6.3	3	3	3	3	3	0.784447	1.21555
Biological Process	GO:0099643	8	signal release from synapse	1.55	0.213946	E1BT75	Exocyst complex component 7 OS=Gallus gallus OX=9031 GN=EXOC7 PE=3 SV=3	EXOC7	1.645	Up	75.225	6.3	3	3	3	3	3	0.756012	1.24399
Biological Process	GO:0099643	8	signal release from synapse	1.55	0.213946	Q5ZJ43	Exocyst complex component 8 OS=Gallus gallus OX=9031 GN=EXOC8 PE=2 SV=1	EXOC8	1.513	Up	80.429	4.1	2	2	2	2	2	0.795945	1.20406
Biological Process	GO:0099643	8	signal release from synapse	1.55	0.213946	A0A1D5NZN9	PID domain-containing protein OS=Gallus gallus OX=9031 GN=NOS1AP PE=4 SV=2	NOS1AP	0.605	Down	69.557	4.7	2	2	2	2	2	1.24619	0.753809
Biological Process	GO:0007269	9	neurotransmitter secretion	1.55	0.213946	R4GG77	SNARE-associated protein Snapin OS=Gallus gallus OX=9031 GN=SNAPIN PE=3 SV=3	SNAPIN	1.624	Up	14.129	20.6	2	2	2	2	2	0.762233	1.23777
Biological Process	GO:0007269	9	neurotransmitter secretion	1.55	0.213946	Q5ZK87	t-SNARE coiled-coil homology domain-containing protein OS=Gallus gallus OX=9031 GN=STX16 PE=2 SV=1	STX16	0.622	Down	37.281	16.6	4	4	4	4	3	1.2333	0.766704
Biological Process	GO:0007269	9	neurotransmitter secretion	1.55	0.213946	F1NCS3	Ceramidase OS=Gallus gallus OX=9031 GN=NAAA PE=3 SV=4	NAAA	2.046	Up	39.858	10.1	4	4	4	4	4	0.656693	1.34331
Biological Process	GO:0007269	9	neurotransmitter secretion	1.55	0.213946	A0A3Q2U4M6	Exocyst complex component 3 OS=Gallus gallus OX=9031 GN=EXOC3 PE=3 SV=1	EXOC3	1.55	Up	79.228	6.3	3	3	3	3	3	0.784447	1.21555
Biological Process	GO:0007269	9	neurotransmitter secretion	1.55	0.213946	E1BT75	Exocyst complex component 7 OS=Gallus gallus OX=9031 GN=EXOC7 PE=3 SV=3	EXOC7	1.645	Up	75.225	6.3	3	3	3	3	3	0.756012	1.24399
Biological Process	GO:0007269	9	neurotransmitter secretion	1.55	0.213946	Q5ZJ43	Exocyst complex component 8 OS=Gallus gallus OX=9031 GN=EXOC8 PE=2 SV=1	EXOC8	1.513	Up	80.429	4.1	2	2	2	2	2	0.795945	1.20406
Biological Process	GO:0007269	9	neurotransmitter secretion	1.55	0.213946	A0A1D5NZN9	PID domain-containing protein OS=Gallus gallus OX=9031 GN=NOS1AP PE=4 SV=2	NOS1AP	0.605	Down	69.557	4.7	2	2	2	2	2	1.24619	0.753809
Biological Process	GO:0019731	8	antibacterial humoral response	2.33	0.209759	P02701	Avidin OS=Gallus gallus OX=9031 GN=AVD PE=1 SV=3	AVD	1.6	Up	16.768	23	3	3	3	3	3	0.769213	1.23079
Biological Process	GO:0016485	7	protein processing	1.55	0.213946	Q5F404	bcl-2 homologous antagonist/killer OS=Aythya fuligula OX=219594 GN=BAK1 PE=3 SV=1	BAK1	0.628	Down	24.991	13.9	2	2	2	2	2	1.22837	0.771634
Biological Process	GO:0016485	7	protein processing	1.55	0.213946	F1NXP6	Caspase 8 OS=Gallus gallus OX=9031 PE=2 SV=1	--	1.774	Up	54.557	15.4	6	6	6	4	5	0.721016	1.27898
Biological Process	GO:0016485	7	protein processing	1.55	0.213946	F1NE09	Cytoplasmic FMR1-interacting protein OS=Gallus gallus OX=9031 GN=CYFIP2 PE=3 SV=4	CYFIP2	0.581	Down	145.7	22.6	23	10	10	10	7	1.26493	0.735066
Biological Process	GO:0016485	7	protein processing	1.55	0.213946	E1BYS4	Carboxypeptidase D OS=Gallus gallus OX=9031 GN=CPD PE=3 SV=3	CPD	1.836	Up	150.77	19.1	18	18	18	15	18	0.705275	1.29472
Biological Process	GO:0016485	7	protein processing	1.55	0.213946	E1BV78	Fibrinogen C-terminal domain-containing protein OS=Gallus gallus OX=9031 GN=FGG PE=4 SV=2	FGG	0.613	Down	49.954	64.2	29	29	29	29	28	1.23977	0.760227
Biological Process	GO:0016485	7	protein processing	1.55	0.213946	A0A1D5PAZ7	Aminopeptidase OS=Gallus gallus OX=9031 GN=ENPEP PE=3 SV=2	ENPEP	1.594	Up	107.92	15.1	12	12	12	11	11	0.770884	1.22912
Biological Process	GO:1904589	8	regulation of protein import	1.71	0.212615	F1NT98	Phosphatidylinositol 3,4,5-trisphosphate 3-phosphatase and dual-specificity protein phosphatase PTEN OS=Gallus gallus OX=9031 GN=PTEN PE=3 SV=3	PTEN	1.564	Up	49.393	5.7	2	2	2	2	2	0.780028	1.21997
Biological Process	GO:1904589	8	regulation of protein import	1.71	0.212615	F1NPF7	PH domain-containing protein OS=Gallus gallus OX=9031 GN=FERMT1 PE=3 SV=2	FERMT1	0.631	Down	77.435	17.7	10	9	9	9	7	1.22657	0.773425
Biological Process	GO:1904589	8	regulation of protein import	1.71	0.212615	F1NER9	Glycoprotein IIIb OS=Gallus gallus OX=9031 GN=CD36 PE=3 SV=3	CD36	1.551	Up	52.637	13.8	6	6	6	5	6	0.784086	1.21591
Biological Process	GO:1904589	8	regulation of protein import	1.71	0.212615	A0A3Q3ANE2	CARD_2 domain-containing protein OS=Gallus gallus OX=9031 GN=MAVS PE=4 SV=1	MAVS	0.637	Down	63.863	13.1	4	4	4	4	3	1.22178	0.778223
Biological Process	GO:1904589	8	regulation of protein import	1.71	0.212615	A0A1D5PMP3	ANK_REP_REGION domain-containing protein OS=Gallus gallus OX=9031 GN=UACA PE=4 SV=2	UACA	1.663	Up	153.92	2.3	2	2	2	2	2	0.751151	1.24885
Biological Process	GO:0002698	6	negative regulation of immune effector process	1.71	0.212615	F1P2M6	Complement regulatory soluble protein OS=Gallus gallus OX=9031 GN=CRES PE=2 SV=1	CRES	0.644	Down	79.429	16.5	9	9	9	8	8	1.21688	0.783118
Biological Process	GO:0002698	6	negative regulation of immune effector process	1.71	0.212615	F1NSY0	Serine/threonine-protein kinase RIO3 OS=Gallus gallus OX=9031 GN=RIOK3 PE=3 SV=4	RIOK3	2.117	Up	58.528	14.7	5	5	5	3	4	0.641652	1.35835
Biological Process	GO:0002698	6	negative regulation of immune effector process	1.71	0.212615	A0A3Q2UKP2	MG2 domain-containing protein OS=Gallus gallus OX=9031 PE=4 SV=1	--	0.614	Down	20.305	32.8	8	8	8	8	7	1.2393	0.760703
Biological Process	GO:0002698	6	negative regulation of immune effector process	1.71	0.212615	A0A3Q2UEG8	A2M domain-containing protein OS=Gallus gallus OX=9031 PE=4 SV=1	--	0.628	Down	16.869	25.2	3	2	3	3	3	1.22878	0.771216
Biological Process	GO:0016485	7	protein processing	1.55	0.213946	Q02020	Fibrinogen beta chain (Fragment) OS=Gallus gallus OX=9031 GN=FGB PE=1 SV=1	FGB	0.589	Down	52.678	75.8	31	29	31	29	28	1.25894	0.741059
Biological Process	GO:0046942	8	carboxylic acid transport	1.46	0.206631	Q6Q123	THRSP-like protein OS=Gallus gallus OX=9031 GN=MID1IP1 PE=2 SV=1	MID1IP1	0.121	Down	17.726	73.6	7	7	7	7	2	1.78398	0.216017
Biological Process	GO:0046942	8	carboxylic acid transport	1.46	0.206631	F7BYG6	Perilipin OS=Gallus gallus OX=9031 GN=PLIN2 PE=3 SV=2	PLIN2	2.357	Up	49.019	47.3	16	16	16	14	16	0.595815	1.40419
Biological Process	GO:0046942	8	carboxylic acid transport	1.46	0.206631	F1P0W7	Mitochondrial pyruvate carrier OS=Gallus gallus OX=9031 GN=MPC1L PE=3 SV=4	MPC1L	2.086	Up	12.406	21.5	2	2	2	2	2	0.648184	1.35182
Biological Process	GO:0035264	4	multicellular organism growth	1.91	0.204839	F1NCA2	Glycerol-3-phosphate dehydrogenase OS=Gallus gallus OX=9031 GN=GPD2 PE=3 SV=2	GPD2	0.62	Down	80.751	8.1	4	4	4	4	4	1.23484	0.765159
Biological Process	GO:0035264	4	multicellular organism growth	1.91	0.204839	A0A1D5PZA1	ATP-dependent helicase ATRX OS=Gallus gallus OX=9031 GN=ATRX PE=4 SV=1	ATRX	1.517	Up	269.91	3.8	6	6	6	4	5	0.794643	1.20536
Biological Process	GO:0070372	11	regulation of ERK1 and ERK2 cascade	1.61	0.202822	Q02020	Fibrinogen beta chain (Fragment) OS=Gallus gallus OX=9031 GN=FGB PE=1 SV=1	FGB	0.589	Down	52.678	75.8	31	29	31	29	28	1.25894	0.741059
Biological Process	GO:0070372	11	regulation of ERK1 and ERK2 cascade	1.61	0.202822	F1NT98	Phosphatidylinositol 3,4,5-trisphosphate 3-phosphatase and dual-specificity protein phosphatase PTEN OS=Gallus gallus OX=9031 GN=PTEN PE=3 SV=3	PTEN	1.564	Up	49.393	5.7	2	2	2	2	2	0.780028	1.21997
Biological Process	GO:0070372	11	regulation of ERK1 and ERK2 cascade	1.61	0.202822	F1NER9	Glycoprotein IIIb OS=Gallus gallus OX=9031 GN=CD36 PE=3 SV=3	CD36	1.551	Up	52.637	13.8	6	6	6	5	6	0.784086	1.21591
Biological Process	GO:0070372	11	regulation of ERK1 and ERK2 cascade	1.61	0.202822	F1NAR5	SERPIN domain-containing protein OS=Gallus gallus OX=9031 GN=SERPINF2 PE=3 SV=3	SERPINF2	0.537	Down	56.973	24.9	8	8	8	8	8	1.30148	0.69852
Biological Process	GO:0070372	11	regulation of ERK1 and ERK2 cascade	1.61	0.202822	E1C420	3-hydroxy-3-methylglutaryl coenzyme A reductase OS=Gallus gallus OX=9031 GN=HMGCR PE=3 SV=3	HMGCR	0.59	Down	101.33	14	10	10	10	9	10	1.25798	0.742019
Biological Process	GO:0070372	11	regulation of ERK1 and ERK2 cascade	1.61	0.202822	E1BV78	Fibrinogen C-terminal domain-containing protein OS=Gallus gallus OX=9031 GN=FGG PE=4 SV=2	FGG	0.613	Down	49.954	64.2	29	29	29	29	28	1.23977	0.760227
Biological Process	GO:0070372	11	regulation of ERK1 and ERK2 cascade	1.61	0.202822	E1BQN6	Protein kinase C OS=Gallus gallus OX=9031 GN=PRKCZ PE=3 SV=1	PRKCZ	1.869	Up	68.248	6.9	3	3	3	2	3	0.69717	1.30283
Biological Process	GO:0045017	7	glycerolipid biosynthetic process	1.48	0.20161	Q5ZM65	Phosphatidylserine synthase 1 OS=Gallus gallus OX=9031 GN=PTDSS1 PE=2 SV=2	PTDSS1	1.518	Up	55.51	19.7	7	7	7	7	7	0.794341	1.20566
Biological Process	GO:0045017	7	glycerolipid biosynthetic process	1.48	0.20161	F1NT98	Phosphatidylinositol 3,4,5-trisphosphate 3-phosphatase and dual-specificity protein phosphatase PTEN OS=Gallus gallus OX=9031 GN=PTEN PE=3 SV=3	PTEN	1.564	Up	49.393	5.7	2	2	2	2	2	0.780028	1.21997
Biological Process	GO:0045017	7	glycerolipid biosynthetic process	1.48	0.20161	F1NHQ3	ethanolaminephosphotransferase 1 OS=Aythya fuligula OX=219594 GN=SELENOI PE=3 SV=1	SELENOI	1.993	Up	43.635	9.7	2	2	2	2	2	0.668326	1.33167
Biological Process	GO:0045017	7	glycerolipid biosynthetic process	1.48	0.20161	F1NCC7	Fatty acid hydroxylase domain-containing protein OS=Gallus gallus OX=9031 GN=AGMO PE=4 SV=2	AGMO	0.642	Down	57.982	11.4	5	5	5	5	5	1.21768	0.782315
Biological Process	GO:0045017	7	glycerolipid biosynthetic process	1.48	0.20161	A0A3Q3AGL8	Choline-phosphate cytidylyltransferase OS=Gallus gallus OX=9031 GN=PCYT1A PE=3 SV=1	PCYT1A	1.502	Up	42.096	19.1	5	5	5	4	5	0.799336	1.20066
Biological Process	GO:0035264	4	multicellular organism growth	1.91	0.204839	F1P4X7	7-dehydrocholesterol reductase OS=Meleagris gallopavo OX=9103 GN=DHCR7 PE=3 SV=1	DHCR7	0.62	Down	55.2	16.9	6	6	6	5	5	1.2347	0.765301
Biological Process	GO:0045017	7	glycerolipid biosynthetic process	1.48	0.20161	A0A1D5PXZ3	PNPLA domain-containing protein OS=Gallus gallus OX=9031 GN=PNPLA3 PE=4 SV=2	PNPLA3	2.39	Up	56.232	17.1	6	6	6	4	6	0.590054	1.40995
Biological Process	GO:0045017	7	glycerolipid biosynthetic process	1.48	0.20161	A0A1D5PF95	Phosphoethanolamine/phosphocholine phosphatase OS=Gallus gallus OX=9031 GN=PHOSPHO1 PE=3 SV=1	PHOSPHO1	2.484	Up	30.572	32.1	7	7	7	5	7	0.574127	1.42587
Biological Process	GO:0045017	7	glycerolipid biosynthetic process	1.48	0.20161	A0A1D5P061	Phosphorylase b kinase regulatory subunit OS=Gallus gallus OX=9031 GN=PHKA1 PE=3 SV=2	PHKA1	1.825	Up	134.07	2.6	2	2	2	2	2	0.707895	1.29211
Biological Process	GO:0021782	10	glial cell development	1.79	0.196979	F1NT98	Phosphatidylinositol 3,4,5-trisphosphate 3-phosphatase and dual-specificity protein phosphatase PTEN OS=Gallus gallus OX=9031 GN=PTEN PE=3 SV=3	PTEN	1.564	Up	49.393	5.7	2	2	2	2	2	0.780028	1.21997
Biological Process	GO:0021782	10	glial cell development	1.79	0.196979	E1BY08	Peroxin-1 OS=Gallus gallus OX=9031 GN=PEX1 PE=3 SV=1	PEX1	1.553	Up	143.08	4.5	5	5	5	4	4	0.783282	1.21672
Biological Process	GO:0021782	10	glial cell development	1.79	0.196979	E1BVP5	Aspartoacylase OS=Phasianus colchicus OX=9054 PE=3 SV=1	--	2.129	Up	40.923	20.5	5	5	5	5	5	0.639281	1.36072
Biological Process	GO:0021782	10	glial cell development	1.79	0.196979	A0A3Q3A8D7	N-myc downstream regulated 1 OS=Phasianus colchicus OX=9054 PE=3 SV=1	--	0.537	Down	44.218	41.8	12	12	12	12	12	1.3009	0.699102
Biological Process	GO:0021782	10	glial cell development	1.79	0.196979	A0A1D5NY37	RASK GTPase (Fragment) OS=Leiothrix lutea OX=36275 GN=Kras PE=4 SV=1	Kras	2.165	Up	21.452	31.9	4	2	2	2	2	0.631953	1.36805
Biological Process	GO:0019751	6	polyol metabolic process	1.79	0.196979	F1NT98	Phosphatidylinositol 3,4,5-trisphosphate 3-phosphatase and dual-specificity protein phosphatase PTEN OS=Gallus gallus OX=9031 GN=PTEN PE=3 SV=3	PTEN	1.564	Up	49.393	5.7	2	2	2	2	2	0.780028	1.21997
Biological Process	GO:0019751	6	polyol metabolic process	1.79	0.196979	F1NT18	Cytochrome P450 3A OS=Gallus gallus OX=9031 GN=CYP3A5 PE=3 SV=1	CYP3A5	0.484	Down	58.247	37.2	19	16	19	19	17	1.34775	0.652247
Biological Process	GO:0019751	6	polyol metabolic process	1.79	0.196979	F1NCA2	Glycerol-3-phosphate dehydrogenase OS=Gallus gallus OX=9031 GN=GPD2 PE=3 SV=2	GPD2	0.62	Down	80.751	8.1	4	4	4	4	4	1.23484	0.765159
Biological Process	GO:0019751	6	polyol metabolic process	1.79	0.196979	E1C1B4	GALK1 Galactokinase (Fragment) OS=Odontophorus gujanensis OX=886794 GN=Galk1 PE=3 SV=1	Galk1	1.58	Up	41.595	51.5	16	16	16	13	16	0.775111	1.22489
Biological Process	GO:0019751	6	polyol metabolic process	1.79	0.196979	A0A1D5PXF3	Phosphoinositide 5-phosphatase OS=Gallus gallus OX=9031 GN=INPP5B PE=3 SV=2	INPP5B	1.579	Up	99.118	7.1	5	5	5	5	5	0.775519	1.22448
Biological Process	GO:0051384	8	response to glucocorticoid	1.5	0.196928	P01012	Ovalbumin OS=Gallus gallus OX=9031 GN=SERPINB14 PE=1 SV=2	SERPINB14	0.241	Down	42.881	29.3	9	9	9	8	7	1.61171	0.388292
Biological Process	GO:0051384	8	response to glucocorticoid	1.5	0.196928	F1NT18	Cytochrome P450 3A OS=Gallus gallus OX=9031 GN=CYP3A5 PE=3 SV=1	CYP3A5	0.484	Down	58.247	37.2	19	16	19	19	17	1.34775	0.652247
Biological Process	GO:0045017	7	glycerolipid biosynthetic process	1.48	0.20161	A0A1D5PKG1	AB hydrolase-1 domain-containing protein OS=Gallus gallus OX=9031 GN=ABHD4 PE=4 SV=2	ABHD4	1.769	Up	43.793	24.9	6	6	6	4	6	0.722304	1.2777
Biological Process	GO:0006869	6	lipid transport	1.5	0.216405	A0A1D5NYF3	Adipocyte-type fatty acid-binding protein OS=Gallus gallus OX=9031 GN=FABP4 PE=3 SV=1	FABP4	1.525	Up	14.921	24.2	2	2	2	2	2	0.791943	1.20806
Biological Process	GO:0030032	8	lamellipodium assembly	1.91	0.204839	E1BS96	Actin binding LIM protein 1 OS=Meleagris gallopavo OX=9103 GN=ABLIM1 PE=4 SV=1	ABLIM1	0.628	Down	82.907	5.6	3	3	3	2	3	1.22868	0.77132
Biological Process	GO:0030032	8	lamellipodium assembly	1.91	0.204839	H9L0D7	Wiskott-Aldrich syndrome protein family member OS=Gallus gallus OX=9031 GN=WASF2 PE=3 SV=2	WASF2	0.583	Down	54.485	7.6	2	2	2	2	2	1.26316	0.736839
Biological Process	GO:0046942	8	carboxylic acid transport	1.46	0.206631	F1NU06	Mitochondrial pyruvate carrier OS=Gallus gallus OX=9031 GN=MPC2 PE=3 SV=2	MPC2	1.692	Up	15.121	66.9	9	9	9	8	9	0.743063	1.25694
Biological Process	GO:0046942	8	carboxylic acid transport	1.46	0.206631	F1NER9	Glycoprotein IIIb OS=Gallus gallus OX=9031 GN=CD36 PE=3 SV=3	CD36	1.551	Up	52.637	13.8	6	6	6	5	6	0.784086	1.21591
Biological Process	GO:0046942	8	carboxylic acid transport	1.46	0.206631	E1C4J6	Solute carrier family 51 subunit alpha OS=Phasianus colchicus OX=9054 PE=4 SV=1	--	0.577	Down	37.721	9.7	2	2	2	2	2	1.26854	0.731459
Biological Process	GO:0046942	8	carboxylic acid transport	1.46	0.206631	E1BRU9	Carn_acyltransf domain-containing protein OS=Gallus gallus OX=9031 GN=CROT PE=3 SV=3	CROT	1.576	Up	70.06	37.7	17	17	17	16	16	0.776449	1.22355
Biological Process	GO:0046942	8	carboxylic acid transport	1.46	0.206631	A0A3Q2UBH2	Thyroid hormone responsive spot 14 beta 1 OS=Gallus gallus OX=9031 GN=THRSP PE=2 SV=1	THRSP	0.661	Down	18.915	46	7	5	5	5	5	1.20384	0.796161
Biological Process	GO:0046942	8	carboxylic acid transport	1.46	0.206631	A0A1D5NYF3	Adipocyte-type fatty acid-binding protein OS=Gallus gallus OX=9031 GN=FABP4 PE=3 SV=1	FABP4	1.525	Up	14.921	24.2	2	2	2	2	2	0.791943	1.20806
Biological Process	GO:0015849	6	organic acid transport	1.46	0.206631	Q6Q123	THRSP-like protein OS=Gallus gallus OX=9031 GN=MID1IP1 PE=2 SV=1	MID1IP1	0.121	Down	17.726	73.6	7	7	7	7	2	1.78398	0.216017
Biological Process	GO:0015849	6	organic acid transport	1.46	0.206631	F7BYG6	Perilipin OS=Gallus gallus OX=9031 GN=PLIN2 PE=3 SV=2	PLIN2	2.357	Up	49.019	47.3	16	16	16	14	16	0.595815	1.40419
Biological Process	GO:0015849	6	organic acid transport	1.46	0.206631	F1P0W7	Mitochondrial pyruvate carrier OS=Gallus gallus OX=9031 GN=MPC1L PE=3 SV=4	MPC1L	2.086	Up	12.406	21.5	2	2	2	2	2	0.648184	1.35182
Biological Process	GO:0015849	6	organic acid transport	1.46	0.206631	F1NU06	Mitochondrial pyruvate carrier OS=Gallus gallus OX=9031 GN=MPC2 PE=3 SV=2	MPC2	1.692	Up	15.121	66.9	9	9	9	8	9	0.743063	1.25694
Biological Process	GO:0015849	6	organic acid transport	1.46	0.206631	F1NER9	Glycoprotein IIIb OS=Gallus gallus OX=9031 GN=CD36 PE=3 SV=3	CD36	1.551	Up	52.637	13.8	6	6	6	5	6	0.784086	1.21591
Biological Process	GO:0015849	6	organic acid transport	1.46	0.206631	E1C4J6	Solute carrier family 51 subunit alpha OS=Phasianus colchicus OX=9054 PE=4 SV=1	--	0.577	Down	37.721	9.7	2	2	2	2	2	1.26854	0.731459
Biological Process	GO:0015849	6	organic acid transport	1.46	0.206631	E1BRU9	Carn_acyltransf domain-containing protein OS=Gallus gallus OX=9031 GN=CROT PE=3 SV=3	CROT	1.576	Up	70.06	37.7	17	17	17	16	16	0.776449	1.22355
Biological Process	GO:0015849	6	organic acid transport	1.46	0.206631	A0A3Q2UBH2	Thyroid hormone responsive spot 14 beta 1 OS=Gallus gallus OX=9031 GN=THRSP PE=2 SV=1	THRSP	0.661	Down	18.915	46	7	5	5	5	5	1.20384	0.796161
Biological Process	GO:0030032	8	lamellipodium assembly	1.91	0.204839	E1C4N7	Sorting nexin OS=Gallus gallus OX=9031 PE=3 SV=2	--	1.736	Up	66.607	4.7	2	2	2	2	2	0.731034	1.26897
Biological Process	GO:0015849	6	organic acid transport	1.46	0.206631	A0A1D5NYF3	Adipocyte-type fatty acid-binding protein OS=Gallus gallus OX=9031 GN=FABP4 PE=3 SV=1	FABP4	1.525	Up	14.921	24.2	2	2	2	2	2	0.791943	1.20806
Biological Process	GO:0043410	11	positive regulation of MAPK cascade	1.41	0.20491	F1P524	Cytochrome b5 heme-binding domain-containing protein OS=Gallus gallus OX=9031 GN=NENF PE=4 SV=2	NENF	0.441	Down	18.114	29.9	3	3	3	3	3	1.38773	0.612273
Biological Process	GO:0043410	11	positive regulation of MAPK cascade	1.41	0.20491	F1NT98	Phosphatidylinositol 3,4,5-trisphosphate 3-phosphatase and dual-specificity protein phosphatase PTEN OS=Gallus gallus OX=9031 GN=PTEN PE=3 SV=3	PTEN	1.564	Up	49.393	5.7	2	2	2	2	2	0.780028	1.21997
Biological Process	GO:0043410	11	positive regulation of MAPK cascade	1.41	0.20491	F1NER9	Glycoprotein IIIb OS=Gallus gallus OX=9031 GN=CD36 PE=3 SV=3	CD36	1.551	Up	52.637	13.8	6	6	6	5	6	0.784086	1.21591
Biological Process	GO:0043410	11	positive regulation of MAPK cascade	1.41	0.20491	F1NAR5	SERPIN domain-containing protein OS=Gallus gallus OX=9031 GN=SERPINF2 PE=3 SV=3	SERPINF2	0.537	Down	56.973	24.9	8	8	8	8	8	1.30148	0.69852
Biological Process	GO:0043410	11	positive regulation of MAPK cascade	1.41	0.20491	E1C420	3-hydroxy-3-methylglutaryl coenzyme A reductase OS=Gallus gallus OX=9031 GN=HMGCR PE=3 SV=3	HMGCR	0.59	Down	101.33	14	10	10	10	9	10	1.25798	0.742019
Biological Process	GO:0043410	11	positive regulation of MAPK cascade	1.41	0.20491	E1BV78	Fibrinogen C-terminal domain-containing protein OS=Gallus gallus OX=9031 GN=FGG PE=4 SV=2	FGG	0.613	Down	49.954	64.2	29	29	29	29	28	1.23977	0.760227
Biological Process	GO:0043410	11	positive regulation of MAPK cascade	1.41	0.20491	E1BQN6	Protein kinase C OS=Gallus gallus OX=9031 GN=PRKCZ PE=3 SV=1	PRKCZ	1.869	Up	68.248	6.9	3	3	3	2	3	0.69717	1.30283
Biological Process	GO:0043410	11	positive regulation of MAPK cascade	1.41	0.20491	A0A3Q2UPE8	15 kDa phosphoprotein enriched in astrocytes OS=Gallus gallus OX=9031 GN=LOC107049501 PE=4 SV=1	LOC107049501	1.665	Up	14.955	43.1	3	3	3	2	3	0.750434	1.24957
Biological Process	GO:0043410	11	positive regulation of MAPK cascade	1.41	0.20491	A0A1L4FLT3	Toll-like receptor 3 OS=Gallus gallus OX=9031 GN=TLR3 PE=3 SV=1	TLR3	2.042	Up	102.55	7.7	5	5	5	4	4	0.657443	1.34256
Biological Process	GO:0043410	11	positive regulation of MAPK cascade	1.41	0.20491	A0A3Q2TXM6	Protein kinase domain-containing protein OS=Gallus gallus OX=9031 GN=MAP2K3 PE=3 SV=1	MAP2K3	1.804	Up	39.361	14.7	4	3	4	3	3	0.71324	1.28676
Biological Process	GO:0043410	11	positive regulation of MAPK cascade	1.41	0.20491	A0A1D5NY37	RASK GTPase (Fragment) OS=Leiothrix lutea OX=36275 GN=Kras PE=4 SV=1	Kras	2.165	Up	21.452	31.9	4	2	2	2	2	0.631953	1.36805
Biological Process	GO:0050994	7	regulation of lipid catabolic process	1.91	0.204839	F7BYG6	Perilipin OS=Gallus gallus OX=9031 GN=PLIN2 PE=3 SV=2	PLIN2	2.357	Up	49.019	47.3	16	16	16	14	16	0.595815	1.40419
Biological Process	GO:0050994	7	regulation of lipid catabolic process	1.91	0.204839	F6UW59	Apolipoprotein AIV OS=Gallus gallus OX=9031 GN=apoAIV PE=2 SV=1	apoAIV	3.349	Up	40.682	50	14	14	14	12	14	0.459847	1.54015
Biological Process	GO:0050994	7	regulation of lipid catabolic process	1.91	0.204839	A0A1D5PKG1	AB hydrolase-1 domain-containing protein OS=Gallus gallus OX=9031 GN=ABHD4 PE=4 SV=2	ABHD4	1.769	Up	43.793	24.9	6	6	6	4	6	0.722304	1.2777
Biological Process	GO:0043410	11	positive regulation of MAPK cascade	1.41	0.20491	Q02020	Fibrinogen beta chain (Fragment) OS=Gallus gallus OX=9031 GN=FGB PE=1 SV=1	FGB	0.589	Down	52.678	75.8	31	29	31	29	28	1.25894	0.741059
Biological Process	GO:0006869	6	lipid transport	1.5	0.216405	A0A3Q2UBH2	Thyroid hormone responsive spot 14 beta 1 OS=Gallus gallus OX=9031 GN=THRSP PE=2 SV=1	THRSP	0.661	Down	18.915	46	7	5	5	5	5	1.20384	0.796161
Biological Process	GO:0006869	6	lipid transport	1.5	0.216405	E1BRU9	Carn_acyltransf domain-containing protein OS=Gallus gallus OX=9031 GN=CROT PE=3 SV=3	CROT	1.576	Up	70.06	37.7	17	17	17	16	16	0.776449	1.22355
Biological Process	GO:0006869	6	lipid transport	1.5	0.216405	E1C4J6	Solute carrier family 51 subunit alpha OS=Phasianus colchicus OX=9054 PE=4 SV=1	--	0.577	Down	37.721	9.7	2	2	2	2	2	1.26854	0.731459
Biological Process	GO:1901565	5	organonitrogen compound catabolic process	1.2	0.232103	R4GM61	Sarcosine oxidase OS=Gallus gallus OX=9031 GN=PIPOX PE=3 SV=2	PIPOX	0.311	Down	55.193	28.2	10	10	10	10	8	1.52501	0.474988
Biological Process	GO:1901565	5	organonitrogen compound catabolic process	1.2	0.232103	Q5ZJL9	Deoxynucleoside triphosphate triphosphohydrolase SAMHD1 OS=Gallus gallus OX=9031 GN=SAMHD1 PE=2 SV=2	SAMHD1	1.723	Up	70.232	18.2	7	7	7	5	7	0.73454	1.26546
Biological Process	GO:1901565	5	organonitrogen compound catabolic process	1.2	0.232103	Q5ZHY5	E3 ubiquitin-protein ligase CHIP OS=Gallus gallus OX=9031 GN=STUB1 PE=2 SV=1	STUB1	1.576	Up	35.661	20.1	4	4	4	3	3	0.776251	1.22375
Biological Process	GO:1901565	5	organonitrogen compound catabolic process	1.2	0.232103	P63283	SUMO-conjugating enzyme UBC9 OS=Gallus gallus OX=9031 GN=UBE2I PE=1 SV=1	UBE2I	1.651	Up	18.007	19.6	2	2	2	2	2	0.75443	1.24557
Biological Process	GO:1901565	5	organonitrogen compound catabolic process	1.2	0.232103	P47990	Xanthine dehydrogenase/oxidase OS=Gallus gallus OX=9031 GN=XDH PE=1 SV=1	XDH	0.523	Down	149.61	44.6	47	3	47	46	42	1.31329	0.686715
Biological Process	GO:1901565	5	organonitrogen compound catabolic process	1.2	0.232103	P11682	Apolipoprotein B (Fragment) OS=Gallus gallus OX=9031 GN=APOB PE=2 SV=1	APOB	0.521	Down	50.847	39.7	16	2	2	2	2	1.3152	0.684798
Biological Process	GO:1901565	5	organonitrogen compound catabolic process	1.2	0.232103	F1P3R7	UBX domain-containing protein OS=Gallus gallus OX=9031 GN=UBXN6 PE=4 SV=2	UBXN6	0.621	Down	49.782	6.8	2	2	2	2	2	1.2336	0.766402
Biological Process	GO:1901565	5	organonitrogen compound catabolic process	1.2	0.232103	P28173	Amidophosphoribosyltransferase OS=Gallus gallus OX=9031 GN=PPAT PE=2 SV=1	PPAT	0.598	Down	56.257	37.3	15	15	15	15	14	1.25171	0.748291
Biological Process	GO:1901565	5	organonitrogen compound catabolic process	1.2	0.232103	F1NZQ9	Histidine ammonia-lyase OS=Gallus gallus OX=9031 GN=HAL PE=3 SV=3	HAL	0.42	Down	72.965	52	23	23	23	22	22	1.4082	0.591804
Biological Process	GO:1901565	5	organonitrogen compound catabolic process	1.2	0.232103	F1NYW8	Fumarylacetoacetase OS=Gallus gallus OX=9031 GN=FAH PE=3 SV=2	FAH	0.62	Down	46.548	54.9	19	18	19	18	18	1.23445	0.76555
Biological Process	GO:1901565	5	organonitrogen compound catabolic process	1.2	0.232103	F1NXP6	Caspase 8 OS=Gallus gallus OX=9031 PE=2 SV=1	--	1.774	Up	54.557	15.4	6	6	6	4	5	0.721016	1.27898
Biological Process	GO:1901565	5	organonitrogen compound catabolic process	1.2	0.232103	F1NX32	Glycine cleavage system P protein OS=Gallus gallus OX=9031 GN=GLDC PE=3 SV=3	GLDC	0.641	Down	111.8	56.4	41	41	41	41	41	1.2191	0.780896
Biological Process	GO:1901565	5	organonitrogen compound catabolic process	1.2	0.232103	F1NVJ0	4-hydroxyphenylpyruvate dioxygenase OS=Gallus gallus OX=9031 GN=HPD PE=3 SV=3	HPD	0.647	Down	44.963	69.5	23	23	23	22	22	1.21397	0.786029
Biological Process	GO:1901565	5	organonitrogen compound catabolic process	1.2	0.232103	F1NV02	Apolipoprotein B OS=Gallus gallus OX=9031 GN=APOB PE=4 SV=2	APOB	0.573	Down	523.35	46.2	191	177	191	187	183	1.27179	0.728209
Biological Process	GO:0055088	6	lipid homeostasis	1.48	0.233905	A0A1D5NYF3	Adipocyte-type fatty acid-binding protein OS=Gallus gallus OX=9031 GN=FABP4 PE=3 SV=1	FABP4	1.525	Up	14.921	24.2	2	2	2	2	2	0.791943	1.20806
Biological Process	GO:1901565	5	organonitrogen compound catabolic process	1.2	0.232103	F1NT18	Cytochrome P450 3A OS=Gallus gallus OX=9031 GN=CYP3A5 PE=3 SV=1	CYP3A5	0.484	Down	58.247	37.2	19	16	19	19	17	1.34775	0.652247
Biological Process	GO:1901565	5	organonitrogen compound catabolic process	1.2	0.232103	E1C8M8	(S)-3-amino-2-methylpropionate transaminase OS=Gallus gallus OX=9031 GN=ABAT PE=3 SV=3	ABAT	0.519	Down	56.552	52	20	20	20	20	20	1.31624	0.683757
Biological Process	GO:1901565	5	organonitrogen compound catabolic process	1.2	0.232103	E1C2H6	Kynurenine formamidase OS=Gallus gallus OX=9031 GN=AFMID PE=3 SV=4	AFMID	1.705	Up	32.31	27.3	5	5	5	4	5	0.739264	1.26074
Biological Process	GO:1901565	5	organonitrogen compound catabolic process	1.2	0.232103	E1C1D7	4-hydroxy-2-oxoglutarate aldolase, mitochondrial OS=Gallus gallus OX=9031 GN=HOGA1 PE=3 SV=4	HOGA1	3.558	Up	34.898	12.3	3	3	3	3	3	0.438749	1.56125
Biological Process	GO:1901565	5	organonitrogen compound catabolic process	1.2	0.232103	E1C040	HECT-type E3 ubiquitin transferase OS=Gallus gallus OX=9031 GN=HECTD1 PE=3 SV=4	HECTD1	1.706	Up	284.96	5.8	11	11	11	8	11	0.739105	1.2609
Biological Process	GO:1901565	5	organonitrogen compound catabolic process	1.2	0.232103	E1BWX9	Imidazolonepropionate hydrolase OS=Gallus gallus OX=9031 GN=UROC1 PE=3 SV=4	UROC1	0.664	Down	61.357	31	15	15	15	15	15	1.20216	0.79784
Biological Process	GO:1901565	5	organonitrogen compound catabolic process	1.2	0.232103	E1BWX4	Lysine ketoglutarate reductase OS=Gallus gallus OX=9031 GN=AASS PE=3 SV=2	AASS	0.205	Down	102.95	35.2	25	25	25	25	17	1.65925	0.340747
Biological Process	GO:1901565	5	organonitrogen compound catabolic process	1.2	0.232103	E1BVP5	Aspartoacylase OS=Phasianus colchicus OX=9054 PE=3 SV=1	--	2.129	Up	40.923	20.5	5	5	5	5	5	0.639281	1.36072
Biological Process	GO:1901565	5	organonitrogen compound catabolic process	1.2	0.232103	E1BTA0	Catechol O-methyltransferase OS=Gallus gallus OX=9031 GN=COMT PE=3 SV=1	COMT	0.641	Down	29.788	38.5	7	7	7	7	7	1.21908	0.780919
Biological Process	GO:1901565	5	organonitrogen compound catabolic process	1.2	0.232103	E1BSV1	Dimethylglycine dehydrogenase OS=Phasianus colchicus OX=9054 PE=3 SV=1	--	0.594	Down	96.461	54	35	35	35	35	33	1.25504	0.744955
Biological Process	GO:1901565	5	organonitrogen compound catabolic process	1.2	0.232103	A0A3Q2UIM1	Cytidine deaminase OS=Gallus gallus OX=9031 GN=CDA PE=3 SV=1	CDA	0.597	Down	14.996	41.2	3	3	3	3	2	1.25262	0.747383
Biological Process	GO:1901565	5	organonitrogen compound catabolic process	1.2	0.232103	A0A3Q2UGF2	BNI3L protein (Fragment) OS=Eulacestoma nigropectus OX=461239 GN=Bnip3l_0 PE=3 SV=1	Bnip3l_0	0.556	Down	36.646	12.5	3	2	3	3	3	1.28498	0.715022
Biological Process	GO:1901565	5	organonitrogen compound catabolic process	1.2	0.232103	F1NEK9	2-amino-3-carboxymuconate-6-semialdehyde decarboxylase OS=Gallus gallus OX=9031 GN=ACMSD PE=3 SV=3	ACMSD	0.301	Down	36.531	42.7	10	10	10	10	9	1.53772	0.46228
Biological Process	GO:1901565	5	organonitrogen compound catabolic process	1.2	0.232103	A0A1D5PRI6	NEDD8 OS=Gallus gallus OX=9031 GN=NEDD8 PE=3 SV=2	NEDD8	1.615	Up	9.591	32.9	3	3	3	2	3	0.764905	1.2351
Biological Process	GO:1901565	5	organonitrogen compound catabolic process	1.2	0.232103	A0A1D5PM49	Chondroitinsulfatase OS=Gallus gallus OX=9031 PE=3 SV=2	--	2.008	Up	57.283	13.1	5	5	5	4	5	0.664942	1.33506
Biological Process	GO:1901565	5	organonitrogen compound catabolic process	1.2	0.232103	E1C9D0	DAO domain-containing protein OS=Gallus gallus OX=9031 GN=DDO PE=3 SV=1	DDO	11.943	Up	37.493	27.8	6	6	6	2	6	0.154529	1.84547
Biological Process	GO:1901565	5	organonitrogen compound catabolic process	1.2	0.232103	A0A1D5PI43	Amine oxidase OS=Gallus gallus OX=9031 GN=MAOB PE=3 SV=1	MAOB	0.582	Down	58.574	22.1	11	10	10	10	8	1.26404	0.735962
Biological Process	GO:0055088	6	lipid homeostasis	1.48	0.233905	A0A1D5PMM2	Cholesterol 7-alpha-monooxygenase OS=Gallus gallus OX=9031 GN=CYP7A1 PE=3 SV=1	CYP7A1	0.525	Down	59.318	10.7	3	3	3	3	2	1.31178	0.688223
Biological Process	GO:0055088	6	lipid homeostasis	1.48	0.233905	F1NT98	Phosphatidylinositol 3,4,5-trisphosphate 3-phosphatase and dual-specificity protein phosphatase PTEN OS=Gallus gallus OX=9031 GN=PTEN PE=3 SV=3	PTEN	1.564	Up	49.393	5.7	2	2	2	2	2	0.780028	1.21997
Biological Process	GO:0050691	8	regulation of defense response to virus by host	2.15	0.236899	Q5ZKN1	Cyclin-dependent kinase 9 OS=Gallus gallus OX=9031 GN=CDK9 PE=2 SV=1	CDK9	0.248	Down	42.802	7.8	3	2	2	2	2	1.60242	0.39758
Biological Process	GO:0050691	8	regulation of defense response to virus by host	2.15	0.236899	A0A3Q3ANE2	CARD_2 domain-containing protein OS=Gallus gallus OX=9031 GN=MAVS PE=4 SV=1	MAVS	0.637	Down	63.863	13.1	4	4	4	4	3	1.22178	0.778223
Biological Process	GO:0009065	10	glutamine family amino acid catabolic process	2.15	0.236899	P28173	Amidophosphoribosyltransferase OS=Gallus gallus OX=9031 GN=PPAT PE=2 SV=1	PPAT	0.598	Down	56.257	37.3	15	15	15	15	14	1.25171	0.748291
Biological Process	GO:0009065	10	glutamine family amino acid catabolic process	2.15	0.236899	F1NYW8	Fumarylacetoacetase OS=Gallus gallus OX=9031 GN=FAH PE=3 SV=2	FAH	0.62	Down	46.548	54.9	19	18	19	18	18	1.23445	0.76555
Biological Process	GO:0033540	11	fatty acid beta-oxidation using acyl-CoA oxidase	2.15	0.236899	E1BRU9	Carn_acyltransf domain-containing protein OS=Gallus gallus OX=9031 GN=CROT PE=3 SV=3	CROT	1.576	Up	70.06	37.7	17	17	17	16	16	0.776449	1.22355
Biological Process	GO:0033540	11	fatty acid beta-oxidation using acyl-CoA oxidase	2.15	0.236899	A0A1D5PNC5	ACB domain-containing protein OS=Gallus gallus OX=9031 GN=ECI2 PE=4 SV=2	ECI2	2.247	Up	39.939	39.7	10	10	10	5	10	0.616022	1.38398
Biological Process	GO:0009394	10	2'-deoxyribonucleotide metabolic process	2.15	0.236899	Q5ZJL9	Deoxynucleoside triphosphate triphosphohydrolase SAMHD1 OS=Gallus gallus OX=9031 GN=SAMHD1 PE=2 SV=2	SAMHD1	1.723	Up	70.232	18.2	7	7	7	5	7	0.73454	1.26546
Biological Process	GO:0009394	10	2'-deoxyribonucleotide metabolic process	2.15	0.236899	A0A1D5PKC2	dTMP kinase OS=Gallus gallus OX=9031 GN=DTYMK PE=3 SV=1	DTYMK	1.625	Up	24.082	16.5	3	3	3	2	3	0.761781	1.23822
Biological Process	GO:0007602	7	phototransduction	2.15	0.236899	Q5F3B5	GNAQ protein (Fragment) OS=Cochlearius cochlearius OX=110676 GN=Gnaq PE=3 SV=1	Gnaq	1.59	Up	42.234	25.6	7	4	4	3	4	0.772103	1.2279
Biological Process	GO:0007602	7	phototransduction	2.15	0.236899	E1BTL3	Retinol dehydrogenase 12 OS=Amazona aestiva OX=12930 GN=AAES_41604 PE=3 SV=1	AAES_41604	0.665	Down	36.068	13.8	4	4	4	4	4	1.20135	0.79865
Biological Process	GO:0007626	3	locomotory behavior	1.41	0.235518	Q5F3B5	GNAQ protein (Fragment) OS=Cochlearius cochlearius OX=110676 GN=Gnaq PE=3 SV=1	Gnaq	1.59	Up	42.234	25.6	7	4	4	3	4	0.772103	1.2279
Biological Process	GO:0007626	3	locomotory behavior	1.41	0.235518	F1P5C0	RNA helicase OS=Gallus gallus OX=9031 GN=DDX20 PE=3 SV=2	DDX20	1.698	Up	85.73	3.4	2	2	2	2	2	0.741352	1.25865
Biological Process	GO:0007626	3	locomotory behavior	1.41	0.235518	F1NT98	Phosphatidylinositol 3,4,5-trisphosphate 3-phosphatase and dual-specificity protein phosphatase PTEN OS=Gallus gallus OX=9031 GN=PTEN PE=3 SV=3	PTEN	1.564	Up	49.393	5.7	2	2	2	2	2	0.780028	1.21997
Biological Process	GO:0007626	3	locomotory behavior	1.41	0.235518	F1NCA2	Glycerol-3-phosphate dehydrogenase OS=Gallus gallus OX=9031 GN=GPD2 PE=3 SV=2	GPD2	0.62	Down	80.751	8.1	4	4	4	4	4	1.23484	0.765159
Biological Process	GO:0055088	6	lipid homeostasis	1.48	0.233905	A0A1D5PXZ3	PNPLA domain-containing protein OS=Gallus gallus OX=9031 GN=PNPLA3 PE=4 SV=2	PNPLA3	2.39	Up	56.232	17.1	6	6	6	4	6	0.590054	1.40995
Biological Process	GO:0007626	3	locomotory behavior	1.41	0.235518	E1C8M8	(S)-3-amino-2-methylpropionate transaminase OS=Gallus gallus OX=9031 GN=ABAT PE=3 SV=3	ABAT	0.519	Down	56.552	52	20	20	20	20	20	1.31624	0.683757
Biological Process	GO:0007626	3	locomotory behavior	1.41	0.235518	P05083	Argininosuccinate lyase OS=Gallus gallus OX=9031 GN=ASL2 PE=2 SV=1	ASL2	1.562	Up	51.043	16.7	5	5	5	3	5	0.780731	1.21927
Biological Process	GO:0007626	3	locomotory behavior	1.41	0.235518	A0A1D5PU80	Sodium/potassium-transporting ATPase subunit alpha OS=Gallus gallus OX=9031 GN=ATP1A1 PE=3 SV=1	ATP1A1	0.584	Down	112.46	43	35	35	35	35	33	1.26245	0.737546
Biological Process	GO:0007626	3	locomotory behavior	1.41	0.235518	A0A3Q2TXM6	Protein kinase domain-containing protein OS=Gallus gallus OX=9031 GN=MAP2K3 PE=3 SV=1	MAP2K3	1.804	Up	39.361	14.7	4	3	4	3	3	0.71324	1.28676
Biological Process	GO:0007626	3	locomotory behavior	1.41	0.235518	A0A1D5NZN9	PID domain-containing protein OS=Gallus gallus OX=9031 GN=NOS1AP PE=4 SV=2	NOS1AP	0.605	Down	69.557	4.7	2	2	2	2	2	1.24619	0.753809
Biological Process	GO:0045834	7	positive regulation of lipid metabolic process	1.48	0.233905	Q6Q123	THRSP-like protein OS=Gallus gallus OX=9031 GN=MID1IP1 PE=2 SV=1	MID1IP1	0.121	Down	17.726	73.6	7	7	7	7	2	1.78398	0.216017
Biological Process	GO:0045834	7	positive regulation of lipid metabolic process	1.48	0.233905	F7BYG6	Perilipin OS=Gallus gallus OX=9031 GN=PLIN2 PE=3 SV=2	PLIN2	2.357	Up	49.019	47.3	16	16	16	14	16	0.595815	1.40419
Biological Process	GO:0045834	7	positive regulation of lipid metabolic process	1.48	0.233905	F6UW59	Apolipoprotein AIV OS=Gallus gallus OX=9031 GN=apoAIV PE=2 SV=1	apoAIV	3.349	Up	40.682	50	14	14	14	12	14	0.459847	1.54015
Biological Process	GO:0045834	7	positive regulation of lipid metabolic process	1.48	0.233905	F1NXV6	Coagulation factor II OS=Gallus gallus OX=9031 GN=F2 PE=4 SV=2	F2	0.614	Down	73.106	31.7	16	16	16	16	14	1.23932	0.760676
Biological Process	GO:0045834	7	positive regulation of lipid metabolic process	1.48	0.233905	F1NER9	Glycoprotein IIIb OS=Gallus gallus OX=9031 GN=CD36 PE=3 SV=3	CD36	1.551	Up	52.637	13.8	6	6	6	5	6	0.784086	1.21591
Biological Process	GO:0045834	7	positive regulation of lipid metabolic process	1.48	0.233905	A0A1D5PMM2	Cholesterol 7-alpha-monooxygenase OS=Gallus gallus OX=9031 GN=CYP7A1 PE=3 SV=1	CYP7A1	0.525	Down	59.318	10.7	3	3	3	3	2	1.31178	0.688223
Biological Process	GO:0045834	7	positive regulation of lipid metabolic process	1.48	0.233905	A0A1D5PKG1	AB hydrolase-1 domain-containing protein OS=Gallus gallus OX=9031 GN=ABHD4 PE=4 SV=2	ABHD4	1.769	Up	43.793	24.9	6	6	6	4	6	0.722304	1.2777
Biological Process	GO:0055088	6	lipid homeostasis	1.48	0.233905	P11682	Apolipoprotein B (Fragment) OS=Gallus gallus OX=9031 GN=APOB PE=2 SV=1	APOB	0.521	Down	50.847	39.7	16	2	2	2	2	1.3152	0.684798
Biological Process	GO:0055088	6	lipid homeostasis	1.48	0.233905	F6UW59	Apolipoprotein AIV OS=Gallus gallus OX=9031 GN=apoAIV PE=2 SV=1	apoAIV	3.349	Up	40.682	50	14	14	14	12	14	0.459847	1.54015
Biological Process	GO:0055088	6	lipid homeostasis	1.48	0.233905	F1NV02	Apolipoprotein B OS=Gallus gallus OX=9031 GN=APOB PE=4 SV=2	APOB	0.573	Down	523.35	46.2	191	177	191	187	183	1.27179	0.728209
Biological Process	GO:0007626	3	locomotory behavior	1.41	0.235518	E1C420	3-hydroxy-3-methylglutaryl coenzyme A reductase OS=Gallus gallus OX=9031 GN=HMGCR PE=3 SV=3	HMGCR	0.59	Down	101.33	14	10	10	10	9	10	1.25798	0.742019
Biological Process	GO:0051384	8	response to glucocorticoid	1.5	0.196928	A0A3Q2UKP2	MG2 domain-containing protein OS=Gallus gallus OX=9031 PE=4 SV=1	--	0.614	Down	20.305	32.8	8	8	8	8	7	1.2393	0.760703
Biological Process	GO:1901565	5	organonitrogen compound catabolic process	1.2	0.232103	A0A1D5PHZ5	Carboxypeptidase Q OS=Gallus gallus OX=9031 GN=CPQ PE=4 SV=2	CPQ	0.548	Down	51.97	16	5	5	5	5	4	1.29206	0.707938
Biological Process	GO:1901565	5	organonitrogen compound catabolic process	1.2	0.232103	A0A1D5P834	Kynureninase OS=Gallus gallus OX=9031 GN=KYNU PE=3 SV=2	KYNU	0.653	Down	53.218	17.5	6	6	6	6	6	1.20986	0.790138
Biological Process	GO:0046164	6	alcohol catabolic process	1.83	0.224003	F1NT98	Phosphatidylinositol 3,4,5-trisphosphate 3-phosphatase and dual-specificity protein phosphatase PTEN OS=Gallus gallus OX=9031 GN=PTEN PE=3 SV=3	PTEN	1.564	Up	49.393	5.7	2	2	2	2	2	0.780028	1.21997
Biological Process	GO:0046164	6	alcohol catabolic process	1.83	0.224003	F1NMA3	Sulfotransferase OS=Gallus gallus OX=9031 GN=SULT1B PE=3 SV=2	SULT1B	1.72	Up	34.061	36.1	9	3	3	3	3	0.735251	1.26475
Biological Process	GO:0046164	6	alcohol catabolic process	1.83	0.224003	A0A1D5PMM2	Cholesterol 7-alpha-monooxygenase OS=Gallus gallus OX=9031 GN=CYP7A1 PE=3 SV=1	CYP7A1	0.525	Down	59.318	10.7	3	3	3	3	2	1.31178	0.688223
Biological Process	GO:1905153	6	regulation of membrane invagination	1.83	0.224003	F1NPF7	PH domain-containing protein OS=Gallus gallus OX=9031 GN=FERMT1 PE=3 SV=2	FERMT1	0.631	Down	77.435	17.7	10	9	9	9	7	1.22657	0.773425
Biological Process	GO:1905153	6	regulation of membrane invagination	1.83	0.224003	F1NER9	Glycoprotein IIIb OS=Gallus gallus OX=9031 GN=CD36 PE=3 SV=3	CD36	1.551	Up	52.637	13.8	6	6	6	5	6	0.784086	1.21591
Biological Process	GO:1905153	6	regulation of membrane invagination	1.83	0.224003	A0A3Q2UB91	ELMO domain-containing protein OS=Gallus gallus OX=9031 GN=ELMO2 PE=4 SV=1	ELMO2	1.655	Up	82.861	6.5	3	2	3	2	3	0.753196	1.2468
Biological Process	GO:0050806	8	positive regulation of synaptic transmission	1.67	0.221372	Q5F3B5	GNAQ protein (Fragment) OS=Cochlearius cochlearius OX=110676 GN=Gnaq PE=3 SV=1	Gnaq	1.59	Up	42.234	25.6	7	4	4	3	4	0.772103	1.2279
Biological Process	GO:0050806	8	positive regulation of synaptic transmission	1.67	0.221372	F1NT98	Phosphatidylinositol 3,4,5-trisphosphate 3-phosphatase and dual-specificity protein phosphatase PTEN OS=Gallus gallus OX=9031 GN=PTEN PE=3 SV=3	PTEN	1.564	Up	49.393	5.7	2	2	2	2	2	0.780028	1.21997
Biological Process	GO:0050806	8	positive regulation of synaptic transmission	1.67	0.221372	E1C8M8	(S)-3-amino-2-methylpropionate transaminase OS=Gallus gallus OX=9031 GN=ABAT PE=3 SV=3	ABAT	0.519	Down	56.552	52	20	20	20	20	20	1.31624	0.683757
Biological Process	GO:0050806	8	positive regulation of synaptic transmission	1.67	0.221372	E1C4N7	Sorting nexin OS=Gallus gallus OX=9031 PE=3 SV=2	--	1.736	Up	66.607	4.7	2	2	2	2	2	0.731034	1.26897
Biological Process	GO:0050806	8	positive regulation of synaptic transmission	1.67	0.221372	E1BQN6	Protein kinase C OS=Gallus gallus OX=9031 GN=PRKCZ PE=3 SV=1	PRKCZ	1.869	Up	68.248	6.9	3	3	3	2	3	0.69717	1.30283
Biological Process	GO:0016042	5	lipid catabolic process	1.42	0.218662	Q05423	Fatty acid-binding protein, brain OS=Gallus gallus OX=9031 GN=FABP7 PE=2 SV=2	FABP7	0.592	Down	14.927	39.4	4	4	4	4	4	1.2564	0.743598
Biological Process	GO:0016042	5	lipid catabolic process	1.42	0.218662	P11682	Apolipoprotein B (Fragment) OS=Gallus gallus OX=9031 GN=APOB PE=2 SV=1	APOB	0.521	Down	50.847	39.7	16	2	2	2	2	1.3152	0.684798
Biological Process	GO:0016042	5	lipid catabolic process	1.42	0.218662	F6UW59	Apolipoprotein AIV OS=Gallus gallus OX=9031 GN=apoAIV PE=2 SV=1	apoAIV	3.349	Up	40.682	50	14	14	14	12	14	0.459847	1.54015
Biological Process	GO:0060099	8	regulation of phagocytosis, engulfment	1.83	0.224003	A0A3Q2UB91	ELMO domain-containing protein OS=Gallus gallus OX=9031 GN=ELMO2 PE=4 SV=1	ELMO2	1.655	Up	82.861	6.5	3	2	3	2	3	0.753196	1.2468
Biological Process	GO:0016042	5	lipid catabolic process	1.42	0.218662	F1P1V6	AB hydrolase-1 domain-containing protein OS=Gallus gallus OX=9031 GN=ABHD2 PE=3 SV=2	ABHD2	1.553	Up	48.033	40.5	12	12	12	10	12	0.78329	1.21671
Biological Process	GO:0016042	5	lipid catabolic process	1.42	0.218662	F1NT18	Cytochrome P450 3A OS=Gallus gallus OX=9031 GN=CYP3A5 PE=3 SV=1	CYP3A5	0.484	Down	58.247	37.2	19	16	19	19	17	1.34775	0.652247
Biological Process	GO:0016042	5	lipid catabolic process	1.42	0.218662	F1NNP0	CP4B1 protein (Fragment) OS=Odontophorus gujanensis OX=886794 GN=Cyp4b1_0 PE=3 SV=1	Cyp4b1_0	2.111	Up	57.556	51	20	20	20	16	20	0.642812	1.35719
Biological Process	GO:0016042	5	lipid catabolic process	1.42	0.218662	E1BRU9	Carn_acyltransf domain-containing protein OS=Gallus gallus OX=9031 GN=CROT PE=3 SV=3	CROT	1.576	Up	70.06	37.7	17	17	17	16	16	0.776449	1.22355
Biological Process	GO:0016042	5	lipid catabolic process	1.42	0.218662	A0A1D5PXZ3	PNPLA domain-containing protein OS=Gallus gallus OX=9031 GN=PNPLA3 PE=4 SV=2	PNPLA3	2.39	Up	56.232	17.1	6	6	6	4	6	0.590054	1.40995
Biological Process	GO:0016042	5	lipid catabolic process	1.42	0.218662	A0A1D5PSQ6	CP2C8 protein (Fragment) OS=Setophaga kirtlandii OX=298831 GN=Cyp2c8 PE=3 SV=1	Cyp2c8	0.517	Down	73.332	32.3	18	18	18	18	17	1.31865	0.68135
Biological Process	GO:0016042	5	lipid catabolic process	1.42	0.218662	A0A1D5PNC5	ACB domain-containing protein OS=Gallus gallus OX=9031 GN=ECI2 PE=4 SV=2	ECI2	2.247	Up	39.939	39.7	10	10	10	5	10	0.616022	1.38398
Biological Process	GO:0016042	5	lipid catabolic process	1.42	0.218662	A0A1D5PMM2	Cholesterol 7-alpha-monooxygenase OS=Gallus gallus OX=9031 GN=CYP7A1 PE=3 SV=1	CYP7A1	0.525	Down	59.318	10.7	3	3	3	3	2	1.31178	0.688223
Biological Process	GO:0016042	5	lipid catabolic process	1.42	0.218662	A0A1D5NYF3	Adipocyte-type fatty acid-binding protein OS=Gallus gallus OX=9031 GN=FABP4 PE=3 SV=1	FABP4	1.525	Up	14.921	24.2	2	2	2	2	2	0.791943	1.20806
Biological Process	GO:0006869	6	lipid transport	1.5	0.216405	Q6Q123	THRSP-like protein OS=Gallus gallus OX=9031 GN=MID1IP1 PE=2 SV=1	MID1IP1	0.121	Down	17.726	73.6	7	7	7	7	2	1.78398	0.216017
Biological Process	GO:0006869	6	lipid transport	1.5	0.216405	P11682	Apolipoprotein B (Fragment) OS=Gallus gallus OX=9031 GN=APOB PE=2 SV=1	APOB	0.521	Down	50.847	39.7	16	2	2	2	2	1.3152	0.684798
Biological Process	GO:0006869	6	lipid transport	1.5	0.216405	F7BYG6	Perilipin OS=Gallus gallus OX=9031 GN=PLIN2 PE=3 SV=2	PLIN2	2.357	Up	49.019	47.3	16	16	16	14	16	0.595815	1.40419
Biological Process	GO:0006869	6	lipid transport	1.5	0.216405	F6UW59	Apolipoprotein AIV OS=Gallus gallus OX=9031 GN=apoAIV PE=2 SV=1	apoAIV	3.349	Up	40.682	50	14	14	14	12	14	0.459847	1.54015
Biological Process	GO:0006869	6	lipid transport	1.5	0.216405	F1NV02	Apolipoprotein B OS=Gallus gallus OX=9031 GN=APOB PE=4 SV=2	APOB	0.573	Down	523.35	46.2	191	177	191	187	183	1.27179	0.728209
Biological Process	GO:0006869	6	lipid transport	1.5	0.216405	F1NER9	Glycoprotein IIIb OS=Gallus gallus OX=9031 GN=CD36 PE=3 SV=3	CD36	1.551	Up	52.637	13.8	6	6	6	5	6	0.784086	1.21591
Biological Process	GO:0016042	5	lipid catabolic process	1.42	0.218662	F1NV02	Apolipoprotein B OS=Gallus gallus OX=9031 GN=APOB PE=4 SV=2	APOB	0.573	Down	523.35	46.2	191	177	191	187	183	1.27179	0.728209
Biological Process	GO:1901565	5	organonitrogen compound catabolic process	1.2	0.232103	A0A1D5PAZ7	Aminopeptidase OS=Gallus gallus OX=9031 GN=ENPEP PE=3 SV=2	ENPEP	1.594	Up	107.92	15.1	12	12	12	11	11	0.770884	1.22912
Biological Process	GO:0060099	8	regulation of phagocytosis, engulfment	1.83	0.224003	F1NER9	Glycoprotein IIIb OS=Gallus gallus OX=9031 GN=CD36 PE=3 SV=3	CD36	1.551	Up	52.637	13.8	6	6	6	5	6	0.784086	1.21591
Biological Process	GO:1904591	9	positive regulation of protein import	1.83	0.224003	A0A1D5PMP3	ANK_REP_REGION domain-containing protein OS=Gallus gallus OX=9031 GN=UACA PE=4 SV=2	UACA	1.663	Up	153.92	2.3	2	2	2	2	2	0.751151	1.24885
Biological Process	GO:1901565	5	organonitrogen compound catabolic process	1.2	0.232103	A0A1L1RZV7	RING-type domain-containing protein OS=Gallus gallus OX=9031 GN=RNF126 PE=4 SV=2	RNF126	6.213	Up	33.052	12.8	2	2	2	2	2	0.277284	1.72272
Biological Process	GO:1901565	5	organonitrogen compound catabolic process	1.2	0.232103	A0A1D5NVL0	Chitinase OS=Gallus gallus OX=9031 GN=CHIA-M31 PE=3 SV=2	CHIA-M31	0.374	Down	47.776	18.6	6	6	6	6	6	1.45577	0.544231
Biological Process	GO:0097746	7	regulation of blood vessel diameter	1.63	0.230699	Q02020	Fibrinogen beta chain (Fragment) OS=Gallus gallus OX=9031 GN=FGB PE=1 SV=1	FGB	0.589	Down	52.678	75.8	31	29	31	29	28	1.25894	0.741059
Biological Process	GO:0097746	7	regulation of blood vessel diameter	1.63	0.230699	F1NAR5	SERPIN domain-containing protein OS=Gallus gallus OX=9031 GN=SERPINF2 PE=3 SV=3	SERPINF2	0.537	Down	56.973	24.9	8	8	8	8	8	1.30148	0.69852
Biological Process	GO:0097746	7	regulation of blood vessel diameter	1.63	0.230699	E1C420	3-hydroxy-3-methylglutaryl coenzyme A reductase OS=Gallus gallus OX=9031 GN=HMGCR PE=3 SV=3	HMGCR	0.59	Down	101.33	14	10	10	10	9	10	1.25798	0.742019
Biological Process	GO:0097746	7	regulation of blood vessel diameter	1.63	0.230699	E1BV78	Fibrinogen C-terminal domain-containing protein OS=Gallus gallus OX=9031 GN=FGG PE=4 SV=2	FGG	0.613	Down	49.954	64.2	29	29	29	29	28	1.23977	0.760227
Biological Process	GO:0097746	7	regulation of blood vessel diameter	1.63	0.230699	A0A1L1RVS8	Cytochrome P450, family 2, subfamily J, polypeptide 22 OS=Gallirallus okinawae OX=547194 PE=3 SV=1	--	1.913	Up	56.466	34	15	5	5	5	5	0.686638	1.31336
Biological Process	GO:0051592	6	response to calcium ion	1.63	0.230699	Q02020	Fibrinogen beta chain (Fragment) OS=Gallus gallus OX=9031 GN=FGB PE=1 SV=1	FGB	0.589	Down	52.678	75.8	31	29	31	29	28	1.25894	0.741059
Biological Process	GO:0051592	6	response to calcium ion	1.63	0.230699	F1NWX1	Alpha-1,3/1,6-mannosyltransferase ALG2 OS=Gallus gallus OX=9031 GN=ALG2 PE=3 SV=3	ALG2	1.923	Up	46.659	23.5	7	7	7	5	7	0.684118	1.31588
Biological Process	GO:0051592	6	response to calcium ion	1.63	0.230699	E1BV78	Fibrinogen C-terminal domain-containing protein OS=Gallus gallus OX=9031 GN=FGG PE=4 SV=2	FGG	0.613	Down	49.954	64.2	29	29	29	29	28	1.23977	0.760227
Biological Process	GO:0051592	6	response to calcium ion	1.63	0.230699	A0A3Q2TSE9	Thioredoxin interacting protein OS=Gallus gallus OX=9031 PE=3 SV=1	--	1.558	Up	45.732	12	4	4	4	4	4	0.781831	1.21817
Biological Process	GO:0051592	6	response to calcium ion	1.63	0.230699	A0A1D5PNK7	Calcium-transporting ATPase OS=Gallus gallus OX=9031 GN=ATP2C1 PE=3 SV=1	ATP2C1	0.242	Down	105.4	4.9	3	3	3	3	2	1.61022	0.38978
Biological Process	GO:0016197	6	endosomal transport	1.37	0.229717	Q5ZK87	t-SNARE coiled-coil homology domain-containing protein OS=Gallus gallus OX=9031 GN=STX16 PE=2 SV=1	STX16	0.622	Down	37.281	16.6	4	4	4	4	3	1.2333	0.766704
Biological Process	GO:0016197	6	endosomal transport	1.37	0.229717	F1P4P9	GRIP domain-containing protein OS=Gallus gallus OX=9031 GN=GCC2 PE=4 SV=5	GCC2	1.506	Up	196.15	14.1	17	17	17	12	17	0.797947	1.20205
Biological Process	GO:0060099	8	regulation of phagocytosis, engulfment	1.83	0.224003	F1NPF7	PH domain-containing protein OS=Gallus gallus OX=9031 GN=FERMT1 PE=3 SV=2	FERMT1	0.631	Down	77.435	17.7	10	9	9	9	7	1.22657	0.773425
Biological Process	GO:0016197	6	endosomal transport	1.37	0.229717	F1P3R7	UBX domain-containing protein OS=Gallus gallus OX=9031 GN=UBXN6 PE=4 SV=2	UBXN6	0.621	Down	49.782	6.8	2	2	2	2	2	1.2336	0.766402
Biological Process	GO:0016197	6	endosomal transport	1.37	0.229717	F1NZZ7	RING-type domain-containing protein OS=Gallus gallus OX=9031 GN=VPS8 PE=3 SV=4	VPS8	1.958	Up	157.16	5.2	6	6	6	4	6	0.676066	1.32393
Biological Process	GO:0016197	6	endosomal transport	1.37	0.229717	A0A3Q3AAP1	LOW QUALITY PROTEIN: wiskott-Aldrich syndrome protein-like OS=Aythya fuligula OX=219594 GN=LOC116501663 PE=4 SV=1	LOC116501663	0.613	Down	47.373	6.8	2	2	2	2	2	1.24025	0.75975
Biological Process	GO:0016197	6	endosomal transport	1.37	0.229717	A0A3Q2UI36	Mx protein (Fragment) OS=Gallus gallus OX=9031 GN=Mx PE=2 SV=1	Mx	4.296	Up	76.453	10.7	6	6	6	2	6	0.377678	1.62232
Biological Process	GO:0016197	6	endosomal transport	1.37	0.229717	A0A3Q2UAF1	GRIP1 associated protein 1 OS=Strigops habroptila OX=2489341 GN=GRIPAP1 PE=4 SV=1	GRIPAP1	1.529	Up	77.656	6	3	3	3	3	2	0.790822	1.20918
Biological Process	GO:0016197	6	endosomal transport	1.37	0.229717	A0A3Q2U4M6	Exocyst complex component 3 OS=Gallus gallus OX=9031 GN=EXOC3 PE=3 SV=1	EXOC3	1.55	Up	79.228	6.3	3	3	3	3	3	0.784447	1.21555
Biological Process	GO:0016197	6	endosomal transport	1.37	0.229717	A0A3Q2TZW5	BTB domain-containing protein OS=Colinus virginianus OX=9014 GN=H355_011283 PE=4 SV=1	H355_011283	0.635	Down	7.9531	30.9	2	2	2	2	2	1.22356	0.776444
Biological Process	GO:0016197	6	endosomal transport	1.37	0.229717	A0A1D5PCA6	FPL domain-containing protein OS=Gallus gallus OX=9031 GN=CLEC16A PE=3 SV=1	CLEC16A	0.656	Down	101.43	2.2	2	2	2	2	2	1.20807	0.791934
Biological Process	GO:0016197	6	endosomal transport	1.37	0.229717	Q5ZJ43	Exocyst complex component 8 OS=Gallus gallus OX=9031 GN=EXOC8 PE=2 SV=1	EXOC8	1.513	Up	80.429	4.1	2	2	2	2	2	0.795945	1.20406
Biological Process	GO:0016197	6	endosomal transport	1.37	0.229717	A0A1L1RZV7	RING-type domain-containing protein OS=Gallus gallus OX=9031 GN=RNF126 PE=4 SV=2	RNF126	6.213	Up	33.052	12.8	2	2	2	2	2	0.277284	1.72272
Biological Process	GO:0032890	6	regulation of organic acid transport	1.83	0.224003	Q90635	Dihydropyrimidinase-related protein 2 OS=Gallus gallus OX=9031 GN=DPYSL2 PE=2 SV=1	DPYSL2	0.612	Down	62.33	54	21	18	21	20	19	1.24032	0.75968
Biological Process	GO:0032890	6	regulation of organic acid transport	1.83	0.224003	F1NNP0	CP4B1 protein (Fragment) OS=Odontophorus gujanensis OX=886794 GN=Cyp4b1_0 PE=3 SV=1	Cyp4b1_0	2.111	Up	57.556	51	20	20	20	16	20	0.642812	1.35719
Biological Process	GO:0032890	6	regulation of organic acid transport	1.83	0.224003	E1C8M8	(S)-3-amino-2-methylpropionate transaminase OS=Gallus gallus OX=9031 GN=ABAT PE=3 SV=3	ABAT	0.519	Down	56.552	52	20	20	20	20	20	1.31624	0.683757
Biological Process	GO:1904591	9	positive regulation of protein import	1.83	0.224003	F1NT98	Phosphatidylinositol 3,4,5-trisphosphate 3-phosphatase and dual-specificity protein phosphatase PTEN OS=Gallus gallus OX=9031 GN=PTEN PE=3 SV=3	PTEN	1.564	Up	49.393	5.7	2	2	2	2	2	0.780028	1.21997
Biological Process	GO:1904591	9	positive regulation of protein import	1.83	0.224003	A0A3Q3ANE2	CARD_2 domain-containing protein OS=Gallus gallus OX=9031 GN=MAVS PE=4 SV=1	MAVS	0.637	Down	63.863	13.1	4	4	4	4	3	1.22178	0.778223
Biological Process	GO:0016197	6	endosomal transport	1.37	0.229717	E1C4N7	Sorting nexin OS=Gallus gallus OX=9031 PE=3 SV=2	--	1.736	Up	66.607	4.7	2	2	2	2	2	0.731034	1.26897
Biological Process	GO:0110020	9	regulation of actomyosin structure organization	1.95	0.123345	A0A1D5PXF3	Phosphoinositide 5-phosphatase OS=Gallus gallus OX=9031 GN=INPP5B PE=3 SV=2	INPP5B	1.579	Up	99.118	7.1	5	5	5	5	5	0.775519	1.22448
Biological Process	GO:0051384	8	response to glucocorticoid	1.5	0.196928	A0A3Q2UEG8	A2M domain-containing protein OS=Gallus gallus OX=9031 PE=4 SV=1	--	0.628	Down	16.869	25.2	3	2	3	3	3	1.22878	0.771216
Biological Process	GO:0051384	8	response to glucocorticoid	1.5	0.196928	A0A1D5PIT4	Lipocln_cytosolic_FA-bd_dom domain-containing protein OS=Gallus gallus OX=9031 GN=PTGDS PE=3 SV=1	PTGDS	0.551	Down	20.873	27	4	4	4	4	4	1.28912	0.710881
Biological Process	GO:0010033	4	response to organic substance	1.14	0.183013	A0A3Q2TSE9	Thioredoxin interacting protein OS=Gallus gallus OX=9031 PE=3 SV=1	--	1.558	Up	45.732	12	4	4	4	4	4	0.781831	1.21817
Biological Process	GO:0010033	4	response to organic substance	1.14	0.183013	A0A1L4FLT3	Toll-like receptor 3 OS=Gallus gallus OX=9031 GN=TLR3 PE=3 SV=1	TLR3	2.042	Up	102.55	7.7	5	5	5	4	4	0.657443	1.34256
Biological Process	GO:0010033	4	response to organic substance	1.14	0.183013	P05083	Argininosuccinate lyase OS=Gallus gallus OX=9031 GN=ASL2 PE=2 SV=1	ASL2	1.562	Up	51.043	16.7	5	5	5	3	5	0.780731	1.21927
Biological Process	GO:0010033	4	response to organic substance	1.14	0.183013	H9L3K3	RNA-specific Adenosine deaminase Transcript variant M OS=Gallus gallus OX=9031 GN=ADAR1 PE=2 SV=1	ADAR1	1.689	Up	121.77	4.5	4	4	4	4	4	0.743643	1.25636
Biological Process	GO:0010033	4	response to organic substance	1.14	0.183013	A0A1D5PZA1	ATP-dependent helicase ATRX OS=Gallus gallus OX=9031 GN=ATRX PE=4 SV=1	ATRX	1.517	Up	269.91	3.8	6	6	6	4	5	0.794643	1.20536
Biological Process	GO:0010033	4	response to organic substance	1.14	0.183013	A0A1D5PXV5	Transcription factor OS=Gallus gallus OX=9031 GN=SP1 PE=2 SV=1	SP1	0.332	Down	77.568	4.4	2	2	2	2	2	1.50118	0.498821
Biological Process	GO:0010033	4	response to organic substance	1.14	0.183013	A0A1D5PU80	Sodium/potassium-transporting ATPase subunit alpha OS=Gallus gallus OX=9031 GN=ATP1A1 PE=3 SV=1	ATP1A1	0.584	Down	112.46	43	35	35	35	35	33	1.26245	0.737546
Biological Process	GO:0010033	4	response to organic substance	1.14	0.183013	A0A1D5PR60	Metadherin OS=Phasianus colchicus OX=9054 PE=4 SV=1	--	0.605	Down	41.374	41.3	12	12	12	12	12	1.24596	0.754043
Biological Process	GO:0010033	4	response to organic substance	1.14	0.183013	A0A1D5PNE9	AKAP9 protein (Fragment) OS=Odontophorus gujanensis OX=886794 GN=Akap9 PE=4 SV=1	Akap9	1.798	Up	455.44	10.7	35	35	35	19	34	0.714728	1.28527
Biological Process	GO:0010033	4	response to organic substance	1.14	0.183013	A0A1D5PMM2	Cholesterol 7-alpha-monooxygenase OS=Gallus gallus OX=9031 GN=CYP7A1 PE=3 SV=1	CYP7A1	0.525	Down	59.318	10.7	3	3	3	3	2	1.31178	0.688223
Biological Process	GO:0010033	4	response to organic substance	1.14	0.183013	A0A1D5PKC2	dTMP kinase OS=Gallus gallus OX=9031 GN=DTYMK PE=3 SV=1	DTYMK	1.625	Up	24.082	16.5	3	3	3	2	3	0.761781	1.23822
Biological Process	GO:0010033	4	response to organic substance	1.14	0.183013	A0A1D5PIT4	Lipocln_cytosolic_FA-bd_dom domain-containing protein OS=Gallus gallus OX=9031 GN=PTGDS PE=3 SV=1	PTGDS	0.551	Down	20.873	27	4	4	4	4	4	1.28912	0.710881
Biological Process	GO:0010033	4	response to organic substance	1.14	0.183013	A0A1D5PHQ9	Amine oxidase OS=Gallus gallus OX=9031 GN=AOC1 PE=3 SV=2	AOC1	0.577	Down	93.908	18.5	12	12	12	12	11	1.26829	0.731713
Biological Process	GO:0010033	4	response to organic substance	1.14	0.183013	A0A3Q3ANE2	CARD_2 domain-containing protein OS=Gallus gallus OX=9031 GN=MAVS PE=4 SV=1	MAVS	0.637	Down	63.863	13.1	4	4	4	4	3	1.22178	0.778223
Biological Process	GO:0010033	4	response to organic substance	1.14	0.183013	A0A1D5PDT3	Calcium-transporting ATPase OS=Gallus gallus OX=9031 GN=ATP2B4 PE=3 SV=2	ATP2B4	1.677	Up	124.08	10	8	3	3	2	3	0.747029	1.25297
Biological Process	GO:0010033	4	response to organic substance	1.14	0.183013	A0A1D5PDS3	heterogeneous nuclear ribonucleoprotein H isoform X1 OS=Aythya fuligula OX=219594 GN=HNRNPH1 PE=4 SV=1	HNRNPH1	1.576	Up	51.4	39.1	14	2	2	2	2	0.7764	1.2236
Biological Process	GO:0010033	4	response to organic substance	1.14	0.183013	A0A3Q2TXM6	Protein kinase domain-containing protein OS=Gallus gallus OX=9031 GN=MAP2K3 PE=3 SV=1	MAP2K3	1.804	Up	39.361	14.7	4	3	4	3	3	0.71324	1.28676
Biological Process	GO:0010033	4	response to organic substance	1.14	0.183013	A0A1D5PD08	Pyridoxal 5'-phosphate synthase OS=Gallus gallus OX=9031 GN=PNPO PE=3 SV=1	PNPO	0.311	Down	23.828	28.2	5	5	5	5	5	1.52589	0.474111
Biological Process	GO:0010033	4	response to organic substance	1.14	0.183013	A0A3Q2U743	A2M_recep domain-containing protein OS=Gallus gallus OX=9031 PE=4 SV=1	--	0.66	Down	61.085	29.9	14	9	14	14	13	1.2045	0.795505
Biological Process	GO:0010033	4	response to organic substance	1.14	0.183013	A0A1D5P834	Kynureninase OS=Gallus gallus OX=9031 GN=KYNU PE=3 SV=2	KYNU	0.653	Down	53.218	17.5	6	6	6	6	6	1.20986	0.790138
Biological Process	GO:0010033	4	response to organic substance	1.14	0.183013	A0A1D5P7X3	Macrophage-capping protein OS=Gallus gallus OX=9031 GN=CAPG PE=3 SV=2	CAPG	0.618	Down	36.05	24.5	6	6	6	6	6	1.23596	0.764036
Biological Process	GO:0010033	4	response to organic substance	1.14	0.183013	A0A1D5P5I0	RNA helicase OS=Gallus gallus OX=9031 GN=IFIH1 PE=3 SV=1	IFIH1	1.661	Up	125.03	17.5	14	14	14	12	14	0.751483	1.24852
Biological Process	GO:0010033	4	response to organic substance	1.14	0.183013	A0A1L1RSJ4	Procollagen-lysine 5-dioxygenase OS=Gallus gallus OX=9031 GN=PLOD2 PE=4 SV=2	PLOD2	0.645	Down	87.01	14.6	9	9	9	8	7	1.21568	0.784323
Biological Process	GO:0010033	4	response to organic substance	1.14	0.183013	A0A1L1RZV7	RING-type domain-containing protein OS=Gallus gallus OX=9031 GN=RNF126 PE=4 SV=2	RNF126	6.213	Up	33.052	12.8	2	2	2	2	2	0.277284	1.72272
Biological Process	GO:0010033	4	response to organic substance	1.14	0.183013	A0A1D5NZ72	TRAF-type zinc finger domain containing 1 OS=Meleagris gallopavo OX=9103 GN=TRAFD1 PE=4 SV=2	TRAFD1	0.652	Down	65.263	7.7	3	3	3	3	2	1.21091	0.789085
Biological Process	GO:0010033	4	response to organic substance	1.14	0.183013	A0A1D5NYF3	Adipocyte-type fatty acid-binding protein OS=Gallus gallus OX=9031 GN=FABP4 PE=3 SV=1	FABP4	1.525	Up	14.921	24.2	2	2	2	2	2	0.791943	1.20806
Biological Process	GO:0010033	4	response to organic substance	1.14	0.183013	A0A1D5NY37	RASK GTPase (Fragment) OS=Leiothrix lutea OX=36275 GN=Kras PE=4 SV=1	Kras	2.165	Up	21.452	31.9	4	2	2	2	2	0.631953	1.36805
Biological Process	GO:0010033	4	response to organic substance	1.14	0.183013	A0A1D5NUN3	Propionate--CoA ligase OS=Gallus gallus OX=9031 GN=ACSS2 PE=3 SV=1	ACSS2	1.658	Up	77.206	20.8	12	12	12	12	12	0.752551	1.24745
Biological Process	GO:0019373	11	epoxygenase P450 pathway	2.54	0.182973	F1NNP0	CP4B1 protein (Fragment) OS=Odontophorus gujanensis OX=886794 GN=Cyp4b1_0 PE=3 SV=1	Cyp4b1_0	2.111	Up	57.556	51	20	20	20	16	20	0.642812	1.35719
Biological Process	GO:0010033	4	response to organic substance	1.14	0.183013	A0A3Q2UEG8	A2M domain-containing protein OS=Gallus gallus OX=9031 PE=4 SV=1	--	0.628	Down	16.869	25.2	3	2	3	3	3	1.22878	0.771216
Biological Process	GO:0010033	4	response to organic substance	1.14	0.183013	A0A3Q2U3Q5	Methionine adenosyltransferase OS=Gallus gallus OX=9031 GN=MAT2A PE=3 SV=1	MAT2A	2.056	Up	20.501	32.6	5	2	2	2	2	0.654458	1.34554
Biological Process	GO:0010033	4	response to organic substance	1.14	0.183013	A0A3Q2UI36	Mx protein (Fragment) OS=Gallus gallus OX=9031 GN=Mx PE=2 SV=1	Mx	4.296	Up	76.453	10.7	6	6	6	2	6	0.377678	1.62232
Biological Process	GO:0010033	4	response to organic substance	1.14	0.183013	A0A3Q2UIK2	Endo/exonuclease/phosphatase domain-containing protein OS=Gallus gallus OX=9031 GN=PDE12 PE=4 SV=1	PDE12	1.686	Up	64.44	11.6	4	4	4	4	4	0.744487	1.25551
Biological Process	GO:0010033	4	response to organic substance	1.14	0.183013	F1NXB6	Peptidase_M14 domain-containing protein OS=Gallus gallus OX=9031 GN=CPB2 PE=3 SV=3	CPB2	0.613	Down	48.912	6.9	3	3	3	3	3	1.23958	0.760415
Biological Process	GO:0010033	4	response to organic substance	1.14	0.183013	F1NX32	Glycine cleavage system P protein OS=Gallus gallus OX=9031 GN=GLDC PE=3 SV=3	GLDC	0.641	Down	111.8	56.4	41	41	41	41	41	1.2191	0.780896
Biological Process	GO:0010033	4	response to organic substance	1.14	0.183013	F1NWF6	Asparagine synthetase [glutamine-hydrolyzing] OS=Gallus gallus OX=9031 GN=ASNS PE=4 SV=1	ASNS	5.842	Up	64.068	30.7	15	15	15	10	15	0.292296	1.7077
Biological Process	GO:0010033	4	response to organic substance	1.14	0.183013	F1NV02	Apolipoprotein B OS=Gallus gallus OX=9031 GN=APOB PE=4 SV=2	APOB	0.573	Down	523.35	46.2	191	177	191	187	183	1.27179	0.728209
Biological Process	GO:0010033	4	response to organic substance	1.14	0.183013	F1NT98	Phosphatidylinositol 3,4,5-trisphosphate 3-phosphatase and dual-specificity protein phosphatase PTEN OS=Gallus gallus OX=9031 GN=PTEN PE=3 SV=3	PTEN	1.564	Up	49.393	5.7	2	2	2	2	2	0.780028	1.21997
Biological Process	GO:0010033	4	response to organic substance	1.14	0.183013	F1NT18	Cytochrome P450 3A OS=Gallus gallus OX=9031 GN=CYP3A5 PE=3 SV=1	CYP3A5	0.484	Down	58.247	37.2	19	16	19	19	17	1.34775	0.652247
Biological Process	GO:0010033	4	response to organic substance	1.14	0.183013	F1NSY0	Serine/threonine-protein kinase RIO3 OS=Gallus gallus OX=9031 GN=RIOK3 PE=3 SV=4	RIOK3	2.117	Up	58.528	14.7	5	5	5	3	4	0.641652	1.35835
Biological Process	GO:0010033	4	response to organic substance	1.14	0.183013	F1NNP0	CP4B1 protein (Fragment) OS=Odontophorus gujanensis OX=886794 GN=Cyp4b1_0 PE=3 SV=1	Cyp4b1_0	2.111	Up	57.556	51	20	20	20	16	20	0.642812	1.35719
Biological Process	GO:0010033	4	response to organic substance	1.14	0.183013	F1NNN7	Tumor necrosis factor receptor type 1-associated DEATH domain protein OS=Gallus gallus OX=9031 GN=TRADD PE=4 SV=5	TRADD	1.513	Up	51.35	5.2	2	2	2	2	2	0.795844	1.20416
Biological Process	GO:0010033	4	response to organic substance	1.14	0.183013	F1NL38	Histidine-rich glycoprotein OS=Gallus gallus OX=9031 PE=2 SV=1	--	2.337	Up	123.03	21.7	16	16	16	14	16	0.599429	1.40057
Biological Process	GO:0010033	4	response to organic substance	1.14	0.183013	F1NF64	CFAI factor (Fragment) OS=Odontophorus gujanensis OX=886794 GN=Cfi PE=4 SV=1	Cfi	0.61	Down	67.214	20	8	8	8	8	7	1.24217	0.75783
Biological Process	GO:0010033	4	response to organic substance	1.14	0.183013	F1NER9	Glycoprotein IIIb OS=Gallus gallus OX=9031 GN=CD36 PE=3 SV=3	CD36	1.551	Up	52.637	13.8	6	6	6	5	6	0.784086	1.21591
Biological Process	GO:0010033	4	response to organic substance	1.14	0.183013	F1N8K3	Arf-GAP domain-containing protein OS=Gallus gallus OX=9031 GN=ARFGAP1 PE=4 SV=2	ARFGAP1	1.777	Up	61.264	18.9	7	7	7	7	7	0.720295	1.27971
Biological Process	GO:0010033	4	response to organic substance	1.14	0.183013	E1C9F4	O-phosphoserine phosphohydrolase OS=Gallus gallus OX=9031 GN=PSPH PE=3 SV=1	PSPH	2.462	Up	25.143	63.3	11	11	11	10	10	0.577633	1.42237
Biological Process	GO:0019373	11	epoxygenase P450 pathway	2.54	0.182973	A0A1L1RVS8	Cytochrome P450, family 2, subfamily J, polypeptide 22 OS=Gallirallus okinawae OX=547194 PE=3 SV=1	--	1.913	Up	56.466	34	15	5	5	5	5	0.686638	1.31336
Biological Process	GO:0010033	4	response to organic substance	1.14	0.183013	E1C8M8	(S)-3-amino-2-methylpropionate transaminase OS=Gallus gallus OX=9031 GN=ABAT PE=3 SV=3	ABAT	0.519	Down	56.552	52	20	20	20	20	20	1.31624	0.683757
Biological Process	GO:0010033	4	response to organic substance	1.14	0.183013	E1BZE1	FETUA protein (Fragment) OS=Odontophorus gujanensis OX=886794 GN=Ahsg PE=4 SV=1	Ahsg	0.585	Down	37.2	29.4	6	6	6	5	4	1.26217	0.737827
Biological Process	GO:0010033	4	response to organic substance	1.14	0.183013	E1BYS4	Carboxypeptidase D OS=Gallus gallus OX=9031 GN=CPD PE=3 SV=3	CPD	1.836	Up	150.77	19.1	18	18	18	15	18	0.705275	1.29472
Biological Process	GO:0010033	4	response to organic substance	1.14	0.183013	E1BV78	Fibrinogen C-terminal domain-containing protein OS=Gallus gallus OX=9031 GN=FGG PE=4 SV=2	FGG	0.613	Down	49.954	64.2	29	29	29	29	28	1.23977	0.760227
Biological Process	GO:0010033	4	response to organic substance	1.14	0.183013	E1BTA0	Catechol O-methyltransferase OS=Gallus gallus OX=9031 GN=COMT PE=3 SV=1	COMT	0.641	Down	29.788	38.5	7	7	7	7	7	1.21908	0.780919
Biological Process	GO:0010033	4	response to organic substance	1.14	0.183013	E1BRU9	Carn_acyltransf domain-containing protein OS=Gallus gallus OX=9031 GN=CROT PE=3 SV=3	CROT	1.576	Up	70.06	37.7	17	17	17	16	16	0.776449	1.22355
Biological Process	GO:0010033	4	response to organic substance	1.14	0.183013	E1BQN6	Protein kinase C OS=Gallus gallus OX=9031 GN=PRKCZ PE=3 SV=1	PRKCZ	1.869	Up	68.248	6.9	3	3	3	2	3	0.69717	1.30283
Biological Process	GO:0010033	4	response to organic substance	1.14	0.183013	E1BQG4	G protein-coupled receptor kinase OS=Gallus gallus OX=9031 GN=GRK5 PE=3 SV=3	GRK5	1.532	Up	67.683	13.6	6	4	6	6	5	0.789811	1.21019
Biological Process	GO:0010033	4	response to organic substance	1.14	0.183013	C5HV42	Calcitonin gene-related peptide type 1 receptor OS=Gallus gallus OX=9031 GN=CALCRL PE=2 SV=1	CALCRL	2.211	Up	52.791	5.5	2	2	2	2	2	0.622787	1.37721
Biological Process	GO:0010033	4	response to organic substance	1.14	0.183013	Q5ZKN1	Cyclin-dependent kinase 9 OS=Gallus gallus OX=9031 GN=CDK9 PE=2 SV=1	CDK9	0.248	Down	42.802	7.8	3	2	2	2	2	1.60242	0.39758
Biological Process	GO:0010033	4	response to organic substance	1.14	0.183013	A0A3S5ZP86	Cytochrome b5 heme-binding domain-containing protein OS=Gallus gallus OX=9031 GN=FADS1 PE=3 SV=1	FADS1	1.55	Up	59.075	27.4	11	11	11	11	10	0.784354	1.21565
Biological Process	GO:0010033	4	response to organic substance	1.14	0.183013	A0A3Q3AUJ9	S-adenosylmethionine synthase OS=Hirundo rustica rustica OX=333673 GN=DUI87_32082 PE=3 SV=1	DUI87_32082	1.908	Up	28.863	9	2	2	2	2	2	0.687649	1.31235
Biological Process	GO:0010033	4	response to organic substance	1.14	0.183013	A0A3Q3AAP1	LOW QUALITY PROTEIN: wiskott-Aldrich syndrome protein-like OS=Aythya fuligula OX=219594 GN=LOC116501663 PE=4 SV=1	LOC116501663	0.613	Down	47.373	6.8	2	2	2	2	2	1.24025	0.75975
Biological Process	GO:0010033	4	response to organic substance	1.14	0.183013	A0A3Q2UPE8	15 kDa phosphoprotein enriched in astrocytes OS=Gallus gallus OX=9031 GN=LOC107049501 PE=4 SV=1	LOC107049501	1.665	Up	14.955	43.1	3	3	3	2	3	0.750434	1.24957
Biological Process	GO:0010033	4	response to organic substance	1.14	0.183013	A0A3Q2UKP2	MG2 domain-containing protein OS=Gallus gallus OX=9031 PE=4 SV=1	--	0.614	Down	20.305	32.8	8	8	8	8	7	1.2393	0.760703
Biological Process	GO:0010033	4	response to organic substance	1.14	0.183013	E1C420	3-hydroxy-3-methylglutaryl coenzyme A reductase OS=Gallus gallus OX=9031 GN=HMGCR PE=3 SV=3	HMGCR	0.59	Down	101.33	14	10	10	10	9	10	1.25798	0.742019
Biological Process	GO:0034379	9	very-low-density lipoprotein particle assembly	2.54	0.182973	P11682	Apolipoprotein B (Fragment) OS=Gallus gallus OX=9031 GN=APOB PE=2 SV=1	APOB	0.521	Down	50.847	39.7	16	2	2	2	2	1.3152	0.684798
Biological Process	GO:0034379	9	very-low-density lipoprotein particle assembly	2.54	0.182973	F1NV02	Apolipoprotein B OS=Gallus gallus OX=9031 GN=APOB PE=4 SV=2	APOB	0.573	Down	523.35	46.2	191	177	191	187	183	1.27179	0.728209
Biological Process	GO:0006098	7	pentose-phosphate shunt	2.54	0.182973	F1P581	G6PE protein (Fragment) OS=Odontophorus gujanensis OX=886794 GN=H6pd PE=4 SV=1	H6pd	0.515	Down	89.264	26.8	18	18	18	18	18	1.32023	0.679769
Biological Process	GO:0042069	7	regulation of catecholamine metabolic process	2.54	0.182973	E1BTA0	Catechol O-methyltransferase OS=Gallus gallus OX=9031 GN=COMT PE=3 SV=1	COMT	0.641	Down	29.788	38.5	7	7	7	7	7	1.21908	0.780919
Biological Process	GO:1902742	6	apoptotic process involved in development	2.54	0.182973	Q5F404	bcl-2 homologous antagonist/killer OS=Aythya fuligula OX=219594 GN=BAK1 PE=3 SV=1	BAK1	0.628	Down	24.991	13.9	2	2	2	2	2	1.22837	0.771634
Biological Process	GO:1902742	6	apoptotic process involved in development	2.54	0.182973	A0A3Q2UB91	ELMO domain-containing protein OS=Gallus gallus OX=9031 GN=ELMO2 PE=4 SV=1	ELMO2	1.655	Up	82.861	6.5	3	2	3	2	3	0.753196	1.2468
Biological Process	GO:0009113	9	purine nucleobase biosynthetic process	2.54	0.182973	P28173	Amidophosphoribosyltransferase OS=Gallus gallus OX=9031 GN=PPAT PE=2 SV=1	PPAT	0.598	Down	56.257	37.3	15	15	15	15	14	1.25171	0.748291
Biological Process	GO:0009113	9	purine nucleobase biosynthetic process	2.54	0.182973	P38024	Multifunctional protein ADE2 OS=Gallus gallus OX=9031 GN=AIRC PE=2 SV=1	AIRC	0.489	Down	47.24	64.3	23	23	23	23	22	1.34348	0.656519
Biological Process	GO:0008202	5	steroid metabolic process	1.45	0.181711	P11682	Apolipoprotein B (Fragment) OS=Gallus gallus OX=9031 GN=APOB PE=2 SV=1	APOB	0.521	Down	50.847	39.7	16	2	2	2	2	1.3152	0.684798
Biological Process	GO:0008202	5	steroid metabolic process	1.45	0.181711	F6UW59	Apolipoprotein AIV OS=Gallus gallus OX=9031 GN=apoAIV PE=2 SV=1	apoAIV	3.349	Up	40.682	50	14	14	14	12	14	0.459847	1.54015
Biological Process	GO:0008202	5	steroid metabolic process	1.45	0.181711	F1P4X7	7-dehydrocholesterol reductase OS=Meleagris gallopavo OX=9103 GN=DHCR7 PE=3 SV=1	DHCR7	0.62	Down	55.2	16.9	6	6	6	5	5	1.2347	0.765301
Biological Process	GO:0008202	5	steroid metabolic process	1.45	0.181711	F1NV02	Apolipoprotein B OS=Gallus gallus OX=9031 GN=APOB PE=4 SV=2	APOB	0.573	Down	523.35	46.2	191	177	191	187	183	1.27179	0.728209
Biological Process	GO:0008202	5	steroid metabolic process	1.45	0.181711	F1NT18	Cytochrome P450 3A OS=Gallus gallus OX=9031 GN=CYP3A5 PE=3 SV=1	CYP3A5	0.484	Down	58.247	37.2	19	16	19	19	17	1.34775	0.652247
Biological Process	GO:0008202	5	steroid metabolic process	1.45	0.181711	E1C420	3-hydroxy-3-methylglutaryl coenzyme A reductase OS=Gallus gallus OX=9031 GN=HMGCR PE=3 SV=3	HMGCR	0.59	Down	101.33	14	10	10	10	9	10	1.25798	0.742019
Biological Process	GO:0008202	5	steroid metabolic process	1.45	0.181711	E1BTA0	Catechol O-methyltransferase OS=Gallus gallus OX=9031 GN=COMT PE=3 SV=1	COMT	0.641	Down	29.788	38.5	7	7	7	7	7	1.21908	0.780919
Biological Process	GO:0008202	5	steroid metabolic process	1.45	0.181711	A0A3Q3AE17	Sulfotransferase OS=Gallus gallus OX=9031 GN=LOC769841 PE=3 SV=1	LOC769841	0.538	Down	34.476	18.3	4	2	4	4	2	1.30013	0.699872
Biological Process	GO:0008202	5	steroid metabolic process	1.45	0.181711	A0A1D5PSQ6	CP2C8 protein (Fragment) OS=Setophaga kirtlandii OX=298831 GN=Cyp2c8 PE=3 SV=1	Cyp2c8	0.517	Down	73.332	32.3	18	18	18	18	17	1.31865	0.68135
Biological Process	GO:0042069	7	regulation of catecholamine metabolic process	2.54	0.182973	E1C8M8	(S)-3-amino-2-methylpropionate transaminase OS=Gallus gallus OX=9031 GN=ABAT PE=3 SV=3	ABAT	0.519	Down	56.552	52	20	20	20	20	20	1.31624	0.683757
Biological Process	GO:0008202	5	steroid metabolic process	1.45	0.181711	A0A1D5PMM2	Cholesterol 7-alpha-monooxygenase OS=Gallus gallus OX=9031 GN=CYP7A1 PE=3 SV=1	CYP7A1	0.525	Down	59.318	10.7	3	3	3	3	2	1.31178	0.688223
Biological Process	GO:0042632	8	cholesterol homeostasis	1.94	0.178846	P11682	Apolipoprotein B (Fragment) OS=Gallus gallus OX=9031 GN=APOB PE=2 SV=1	APOB	0.521	Down	50.847	39.7	16	2	2	2	2	1.3152	0.684798
Biological Process	GO:0042632	8	cholesterol homeostasis	1.94	0.178846	F6UW59	Apolipoprotein AIV OS=Gallus gallus OX=9031 GN=apoAIV PE=2 SV=1	apoAIV	3.349	Up	40.682	50	14	14	14	12	14	0.459847	1.54015
Biological Process	GO:0042632	8	cholesterol homeostasis	1.94	0.178846	F1NV02	Apolipoprotein B OS=Gallus gallus OX=9031 GN=APOB PE=4 SV=2	APOB	0.573	Down	523.35	46.2	191	177	191	187	183	1.27179	0.728209
Biological Process	GO:0042632	8	cholesterol homeostasis	1.94	0.178846	A0A1D5PMM2	Cholesterol 7-alpha-monooxygenase OS=Gallus gallus OX=9031 GN=CYP7A1 PE=3 SV=1	CYP7A1	0.525	Down	59.318	10.7	3	3	3	3	2	1.31178	0.688223
Biological Process	GO:0042632	8	cholesterol homeostasis	1.94	0.178846	A0A1D5NYF3	Adipocyte-type fatty acid-binding protein OS=Gallus gallus OX=9031 GN=FABP4 PE=3 SV=1	FABP4	1.525	Up	14.921	24.2	2	2	2	2	2	0.791943	1.20806
Biological Process	GO:0055092	7	sterol homeostasis	1.94	0.178846	P11682	Apolipoprotein B (Fragment) OS=Gallus gallus OX=9031 GN=APOB PE=2 SV=1	APOB	0.521	Down	50.847	39.7	16	2	2	2	2	1.3152	0.684798
Biological Process	GO:0055092	7	sterol homeostasis	1.94	0.178846	F6UW59	Apolipoprotein AIV OS=Gallus gallus OX=9031 GN=apoAIV PE=2 SV=1	apoAIV	3.349	Up	40.682	50	14	14	14	12	14	0.459847	1.54015
Biological Process	GO:0055092	7	sterol homeostasis	1.94	0.178846	F1NV02	Apolipoprotein B OS=Gallus gallus OX=9031 GN=APOB PE=4 SV=2	APOB	0.573	Down	523.35	46.2	191	177	191	187	183	1.27179	0.728209
Biological Process	GO:0055092	7	sterol homeostasis	1.94	0.178846	A0A1D5PMM2	Cholesterol 7-alpha-monooxygenase OS=Gallus gallus OX=9031 GN=CYP7A1 PE=3 SV=1	CYP7A1	0.525	Down	59.318	10.7	3	3	3	3	2	1.31178	0.688223
Biological Process	GO:0055092	7	sterol homeostasis	1.94	0.178846	A0A1D5NYF3	Adipocyte-type fatty acid-binding protein OS=Gallus gallus OX=9031 GN=FABP4 PE=3 SV=1	FABP4	1.525	Up	14.921	24.2	2	2	2	2	2	0.791943	1.20806
Biological Process	GO:0001819	8	positive regulation of cytokine production	1.47	0.177981	F1NSY0	Serine/threonine-protein kinase RIO3 OS=Gallus gallus OX=9031 GN=RIOK3 PE=3 SV=4	RIOK3	2.117	Up	58.528	14.7	5	5	5	3	4	0.641652	1.35835
Biological Process	GO:0001819	8	positive regulation of cytokine production	1.47	0.177981	F1NPF7	PH domain-containing protein OS=Gallus gallus OX=9031 GN=FERMT1 PE=3 SV=2	FERMT1	0.631	Down	77.435	17.7	10	9	9	9	7	1.22657	0.773425
Biological Process	GO:0001819	8	positive regulation of cytokine production	1.47	0.177981	F1NER9	Glycoprotein IIIb OS=Gallus gallus OX=9031 GN=CD36 PE=3 SV=3	CD36	1.551	Up	52.637	13.8	6	6	6	5	6	0.784086	1.21591
Biological Process	GO:0001819	8	positive regulation of cytokine production	1.47	0.177981	F1NAR5	SERPIN domain-containing protein OS=Gallus gallus OX=9031 GN=SERPINF2 PE=3 SV=3	SERPINF2	0.537	Down	56.973	24.9	8	8	8	8	8	1.30148	0.69852
Biological Process	GO:0008202	5	steroid metabolic process	1.45	0.181711	A0A1D5PJH0	Ergosterol biosynthesis 28 homolog OS=Aquila chrysaetos chrysaetos OX=223781 GN=ERG28 PE=3 SV=1	ERG28	2.232	Up	15.72	16.4	2	2	2	2	2	0.618806	1.38119
Biological Process	GO:0010033	4	response to organic substance	1.14	0.183013	F1NXP6	Caspase 8 OS=Gallus gallus OX=9031 PE=2 SV=1	--	1.774	Up	54.557	15.4	6	6	6	4	5	0.721016	1.27898
Biological Process	GO:0060711	10	labyrinthine layer development	2.54	0.182973	F1NXP6	Caspase 8 OS=Gallus gallus OX=9031 PE=2 SV=1	--	1.774	Up	54.557	15.4	6	6	6	4	5	0.721016	1.27898
Biological Process	GO:0009299	11	mRNA transcription	2.54	0.182973	A0A1D5PXV5	Transcription factor OS=Gallus gallus OX=9031 GN=SP1 PE=2 SV=1	SP1	0.332	Down	77.568	4.4	2	2	2	2	2	1.50118	0.498821
Biological Process	GO:0006098	7	pentose-phosphate shunt	2.54	0.182973	A0A3Q2U5M7	Ribulose-phosphate 3-epimerase OS=Gallus gallus OX=9031 GN=RPEL1 PE=3 SV=1	RPEL1	1.956	Up	37.028	11.6	2	2	2	2	2	0.676638	1.32336
Biological Process	GO:0034110	7	regulation of homotypic cell-cell adhesion	2.54	0.182973	E1C8M8	(S)-3-amino-2-methylpropionate transaminase OS=Gallus gallus OX=9031 GN=ABAT PE=3 SV=3	ABAT	0.519	Down	56.552	52	20	20	20	20	20	1.31624	0.683757
Biological Process	GO:0034110	7	regulation of homotypic cell-cell adhesion	2.54	0.182973	E1BV78	Fibrinogen C-terminal domain-containing protein OS=Gallus gallus OX=9031 GN=FGG PE=4 SV=2	FGG	0.613	Down	49.954	64.2	29	29	29	29	28	1.23977	0.760227
Biological Process	GO:0008078	7	mesodermal cell migration	2.54	0.182973	F1P0L9	Protein kinase C OS=Gallus gallus OX=9031 GN=PRKCI PE=3 SV=3	PRKCI	1.625	Up	52.834	5.8	2	2	2	2	2	0.761834	1.23817
Biological Process	GO:0008078	7	mesodermal cell migration	2.54	0.182973	A0A1D5P2B1	Protein quaking OS=Gallus gallus OX=9031 GN=QKI PE=4 SV=2	QKI	1.543	Up	36.725	17.4	5	5	5	4	5	0.78646	1.21354
Biological Process	GO:0010269	5	response to selenium ion	2.54	0.182973	P11682	Apolipoprotein B (Fragment) OS=Gallus gallus OX=9031 GN=APOB PE=2 SV=1	APOB	0.521	Down	50.847	39.7	16	2	2	2	2	1.3152	0.684798
Biological Process	GO:0010269	5	response to selenium ion	2.54	0.182973	F1NV02	Apolipoprotein B OS=Gallus gallus OX=9031 GN=APOB PE=4 SV=2	APOB	0.573	Down	523.35	46.2	191	177	191	187	183	1.27179	0.728209
Biological Process	GO:0008542	9	visual learning	2.54	0.182973	E1C420	3-hydroxy-3-methylglutaryl coenzyme A reductase OS=Gallus gallus OX=9031 GN=HMGCR PE=3 SV=3	HMGCR	0.59	Down	101.33	14	10	10	10	9	10	1.25798	0.742019
Biological Process	GO:0008542	9	visual learning	2.54	0.182973	A0A1D5NY37	RASK GTPase (Fragment) OS=Leiothrix lutea OX=36275 GN=Kras PE=4 SV=1	Kras	2.165	Up	21.452	31.9	4	2	2	2	2	0.631953	1.36805
Biological Process	GO:0006558	10	L-phenylalanine metabolic process	2.54	0.182973	F1NYW8	Fumarylacetoacetase OS=Gallus gallus OX=9031 GN=FAH PE=3 SV=2	FAH	0.62	Down	46.548	54.9	19	18	19	18	18	1.23445	0.76555
Biological Process	GO:0006558	10	L-phenylalanine metabolic process	2.54	0.182973	F1NVJ0	4-hydroxyphenylpyruvate dioxygenase OS=Gallus gallus OX=9031 GN=HPD PE=3 SV=3	HPD	0.647	Down	44.963	69.5	23	23	23	22	22	1.21397	0.786029
Biological Process	GO:0044062	7	regulation of excretion	2.54	0.182973	Q5F3B5	GNAQ protein (Fragment) OS=Cochlearius cochlearius OX=110676 GN=Gnaq PE=3 SV=1	Gnaq	1.59	Up	42.234	25.6	7	4	4	3	4	0.772103	1.2279
Biological Process	GO:0044062	7	regulation of excretion	2.54	0.182973	E1BTA0	Catechol O-methyltransferase OS=Gallus gallus OX=9031 GN=COMT PE=3 SV=1	COMT	0.641	Down	29.788	38.5	7	7	7	7	7	1.21908	0.780919
Biological Process	GO:0032228	8	regulation of synaptic transmission, GABAergic	2.54	0.182973	F1NT98	Phosphatidylinositol 3,4,5-trisphosphate 3-phosphatase and dual-specificity protein phosphatase PTEN OS=Gallus gallus OX=9031 GN=PTEN PE=3 SV=3	PTEN	1.564	Up	49.393	5.7	2	2	2	2	2	0.780028	1.21997
Biological Process	GO:0060711	10	labyrinthine layer development	2.54	0.182973	Q5F3Z5	DnaJ homolog subfamily B member 6 OS=Gallus gallus OX=9031 GN=DNAJB6 PE=2 SV=1	DNAJB6	2.095	Up	36.675	11	3	3	3	3	3	0.6461	1.3539
Biological Process	GO:0032228	8	regulation of synaptic transmission, GABAergic	2.54	0.182973	A0A1D5NY37	RASK GTPase (Fragment) OS=Leiothrix lutea OX=36275 GN=Kras PE=4 SV=1	Kras	2.165	Up	21.452	31.9	4	2	2	2	2	0.631953	1.36805
Biological Process	GO:0030953	9	astral microtubule organization	2.54	0.182973	A0A1D5PSD3	Phosphodiesterase 4D interacting protein OS=Meleagris gallopavo OX=9103 PE=4 SV=2	--	1.906	Up	83.797	11.3	6	6	6	5	6	0.688195	1.31181
Biological Process	GO:0050873	6	brown fat cell differentiation	2.54	0.182973	E1BWU0	Peroxisomal biogenesis factor 11 alpha OS=Phasianus colchicus OX=9054 PE=4 SV=1	--	1.915	Up	46.004	21.3	8	8	8	5	8	0.686153	1.31385
Biological Process	GO:0050873	6	brown fat cell differentiation	2.54	0.182973	A0A1D5NYF3	Adipocyte-type fatty acid-binding protein OS=Gallus gallus OX=9031 GN=FABP4 PE=3 SV=1	FABP4	1.525	Up	14.921	24.2	2	2	2	2	2	0.791943	1.20806
Biological Process	GO:0032350	5	regulation of hormone metabolic process	2.54	0.182973	Q5ZHY5	E3 ubiquitin-protein ligase CHIP OS=Gallus gallus OX=9031 GN=STUB1 PE=2 SV=1	STUB1	1.576	Up	35.661	20.1	4	4	4	3	3	0.776251	1.22375
Biological Process	GO:0032350	5	regulation of hormone metabolic process	2.54	0.182973	A0A1D5PU80	Sodium/potassium-transporting ATPase subunit alpha OS=Gallus gallus OX=9031 GN=ATP1A1 PE=3 SV=1	ATP1A1	0.584	Down	112.46	43	35	35	35	35	33	1.26245	0.737546
Biological Process	GO:0002784	8	regulation of antimicrobial peptide production	2.54	0.182973	E1BQG4	G protein-coupled receptor kinase OS=Gallus gallus OX=9031 GN=GRK5 PE=3 SV=3	GRK5	1.532	Up	67.683	13.6	6	4	6	6	5	0.789811	1.21019
Biological Process	GO:0002784	8	regulation of antimicrobial peptide production	2.54	0.182973	A0A3Q2TXM6	Protein kinase domain-containing protein OS=Gallus gallus OX=9031 GN=MAP2K3 PE=3 SV=1	MAP2K3	1.804	Up	39.361	14.7	4	3	4	3	3	0.71324	1.28676
Biological Process	GO:0050765	8	negative regulation of phagocytosis	2.54	0.182973	F1NT98	Phosphatidylinositol 3,4,5-trisphosphate 3-phosphatase and dual-specificity protein phosphatase PTEN OS=Gallus gallus OX=9031 GN=PTEN PE=3 SV=3	PTEN	1.564	Up	49.393	5.7	2	2	2	2	2	0.780028	1.21997
Biological Process	GO:0050765	8	negative regulation of phagocytosis	2.54	0.182973	E1C502	Autophagy_act_C domain-containing protein OS=Gallus gallus OX=9031 GN=ATG3 PE=4 SV=1	ATG3	1.589	Up	35.669	27.2	6	5	6	6	4	0.772603	1.2274
Biological Process	GO:0032655	8	regulation of interleukin-12 production	2.54	0.182973	F1NER9	Glycoprotein IIIb OS=Gallus gallus OX=9031 GN=CD36 PE=3 SV=3	CD36	1.551	Up	52.637	13.8	6	6	6	5	6	0.784086	1.21591
Biological Process	GO:0032655	8	regulation of interleukin-12 production	2.54	0.182973	A0A1L4FLT3	Toll-like receptor 3 OS=Gallus gallus OX=9031 GN=TLR3 PE=3 SV=1	TLR3	2.042	Up	102.55	7.7	5	5	5	4	4	0.657443	1.34256
Biological Process	GO:0043649	8	dicarboxylic acid catabolic process	2.54	0.182973	E1C9D0	DAO domain-containing protein OS=Gallus gallus OX=9031 GN=DDO PE=3 SV=1	DDO	11.943	Up	37.493	27.8	6	6	6	2	6	0.154529	1.84547
Biological Process	GO:0043649	8	dicarboxylic acid catabolic process	2.54	0.182973	E1BVP5	Aspartoacylase OS=Phasianus colchicus OX=9054 PE=3 SV=1	--	2.129	Up	40.923	20.5	5	5	5	5	5	0.639281	1.36072
Biological Process	GO:0009299	11	mRNA transcription	2.54	0.182973	A7VJA9	CCP2 transcription factor OS=Gallus gallus OX=9031 GN=TFCP2 PE=2 SV=1	TFCP2	0.625	Down	57.527	11.1	4	4	4	4	3	1.23105	0.768952
Biological Process	GO:0030953	9	astral microtubule organization	2.54	0.182973	A0A3Q3AMJ1	Gamma-tubulin complex component OS=Gallus gallus OX=9031 GN=TUBGCP2 PE=3 SV=1	TUBGCP2	2.122	Up	96.451	6.2	4	4	4	2	4	0.640521	1.35948
Biological Process	GO:0010033	4	response to organic substance	1.14	0.183013	F1NXV6	Coagulation factor II OS=Gallus gallus OX=9031 GN=F2 PE=4 SV=2	F2	0.614	Down	73.106	31.7	16	16	16	16	14	1.23932	0.760676
Biological Process	GO:0010033	4	response to organic substance	1.14	0.183013	F1P0W7	Mitochondrial pyruvate carrier OS=Gallus gallus OX=9031 GN=MPC1L PE=3 SV=4	MPC1L	2.086	Up	12.406	21.5	2	2	2	2	2	0.648184	1.35182
Biological Process	GO:0010033	4	response to organic substance	1.14	0.183013	F1P1V6	AB hydrolase-1 domain-containing protein OS=Gallus gallus OX=9031 GN=ABHD2 PE=3 SV=2	ABHD2	1.553	Up	48.033	40.5	12	12	12	10	12	0.78329	1.21671
Biological Process	GO:0062012	5	regulation of small molecule metabolic process	1.41	0.191814	E1C8M8	(S)-3-amino-2-methylpropionate transaminase OS=Gallus gallus OX=9031 GN=ABAT PE=3 SV=3	ABAT	0.519	Down	56.552	52	20	20	20	20	20	1.31624	0.683757
Biological Process	GO:0062012	5	regulation of small molecule metabolic process	1.41	0.191814	E1C420	3-hydroxy-3-methylglutaryl coenzyme A reductase OS=Gallus gallus OX=9031 GN=HMGCR PE=3 SV=3	HMGCR	0.59	Down	101.33	14	10	10	10	9	10	1.25798	0.742019
Biological Process	GO:0062012	5	regulation of small molecule metabolic process	1.41	0.191814	E1BTA0	Catechol O-methyltransferase OS=Gallus gallus OX=9031 GN=COMT PE=3 SV=1	COMT	0.641	Down	29.788	38.5	7	7	7	7	7	1.21908	0.780919
Biological Process	GO:0062012	5	regulation of small molecule metabolic process	1.41	0.191814	A0A3Q2UIM1	Cytidine deaminase OS=Gallus gallus OX=9031 GN=CDA PE=3 SV=1	CDA	0.597	Down	14.996	41.2	3	3	3	3	2	1.25262	0.747383
Biological Process	GO:0062012	5	regulation of small molecule metabolic process	1.41	0.191814	A0A3Q2UIK2	Endo/exonuclease/phosphatase domain-containing protein OS=Gallus gallus OX=9031 GN=PDE12 PE=4 SV=1	PDE12	1.686	Up	64.44	11.6	4	4	4	4	4	0.744487	1.25551
Biological Process	GO:0062012	5	regulation of small molecule metabolic process	1.41	0.191814	Q5ZJR8	Elongation of very long chain fatty acids protein 6 OS=Gallus gallus OX=9031 GN=ELOVL6 PE=2 SV=1	ELOVL6	1.69	Up	31.268	11.7	2	2	2	2	2	0.743631	1.25637
Biological Process	GO:0062012	5	regulation of small molecule metabolic process	1.41	0.191814	F1NEK9	2-amino-3-carboxymuconate-6-semialdehyde decarboxylase OS=Gallus gallus OX=9031 GN=ACMSD PE=3 SV=3	ACMSD	0.301	Down	36.531	42.7	10	10	10	10	9	1.53772	0.46228
Biological Process	GO:0062012	5	regulation of small molecule metabolic process	1.41	0.191814	A0A1D5PXV5	Transcription factor OS=Gallus gallus OX=9031 GN=SP1 PE=2 SV=1	SP1	0.332	Down	77.568	4.4	2	2	2	2	2	1.50118	0.498821
Biological Process	GO:0062012	5	regulation of small molecule metabolic process	1.41	0.191814	A0A1D5PMM2	Cholesterol 7-alpha-monooxygenase OS=Gallus gallus OX=9031 GN=CYP7A1 PE=3 SV=1	CYP7A1	0.525	Down	59.318	10.7	3	3	3	3	2	1.31178	0.688223
Biological Process	GO:0062012	5	regulation of small molecule metabolic process	1.41	0.191814	A0A1D5PDT3	Calcium-transporting ATPase OS=Gallus gallus OX=9031 GN=ATP2B4 PE=3 SV=2	ATP2B4	1.677	Up	124.08	10	8	3	3	2	3	0.747029	1.25297
Biological Process	GO:0005976	5	polysaccharide metabolic process	1.84	0.190182	Q76KB1	Heparan sulfate 2-O-sulfotransferase 1 OS=Gallus gallus OX=9031 GN=HS2ST1 PE=1 SV=1	HS2ST1	2.241	Up	41.701	7	2	2	2	2	2	0.617133	1.38287
Biological Process	GO:0005976	5	polysaccharide metabolic process	1.84	0.190182	E1C502	Autophagy_act_C domain-containing protein OS=Gallus gallus OX=9031 GN=ATG3 PE=4 SV=1	ATG3	1.589	Up	35.669	27.2	6	5	6	6	4	0.772603	1.2274
Biological Process	GO:0005976	5	polysaccharide metabolic process	1.84	0.190182	E1BX23	Glycosyltransferase 8 domain containing 1 OS=Phasianus colchicus OX=9054 PE=4 SV=1	--	1.705	Up	42.343	14.8	5	5	5	4	4	0.739448	1.26055
Biological Process	GO:0005976	5	polysaccharide metabolic process	1.84	0.190182	A0A1D5P061	Phosphorylase b kinase regulatory subunit OS=Gallus gallus OX=9031 GN=PHKA1 PE=3 SV=2	PHKA1	1.825	Up	134.07	2.6	2	2	2	2	2	0.707895	1.29211
Biological Process	GO:0062012	5	regulation of small molecule metabolic process	1.41	0.191814	F1NV02	Apolipoprotein B OS=Gallus gallus OX=9031 GN=APOB PE=4 SV=2	APOB	0.573	Down	523.35	46.2	191	177	191	187	183	1.27179	0.728209
Biological Process	GO:0005976	5	polysaccharide metabolic process	1.84	0.190182	A0A1D5NVL0	Chitinase OS=Gallus gallus OX=9031 GN=CHIA-M31 PE=3 SV=2	CHIA-M31	0.374	Down	47.776	18.6	6	6	6	6	6	1.45577	0.544231
Biological Process	GO:0045069	7	regulation of viral genome replication	1.84	0.190182	A0A3Q2UI36	Mx protein (Fragment) OS=Gallus gallus OX=9031 GN=Mx PE=2 SV=1	Mx	4.296	Up	76.453	10.7	6	6	6	2	6	0.377678	1.62232
Biological Process	GO:0045069	7	regulation of viral genome replication	1.84	0.190182	H9L3K3	RNA-specific Adenosine deaminase Transcript variant M OS=Gallus gallus OX=9031 GN=ADAR1 PE=2 SV=1	ADAR1	1.689	Up	121.77	4.5	4	4	4	4	4	0.743643	1.25636
Biological Process	GO:0045069	7	regulation of viral genome replication	1.84	0.190182	A0A1D5PIT4	Lipocln_cytosolic_FA-bd_dom domain-containing protein OS=Gallus gallus OX=9031 GN=PTGDS PE=3 SV=1	PTGDS	0.551	Down	20.873	27	4	4	4	4	4	1.28912	0.710881
Biological Process	GO:0045069	7	regulation of viral genome replication	1.84	0.190182	A0A3Q3ANE2	CARD_2 domain-containing protein OS=Gallus gallus OX=9031 GN=MAVS PE=4 SV=1	MAVS	0.637	Down	63.863	13.1	4	4	4	4	3	1.22178	0.778223
Biological Process	GO:0051591	7	response to cAMP	1.84	0.190182	P18660	60S acidic ribosomal protein P1 OS=Gallus gallus OX=9031 GN=RPLP1 PE=3 SV=1	RPLP1	1.692	Up	11.477	66.7	3	2	2	2	2	0.742833	1.25717
Biological Process	GO:0051591	7	response to cAMP	1.84	0.190182	A0A3Q3AUJ9	S-adenosylmethionine synthase OS=Hirundo rustica rustica OX=333673 GN=DUI87_32082 PE=3 SV=1	DUI87_32082	1.908	Up	28.863	9	2	2	2	2	2	0.687649	1.31235
Biological Process	GO:0051591	7	response to cAMP	1.84	0.190182	A0A3Q2U3Q5	Methionine adenosyltransferase OS=Gallus gallus OX=9031 GN=MAT2A PE=3 SV=1	MAT2A	2.056	Up	20.501	32.6	5	2	2	2	2	0.654458	1.34554
Biological Process	GO:0051591	7	response to cAMP	1.84	0.190182	P05083	Argininosuccinate lyase OS=Gallus gallus OX=9031 GN=ASL2 PE=2 SV=1	ASL2	1.562	Up	51.043	16.7	5	5	5	3	5	0.780731	1.21927
Biological Process	GO:0051591	7	response to cAMP	1.84	0.190182	A0A1D5PNE9	AKAP9 protein (Fragment) OS=Odontophorus gujanensis OX=886794 GN=Akap9 PE=4 SV=1	Akap9	1.798	Up	455.44	10.7	35	35	35	19	34	0.714728	1.28527
Biological Process	GO:0030162	7	regulation of proteolysis	1.28	0.18816	Q5ZHY5	E3 ubiquitin-protein ligase CHIP OS=Gallus gallus OX=9031 GN=STUB1 PE=2 SV=1	STUB1	1.576	Up	35.661	20.1	4	4	4	3	3	0.776251	1.22375
Biological Process	GO:0030162	7	regulation of proteolysis	1.28	0.18816	Q5F404	bcl-2 homologous antagonist/killer OS=Aythya fuligula OX=219594 GN=BAK1 PE=3 SV=1	BAK1	0.628	Down	24.991	13.9	2	2	2	2	2	1.22837	0.771634
Biological Process	GO:0030162	7	regulation of proteolysis	1.28	0.18816	Q5F3Z5	DnaJ homolog subfamily B member 6 OS=Gallus gallus OX=9031 GN=DNAJB6 PE=2 SV=1	DNAJB6	2.095	Up	36.675	11	3	3	3	3	3	0.6461	1.3539
Biological Process	GO:0030162	7	regulation of proteolysis	1.28	0.18816	P01012	Ovalbumin OS=Gallus gallus OX=9031 GN=SERPINB14 PE=1 SV=2	SERPINB14	0.241	Down	42.881	29.3	9	9	9	8	7	1.61171	0.388292
Biological Process	GO:0030162	7	regulation of proteolysis	1.28	0.18816	O73790	Heterochromatin-associated protein MENT OS=Gallus gallus OX=9031 GN=SERPINB10 PE=1 SV=1	SERPINB10	1.565	Up	47.383	27.3	11	11	11	9	10	0.779709	1.22029
Biological Process	GO:0045069	7	regulation of viral genome replication	1.84	0.190182	A0A3Q2UIK2	Endo/exonuclease/phosphatase domain-containing protein OS=Gallus gallus OX=9031 GN=PDE12 PE=4 SV=1	PDE12	1.686	Up	64.44	11.6	4	4	4	4	4	0.744487	1.25551
Biological Process	GO:0030162	7	regulation of proteolysis	1.28	0.18816	F1P2M6	Complement regulatory soluble protein OS=Gallus gallus OX=9031 GN=CRES PE=2 SV=1	CRES	0.644	Down	79.429	16.5	9	9	9	8	8	1.21688	0.783118
Biological Process	GO:0062012	5	regulation of small molecule metabolic process	1.41	0.191814	F1P4X7	7-dehydrocholesterol reductase OS=Meleagris gallopavo OX=9103 GN=DHCR7 PE=3 SV=1	DHCR7	0.62	Down	55.2	16.9	6	6	6	5	5	1.2347	0.765301
Biological Process	GO:0062012	5	regulation of small molecule metabolic process	1.41	0.191814	P11682	Apolipoprotein B (Fragment) OS=Gallus gallus OX=9031 GN=APOB PE=2 SV=1	APOB	0.521	Down	50.847	39.7	16	2	2	2	2	1.3152	0.684798
Biological Process	GO:0051384	8	response to glucocorticoid	1.5	0.196928	A0A3Q2U743	A2M_recep domain-containing protein OS=Gallus gallus OX=9031 PE=4 SV=1	--	0.66	Down	61.085	29.9	14	9	14	14	13	1.2045	0.795505
Biological Process	GO:0051384	8	response to glucocorticoid	1.5	0.196928	A0A1D5NYF3	Adipocyte-type fatty acid-binding protein OS=Gallus gallus OX=9031 GN=FABP4 PE=3 SV=1	FABP4	1.525	Up	14.921	24.2	2	2	2	2	2	0.791943	1.20806
Biological Process	GO:0051384	8	response to glucocorticoid	1.5	0.196928	A0A1D5NY37	RASK GTPase (Fragment) OS=Leiothrix lutea OX=36275 GN=Kras PE=4 SV=1	Kras	2.165	Up	21.452	31.9	4	2	2	2	2	0.631953	1.36805
Biological Process	GO:0035239	6	tube morphogenesis	1.26	0.193046	R4GJ59	Seryl-tRNA synthetase OS=Gallus gallus OX=9031 GN=SARS PE=3 SV=2	SARS	1.725	Up	71.294	37.6	20	20	20	19	20	0.733989	1.26601
Biological Process	GO:0035239	6	tube morphogenesis	1.26	0.193046	Q76KB1	Heparan sulfate 2-O-sulfotransferase 1 OS=Gallus gallus OX=9031 GN=HS2ST1 PE=1 SV=1	HS2ST1	2.241	Up	41.701	7	2	2	2	2	2	0.617133	1.38287
Biological Process	GO:0035239	6	tube morphogenesis	1.26	0.193046	Q5ZKE5	45 kDa calcium-binding protein OS=Gallus gallus OX=9031 GN=SDF4 PE=2 SV=2	SDF4	1.689	Up	41.907	11.5	3	3	3	3	3	0.74387	1.25613
Biological Process	GO:0035239	6	tube morphogenesis	1.26	0.193046	Q5F404	bcl-2 homologous antagonist/killer OS=Aythya fuligula OX=219594 GN=BAK1 PE=3 SV=1	BAK1	0.628	Down	24.991	13.9	2	2	2	2	2	1.22837	0.771634
Biological Process	GO:0035239	6	tube morphogenesis	1.26	0.193046	P11682	Apolipoprotein B (Fragment) OS=Gallus gallus OX=9031 GN=APOB PE=2 SV=1	APOB	0.521	Down	50.847	39.7	16	2	2	2	2	1.3152	0.684798
Biological Process	GO:0035239	6	tube morphogenesis	1.26	0.193046	H9L0D7	Wiskott-Aldrich syndrome protein family member OS=Gallus gallus OX=9031 GN=WASF2 PE=3 SV=2	WASF2	0.583	Down	54.485	7.6	2	2	2	2	2	1.26316	0.736839
Biological Process	GO:0035239	6	tube morphogenesis	1.26	0.193046	F1NXP6	Caspase 8 OS=Gallus gallus OX=9031 PE=2 SV=1	--	1.774	Up	54.557	15.4	6	6	6	4	5	0.721016	1.27898
Biological Process	GO:0035239	6	tube morphogenesis	1.26	0.193046	F1NWF1	RAB30 protein (Fragment) OS=Leiothrix lutea OX=36275 GN=Rab30 PE=4 SV=1	Rab30	2.404	Up	22.958	12.8	2	2	2	2	2	0.587489	1.41251
Biological Process	GO:0035239	6	tube morphogenesis	1.26	0.193046	F1NV02	Apolipoprotein B OS=Gallus gallus OX=9031 GN=APOB PE=4 SV=2	APOB	0.573	Down	523.35	46.2	191	177	191	187	183	1.27179	0.728209
Biological Process	GO:0035239	6	tube morphogenesis	1.26	0.193046	F1NT98	Phosphatidylinositol 3,4,5-trisphosphate 3-phosphatase and dual-specificity protein phosphatase PTEN OS=Gallus gallus OX=9031 GN=PTEN PE=3 SV=3	PTEN	1.564	Up	49.393	5.7	2	2	2	2	2	0.780028	1.21997
Biological Process	GO:0035239	6	tube morphogenesis	1.26	0.193046	F1NDU7	Transmembrane serine protease 6 OS=Phasianus colchicus OX=9054 PE=4 SV=1	--	2.04	Up	86.108	11.4	6	6	6	4	6	0.657919	1.34208
Biological Process	GO:0062012	5	regulation of small molecule metabolic process	1.41	0.191814	F6UW59	Apolipoprotein AIV OS=Gallus gallus OX=9031 GN=apoAIV PE=2 SV=1	apoAIV	3.349	Up	40.682	50	14	14	14	12	14	0.459847	1.54015
Biological Process	GO:0035239	6	tube morphogenesis	1.26	0.193046	F1NAR5	SERPIN domain-containing protein OS=Gallus gallus OX=9031 GN=SERPINF2 PE=3 SV=3	SERPINF2	0.537	Down	56.973	24.9	8	8	8	8	8	1.30148	0.69852
Biological Process	GO:0035239	6	tube morphogenesis	1.26	0.193046	F1P0L9	Protein kinase C OS=Gallus gallus OX=9031 GN=PRKCI PE=3 SV=3	PRKCI	1.625	Up	52.834	5.8	2	2	2	2	2	0.761834	1.23817
Biological Process	GO:0035239	6	tube morphogenesis	1.26	0.193046	E1BQG4	G protein-coupled receptor kinase OS=Gallus gallus OX=9031 GN=GRK5 PE=3 SV=3	GRK5	1.532	Up	67.683	13.6	6	4	6	6	5	0.789811	1.21019
Biological Process	GO:0035239	6	tube morphogenesis	1.26	0.193046	C5HV42	Calcitonin gene-related peptide type 1 receptor OS=Gallus gallus OX=9031 GN=CALCRL PE=2 SV=1	CALCRL	2.211	Up	52.791	5.5	2	2	2	2	2	0.622787	1.37721
Biological Process	GO:0035239	6	tube morphogenesis	1.26	0.193046	A0A3Q3AN15	ARID domain-containing protein OS=Gallus gallus OX=9031 GN=ARID1B PE=4 SV=1	ARID1B	0.648	Down	161.97	3.9	4	4	4	3	4	1.2139	0.786099
Biological Process	GO:0035239	6	tube morphogenesis	1.26	0.193046	A0A3Q3AGL8	Choline-phosphate cytidylyltransferase OS=Gallus gallus OX=9031 GN=PCYT1A PE=3 SV=1	PCYT1A	1.502	Up	42.096	19.1	5	5	5	4	5	0.799336	1.20066
Biological Process	GO:0035239	6	tube morphogenesis	1.26	0.193046	A0A3Q2U4V3	Tryptophanyl-tRNA synthetase OS=Gallus gallus OX=9031 GN=LOC101750690 PE=3 SV=1	LOC101750690	0.649	Down	36.743	19.1	4	4	4	2	4	1.21253	0.787466
Biological Process	GO:0035239	6	tube morphogenesis	1.26	0.193046	A0A3Q2U257	CHDCT2 domain-containing protein OS=Gallus gallus OX=9031 PE=4 SV=1	--	1.834	Up	26.359	10.6	2	2	2	2	2	0.705826	1.29417
Biological Process	GO:0035239	6	tube morphogenesis	1.26	0.193046	A0A1D5PSQ6	CP2C8 protein (Fragment) OS=Setophaga kirtlandii OX=298831 GN=Cyp2c8 PE=3 SV=1	Cyp2c8	0.517	Down	73.332	32.3	18	18	18	18	17	1.31865	0.68135
Biological Process	GO:0035239	6	tube morphogenesis	1.26	0.193046	A0A1D5PAZ7	Aminopeptidase OS=Gallus gallus OX=9031 GN=ENPEP PE=3 SV=2	ENPEP	1.594	Up	107.92	15.1	12	12	12	11	11	0.770884	1.22912
Biological Process	GO:0035239	6	tube morphogenesis	1.26	0.193046	A0A1D5P2B1	Protein quaking OS=Gallus gallus OX=9031 GN=QKI PE=4 SV=2	QKI	1.543	Up	36.725	17.4	5	5	5	4	5	0.78646	1.21354
Biological Process	GO:0035239	6	tube morphogenesis	1.26	0.193046	A0A3Q2U3K1	E3 ubiquitin-protein ligase OS=Gallus gallus OX=9031 GN=LOC107055431 PE=4 SV=1	LOC107055431	0.449	Down	101.16	3.2	2	2	2	2	2	1.38065	0.619354
Biological Process	GO:0035239	6	tube morphogenesis	1.26	0.193046	A0A1D5NY37	RASK GTPase (Fragment) OS=Leiothrix lutea OX=36275 GN=Kras PE=4 SV=1	Kras	2.165	Up	21.452	31.9	4	2	2	2	2	0.631953	1.36805
Biological Process	GO:0035239	6	tube morphogenesis	1.26	0.193046	A0A1D5PJG5	Protein polybromo-1 OS=Gallus gallus OX=9031 GN=PBRM1 PE=4 SV=2	PBRM1	0.642	Down	181.91	2.7	3	3	3	3	2	1.21806	0.781941
Biological Process	GO:0062012	5	regulation of small molecule metabolic process	1.41	0.191814	Q6Q123	THRSP-like protein OS=Gallus gallus OX=9031 GN=MID1IP1 PE=2 SV=1	MID1IP1	0.121	Down	17.726	73.6	7	7	7	7	2	1.78398	0.216017
Biological Process	GO:0035239	6	tube morphogenesis	1.26	0.193046	E1C040	HECT-type E3 ubiquitin transferase OS=Gallus gallus OX=9031 GN=HECTD1 PE=3 SV=4	HECTD1	1.706	Up	284.96	5.8	11	11	11	8	11	0.739105	1.2609
Biological Process	GO:0051384	8	response to glucocorticoid	1.5	0.196928	P05083	Argininosuccinate lyase OS=Gallus gallus OX=9031 GN=ASL2 PE=2 SV=1	ASL2	1.562	Up	51.043	16.7	5	5	5	3	5	0.780731	1.21927
Biological Process	GO:0030162	7	regulation of proteolysis	1.28	0.18816	F1P0G7	Latexin OS=Phasianus colchicus OX=9054 PE=3 SV=1	--	0.543	Down	25.258	15.8	3	3	3	3	2	1.29655	0.703454
Biological Process	GO:0030162	7	regulation of proteolysis	1.28	0.18816	F1NXP6	Caspase 8 OS=Gallus gallus OX=9031 PE=2 SV=1	--	1.774	Up	54.557	15.4	6	6	6	4	5	0.721016	1.27898
Biological Process	GO:0090257	6	regulation of muscle system process	1.55	0.18502	A0A1D5PU80	Sodium/potassium-transporting ATPase subunit alpha OS=Gallus gallus OX=9031 GN=ATP1A1 PE=3 SV=1	ATP1A1	0.584	Down	112.46	43	35	35	35	35	33	1.26245	0.737546
Biological Process	GO:0090257	6	regulation of muscle system process	1.55	0.18502	A0A1D5PNE9	AKAP9 protein (Fragment) OS=Odontophorus gujanensis OX=886794 GN=Akap9 PE=4 SV=1	Akap9	1.798	Up	455.44	10.7	35	35	35	19	34	0.714728	1.28527
Biological Process	GO:0090257	6	regulation of muscle system process	1.55	0.18502	A0A1D5PDT3	Calcium-transporting ATPase OS=Gallus gallus OX=9031 GN=ATP2B4 PE=3 SV=2	ATP2B4	1.677	Up	124.08	10	8	3	3	2	3	0.747029	1.25297
Biological Process	GO:0090257	6	regulation of muscle system process	1.55	0.18502	A0A1D5NZN9	PID domain-containing protein OS=Gallus gallus OX=9031 GN=NOS1AP PE=4 SV=2	NOS1AP	0.605	Down	69.557	4.7	2	2	2	2	2	1.24619	0.753809
Biological Process	GO:0032479	8	regulation of type I interferon production	1.89	0.184124	F1NSY0	Serine/threonine-protein kinase RIO3 OS=Gallus gallus OX=9031 GN=RIOK3 PE=3 SV=4	RIOK3	2.117	Up	58.528	14.7	5	5	5	3	4	0.641652	1.35835
Biological Process	GO:0032479	8	regulation of type I interferon production	1.89	0.184124	A0A3Q2UAJ0	LRR binding FLII interacting protein 1 OS=Aquila chrysaetos chrysaetos OX=223781 GN=LRRFIP1 PE=3 SV=1	LRRFIP1	0.466	Down	103.71	15.2	8	8	8	8	4	1.36386	0.63614
Biological Process	GO:0032479	8	regulation of type I interferon production	1.89	0.184124	A0A1L4FLT3	Toll-like receptor 3 OS=Gallus gallus OX=9031 GN=TLR3 PE=3 SV=1	TLR3	2.042	Up	102.55	7.7	5	5	5	4	4	0.657443	1.34256
Biological Process	GO:0032479	8	regulation of type I interferon production	1.89	0.184124	A0A3Q3ANE2	CARD_2 domain-containing protein OS=Gallus gallus OX=9031 GN=MAVS PE=4 SV=1	MAVS	0.637	Down	63.863	13.1	4	4	4	4	3	1.22178	0.778223
Biological Process	GO:0032479	8	regulation of type I interferon production	1.89	0.184124	A0A1D5P5I0	RNA helicase OS=Gallus gallus OX=9031 GN=IFIH1 PE=3 SV=1	IFIH1	1.661	Up	125.03	17.5	14	14	14	12	14	0.751483	1.24852
Biological Process	GO:0032680	9	regulation of tumor necrosis factor production	1.89	0.184124	F1NER9	Glycoprotein IIIb OS=Gallus gallus OX=9031 GN=CD36 PE=3 SV=3	CD36	1.551	Up	52.637	13.8	6	6	6	5	6	0.784086	1.21591
Biological Process	GO:0032680	9	regulation of tumor necrosis factor production	1.89	0.184124	A0A1L4FLT3	Toll-like receptor 3 OS=Gallus gallus OX=9031 GN=TLR3 PE=3 SV=1	TLR3	2.042	Up	102.55	7.7	5	5	5	4	4	0.657443	1.34256
Biological Process	GO:0032680	9	regulation of tumor necrosis factor production	1.89	0.184124	A0A1L1RVS8	Cytochrome P450, family 2, subfamily J, polypeptide 22 OS=Gallirallus okinawae OX=547194 PE=3 SV=1	--	1.913	Up	56.466	34	15	5	5	5	5	0.686638	1.31336
Biological Process	GO:0032680	9	regulation of tumor necrosis factor production	1.89	0.184124	A0A3Q3ANE2	CARD_2 domain-containing protein OS=Gallus gallus OX=9031 GN=MAVS PE=4 SV=1	MAVS	0.637	Down	63.863	13.1	4	4	4	4	3	1.22178	0.778223
Biological Process	GO:0032680	9	regulation of tumor necrosis factor production	1.89	0.184124	A0A1D5P5I0	RNA helicase OS=Gallus gallus OX=9031 GN=IFIH1 PE=3 SV=1	IFIH1	1.661	Up	125.03	17.5	14	14	14	12	14	0.751483	1.24852
Biological Process	GO:0090257	6	regulation of muscle system process	1.55	0.18502	Q5ZKN1	Cyclin-dependent kinase 9 OS=Gallus gallus OX=9031 GN=CDK9 PE=2 SV=1	CDK9	0.248	Down	42.802	7.8	3	2	2	2	2	1.60242	0.39758
Biological Process	GO:0010033	4	response to organic substance	1.14	0.183013	Q90635	Dihydropyrimidinase-related protein 2 OS=Gallus gallus OX=9031 GN=DPYSL2 PE=2 SV=1	DPYSL2	0.612	Down	62.33	54	21	18	21	20	19	1.24032	0.75968
Biological Process	GO:0010033	4	response to organic substance	1.14	0.183013	Q5ZJL9	Deoxynucleoside triphosphate triphosphohydrolase SAMHD1 OS=Gallus gallus OX=9031 GN=SAMHD1 PE=2 SV=2	SAMHD1	1.723	Up	70.232	18.2	7	7	7	5	7	0.73454	1.26546
Biological Process	GO:0010033	4	response to organic substance	1.14	0.183013	Q5ZJ39	Density-regulated protein OS=Gallus gallus OX=9031 GN=DENR PE=2 SV=1	DENR	1.517	Up	22.158	18.7	3	3	3	3	2	0.79457	1.20543
Biological Process	GO:0010033	4	response to organic substance	1.14	0.183013	Q5ZHY5	E3 ubiquitin-protein ligase CHIP OS=Gallus gallus OX=9031 GN=STUB1 PE=2 SV=1	STUB1	1.576	Up	35.661	20.1	4	4	4	3	3	0.776251	1.22375
Biological Process	GO:0010033	4	response to organic substance	1.14	0.183013	Q5F404	bcl-2 homologous antagonist/killer OS=Aythya fuligula OX=219594 GN=BAK1 PE=3 SV=1	BAK1	0.628	Down	24.991	13.9	2	2	2	2	2	1.22837	0.771634
Biological Process	GO:0010033	4	response to organic substance	1.14	0.183013	Q5F3B5	GNAQ protein (Fragment) OS=Cochlearius cochlearius OX=110676 GN=Gnaq PE=3 SV=1	Gnaq	1.59	Up	42.234	25.6	7	4	4	3	4	0.772103	1.2279
Biological Process	GO:0010033	4	response to organic substance	1.14	0.183013	Q08392	Glutathione S-transferase OS=Gallus gallus OX=9031 PE=2 SV=1	--	0.584	Down	25.298	48.9	12	6	11	11	10	1.26231	0.737689
Biological Process	GO:0010033	4	response to organic substance	1.14	0.183013	Q02020	Fibrinogen beta chain (Fragment) OS=Gallus gallus OX=9031 GN=FGB PE=1 SV=1	FGB	0.589	Down	52.678	75.8	31	29	31	29	28	1.25894	0.741059
Biological Process	GO:0010033	4	response to organic substance	1.14	0.183013	P18660	60S acidic ribosomal protein P1 OS=Gallus gallus OX=9031 GN=RPLP1 PE=3 SV=1	RPLP1	1.692	Up	11.477	66.7	3	2	2	2	2	0.742833	1.25717
Biological Process	GO:0010033	4	response to organic substance	1.14	0.183013	P11682	Apolipoprotein B (Fragment) OS=Gallus gallus OX=9031 GN=APOB PE=2 SV=1	APOB	0.521	Down	50.847	39.7	16	2	2	2	2	1.3152	0.684798
Biological Process	GO:0010033	4	response to organic substance	1.14	0.183013	P01012	Ovalbumin OS=Gallus gallus OX=9031 GN=SERPINB14 PE=1 SV=2	SERPINB14	0.241	Down	42.881	29.3	9	9	9	8	7	1.61171	0.388292
Biological Process	GO:0010033	4	response to organic substance	1.14	0.183013	F6UW59	Apolipoprotein AIV OS=Gallus gallus OX=9031 GN=apoAIV PE=2 SV=1	apoAIV	3.349	Up	40.682	50	14	14	14	12	14	0.459847	1.54015
Biological Process	GO:0010033	4	response to organic substance	1.14	0.183013	F1P3R7	UBX domain-containing protein OS=Gallus gallus OX=9031 GN=UBXN6 PE=4 SV=2	UBXN6	0.621	Down	49.782	6.8	2	2	2	2	2	1.2336	0.766402
Biological Process	GO:0010033	4	response to organic substance	1.14	0.183013	P28173	Amidophosphoribosyltransferase OS=Gallus gallus OX=9031 GN=PPAT PE=2 SV=1	PPAT	0.598	Down	56.257	37.3	15	15	15	15	14	1.25171	0.748291
Biological Process	GO:0010033	4	response to organic substance	1.14	0.183013	Q7SZI5	Raftlin OS=Gallus gallus OX=9031 GN=RFTN1 PE=2 SV=3	RFTN1	1.689	Up	65.695	18.3	7	7	7	5	7	0.743722	1.25628
Biological Process	GO:0010033	4	response to organic substance	1.14	0.183013	Q5ZKE5	45 kDa calcium-binding protein OS=Gallus gallus OX=9031 GN=SDF4 PE=2 SV=2	SDF4	1.689	Up	41.907	11.5	3	3	3	3	3	0.74387	1.25613
Biological Process	GO:0030162	7	regulation of proteolysis	1.28	0.18816	F1NXV6	Coagulation factor II OS=Gallus gallus OX=9031 GN=F2 PE=4 SV=2	F2	0.614	Down	73.106	31.7	16	16	16	16	14	1.23932	0.760676
Biological Process	GO:0090257	6	regulation of muscle system process	1.55	0.18502	C5HV42	Calcitonin gene-related peptide type 1 receptor OS=Gallus gallus OX=9031 GN=CALCRL PE=2 SV=1	CALCRL	2.211	Up	52.791	5.5	2	2	2	2	2	0.622787	1.37721
Biological Process	GO:0090257	6	regulation of muscle system process	1.55	0.18502	F1NPF7	PH domain-containing protein OS=Gallus gallus OX=9031 GN=FERMT1 PE=3 SV=2	FERMT1	0.631	Down	77.435	17.7	10	9	9	9	7	1.22657	0.773425
Biological Process	GO:0030162	7	regulation of proteolysis	1.28	0.18816	F1NXB6	Peptidase_M14 domain-containing protein OS=Gallus gallus OX=9031 GN=CPB2 PE=3 SV=3	CPB2	0.613	Down	48.912	6.9	3	3	3	3	3	1.23958	0.760415
Biological Process	GO:0030162	7	regulation of proteolysis	1.28	0.18816	F1NT98	Phosphatidylinositol 3,4,5-trisphosphate 3-phosphatase and dual-specificity protein phosphatase PTEN OS=Gallus gallus OX=9031 GN=PTEN PE=3 SV=3	PTEN	1.564	Up	49.393	5.7	2	2	2	2	2	0.780028	1.21997
Biological Process	GO:0030162	7	regulation of proteolysis	1.28	0.18816	F1NPN3	SERPIN domain-containing protein OS=Gallus gallus OX=9031 GN=SERPINA10 PE=3 SV=3	SERPINA10	0.484	Down	51.261	4.1	2	2	2	2	2	1.3477	0.652295
Biological Process	GO:0030162	7	regulation of proteolysis	1.28	0.18816	F1NNN7	Tumor necrosis factor receptor type 1-associated DEATH domain protein OS=Gallus gallus OX=9031 GN=TRADD PE=4 SV=5	TRADD	1.513	Up	51.35	5.2	2	2	2	2	2	0.795844	1.20416
Biological Process	GO:0030162	7	regulation of proteolysis	1.28	0.18816	F1NL38	Histidine-rich glycoprotein OS=Gallus gallus OX=9031 PE=2 SV=1	--	2.337	Up	123.03	21.7	16	16	16	14	16	0.599429	1.40057
Biological Process	GO:0030162	7	regulation of proteolysis	1.28	0.18816	F1NF64	CFAI factor (Fragment) OS=Odontophorus gujanensis OX=886794 GN=Cfi PE=4 SV=1	Cfi	0.61	Down	67.214	20	8	8	8	8	7	1.24217	0.75783
Biological Process	GO:0030162	7	regulation of proteolysis	1.28	0.18816	F1NE09	Cytoplasmic FMR1-interacting protein OS=Gallus gallus OX=9031 GN=CYFIP2 PE=3 SV=4	CYFIP2	0.581	Down	145.7	22.6	23	10	10	10	7	1.26493	0.735066
Biological Process	GO:0030162	7	regulation of proteolysis	1.28	0.18816	F1NAR5	SERPIN domain-containing protein OS=Gallus gallus OX=9031 GN=SERPINF2 PE=3 SV=3	SERPINF2	0.537	Down	56.973	24.9	8	8	8	8	8	1.30148	0.69852
Biological Process	GO:0030162	7	regulation of proteolysis	1.28	0.18816	E1BZE1	FETUA protein (Fragment) OS=Odontophorus gujanensis OX=886794 GN=Ahsg PE=4 SV=1	Ahsg	0.585	Down	37.2	29.4	6	6	6	5	4	1.26217	0.737827
Biological Process	GO:0030162	7	regulation of proteolysis	1.28	0.18816	P01014	Ovalbumin-related protein Y OS=Gallus gallus OX=9031 GN=SERPINB14B PE=1 SV=1	SERPINB14B	0.231	Down	43.772	19.1	6	6	6	6	3	1.62408	0.375923
Biological Process	GO:0030162	7	regulation of proteolysis	1.28	0.18816	A0A3Q2UKP2	MG2 domain-containing protein OS=Gallus gallus OX=9031 PE=4 SV=1	--	0.614	Down	20.305	32.8	8	8	8	8	7	1.2393	0.760703
Biological Process	GO:0030162	7	regulation of proteolysis	1.28	0.18816	A0A3Q2UEG8	A2M domain-containing protein OS=Gallus gallus OX=9031 PE=4 SV=1	--	0.628	Down	16.869	25.2	3	2	3	3	3	1.22878	0.771216
Biological Process	GO:0030162	7	regulation of proteolysis	1.28	0.18816	A0A1D5PXF3	Phosphoinositide 5-phosphatase OS=Gallus gallus OX=9031 GN=INPP5B PE=3 SV=2	INPP5B	1.579	Up	99.118	7.1	5	5	5	5	5	0.775519	1.22448
Biological Process	GO:0030162	7	regulation of proteolysis	1.28	0.18816	A0A1D5PKX4	RCAS1 protein (Fragment) OS=Notiomystis cincta OX=366454 GN=Ebag9 PE=4 SV=1	Ebag9	0.369	Down	22.638	18.1	2	2	2	2	2	1.46134	0.538663
Biological Process	GO:0090257	6	regulation of muscle system process	1.55	0.18502	E1C8M8	(S)-3-amino-2-methylpropionate transaminase OS=Gallus gallus OX=9031 GN=ABAT PE=3 SV=3	ABAT	0.519	Down	56.552	52	20	20	20	20	20	1.31624	0.683757
Biological Process	GO:0030162	7	regulation of proteolysis	1.28	0.18816	A0A3Q2U743	A2M_recep domain-containing protein OS=Gallus gallus OX=9031 PE=4 SV=1	--	0.66	Down	61.085	29.9	14	9	14	14	13	1.2045	0.795505
Biological Process	GO:0030162	7	regulation of proteolysis	1.28	0.18816	A0A1D5PMP3	ANK_REP_REGION domain-containing protein OS=Gallus gallus OX=9031 GN=UACA PE=4 SV=2	UACA	1.663	Up	153.92	2.3	2	2	2	2	2	0.751151	1.24885
Biological Process	GO:0051952	6	regulation of amine transport	2	0.186083	Q90635	Dihydropyrimidinase-related protein 2 OS=Gallus gallus OX=9031 GN=DPYSL2 PE=2 SV=1	DPYSL2	0.612	Down	62.33	54	21	18	21	20	19	1.24032	0.75968
Biological Process	GO:0051952	6	regulation of amine transport	2	0.186083	Q5F3B5	GNAQ protein (Fragment) OS=Cochlearius cochlearius OX=110676 GN=Gnaq PE=3 SV=1	Gnaq	1.59	Up	42.234	25.6	7	4	4	3	4	0.772103	1.2279
Biological Process	GO:0051952	6	regulation of amine transport	2	0.186083	E1C8M8	(S)-3-amino-2-methylpropionate transaminase OS=Gallus gallus OX=9031 GN=ABAT PE=3 SV=3	ABAT	0.519	Down	56.552	52	20	20	20	20	20	1.31624	0.683757
Biological Process	GO:0071827	7	plasma lipoprotein particle organization	2	0.186083	P11682	Apolipoprotein B (Fragment) OS=Gallus gallus OX=9031 GN=APOB PE=2 SV=1	APOB	0.521	Down	50.847	39.7	16	2	2	2	2	1.3152	0.684798
Biological Process	GO:0071827	7	plasma lipoprotein particle organization	2	0.186083	F6UW59	Apolipoprotein AIV OS=Gallus gallus OX=9031 GN=apoAIV PE=2 SV=1	apoAIV	3.349	Up	40.682	50	14	14	14	12	14	0.459847	1.54015
Biological Process	GO:0071827	7	plasma lipoprotein particle organization	2	0.186083	F1NV02	Apolipoprotein B OS=Gallus gallus OX=9031 GN=APOB PE=4 SV=2	APOB	0.573	Down	523.35	46.2	191	177	191	187	183	1.27179	0.728209
Biological Process	GO:0032768	6	regulation of monooxygenase activity	2	0.186083	A0A1D5PDT3	Calcium-transporting ATPase OS=Gallus gallus OX=9031 GN=ATP2B4 PE=3 SV=2	ATP2B4	1.677	Up	124.08	10	8	3	3	2	3	0.747029	1.25297
Biological Process	GO:0032768	6	regulation of monooxygenase activity	2	0.186083	A0A1D5NZN9	PID domain-containing protein OS=Gallus gallus OX=9031 GN=NOS1AP PE=4 SV=2	NOS1AP	0.605	Down	69.557	4.7	2	2	2	2	2	1.24619	0.753809
Biological Process	GO:0032768	6	regulation of monooxygenase activity	2	0.186083	A0A1D5NY37	RASK GTPase (Fragment) OS=Leiothrix lutea OX=36275 GN=Kras PE=4 SV=1	Kras	2.165	Up	21.452	31.9	4	2	2	2	2	0.631953	1.36805
Biological Process	GO:0051353	6	positive regulation of oxidoreductase activity	2	0.186083	F1NPL9	Cytochrome c oxidase copper chaperone COX17 OS=Phasianus colchicus OX=9054 PE=3 SV=1	--	0.636	Down	7.2084	46.3	3	3	3	3	3	1.2228	0.777197
Biological Process	GO:0051353	6	positive regulation of oxidoreductase activity	2	0.186083	A0A1D5NZN9	PID domain-containing protein OS=Gallus gallus OX=9031 GN=NOS1AP PE=4 SV=2	NOS1AP	0.605	Down	69.557	4.7	2	2	2	2	2	1.24619	0.753809
Biological Process	GO:0051353	6	positive regulation of oxidoreductase activity	2	0.186083	A0A1D5NY37	RASK GTPase (Fragment) OS=Leiothrix lutea OX=36275 GN=Kras PE=4 SV=1	Kras	2.165	Up	21.452	31.9	4	2	2	2	2	0.631953	1.36805
Biological Process	GO:0090257	6	regulation of muscle system process	1.55	0.18502	F1NSV6	Sodium/potassium-transporting ATPase subunit beta OS=Gallus gallus OX=9031 GN=ATP1B1 PE=3 SV=3	ATP1B1	0.57	Down	34.924	38.7	9	9	9	9	8	1.27366	0.726336
Biological Process	GO:0030162	7	regulation of proteolysis	1.28	0.18816	A0A1D5PCA6	FPL domain-containing protein OS=Gallus gallus OX=9031 GN=CLEC16A PE=3 SV=1	CLEC16A	0.656	Down	101.43	2.2	2	2	2	2	2	1.20807	0.791934
Biological Process	GO:0099172	7	presynapse organization	2.15	0.236899	F1NT98	Phosphatidylinositol 3,4,5-trisphosphate 3-phosphatase and dual-specificity protein phosphatase PTEN OS=Gallus gallus OX=9031 GN=PTEN PE=3 SV=3	PTEN	1.564	Up	49.393	5.7	2	2	2	2	2	0.780028	1.21997
Biological Process	GO:0110020	9	regulation of actomyosin structure organization	1.95	0.123345	A0A3Q2U3K1	E3 ubiquitin-protein ligase OS=Gallus gallus OX=9031 GN=LOC107055431 PE=4 SV=1	LOC107055431	0.449	Down	101.16	3.2	2	2	2	2	2	1.38065	0.619354
Biological Process	GO:0006690	7	icosanoid metabolic process	1.95	0.123345	O73888	Hematopoietic prostaglandin D synthase OS=Gallus gallus OX=9031 GN=HPGDS PE=1 SV=3	HPGDS	0.605	Down	22.73	52.3	14	14	14	14	13	1.2464	0.7536
Biological Process	GO:0009615	6	response to virus	1.79	0.0699985	A0A3Q2UI36	Mx protein (Fragment) OS=Gallus gallus OX=9031 GN=Mx PE=2 SV=1	Mx	4.296	Up	76.453	10.7	6	6	6	2	6	0.377678	1.62232
Biological Process	GO:0009615	6	response to virus	1.79	0.0699985	A0A3Q2UGF2	BNI3L protein (Fragment) OS=Eulacestoma nigropectus OX=461239 GN=Bnip3l_0 PE=3 SV=1	Bnip3l_0	0.556	Down	36.646	12.5	3	2	3	3	3	1.28498	0.715022
Biological Process	GO:0009615	6	response to virus	1.79	0.0699985	A0A1L4FLT3	Toll-like receptor 3 OS=Gallus gallus OX=9031 GN=TLR3 PE=3 SV=1	TLR3	2.042	Up	102.55	7.7	5	5	5	4	4	0.657443	1.34256
Biological Process	GO:0009615	6	response to virus	1.79	0.0699985	H9L3K3	RNA-specific Adenosine deaminase Transcript variant M OS=Gallus gallus OX=9031 GN=ADAR1 PE=2 SV=1	ADAR1	1.689	Up	121.77	4.5	4	4	4	4	4	0.743643	1.25636
Biological Process	GO:0009615	6	response to virus	1.79	0.0699985	A0A3Q3ANE2	CARD_2 domain-containing protein OS=Gallus gallus OX=9031 GN=MAVS PE=4 SV=1	MAVS	0.637	Down	63.863	13.1	4	4	4	4	3	1.22178	0.778223
Biological Process	GO:0009615	6	response to virus	1.79	0.0699985	A0A1D5P5I0	RNA helicase OS=Gallus gallus OX=9031 GN=IFIH1 PE=3 SV=1	IFIH1	1.661	Up	125.03	17.5	14	14	14	12	14	0.751483	1.24852
Biological Process	GO:0008015	5	blood circulation	1.71	0.0693773	Q02020	Fibrinogen beta chain (Fragment) OS=Gallus gallus OX=9031 GN=FGB PE=1 SV=1	FGB	0.589	Down	52.678	75.8	31	29	31	29	28	1.25894	0.741059
Biological Process	GO:0008015	5	blood circulation	1.71	0.0693773	F1NSV6	Sodium/potassium-transporting ATPase subunit beta OS=Gallus gallus OX=9031 GN=ATP1B1 PE=3 SV=3	ATP1B1	0.57	Down	34.924	38.7	9	9	9	9	8	1.27366	0.726336
Biological Process	GO:0008015	5	blood circulation	1.71	0.0693773	F1NNP0	CP4B1 protein (Fragment) OS=Odontophorus gujanensis OX=886794 GN=Cyp4b1_0 PE=3 SV=1	Cyp4b1_0	2.111	Up	57.556	51	20	20	20	16	20	0.642812	1.35719
Biological Process	GO:0008015	5	blood circulation	1.71	0.0693773	F1NER9	Glycoprotein IIIb OS=Gallus gallus OX=9031 GN=CD36 PE=3 SV=3	CD36	1.551	Up	52.637	13.8	6	6	6	5	6	0.784086	1.21591
Biological Process	GO:0008015	5	blood circulation	1.71	0.0693773	F1NAR5	SERPIN domain-containing protein OS=Gallus gallus OX=9031 GN=SERPINF2 PE=3 SV=3	SERPINF2	0.537	Down	56.973	24.9	8	8	8	8	8	1.30148	0.69852
Biological Process	GO:0008015	5	blood circulation	1.71	0.0693773	E1C8M8	(S)-3-amino-2-methylpropionate transaminase OS=Gallus gallus OX=9031 GN=ABAT PE=3 SV=3	ABAT	0.519	Down	56.552	52	20	20	20	20	20	1.31624	0.683757
Biological Process	GO:0008015	5	blood circulation	1.71	0.0693773	E1C420	3-hydroxy-3-methylglutaryl coenzyme A reductase OS=Gallus gallus OX=9031 GN=HMGCR PE=3 SV=3	HMGCR	0.59	Down	101.33	14	10	10	10	9	10	1.25798	0.742019
Biological Process	GO:0008015	5	blood circulation	1.71	0.0693773	E1BV78	Fibrinogen C-terminal domain-containing protein OS=Gallus gallus OX=9031 GN=FGG PE=4 SV=2	FGG	0.613	Down	49.954	64.2	29	29	29	29	28	1.23977	0.760227
Biological Process	GO:0008015	5	blood circulation	1.71	0.0693773	A0A1L1RVS8	Cytochrome P450, family 2, subfamily J, polypeptide 22 OS=Gallirallus okinawae OX=547194 PE=3 SV=1	--	1.913	Up	56.466	34	15	5	5	5	5	0.686638	1.31336
Biological Process	GO:0008015	5	blood circulation	1.71	0.0693773	A0A1D5PU80	Sodium/potassium-transporting ATPase subunit alpha OS=Gallus gallus OX=9031 GN=ATP1A1 PE=3 SV=1	ATP1A1	0.584	Down	112.46	43	35	35	35	35	33	1.26245	0.737546
Biological Process	GO:0008015	5	blood circulation	1.71	0.0693773	A0A3Q2TXM6	Protein kinase domain-containing protein OS=Gallus gallus OX=9031 GN=MAP2K3 PE=3 SV=1	MAP2K3	1.804	Up	39.361	14.7	4	3	4	3	3	0.71324	1.28676
Biological Process	GO:0008015	5	blood circulation	1.71	0.0693773	A0A1D5PAZ7	Aminopeptidase OS=Gallus gallus OX=9031 GN=ENPEP PE=3 SV=2	ENPEP	1.594	Up	107.92	15.1	12	12	12	11	11	0.770884	1.22912
Biological Process	GO:0043062	5	extracellular structure organization	1.55	0.0688447	Q5F3Z5	DnaJ homolog subfamily B member 6 OS=Gallus gallus OX=9031 GN=DNAJB6 PE=2 SV=1	DNAJB6	2.095	Up	36.675	11	3	3	3	3	3	0.6461	1.3539
Biological Process	GO:0043062	5	extracellular structure organization	1.55	0.0688447	Q02020	Fibrinogen beta chain (Fragment) OS=Gallus gallus OX=9031 GN=FGB PE=1 SV=1	FGB	0.589	Down	52.678	75.8	31	29	31	29	28	1.25894	0.741059
Biological Process	GO:0043062	5	extracellular structure organization	1.55	0.0688447	P11682	Apolipoprotein B (Fragment) OS=Gallus gallus OX=9031 GN=APOB PE=2 SV=1	APOB	0.521	Down	50.847	39.7	16	2	2	2	2	1.3152	0.684798
Biological Process	GO:0043062	5	extracellular structure organization	1.55	0.0688447	F6UW59	Apolipoprotein AIV OS=Gallus gallus OX=9031 GN=apoAIV PE=2 SV=1	apoAIV	3.349	Up	40.682	50	14	14	14	12	14	0.459847	1.54015
Biological Process	GO:0043062	5	extracellular structure organization	1.55	0.0688447	F1NV02	Apolipoprotein B OS=Gallus gallus OX=9031 GN=APOB PE=4 SV=2	APOB	0.573	Down	523.35	46.2	191	177	191	187	183	1.27179	0.728209
Biological Process	GO:0043062	5	extracellular structure organization	1.55	0.0688447	F1NT98	Phosphatidylinositol 3,4,5-trisphosphate 3-phosphatase and dual-specificity protein phosphatase PTEN OS=Gallus gallus OX=9031 GN=PTEN PE=3 SV=3	PTEN	1.564	Up	49.393	5.7	2	2	2	2	2	0.780028	1.21997
Biological Process	GO:0043062	5	extracellular structure organization	1.55	0.0688447	F1NPF7	PH domain-containing protein OS=Gallus gallus OX=9031 GN=FERMT1 PE=3 SV=2	FERMT1	0.631	Down	77.435	17.7	10	9	9	9	7	1.22657	0.773425
Biological Process	GO:0043062	5	extracellular structure organization	1.55	0.0688447	F1NDU7	Transmembrane serine protease 6 OS=Phasianus colchicus OX=9054 PE=4 SV=1	--	2.04	Up	86.108	11.4	6	6	6	4	6	0.657919	1.34208
Biological Process	GO:0043062	5	extracellular structure organization	1.55	0.0688447	F1NAR5	SERPIN domain-containing protein OS=Gallus gallus OX=9031 GN=SERPINF2 PE=3 SV=3	SERPINF2	0.537	Down	56.973	24.9	8	8	8	8	8	1.30148	0.69852
Biological Process	GO:0043062	5	extracellular structure organization	1.55	0.0688447	E1BV78	Fibrinogen C-terminal domain-containing protein OS=Gallus gallus OX=9031 GN=FGG PE=4 SV=2	FGG	0.613	Down	49.954	64.2	29	29	29	29	28	1.23977	0.760227
Biological Process	GO:0043062	5	extracellular structure organization	1.55	0.0688447	A0A3Q2UKP2	MG2 domain-containing protein OS=Gallus gallus OX=9031 PE=4 SV=1	--	0.614	Down	20.305	32.8	8	8	8	8	7	1.2393	0.760703
Biological Process	GO:0009615	6	response to virus	1.79	0.0699985	F1NSY0	Serine/threonine-protein kinase RIO3 OS=Gallus gallus OX=9031 GN=RIOK3 PE=3 SV=4	RIOK3	2.117	Up	58.528	14.7	5	5	5	3	4	0.641652	1.35835
Biological Process	GO:0009615	6	response to virus	1.79	0.0699985	F1NV02	Apolipoprotein B OS=Gallus gallus OX=9031 GN=APOB PE=4 SV=2	APOB	0.573	Down	523.35	46.2	191	177	191	187	183	1.27179	0.728209
Biological Process	GO:0009615	6	response to virus	1.79	0.0699985	P11682	Apolipoprotein B (Fragment) OS=Gallus gallus OX=9031 GN=APOB PE=2 SV=1	APOB	0.521	Down	50.847	39.7	16	2	2	2	2	1.3152	0.684798
Biological Process	GO:0009615	6	response to virus	1.79	0.0699985	Q5ZJL9	Deoxynucleoside triphosphate triphosphohydrolase SAMHD1 OS=Gallus gallus OX=9031 GN=SAMHD1 PE=2 SV=2	SAMHD1	1.723	Up	70.232	18.2	7	7	7	5	7	0.73454	1.26546
Biological Process	GO:0034109	5	homotypic cell-cell adhesion	3	0.0730469	A0A1D5PR96	RAP2B, member of RAS oncogene family OS=Gallus gallus OX=9031 PE=4 SV=2	--	0.612	Down	13.557	21.2	2	2	2	2	2	1.24051	0.759488
Biological Process	GO:0031646	7	positive regulation of nervous system process	3	0.0730469	F1NT98	Phosphatidylinositol 3,4,5-trisphosphate 3-phosphatase and dual-specificity protein phosphatase PTEN OS=Gallus gallus OX=9031 GN=PTEN PE=3 SV=3	PTEN	1.564	Up	49.393	5.7	2	2	2	2	2	0.780028	1.21997
Biological Process	GO:0031646	7	positive regulation of nervous system process	3	0.0730469	E1C8M8	(S)-3-amino-2-methylpropionate transaminase OS=Gallus gallus OX=9031 GN=ABAT PE=3 SV=3	ABAT	0.519	Down	56.552	52	20	20	20	20	20	1.31624	0.683757
Biological Process	GO:0031646	7	positive regulation of nervous system process	3	0.0730469	E1BQN6	Protein kinase C OS=Gallus gallus OX=9031 GN=PRKCZ PE=3 SV=1	PRKCZ	1.869	Up	68.248	6.9	3	3	3	2	3	0.69717	1.30283
Biological Process	GO:0003013	4	circulatory system process	1.68	0.0729727	Q02020	Fibrinogen beta chain (Fragment) OS=Gallus gallus OX=9031 GN=FGB PE=1 SV=1	FGB	0.589	Down	52.678	75.8	31	29	31	29	28	1.25894	0.741059
Biological Process	GO:0003013	4	circulatory system process	1.68	0.0729727	F1NSV6	Sodium/potassium-transporting ATPase subunit beta OS=Gallus gallus OX=9031 GN=ATP1B1 PE=3 SV=3	ATP1B1	0.57	Down	34.924	38.7	9	9	9	9	8	1.27366	0.726336
Biological Process	GO:0003013	4	circulatory system process	1.68	0.0729727	F1NNP0	CP4B1 protein (Fragment) OS=Odontophorus gujanensis OX=886794 GN=Cyp4b1_0 PE=3 SV=1	Cyp4b1_0	2.111	Up	57.556	51	20	20	20	16	20	0.642812	1.35719
Biological Process	GO:0003013	4	circulatory system process	1.68	0.0729727	F1NER9	Glycoprotein IIIb OS=Gallus gallus OX=9031 GN=CD36 PE=3 SV=3	CD36	1.551	Up	52.637	13.8	6	6	6	5	6	0.784086	1.21591
Biological Process	GO:0003013	4	circulatory system process	1.68	0.0729727	F1NAR5	SERPIN domain-containing protein OS=Gallus gallus OX=9031 GN=SERPINF2 PE=3 SV=3	SERPINF2	0.537	Down	56.973	24.9	8	8	8	8	8	1.30148	0.69852
Biological Process	GO:0003013	4	circulatory system process	1.68	0.0729727	E1C8M8	(S)-3-amino-2-methylpropionate transaminase OS=Gallus gallus OX=9031 GN=ABAT PE=3 SV=3	ABAT	0.519	Down	56.552	52	20	20	20	20	20	1.31624	0.683757
Biological Process	GO:0003013	4	circulatory system process	1.68	0.0729727	E1C420	3-hydroxy-3-methylglutaryl coenzyme A reductase OS=Gallus gallus OX=9031 GN=HMGCR PE=3 SV=3	HMGCR	0.59	Down	101.33	14	10	10	10	9	10	1.25798	0.742019
Biological Process	GO:0003013	4	circulatory system process	1.68	0.0729727	E1BV78	Fibrinogen C-terminal domain-containing protein OS=Gallus gallus OX=9031 GN=FGG PE=4 SV=2	FGG	0.613	Down	49.954	64.2	29	29	29	29	28	1.23977	0.760227
Biological Process	GO:0003013	4	circulatory system process	1.68	0.0729727	A0A1L1RVS8	Cytochrome P450, family 2, subfamily J, polypeptide 22 OS=Gallirallus okinawae OX=547194 PE=3 SV=1	--	1.913	Up	56.466	34	15	5	5	5	5	0.686638	1.31336
Biological Process	GO:0003013	4	circulatory system process	1.68	0.0729727	A0A1D5PU80	Sodium/potassium-transporting ATPase subunit alpha OS=Gallus gallus OX=9031 GN=ATP1A1 PE=3 SV=1	ATP1A1	0.584	Down	112.46	43	35	35	35	35	33	1.26245	0.737546
Biological Process	GO:0043062	5	extracellular structure organization	1.55	0.0688447	A0A3Q2UEG8	A2M domain-containing protein OS=Gallus gallus OX=9031 PE=4 SV=1	--	0.628	Down	16.869	25.2	3	2	3	3	3	1.22878	0.771216
Biological Process	GO:0003013	4	circulatory system process	1.68	0.0729727	A0A3Q2TXM6	Protein kinase domain-containing protein OS=Gallus gallus OX=9031 GN=MAP2K3 PE=3 SV=1	MAP2K3	1.804	Up	39.361	14.7	4	3	4	3	3	0.71324	1.28676
Biological Process	GO:0050708	8	regulation of protein secretion	1.61	0.0719163	Q02020	Fibrinogen beta chain (Fragment) OS=Gallus gallus OX=9031 GN=FGB PE=1 SV=1	FGB	0.589	Down	52.678	75.8	31	29	31	29	28	1.25894	0.741059
Biological Process	GO:0050708	8	regulation of protein secretion	1.61	0.0719163	F1NU06	Mitochondrial pyruvate carrier OS=Gallus gallus OX=9031 GN=MPC2 PE=3 SV=2	MPC2	1.692	Up	15.121	66.9	9	9	9	8	9	0.743063	1.25694
Biological Process	GO:0050708	8	regulation of protein secretion	1.61	0.0719163	F1NPF7	PH domain-containing protein OS=Gallus gallus OX=9031 GN=FERMT1 PE=3 SV=2	FERMT1	0.631	Down	77.435	17.7	10	9	9	9	7	1.22657	0.773425
Biological Process	GO:0050708	8	regulation of protein secretion	1.61	0.0719163	F1NER9	Glycoprotein IIIb OS=Gallus gallus OX=9031 GN=CD36 PE=3 SV=3	CD36	1.551	Up	52.637	13.8	6	6	6	5	6	0.784086	1.21591
Biological Process	GO:0050708	8	regulation of protein secretion	1.61	0.0719163	E1C8M8	(S)-3-amino-2-methylpropionate transaminase OS=Gallus gallus OX=9031 GN=ABAT PE=3 SV=3	ABAT	0.519	Down	56.552	52	20	20	20	20	20	1.31624	0.683757
Biological Process	GO:0050708	8	regulation of protein secretion	1.61	0.0719163	E1C420	3-hydroxy-3-methylglutaryl coenzyme A reductase OS=Gallus gallus OX=9031 GN=HMGCR PE=3 SV=3	HMGCR	0.59	Down	101.33	14	10	10	10	9	10	1.25798	0.742019
Biological Process	GO:0050708	8	regulation of protein secretion	1.61	0.0719163	E1BV78	Fibrinogen C-terminal domain-containing protein OS=Gallus gallus OX=9031 GN=FGG PE=4 SV=2	FGG	0.613	Down	49.954	64.2	29	29	29	29	28	1.23977	0.760227
Biological Process	GO:0050708	8	regulation of protein secretion	1.61	0.0719163	E1BQN6	Protein kinase C OS=Gallus gallus OX=9031 GN=PRKCZ PE=3 SV=1	PRKCZ	1.869	Up	68.248	6.9	3	3	3	2	3	0.69717	1.30283
Biological Process	GO:0050708	8	regulation of protein secretion	1.61	0.0719163	A0A3Q3A869	Anoctamin OS=Gallus gallus OX=9031 GN=ANO1 PE=3 SV=1	ANO1	0.555	Down	115.23	20	16	16	16	16	14	1.28622	0.713781
Biological Process	GO:0050708	8	regulation of protein secretion	1.61	0.0719163	A0A1L1RVS8	Cytochrome P450, family 2, subfamily J, polypeptide 22 OS=Gallirallus okinawae OX=547194 PE=3 SV=1	--	1.913	Up	56.466	34	15	5	5	5	5	0.686638	1.31336
Biological Process	GO:0050708	8	regulation of protein secretion	1.61	0.0719163	A0A3Q3ANE2	CARD_2 domain-containing protein OS=Gallus gallus OX=9031 GN=MAVS PE=4 SV=1	MAVS	0.637	Down	63.863	13.1	4	4	4	4	3	1.22178	0.778223
Biological Process	GO:0050708	8	regulation of protein secretion	1.61	0.0719163	A0A1D5P5I0	RNA helicase OS=Gallus gallus OX=9031 GN=IFIH1 PE=3 SV=1	IFIH1	1.661	Up	125.03	17.5	14	14	14	12	14	0.751483	1.24852
Biological Process	GO:0050708	8	regulation of protein secretion	1.61	0.0719163	A0A1D5P782	Sec3-PIP2_bind domain-containing protein OS=Gallus gallus OX=9031 GN=EXOC1 PE=3 SV=1	EXOC1	0.348	Down	100.53	5.2	3	3	3	3	2	1.4832	0.516801
Biological Process	GO:0050708	8	regulation of protein secretion	1.61	0.0719163	A0A1D5NVL0	Chitinase OS=Gallus gallus OX=9031 GN=CHIA-M31 PE=3 SV=2	CHIA-M31	0.374	Down	47.776	18.6	6	6	6	6	6	1.45577	0.544231
Biological Process	GO:0003013	4	circulatory system process	1.68	0.0729727	A0A1D5PAZ7	Aminopeptidase OS=Gallus gallus OX=9031 GN=ENPEP PE=3 SV=2	ENPEP	1.594	Up	107.92	15.1	12	12	12	11	11	0.770884	1.22912
Biological Process	GO:0043062	5	extracellular structure organization	1.55	0.0688447	A0A1D5PJW3	EH domain binding protein 1 OS=Phasianus colchicus OX=9054 PE=4 SV=1	--	1.902	Up	132.34	4.9	4	4	4	2	4	0.689193	1.31081
Biological Process	GO:0043062	5	extracellular structure organization	1.55	0.0688447	A0A3Q2U743	A2M_recep domain-containing protein OS=Gallus gallus OX=9031 PE=4 SV=1	--	0.66	Down	61.085	29.9	14	9	14	14	13	1.2045	0.795505
Biological Process	GO:0043062	5	extracellular structure organization	1.55	0.0688447	Q5ZJ43	Exocyst complex component 8 OS=Gallus gallus OX=9031 GN=EXOC8 PE=2 SV=1	EXOC8	1.513	Up	80.429	4.1	2	2	2	2	2	0.795945	1.20406
Biological Process	GO:0050878	4	regulation of body fluid levels	1.57	0.0672595	F1NL38	Histidine-rich glycoprotein OS=Gallus gallus OX=9031 PE=2 SV=1	--	2.337	Up	123.03	21.7	16	16	16	14	16	0.599429	1.40057
Biological Process	GO:0050878	4	regulation of body fluid levels	1.57	0.0672595	F1NER9	Glycoprotein IIIb OS=Gallus gallus OX=9031 GN=CD36 PE=3 SV=3	CD36	1.551	Up	52.637	13.8	6	6	6	5	6	0.784086	1.21591
Biological Process	GO:0050878	4	regulation of body fluid levels	1.57	0.0672595	F1NDU7	Transmembrane serine protease 6 OS=Phasianus colchicus OX=9054 PE=4 SV=1	--	2.04	Up	86.108	11.4	6	6	6	4	6	0.657919	1.34208
Biological Process	GO:0050878	4	regulation of body fluid levels	1.57	0.0672595	F1NAR5	SERPIN domain-containing protein OS=Gallus gallus OX=9031 GN=SERPINF2 PE=3 SV=3	SERPINF2	0.537	Down	56.973	24.9	8	8	8	8	8	1.30148	0.69852
Biological Process	GO:0050878	4	regulation of body fluid levels	1.57	0.0672595	E1C8M8	(S)-3-amino-2-methylpropionate transaminase OS=Gallus gallus OX=9031 GN=ABAT PE=3 SV=3	ABAT	0.519	Down	56.552	52	20	20	20	20	20	1.31624	0.683757
Biological Process	GO:0050878	4	regulation of body fluid levels	1.57	0.0672595	E1BV78	Fibrinogen C-terminal domain-containing protein OS=Gallus gallus OX=9031 GN=FGG PE=4 SV=2	FGG	0.613	Down	49.954	64.2	29	29	29	29	28	1.23977	0.760227
Biological Process	GO:0050878	4	regulation of body fluid levels	1.57	0.0672595	A0A3Q3AAP1	LOW QUALITY PROTEIN: wiskott-Aldrich syndrome protein-like OS=Aythya fuligula OX=219594 GN=LOC116501663 PE=4 SV=1	LOC116501663	0.613	Down	47.373	6.8	2	2	2	2	2	1.24025	0.75975
Biological Process	GO:0050878	4	regulation of body fluid levels	1.57	0.0672595	A0A3Q2UKP2	MG2 domain-containing protein OS=Gallus gallus OX=9031 PE=4 SV=1	--	0.614	Down	20.305	32.8	8	8	8	8	7	1.2393	0.760703
Biological Process	GO:0050878	4	regulation of body fluid levels	1.57	0.0672595	A0A3Q2UEG8	A2M domain-containing protein OS=Gallus gallus OX=9031 PE=4 SV=1	--	0.628	Down	16.869	25.2	3	2	3	3	3	1.22878	0.771216
Biological Process	GO:0050878	4	regulation of body fluid levels	1.57	0.0672595	A0A1D5PR96	RAP2B, member of RAS oncogene family OS=Gallus gallus OX=9031 PE=4 SV=2	--	0.612	Down	13.557	21.2	2	2	2	2	2	1.24051	0.759488
Biological Process	GO:0050878	4	regulation of body fluid levels	1.57	0.0672595	A0A3Q2U743	A2M_recep domain-containing protein OS=Gallus gallus OX=9031 PE=4 SV=1	--	0.66	Down	61.085	29.9	14	9	14	14	13	1.2045	0.795505
Biological Process	GO:0008610	5	lipid biosynthetic process	1.44	0.0664678	Q5ZM65	Phosphatidylserine synthase 1 OS=Gallus gallus OX=9031 GN=PTDSS1 PE=2 SV=2	PTDSS1	1.518	Up	55.51	19.7	7	7	7	7	7	0.794341	1.20566
Biological Process	GO:0008610	5	lipid biosynthetic process	1.44	0.0664678	O73888	Hematopoietic prostaglandin D synthase OS=Gallus gallus OX=9031 GN=HPGDS PE=1 SV=3	HPGDS	0.605	Down	22.73	52.3	14	14	14	14	13	1.2464	0.7536
Biological Process	GO:0008610	5	lipid biosynthetic process	1.44	0.0664678	F6UW59	Apolipoprotein AIV OS=Gallus gallus OX=9031 GN=apoAIV PE=2 SV=1	apoAIV	3.349	Up	40.682	50	14	14	14	12	14	0.459847	1.54015
Biological Process	GO:0050878	4	regulation of body fluid levels	1.57	0.0672595	F1NNP0	CP4B1 protein (Fragment) OS=Odontophorus gujanensis OX=886794 GN=Cyp4b1_0 PE=3 SV=1	Cyp4b1_0	2.111	Up	57.556	51	20	20	20	16	20	0.642812	1.35719
Biological Process	GO:0008610	5	lipid biosynthetic process	1.44	0.0664678	F1P4X7	7-dehydrocholesterol reductase OS=Meleagris gallopavo OX=9103 GN=DHCR7 PE=3 SV=1	DHCR7	0.62	Down	55.2	16.9	6	6	6	5	5	1.2347	0.765301
Biological Process	GO:0008610	5	lipid biosynthetic process	1.44	0.0664678	F1NT18	Cytochrome P450 3A OS=Gallus gallus OX=9031 GN=CYP3A5 PE=3 SV=1	CYP3A5	0.484	Down	58.247	37.2	19	16	19	19	17	1.34775	0.652247
Biological Process	GO:0008610	5	lipid biosynthetic process	1.44	0.0664678	F1NHQ3	ethanolaminephosphotransferase 1 OS=Aythya fuligula OX=219594 GN=SELENOI PE=3 SV=1	SELENOI	1.993	Up	43.635	9.7	2	2	2	2	2	0.668326	1.33167
Biological Process	GO:0008610	5	lipid biosynthetic process	1.44	0.0664678	F1NCC7	Fatty acid hydroxylase domain-containing protein OS=Gallus gallus OX=9031 GN=AGMO PE=4 SV=2	AGMO	0.642	Down	57.982	11.4	5	5	5	5	5	1.21768	0.782315
Biological Process	GO:0008610	5	lipid biosynthetic process	1.44	0.0664678	E1C420	3-hydroxy-3-methylglutaryl coenzyme A reductase OS=Gallus gallus OX=9031 GN=HMGCR PE=3 SV=3	HMGCR	0.59	Down	101.33	14	10	10	10	9	10	1.25798	0.742019
Biological Process	GO:0008610	5	lipid biosynthetic process	1.44	0.0664678	E1BYY7	3-oxoacyl-[acyl-carrier-protein] synthase OS=Gallus gallus OX=9031 GN=OXSM PE=3 SV=3	OXSM	0.429	Down	48.942	13.4	4	4	4	4	2	1.39923	0.600774
Biological Process	GO:0008610	5	lipid biosynthetic process	1.44	0.0664678	A6NAB8	Delta-6 fatty acid desaturase OS=Gallus gallus OX=9031 GN=FADS2 PE=2 SV=2	FADS2	1.522	Up	51.99	36	13	13	13	13	13	0.793164	1.20684
Biological Process	GO:0008610	5	lipid biosynthetic process	1.44	0.0664678	A0A3S5ZP86	Cytochrome b5 heme-binding domain-containing protein OS=Gallus gallus OX=9031 GN=FADS1 PE=3 SV=1	FADS1	1.55	Up	59.075	27.4	11	11	11	11	10	0.784354	1.21565
Biological Process	GO:0008610	5	lipid biosynthetic process	1.44	0.0664678	A0A3Q3AGL8	Choline-phosphate cytidylyltransferase OS=Gallus gallus OX=9031 GN=PCYT1A PE=3 SV=1	PCYT1A	1.502	Up	42.096	19.1	5	5	5	4	5	0.799336	1.20066
Biological Process	GO:0008610	5	lipid biosynthetic process	1.44	0.0664678	Q5ZJR8	Elongation of very long chain fatty acids protein 6 OS=Gallus gallus OX=9031 GN=ELOVL6 PE=2 SV=1	ELOVL6	1.69	Up	31.268	11.7	2	2	2	2	2	0.743631	1.25637
Biological Process	GO:0008610	5	lipid biosynthetic process	1.44	0.0664678	A0A1D5PXZ3	PNPLA domain-containing protein OS=Gallus gallus OX=9031 GN=PNPLA3 PE=4 SV=2	PNPLA3	2.39	Up	56.232	17.1	6	6	6	4	6	0.590054	1.40995
Biological Process	GO:0008610	5	lipid biosynthetic process	1.44	0.0664678	A0A1D5PSQ6	CP2C8 protein (Fragment) OS=Setophaga kirtlandii OX=298831 GN=Cyp2c8 PE=3 SV=1	Cyp2c8	0.517	Down	73.332	32.3	18	18	18	18	17	1.31865	0.68135
Biological Process	GO:0008610	5	lipid biosynthetic process	1.44	0.0664678	A0A1D5PMM2	Cholesterol 7-alpha-monooxygenase OS=Gallus gallus OX=9031 GN=CYP7A1 PE=3 SV=1	CYP7A1	0.525	Down	59.318	10.7	3	3	3	3	2	1.31178	0.688223
Biological Process	GO:0008610	5	lipid biosynthetic process	1.44	0.0664678	A0A1D5PJH0	Ergosterol biosynthesis 28 homolog OS=Aquila chrysaetos chrysaetos OX=223781 GN=ERG28 PE=3 SV=1	ERG28	2.232	Up	15.72	16.4	2	2	2	2	2	0.618806	1.38119
Biological Process	GO:0008610	5	lipid biosynthetic process	1.44	0.0664678	A0A1D5PIT4	Lipocln_cytosolic_FA-bd_dom domain-containing protein OS=Gallus gallus OX=9031 GN=PTGDS PE=3 SV=1	PTGDS	0.551	Down	20.873	27	4	4	4	4	4	1.28912	0.710881
Biological Process	GO:0008610	5	lipid biosynthetic process	1.44	0.0664678	F1NT98	Phosphatidylinositol 3,4,5-trisphosphate 3-phosphatase and dual-specificity protein phosphatase PTEN OS=Gallus gallus OX=9031 GN=PTEN PE=3 SV=3	PTEN	1.564	Up	49.393	5.7	2	2	2	2	2	0.780028	1.21997
Biological Process	GO:0034109	5	homotypic cell-cell adhesion	3	0.0730469	E1BV78	Fibrinogen C-terminal domain-containing protein OS=Gallus gallus OX=9031 GN=FGG PE=4 SV=2	FGG	0.613	Down	49.954	64.2	29	29	29	29	28	1.23977	0.760227
Biological Process	GO:0050878	4	regulation of body fluid levels	1.57	0.0672595	F1NXB6	Peptidase_M14 domain-containing protein OS=Gallus gallus OX=9031 GN=CPB2 PE=3 SV=3	CPB2	0.613	Down	48.912	6.9	3	3	3	3	3	1.23958	0.760415
Biological Process	GO:0050878	4	regulation of body fluid levels	1.57	0.0672595	P28173	Amidophosphoribosyltransferase OS=Gallus gallus OX=9031 GN=PPAT PE=2 SV=1	PPAT	0.598	Down	56.257	37.3	15	15	15	15	14	1.25171	0.748291
Biological Process	GO:0043062	5	extracellular structure organization	1.55	0.0688447	A0A1D5PJG5	Protein polybromo-1 OS=Gallus gallus OX=9031 GN=PBRM1 PE=4 SV=2	PBRM1	0.642	Down	181.91	2.7	3	3	3	3	2	1.21806	0.781941
Biological Process	GO:1903036	7	positive regulation of response to wounding	2.05	0.0686557	Q5F3B5	GNAQ protein (Fragment) OS=Cochlearius cochlearius OX=110676 GN=Gnaq PE=3 SV=1	Gnaq	1.59	Up	42.234	25.6	7	4	4	3	4	0.772103	1.2279
Biological Process	GO:1903036	7	positive regulation of response to wounding	2.05	0.0686557	F1NXV6	Coagulation factor II OS=Gallus gallus OX=9031 GN=F2 PE=4 SV=2	F2	0.614	Down	73.106	31.7	16	16	16	16	14	1.23932	0.760676
Biological Process	GO:1903036	7	positive regulation of response to wounding	2.05	0.0686557	F1NXB6	Peptidase_M14 domain-containing protein OS=Gallus gallus OX=9031 GN=CPB2 PE=3 SV=3	CPB2	0.613	Down	48.912	6.9	3	3	3	3	3	1.23958	0.760415
Biological Process	GO:1903036	7	positive regulation of response to wounding	2.05	0.0686557	F1NL38	Histidine-rich glycoprotein OS=Gallus gallus OX=9031 PE=2 SV=1	--	2.337	Up	123.03	21.7	16	16	16	14	16	0.599429	1.40057
Biological Process	GO:1903036	7	positive regulation of response to wounding	2.05	0.0686557	F1NER9	Glycoprotein IIIb OS=Gallus gallus OX=9031 GN=CD36 PE=3 SV=3	CD36	1.551	Up	52.637	13.8	6	6	6	5	6	0.784086	1.21591
Biological Process	GO:1903036	7	positive regulation of response to wounding	2.05	0.0686557	F1NAR5	SERPIN domain-containing protein OS=Gallus gallus OX=9031 GN=SERPINF2 PE=3 SV=3	SERPINF2	0.537	Down	56.973	24.9	8	8	8	8	8	1.30148	0.69852
Biological Process	GO:0043270	7	positive regulation of ion transport	1.82	0.0678246	Q90635	Dihydropyrimidinase-related protein 2 OS=Gallus gallus OX=9031 GN=DPYSL2 PE=2 SV=1	DPYSL2	0.612	Down	62.33	54	21	18	21	20	19	1.24032	0.75968
Biological Process	GO:0043270	7	positive regulation of ion transport	1.82	0.0678246	Q5F404	bcl-2 homologous antagonist/killer OS=Aythya fuligula OX=219594 GN=BAK1 PE=3 SV=1	BAK1	0.628	Down	24.991	13.9	2	2	2	2	2	1.22837	0.771634
Biological Process	GO:0043270	7	positive regulation of ion transport	1.82	0.0678246	Q5F3B5	GNAQ protein (Fragment) OS=Cochlearius cochlearius OX=110676 GN=Gnaq PE=3 SV=1	Gnaq	1.59	Up	42.234	25.6	7	4	4	3	4	0.772103	1.2279
Biological Process	GO:0043270	7	positive regulation of ion transport	1.82	0.0678246	F1NXV6	Coagulation factor II OS=Gallus gallus OX=9031 GN=F2 PE=4 SV=2	F2	0.614	Down	73.106	31.7	16	16	16	16	14	1.23932	0.760676
Biological Process	GO:0043270	7	positive regulation of ion transport	1.82	0.0678246	F1NSV6	Sodium/potassium-transporting ATPase subunit beta OS=Gallus gallus OX=9031 GN=ATP1B1 PE=3 SV=3	ATP1B1	0.57	Down	34.924	38.7	9	9	9	9	8	1.27366	0.726336
Biological Process	GO:0043270	7	positive regulation of ion transport	1.82	0.0678246	F1NPL9	Cytochrome c oxidase copper chaperone COX17 OS=Phasianus colchicus OX=9054 PE=3 SV=1	--	0.636	Down	7.2084	46.3	3	3	3	3	3	1.2228	0.777197
Biological Process	GO:0043270	7	positive regulation of ion transport	1.82	0.0678246	F1NNP0	CP4B1 protein (Fragment) OS=Odontophorus gujanensis OX=886794 GN=Cyp4b1_0 PE=3 SV=1	Cyp4b1_0	2.111	Up	57.556	51	20	20	20	16	20	0.642812	1.35719
Biological Process	GO:0050878	4	regulation of body fluid levels	1.57	0.0672595	F1NXV6	Coagulation factor II OS=Gallus gallus OX=9031 GN=F2 PE=4 SV=2	F2	0.614	Down	73.106	31.7	16	16	16	16	14	1.23932	0.760676
Biological Process	GO:0043270	7	positive regulation of ion transport	1.82	0.0678246	E1C8M8	(S)-3-amino-2-methylpropionate transaminase OS=Gallus gallus OX=9031 GN=ABAT PE=3 SV=3	ABAT	0.519	Down	56.552	52	20	20	20	20	20	1.31624	0.683757
Biological Process	GO:0043270	7	positive regulation of ion transport	1.82	0.0678246	A0A1D5NZN9	PID domain-containing protein OS=Gallus gallus OX=9031 GN=NOS1AP PE=4 SV=2	NOS1AP	0.605	Down	69.557	4.7	2	2	2	2	2	1.24619	0.753809
Biological Process	GO:0060193	7	positive regulation of lipase activity	2.54	0.067295	Q5F3B5	GNAQ protein (Fragment) OS=Cochlearius cochlearius OX=110676 GN=Gnaq PE=3 SV=1	Gnaq	1.59	Up	42.234	25.6	7	4	4	3	4	0.772103	1.2279
Biological Process	GO:0060193	7	positive regulation of lipase activity	2.54	0.067295	F6UW59	Apolipoprotein AIV OS=Gallus gallus OX=9031 GN=apoAIV PE=2 SV=1	apoAIV	3.349	Up	40.682	50	14	14	14	12	14	0.459847	1.54015
Biological Process	GO:0060193	7	positive regulation of lipase activity	2.54	0.067295	E1BQN6	Protein kinase C OS=Gallus gallus OX=9031 GN=PRKCZ PE=3 SV=1	PRKCZ	1.869	Up	68.248	6.9	3	3	3	2	3	0.69717	1.30283
Biological Process	GO:0060193	7	positive regulation of lipase activity	2.54	0.067295	A0A1D5PKG1	AB hydrolase-1 domain-containing protein OS=Gallus gallus OX=9031 GN=ABHD4 PE=4 SV=2	ABHD4	1.769	Up	43.793	24.9	6	6	6	4	6	0.722304	1.2777
Biological Process	GO:0055117	9	regulation of cardiac muscle contraction	2.54	0.067295	F1NSV6	Sodium/potassium-transporting ATPase subunit beta OS=Gallus gallus OX=9031 GN=ATP1B1 PE=3 SV=3	ATP1B1	0.57	Down	34.924	38.7	9	9	9	9	8	1.27366	0.726336
Biological Process	GO:0055117	9	regulation of cardiac muscle contraction	2.54	0.067295	A0A1D5PU80	Sodium/potassium-transporting ATPase subunit alpha OS=Gallus gallus OX=9031 GN=ATP1A1 PE=3 SV=1	ATP1A1	0.584	Down	112.46	43	35	35	35	35	33	1.26245	0.737546
Biological Process	GO:0055117	9	regulation of cardiac muscle contraction	2.54	0.067295	A0A1D5PNE9	AKAP9 protein (Fragment) OS=Odontophorus gujanensis OX=886794 GN=Akap9 PE=4 SV=1	Akap9	1.798	Up	455.44	10.7	35	35	35	19	34	0.714728	1.28527
Biological Process	GO:0055117	9	regulation of cardiac muscle contraction	2.54	0.067295	A0A1D5NZN9	PID domain-containing protein OS=Gallus gallus OX=9031 GN=NOS1AP PE=4 SV=2	NOS1AP	0.605	Down	69.557	4.7	2	2	2	2	2	1.24619	0.753809
Biological Process	GO:0006904	9	vesicle docking involved in exocytosis	2.54	0.067295	Q5ZK87	t-SNARE coiled-coil homology domain-containing protein OS=Gallus gallus OX=9031 GN=STX16 PE=2 SV=1	STX16	0.622	Down	37.281	16.6	4	4	4	4	3	1.2333	0.766704
Biological Process	GO:0006904	9	vesicle docking involved in exocytosis	2.54	0.067295	A0A3Q2U4M6	Exocyst complex component 3 OS=Gallus gallus OX=9031 GN=EXOC3 PE=3 SV=1	EXOC3	1.55	Up	79.228	6.3	3	3	3	3	3	0.784447	1.21555
Biological Process	GO:0006904	9	vesicle docking involved in exocytosis	2.54	0.067295	E1BT75	Exocyst complex component 7 OS=Gallus gallus OX=9031 GN=EXOC7 PE=3 SV=3	EXOC7	1.645	Up	75.225	6.3	3	3	3	3	3	0.756012	1.24399
Biological Process	GO:0006904	9	vesicle docking involved in exocytosis	2.54	0.067295	Q5ZJ43	Exocyst complex component 8 OS=Gallus gallus OX=9031 GN=EXOC8 PE=2 SV=1	EXOC8	1.513	Up	80.429	4.1	2	2	2	2	2	0.795945	1.20406
Biological Process	GO:0050878	4	regulation of body fluid levels	1.57	0.0672595	Q02020	Fibrinogen beta chain (Fragment) OS=Gallus gallus OX=9031 GN=FGB PE=1 SV=1	FGB	0.589	Down	52.678	75.8	31	29	31	29	28	1.25894	0.741059
Biological Process	GO:0043270	7	positive regulation of ion transport	1.82	0.0678246	A0A1D5PNE9	AKAP9 protein (Fragment) OS=Odontophorus gujanensis OX=886794 GN=Akap9 PE=4 SV=1	Akap9	1.798	Up	455.44	10.7	35	35	35	19	34	0.714728	1.28527
Biological Process	GO:0008610	5	lipid biosynthetic process	1.44	0.0664678	A0A1D5PKG1	AB hydrolase-1 domain-containing protein OS=Gallus gallus OX=9031 GN=ABHD4 PE=4 SV=2	ABHD4	1.769	Up	43.793	24.9	6	6	6	4	6	0.722304	1.2777
Biological Process	GO:0034109	5	homotypic cell-cell adhesion	3	0.0730469	Q02020	Fibrinogen beta chain (Fragment) OS=Gallus gallus OX=9031 GN=FGB PE=1 SV=1	FGB	0.589	Down	52.678	75.8	31	29	31	29	28	1.25894	0.741059
Biological Process	GO:0014075	6	response to amine	3	0.0730469	F1NX32	Glycine cleavage system P protein OS=Gallus gallus OX=9031 GN=GLDC PE=3 SV=3	GLDC	0.641	Down	111.8	56.4	41	41	41	41	41	1.2191	0.780896
Biological Process	GO:0048608	7	reproductive structure development	1.49	0.0798615	F1NNP0	CP4B1 protein (Fragment) OS=Odontophorus gujanensis OX=886794 GN=Cyp4b1_0 PE=3 SV=1	Cyp4b1_0	2.111	Up	57.556	51	20	20	20	16	20	0.642812	1.35719
Biological Process	GO:0048608	7	reproductive structure development	1.49	0.0798615	F1NER9	Glycoprotein IIIb OS=Gallus gallus OX=9031 GN=CD36 PE=3 SV=3	CD36	1.551	Up	52.637	13.8	6	6	6	5	6	0.784086	1.21591
Biological Process	GO:0048608	7	reproductive structure development	1.49	0.0798615	E1C420	3-hydroxy-3-methylglutaryl coenzyme A reductase OS=Gallus gallus OX=9031 GN=HMGCR PE=3 SV=3	HMGCR	0.59	Down	101.33	14	10	10	10	9	10	1.25798	0.742019
Biological Process	GO:0048608	7	reproductive structure development	1.49	0.0798615	E1C040	HECT-type E3 ubiquitin transferase OS=Gallus gallus OX=9031 GN=HECTD1 PE=3 SV=4	HECTD1	1.706	Up	284.96	5.8	11	11	11	8	11	0.739105	1.2609
Biological Process	GO:0048608	7	reproductive structure development	1.49	0.0798615	E1BZE1	FETUA protein (Fragment) OS=Odontophorus gujanensis OX=886794 GN=Ahsg PE=4 SV=1	Ahsg	0.585	Down	37.2	29.4	6	6	6	5	4	1.26217	0.737827
Biological Process	GO:0048608	7	reproductive structure development	1.49	0.0798615	A0A3Q2UKP2	MG2 domain-containing protein OS=Gallus gallus OX=9031 PE=4 SV=1	--	0.614	Down	20.305	32.8	8	8	8	8	7	1.2393	0.760703
Biological Process	GO:0048608	7	reproductive structure development	1.49	0.0798615	A0A3Q2UB91	ELMO domain-containing protein OS=Gallus gallus OX=9031 GN=ELMO2 PE=4 SV=1	ELMO2	1.655	Up	82.861	6.5	3	2	3	2	3	0.753196	1.2468
Biological Process	GO:0048608	7	reproductive structure development	1.49	0.0798615	A0A3Q2UEG8	A2M domain-containing protein OS=Gallus gallus OX=9031 PE=4 SV=1	--	0.628	Down	16.869	25.2	3	2	3	3	3	1.22878	0.771216
Biological Process	GO:0048608	7	reproductive structure development	1.49	0.0798615	A0A1L1RWG9	IF rod domain-containing protein OS=Gallus gallus OX=9031 GN=KRT24 PE=3 SV=2	KRT24	0.436	Down	46.038	15.4	6	4	6	5	5	1.39244	0.607565
Biological Process	GO:0048608	7	reproductive structure development	1.49	0.0798615	A0A1D5PZA1	ATP-dependent helicase ATRX OS=Gallus gallus OX=9031 GN=ATRX PE=4 SV=1	ATRX	1.517	Up	269.91	3.8	6	6	6	4	5	0.794643	1.20536
Biological Process	GO:0048608	7	reproductive structure development	1.49	0.0798615	A0A1D5PXV5	Transcription factor OS=Gallus gallus OX=9031 GN=SP1 PE=2 SV=1	SP1	0.332	Down	77.568	4.4	2	2	2	2	2	1.50118	0.498821
Biological Process	GO:0048608	7	reproductive structure development	1.49	0.0798615	A0A1D5PNE9	AKAP9 protein (Fragment) OS=Odontophorus gujanensis OX=886794 GN=Akap9 PE=4 SV=1	Akap9	1.798	Up	455.44	10.7	35	35	35	19	34	0.714728	1.28527
Biological Process	GO:0048608	7	reproductive structure development	1.49	0.0798615	A0A3Q2U743	A2M_recep domain-containing protein OS=Gallus gallus OX=9031 PE=4 SV=1	--	0.66	Down	61.085	29.9	14	9	14	14	13	1.2045	0.795505
Biological Process	GO:0048608	7	reproductive structure development	1.49	0.0798615	A0A1D5PJG5	Protein polybromo-1 OS=Gallus gallus OX=9031 GN=PBRM1 PE=4 SV=2	PBRM1	0.642	Down	181.91	2.7	3	3	3	3	2	1.21806	0.781941
Biological Process	GO:0043039	10	tRNA aminoacylation	2.08	0.0772945	R4GJ59	Seryl-tRNA synthetase OS=Gallus gallus OX=9031 GN=SARS PE=3 SV=2	SARS	1.725	Up	71.294	37.6	20	20	20	19	20	0.733989	1.26601
Biological Process	GO:0043039	10	tRNA aminoacylation	2.08	0.0772945	F1NJU7	Tyrosine--tRNA ligase OS=Gallus gallus OX=9031 GN=YARS PE=3 SV=3	YARS	1.675	Up	60.147	59.7	27	26	27	22	27	0.747615	1.25239
Biological Process	GO:0043039	10	tRNA aminoacylation	2.08	0.0772945	A0A3Q2UG33	Isoleucyl-tRNA synthetase OS=Gallus gallus OX=9031 GN=IARS PE=3 SV=1	IARS	2.267	Up	144.77	44.7	47	46	47	39	46	0.612231	1.38777
Biological Process	GO:0043039	10	tRNA aminoacylation	2.08	0.0772945	A0A3Q2U4V3	Tryptophanyl-tRNA synthetase OS=Gallus gallus OX=9031 GN=LOC101750690 PE=3 SV=1	LOC101750690	0.649	Down	36.743	19.1	4	4	4	2	4	1.21253	0.787466
Biological Process	GO:0043039	10	tRNA aminoacylation	2.08	0.0772945	A0A1D6UPQ3	Threonyl-tRNA synthetase OS=Gallus gallus OX=9031 GN=TARS PE=3 SV=1	TARS	1.591	Up	90.648	28.7	19	16	19	17	19	0.771971	1.22803
Biological Process	GO:0043039	10	tRNA aminoacylation	2.08	0.0772945	A0A1D5PM39	Inorganic diphosphatase OS=Gallus gallus OX=9031 GN=PPA2 PE=3 SV=2	PPA2	0.582	Down	51.156	33.5	13	12	12	12	12	1.26412	0.735881
Biological Process	GO:0043039	10	tRNA aminoacylation	2.08	0.0772945	A0A1D5PC90	Histidine--tRNA ligase OS=Gallus gallus OX=9031 GN=HARS PE=3 SV=1	HARS	1.69	Up	56.684	20.6	10	4	10	9	10	0.743617	1.25638
Biological Process	GO:0072376	6	protein activation cascade	2.08	0.0772945	Q02020	Fibrinogen beta chain (Fragment) OS=Gallus gallus OX=9031 GN=FGB PE=1 SV=1	FGB	0.589	Down	52.678	75.8	31	29	31	29	28	1.25894	0.741059
Biological Process	GO:0072376	6	protein activation cascade	2.08	0.0772945	F1NXV6	Coagulation factor II OS=Gallus gallus OX=9031 GN=F2 PE=4 SV=2	F2	0.614	Down	73.106	31.7	16	16	16	16	14	1.23932	0.760676
Biological Process	GO:0072376	6	protein activation cascade	2.08	0.0772945	E1BV78	Fibrinogen C-terminal domain-containing protein OS=Gallus gallus OX=9031 GN=FGG PE=4 SV=2	FGG	0.613	Down	49.954	64.2	29	29	29	29	28	1.23977	0.760227
Biological Process	GO:0072376	6	protein activation cascade	2.08	0.0772945	A0A3Q3AGK3	Ig-like domain-containing protein OS=Gallus gallus OX=9031 PE=4 SV=1	--	1.626	Up	10.261	44.4	2	2	2	2	2	0.761717	1.23828
Biological Process	GO:0072376	6	protein activation cascade	2.08	0.0772945	A0A3Q2UKP2	MG2 domain-containing protein OS=Gallus gallus OX=9031 PE=4 SV=1	--	0.614	Down	20.305	32.8	8	8	8	8	7	1.2393	0.760703
Biological Process	GO:0072376	6	protein activation cascade	2.08	0.0772945	A0A3Q2UEG8	A2M domain-containing protein OS=Gallus gallus OX=9031 PE=4 SV=1	--	0.628	Down	16.869	25.2	3	2	3	3	3	1.22878	0.771216
Biological Process	GO:0072376	6	protein activation cascade	2.08	0.0772945	A0A3Q2U743	A2M_recep domain-containing protein OS=Gallus gallus OX=9031 PE=4 SV=1	--	0.66	Down	61.085	29.9	14	9	14	14	13	1.2045	0.795505
Biological Process	GO:0043038	8	amino acid activation	2.08	0.0772945	R4GJ59	Seryl-tRNA synthetase OS=Gallus gallus OX=9031 GN=SARS PE=3 SV=2	SARS	1.725	Up	71.294	37.6	20	20	20	19	20	0.733989	1.26601
Biological Process	GO:0048608	7	reproductive structure development	1.49	0.0798615	F1NPF7	PH domain-containing protein OS=Gallus gallus OX=9031 GN=FERMT1 PE=3 SV=2	FERMT1	0.631	Down	77.435	17.7	10	9	9	9	7	1.22657	0.773425
Biological Process	GO:0048608	7	reproductive structure development	1.49	0.0798615	F1NQA5	Smg4_UPF3 domain-containing protein OS=Gallus gallus OX=9031 GN=UPF3B PE=3 SV=4	UPF3B	1.755	Up	56.926	9.4	3	3	3	3	2	0.726034	1.27397
Biological Process	GO:0048608	7	reproductive structure development	1.49	0.0798615	F1NT98	Phosphatidylinositol 3,4,5-trisphosphate 3-phosphatase and dual-specificity protein phosphatase PTEN OS=Gallus gallus OX=9031 GN=PTEN PE=3 SV=3	PTEN	1.564	Up	49.393	5.7	2	2	2	2	2	0.780028	1.21997
Biological Process	GO:0048608	7	reproductive structure development	1.49	0.0798615	F1NXP6	Caspase 8 OS=Gallus gallus OX=9031 PE=2 SV=1	--	1.774	Up	54.557	15.4	6	6	6	4	5	0.721016	1.27898
Biological Process	GO:0007565	5	female pregnancy	1.81	0.0816955	P28173	Amidophosphoribosyltransferase OS=Gallus gallus OX=9031 GN=PPAT PE=2 SV=1	PPAT	0.598	Down	56.257	37.3	15	15	15	15	14	1.25171	0.748291
Biological Process	GO:0007565	5	female pregnancy	1.81	0.0816955	F1NER9	Glycoprotein IIIb OS=Gallus gallus OX=9031 GN=CD36 PE=3 SV=3	CD36	1.551	Up	52.637	13.8	6	6	6	5	6	0.784086	1.21591
Biological Process	GO:0007565	5	female pregnancy	1.81	0.0816955	E1BTA0	Catechol O-methyltransferase OS=Gallus gallus OX=9031 GN=COMT PE=3 SV=1	COMT	0.641	Down	29.788	38.5	7	7	7	7	7	1.21908	0.780919
Biological Process	GO:0007565	5	female pregnancy	1.81	0.0816955	A0A3Q2UKP2	MG2 domain-containing protein OS=Gallus gallus OX=9031 PE=4 SV=1	--	0.614	Down	20.305	32.8	8	8	8	8	7	1.2393	0.760703
Biological Process	GO:0007565	5	female pregnancy	1.81	0.0816955	A0A3Q2UEG8	A2M domain-containing protein OS=Gallus gallus OX=9031 PE=4 SV=1	--	0.628	Down	16.869	25.2	3	2	3	3	3	1.22878	0.771216
Biological Process	GO:0007565	5	female pregnancy	1.81	0.0816955	A0A1D5PXV5	Transcription factor OS=Gallus gallus OX=9031 GN=SP1 PE=2 SV=1	SP1	0.332	Down	77.568	4.4	2	2	2	2	2	1.50118	0.498821
Biological Process	GO:0007565	5	female pregnancy	1.81	0.0816955	A0A3Q2U743	A2M_recep domain-containing protein OS=Gallus gallus OX=9031 PE=4 SV=1	--	0.66	Down	61.085	29.9	14	9	14	14	13	1.2045	0.795505
Biological Process	GO:0007565	5	female pregnancy	1.81	0.0816955	A0A1D5NY37	RASK GTPase (Fragment) OS=Leiothrix lutea OX=36275 GN=Kras PE=4 SV=1	Kras	2.165	Up	21.452	31.9	4	2	2	2	2	0.631953	1.36805
Biological Process	GO:0061458	6	reproductive system development	1.48	0.0805998	Q5F404	bcl-2 homologous antagonist/killer OS=Aythya fuligula OX=219594 GN=BAK1 PE=3 SV=1	BAK1	0.628	Down	24.991	13.9	2	2	2	2	2	1.22837	0.771634
Biological Process	GO:0061458	6	reproductive system development	1.48	0.0805998	Q5F3Z5	DnaJ homolog subfamily B member 6 OS=Gallus gallus OX=9031 GN=DNAJB6 PE=2 SV=1	DNAJB6	2.095	Up	36.675	11	3	3	3	3	3	0.6461	1.3539
Biological Process	GO:0061458	6	reproductive system development	1.48	0.0805998	F1NXP6	Caspase 8 OS=Gallus gallus OX=9031 PE=2 SV=1	--	1.774	Up	54.557	15.4	6	6	6	4	5	0.721016	1.27898
Biological Process	GO:0061458	6	reproductive system development	1.48	0.0805998	F1NT98	Phosphatidylinositol 3,4,5-trisphosphate 3-phosphatase and dual-specificity protein phosphatase PTEN OS=Gallus gallus OX=9031 GN=PTEN PE=3 SV=3	PTEN	1.564	Up	49.393	5.7	2	2	2	2	2	0.780028	1.21997
Biological Process	GO:0061458	6	reproductive system development	1.48	0.0805998	F1NQA5	Smg4_UPF3 domain-containing protein OS=Gallus gallus OX=9031 GN=UPF3B PE=3 SV=4	UPF3B	1.755	Up	56.926	9.4	3	3	3	3	2	0.726034	1.27397
Biological Process	GO:0061458	6	reproductive system development	1.48	0.0805998	F1NPF7	PH domain-containing protein OS=Gallus gallus OX=9031 GN=FERMT1 PE=3 SV=2	FERMT1	0.631	Down	77.435	17.7	10	9	9	9	7	1.22657	0.773425
Biological Process	GO:0043038	8	amino acid activation	2.08	0.0772945	F1NJU7	Tyrosine--tRNA ligase OS=Gallus gallus OX=9031 GN=YARS PE=3 SV=3	YARS	1.675	Up	60.147	59.7	27	26	27	22	27	0.747615	1.25239
Biological Process	GO:0061458	6	reproductive system development	1.48	0.0805998	F1NNP0	CP4B1 protein (Fragment) OS=Odontophorus gujanensis OX=886794 GN=Cyp4b1_0 PE=3 SV=1	Cyp4b1_0	2.111	Up	57.556	51	20	20	20	16	20	0.642812	1.35719
Biological Process	GO:0061458	6	reproductive system development	1.48	0.0805998	E1C420	3-hydroxy-3-methylglutaryl coenzyme A reductase OS=Gallus gallus OX=9031 GN=HMGCR PE=3 SV=3	HMGCR	0.59	Down	101.33	14	10	10	10	9	10	1.25798	0.742019
Biological Process	GO:0061458	6	reproductive system development	1.48	0.0805998	E1C040	HECT-type E3 ubiquitin transferase OS=Gallus gallus OX=9031 GN=HECTD1 PE=3 SV=4	HECTD1	1.706	Up	284.96	5.8	11	11	11	8	11	0.739105	1.2609
Biological Process	GO:0061458	6	reproductive system development	1.48	0.0805998	E1BZE1	FETUA protein (Fragment) OS=Odontophorus gujanensis OX=886794 GN=Ahsg PE=4 SV=1	Ahsg	0.585	Down	37.2	29.4	6	6	6	5	4	1.26217	0.737827
Biological Process	GO:0061458	6	reproductive system development	1.48	0.0805998	A0A3Q2UKP2	MG2 domain-containing protein OS=Gallus gallus OX=9031 PE=4 SV=1	--	0.614	Down	20.305	32.8	8	8	8	8	7	1.2393	0.760703
Biological Process	GO:0061458	6	reproductive system development	1.48	0.0805998	A0A3Q2UB91	ELMO domain-containing protein OS=Gallus gallus OX=9031 GN=ELMO2 PE=4 SV=1	ELMO2	1.655	Up	82.861	6.5	3	2	3	2	3	0.753196	1.2468
Biological Process	GO:0061458	6	reproductive system development	1.48	0.0805998	A0A3Q2UEG8	A2M domain-containing protein OS=Gallus gallus OX=9031 PE=4 SV=1	--	0.628	Down	16.869	25.2	3	2	3	3	3	1.22878	0.771216
Biological Process	GO:0061458	6	reproductive system development	1.48	0.0805998	A0A1L1RWG9	IF rod domain-containing protein OS=Gallus gallus OX=9031 GN=KRT24 PE=3 SV=2	KRT24	0.436	Down	46.038	15.4	6	4	6	5	5	1.39244	0.607565
Biological Process	GO:0061458	6	reproductive system development	1.48	0.0805998	A0A1D5PZA1	ATP-dependent helicase ATRX OS=Gallus gallus OX=9031 GN=ATRX PE=4 SV=1	ATRX	1.517	Up	269.91	3.8	6	6	6	4	5	0.794643	1.20536
Biological Process	GO:0061458	6	reproductive system development	1.48	0.0805998	A0A1D5PXV5	Transcription factor OS=Gallus gallus OX=9031 GN=SP1 PE=2 SV=1	SP1	0.332	Down	77.568	4.4	2	2	2	2	2	1.50118	0.498821
Biological Process	GO:0061458	6	reproductive system development	1.48	0.0805998	A0A1D5PNE9	AKAP9 protein (Fragment) OS=Odontophorus gujanensis OX=886794 GN=Akap9 PE=4 SV=1	Akap9	1.798	Up	455.44	10.7	35	35	35	19	34	0.714728	1.28527
Biological Process	GO:0061458	6	reproductive system development	1.48	0.0805998	A0A3Q2U743	A2M_recep domain-containing protein OS=Gallus gallus OX=9031 PE=4 SV=1	--	0.66	Down	61.085	29.9	14	9	14	14	13	1.2045	0.795505
Biological Process	GO:0061458	6	reproductive system development	1.48	0.0805998	A0A1D5PJG5	Protein polybromo-1 OS=Gallus gallus OX=9031 GN=PBRM1 PE=4 SV=2	PBRM1	0.642	Down	181.91	2.7	3	3	3	3	2	1.21806	0.781941
Biological Process	GO:0048608	7	reproductive structure development	1.49	0.0798615	Q5F404	bcl-2 homologous antagonist/killer OS=Aythya fuligula OX=219594 GN=BAK1 PE=3 SV=1	BAK1	0.628	Down	24.991	13.9	2	2	2	2	2	1.22837	0.771634
Biological Process	GO:0048608	7	reproductive structure development	1.49	0.0798615	Q5F3Z5	DnaJ homolog subfamily B member 6 OS=Gallus gallus OX=9031 GN=DNAJB6 PE=2 SV=1	DNAJB6	2.095	Up	36.675	11	3	3	3	3	3	0.6461	1.3539
Biological Process	GO:0061458	6	reproductive system development	1.48	0.0805998	F1NER9	Glycoprotein IIIb OS=Gallus gallus OX=9031 GN=CD36 PE=3 SV=3	CD36	1.551	Up	52.637	13.8	6	6	6	5	6	0.784086	1.21591
Biological Process	GO:0043038	8	amino acid activation	2.08	0.0772945	A0A3Q2UG33	Isoleucyl-tRNA synthetase OS=Gallus gallus OX=9031 GN=IARS PE=3 SV=1	IARS	2.267	Up	144.77	44.7	47	46	47	39	46	0.612231	1.38777
Biological Process	GO:0043038	8	amino acid activation	2.08	0.0772945	A0A3Q2U4V3	Tryptophanyl-tRNA synthetase OS=Gallus gallus OX=9031 GN=LOC101750690 PE=3 SV=1	LOC101750690	0.649	Down	36.743	19.1	4	4	4	2	4	1.21253	0.787466
Biological Process	GO:0043038	8	amino acid activation	2.08	0.0772945	A0A1D6UPQ3	Threonyl-tRNA synthetase OS=Gallus gallus OX=9031 GN=TARS PE=3 SV=1	TARS	1.591	Up	90.648	28.7	19	16	19	17	19	0.771971	1.22803
Biological Process	GO:0080134	5	regulation of response to stress	1.28	0.0762921	A0A1L1RVP3	CHCH domain-containing protein OS=Gallus gallus OX=9031 GN=CHCHD2P9 PE=4 SV=1	CHCHD2P9	0.596	Down	15.248	29.1	3	3	3	3	3	1.25347	0.746525
Biological Process	GO:0080134	5	regulation of response to stress	1.28	0.0762921	H9L3K3	RNA-specific Adenosine deaminase Transcript variant M OS=Gallus gallus OX=9031 GN=ADAR1 PE=2 SV=1	ADAR1	1.689	Up	121.77	4.5	4	4	4	4	4	0.743643	1.25636
Biological Process	GO:0080134	5	regulation of response to stress	1.28	0.0762921	A0A1D5PZA1	ATP-dependent helicase ATRX OS=Gallus gallus OX=9031 GN=ATRX PE=4 SV=1	ATRX	1.517	Up	269.91	3.8	6	6	6	4	5	0.794643	1.20536
Biological Process	GO:0080134	5	regulation of response to stress	1.28	0.0762921	F1N914	Pyrroline-5-carboxylate reductase OS=Gallus gallus OX=9031 GN=PYCR1 PE=3 SV=4	PYCR1	22.009	Up	32.954	50	11	11	11	5	11	0.086923	1.91308
Biological Process	GO:0080134	5	regulation of response to stress	1.28	0.0762921	A0A3Q3ANE2	CARD_2 domain-containing protein OS=Gallus gallus OX=9031 GN=MAVS PE=4 SV=1	MAVS	0.637	Down	63.863	13.1	4	4	4	4	3	1.22178	0.778223
Biological Process	GO:0080134	5	regulation of response to stress	1.28	0.0762921	A0A1D5PDT3	Calcium-transporting ATPase OS=Gallus gallus OX=9031 GN=ATP2B4 PE=3 SV=2	ATP2B4	1.677	Up	124.08	10	8	3	3	2	3	0.747029	1.25297
Biological Process	GO:0080134	5	regulation of response to stress	1.28	0.0762921	A0A3Q2TXM6	Protein kinase domain-containing protein OS=Gallus gallus OX=9031 GN=MAP2K3 PE=3 SV=1	MAP2K3	1.804	Up	39.361	14.7	4	3	4	3	3	0.71324	1.28676
Biological Process	GO:0080134	5	regulation of response to stress	1.28	0.0762921	A0A3Q2U743	A2M_recep domain-containing protein OS=Gallus gallus OX=9031 PE=4 SV=1	--	0.66	Down	61.085	29.9	14	9	14	14	13	1.2045	0.795505
Biological Process	GO:0080134	5	regulation of response to stress	1.28	0.0762921	A0A1D5P5I0	RNA helicase OS=Gallus gallus OX=9031 GN=IFIH1 PE=3 SV=1	IFIH1	1.661	Up	125.03	17.5	14	14	14	12	14	0.751483	1.24852
Biological Process	GO:0080134	5	regulation of response to stress	1.28	0.0762921	A0A1D5NZ72	TRAF-type zinc finger domain containing 1 OS=Meleagris gallopavo OX=9103 GN=TRAFD1 PE=4 SV=2	TRAFD1	0.652	Down	65.263	7.7	3	3	3	3	2	1.21091	0.789085
Biological Process	GO:0080134	5	regulation of response to stress	1.28	0.0762921	A0A1D5NYF3	Adipocyte-type fatty acid-binding protein OS=Gallus gallus OX=9031 GN=FABP4 PE=3 SV=1	FABP4	1.525	Up	14.921	24.2	2	2	2	2	2	0.791943	1.20806
Biological Process	GO:0080134	5	regulation of response to stress	1.28	0.0762921	A0A1D5NY37	RASK GTPase (Fragment) OS=Leiothrix lutea OX=36275 GN=Kras PE=4 SV=1	Kras	2.165	Up	21.452	31.9	4	2	2	2	2	0.631953	1.36805
Biological Process	GO:0080134	5	regulation of response to stress	1.28	0.0762921	A0A1D5PMP3	ANK_REP_REGION domain-containing protein OS=Gallus gallus OX=9031 GN=UACA PE=4 SV=2	UACA	1.663	Up	153.92	2.3	2	2	2	2	2	0.751151	1.24885
Biological Process	GO:0030168	7	platelet activation	2.19	0.0740282	Q02020	Fibrinogen beta chain (Fragment) OS=Gallus gallus OX=9031 GN=FGB PE=1 SV=1	FGB	0.589	Down	52.678	75.8	31	29	31	29	28	1.25894	0.741059
Biological Process	GO:0080134	5	regulation of response to stress	1.28	0.0762921	A0A1L4FLT3	Toll-like receptor 3 OS=Gallus gallus OX=9031 GN=TLR3 PE=3 SV=1	TLR3	2.042	Up	102.55	7.7	5	5	5	4	4	0.657443	1.34256
Biological Process	GO:0030168	7	platelet activation	2.19	0.0740282	F1NXV6	Coagulation factor II OS=Gallus gallus OX=9031 GN=F2 PE=4 SV=2	F2	0.614	Down	73.106	31.7	16	16	16	16	14	1.23932	0.760676
Biological Process	GO:0030168	7	platelet activation	2.19	0.0740282	E1BV78	Fibrinogen C-terminal domain-containing protein OS=Gallus gallus OX=9031 GN=FGG PE=4 SV=2	FGG	0.613	Down	49.954	64.2	29	29	29	29	28	1.23977	0.760227
Biological Process	GO:0030168	7	platelet activation	2.19	0.0740282	A0A1D5PR96	RAP2B, member of RAS oncogene family OS=Gallus gallus OX=9031 PE=4 SV=2	--	0.612	Down	13.557	21.2	2	2	2	2	2	1.24051	0.759488
Biological Process	GO:1902743	8	regulation of lamellipodium organization	2.19	0.0740282	H9L0D7	Wiskott-Aldrich syndrome protein family member OS=Gallus gallus OX=9031 GN=WASF2 PE=3 SV=2	WASF2	0.583	Down	54.485	7.6	2	2	2	2	2	1.26316	0.736839
Biological Process	GO:1902743	8	regulation of lamellipodium organization	2.19	0.0740282	F1NL38	Histidine-rich glycoprotein OS=Gallus gallus OX=9031 PE=2 SV=1	--	2.337	Up	123.03	21.7	16	16	16	14	16	0.599429	1.40057
Biological Process	GO:1902743	8	regulation of lamellipodium organization	2.19	0.0740282	F1P0L9	Protein kinase C OS=Gallus gallus OX=9031 GN=PRKCI PE=3 SV=3	PRKCI	1.625	Up	52.834	5.8	2	2	2	2	2	0.761834	1.23817
Biological Process	GO:1902743	8	regulation of lamellipodium organization	2.19	0.0740282	E1BS96	Actin binding LIM protein 1 OS=Meleagris gallopavo OX=9103 GN=ABLIM1 PE=4 SV=1	ABLIM1	0.628	Down	82.907	5.6	3	3	3	2	3	1.22868	0.77132
Biological Process	GO:1902743	8	regulation of lamellipodium organization	2.19	0.0740282	A0A3Q3AAP1	LOW QUALITY PROTEIN: wiskott-Aldrich syndrome protein-like OS=Aythya fuligula OX=219594 GN=LOC116501663 PE=4 SV=1	LOC116501663	0.613	Down	47.373	6.8	2	2	2	2	2	1.24025	0.75975
Biological Process	GO:0046500	6	S-adenosylmethionine metabolic process	3	0.0730469	E1BTA0	Catechol O-methyltransferase OS=Gallus gallus OX=9031 GN=COMT PE=3 SV=1	COMT	0.641	Down	29.788	38.5	7	7	7	7	7	1.21908	0.780919
Biological Process	GO:0046500	6	S-adenosylmethionine metabolic process	3	0.0730469	A0A3Q3AUJ9	S-adenosylmethionine synthase OS=Hirundo rustica rustica OX=333673 GN=DUI87_32082 PE=3 SV=1	DUI87_32082	1.908	Up	28.863	9	2	2	2	2	2	0.687649	1.31235
Biological Process	GO:0046500	6	S-adenosylmethionine metabolic process	3	0.0730469	A0A3Q2U3Q5	Methionine adenosyltransferase OS=Gallus gallus OX=9031 GN=MAT2A PE=3 SV=1	MAT2A	2.056	Up	20.501	32.6	5	2	2	2	2	0.654458	1.34554
Biological Process	GO:0006813	8	potassium ion transport	3	0.0730469	F1NSV6	Sodium/potassium-transporting ATPase subunit beta OS=Gallus gallus OX=9031 GN=ATP1B1 PE=3 SV=3	ATP1B1	0.57	Down	34.924	38.7	9	9	9	9	8	1.27366	0.726336
Biological Process	GO:0006813	8	potassium ion transport	3	0.0730469	A0A1D5PU80	Sodium/potassium-transporting ATPase subunit alpha OS=Gallus gallus OX=9031 GN=ATP1A1 PE=3 SV=1	ATP1A1	0.584	Down	112.46	43	35	35	35	35	33	1.26245	0.737546
Biological Process	GO:0006813	8	potassium ion transport	3	0.0730469	A0A1D5P3Q2	Transmembrane protein 38B OS=Phasianus colchicus OX=9054 PE=3 SV=1	--	1.579	Up	29.145	15.5	2	2	2	2	2	0.775354	1.22465
Biological Process	GO:0014075	6	response to amine	3	0.0730469	Q90635	Dihydropyrimidinase-related protein 2 OS=Gallus gallus OX=9031 GN=DPYSL2 PE=2 SV=1	DPYSL2	0.612	Down	62.33	54	21	18	21	20	19	1.24032	0.75968
Biological Process	GO:0030168	7	platelet activation	2.19	0.0740282	F1NL38	Histidine-rich glycoprotein OS=Gallus gallus OX=9031 PE=2 SV=1	--	2.337	Up	123.03	21.7	16	16	16	14	16	0.599429	1.40057
Biological Process	GO:0014075	6	response to amine	3	0.0730469	P05083	Argininosuccinate lyase OS=Gallus gallus OX=9031 GN=ASL2 PE=2 SV=1	ASL2	1.562	Up	51.043	16.7	5	5	5	3	5	0.780731	1.21927
Biological Process	GO:0080134	5	regulation of response to stress	1.28	0.0762921	A0A3Q2UEG8	A2M domain-containing protein OS=Gallus gallus OX=9031 PE=4 SV=1	--	0.628	Down	16.869	25.2	3	2	3	3	3	1.22878	0.771216
Biological Process	GO:0080134	5	regulation of response to stress	1.28	0.0762921	Q5ZKN1	Cyclin-dependent kinase 9 OS=Gallus gallus OX=9031 GN=CDK9 PE=2 SV=1	CDK9	0.248	Down	42.802	7.8	3	2	2	2	2	1.60242	0.39758
Biological Process	GO:0043038	8	amino acid activation	2.08	0.0772945	A0A1D5PM39	Inorganic diphosphatase OS=Gallus gallus OX=9031 GN=PPA2 PE=3 SV=2	PPA2	0.582	Down	51.156	33.5	13	12	12	12	12	1.26412	0.735881
Biological Process	GO:0043038	8	amino acid activation	2.08	0.0772945	A0A1D5PC90	Histidine--tRNA ligase OS=Gallus gallus OX=9031 GN=HARS PE=3 SV=1	HARS	1.69	Up	56.684	20.6	10	4	10	9	10	0.743617	1.25638
Biological Process	GO:0080134	5	regulation of response to stress	1.28	0.0762921	R4GFU1	Poly [ADP-ribose] polymerase OS=Gallus gallus OX=9031 GN=PARP14 PE=3 SV=3	PARP14	1.737	Up	205.02	3.3	5	2	2	2	2	0.730795	1.2692
Biological Process	GO:0080134	5	regulation of response to stress	1.28	0.0762921	Q5ZLM5	Transmembrane 9 superfamily member OS=Gallus gallus OX=9031 GN=TM9SF2L PE=2 SV=1	TM9SF2L	2.585	Up	74.082	8.8	5	3	3	3	2	0.557882	1.44212
Biological Process	GO:0080134	5	regulation of response to stress	1.28	0.0762921	Q5ZJU4	Ubiquitin-related modifier 1 OS=Gallus gallus OX=9031 GN=URM1 PE=3 SV=1	URM1	4.137	Up	11.427	30.7	2	2	2	2	2	0.389327	1.61067
Biological Process	GO:0080134	5	regulation of response to stress	1.28	0.0762921	Q5ZJL9	Deoxynucleoside triphosphate triphosphohydrolase SAMHD1 OS=Gallus gallus OX=9031 GN=SAMHD1 PE=2 SV=2	SAMHD1	1.723	Up	70.232	18.2	7	7	7	5	7	0.73454	1.26546
Biological Process	GO:0080134	5	regulation of response to stress	1.28	0.0762921	Q5F404	bcl-2 homologous antagonist/killer OS=Aythya fuligula OX=219594 GN=BAK1 PE=3 SV=1	BAK1	0.628	Down	24.991	13.9	2	2	2	2	2	1.22837	0.771634
Biological Process	GO:0080134	5	regulation of response to stress	1.28	0.0762921	Q5F3Z5	DnaJ homolog subfamily B member 6 OS=Gallus gallus OX=9031 GN=DNAJB6 PE=2 SV=1	DNAJB6	2.095	Up	36.675	11	3	3	3	3	3	0.6461	1.3539
Biological Process	GO:0080134	5	regulation of response to stress	1.28	0.0762921	Q5F3L5	Protein kinase domain-containing protein OS=Gallus gallus OX=9031 GN=NEK6 PE=2 SV=1	NEK6	1.635	Up	36.32	11.8	3	3	3	3	3	0.758949	1.24105
Biological Process	GO:0080134	5	regulation of response to stress	1.28	0.0762921	Q5F3B5	GNAQ protein (Fragment) OS=Cochlearius cochlearius OX=110676 GN=Gnaq PE=3 SV=1	Gnaq	1.59	Up	42.234	25.6	7	4	4	3	4	0.772103	1.2279
Biological Process	GO:0080134	5	regulation of response to stress	1.28	0.0762921	Q02020	Fibrinogen beta chain (Fragment) OS=Gallus gallus OX=9031 GN=FGB PE=1 SV=1	FGB	0.589	Down	52.678	75.8	31	29	31	29	28	1.25894	0.741059
Biological Process	GO:0080134	5	regulation of response to stress	1.28	0.0762921	P11682	Apolipoprotein B (Fragment) OS=Gallus gallus OX=9031 GN=APOB PE=2 SV=1	APOB	0.521	Down	50.847	39.7	16	2	2	2	2	1.3152	0.684798
Biological Process	GO:0080134	5	regulation of response to stress	1.28	0.0762921	Q7SZI5	Raftlin OS=Gallus gallus OX=9031 GN=RFTN1 PE=2 SV=3	RFTN1	1.689	Up	65.695	18.3	7	7	7	5	7	0.743722	1.25628
Biological Process	GO:0080134	5	regulation of response to stress	1.28	0.0762921	F1P2M6	Complement regulatory soluble protein OS=Gallus gallus OX=9031 GN=CRES PE=2 SV=1	CRES	0.644	Down	79.429	16.5	9	9	9	8	8	1.21688	0.783118
Biological Process	GO:0080134	5	regulation of response to stress	1.28	0.0762921	A0A3Q2UKP2	MG2 domain-containing protein OS=Gallus gallus OX=9031 PE=4 SV=1	--	0.614	Down	20.305	32.8	8	8	8	8	7	1.2393	0.760703
Biological Process	GO:0080134	5	regulation of response to stress	1.28	0.0762921	F1NXV6	Coagulation factor II OS=Gallus gallus OX=9031 GN=F2 PE=4 SV=2	F2	0.614	Down	73.106	31.7	16	16	16	16	14	1.23932	0.760676
Biological Process	GO:0080134	5	regulation of response to stress	1.28	0.0762921	F1NXB6	Peptidase_M14 domain-containing protein OS=Gallus gallus OX=9031 GN=CPB2 PE=3 SV=3	CPB2	0.613	Down	48.912	6.9	3	3	3	3	3	1.23958	0.760415
Biological Process	GO:0080134	5	regulation of response to stress	1.28	0.0762921	F1NV02	Apolipoprotein B OS=Gallus gallus OX=9031 GN=APOB PE=4 SV=2	APOB	0.573	Down	523.35	46.2	191	177	191	187	183	1.27179	0.728209
Biological Process	GO:0080134	5	regulation of response to stress	1.28	0.0762921	F1NT98	Phosphatidylinositol 3,4,5-trisphosphate 3-phosphatase and dual-specificity protein phosphatase PTEN OS=Gallus gallus OX=9031 GN=PTEN PE=3 SV=3	PTEN	1.564	Up	49.393	5.7	2	2	2	2	2	0.780028	1.21997
Biological Process	GO:0080134	5	regulation of response to stress	1.28	0.0762921	F1NSY0	Serine/threonine-protein kinase RIO3 OS=Gallus gallus OX=9031 GN=RIOK3 PE=3 SV=4	RIOK3	2.117	Up	58.528	14.7	5	5	5	3	4	0.641652	1.35835
Biological Process	GO:0080134	5	regulation of response to stress	1.28	0.0762921	F1NL38	Histidine-rich glycoprotein OS=Gallus gallus OX=9031 PE=2 SV=1	--	2.337	Up	123.03	21.7	16	16	16	14	16	0.599429	1.40057
Biological Process	GO:0080134	5	regulation of response to stress	1.28	0.0762921	F1NF64	CFAI factor (Fragment) OS=Odontophorus gujanensis OX=886794 GN=Cfi PE=4 SV=1	Cfi	0.61	Down	67.214	20	8	8	8	8	7	1.24217	0.75783
Biological Process	GO:0080134	5	regulation of response to stress	1.28	0.0762921	F1NER9	Glycoprotein IIIb OS=Gallus gallus OX=9031 GN=CD36 PE=3 SV=3	CD36	1.551	Up	52.637	13.8	6	6	6	5	6	0.784086	1.21591
Biological Process	GO:0080134	5	regulation of response to stress	1.28	0.0762921	F1NDU7	Transmembrane serine protease 6 OS=Phasianus colchicus OX=9054 PE=4 SV=1	--	2.04	Up	86.108	11.4	6	6	6	4	6	0.657919	1.34208
Biological Process	GO:0080134	5	regulation of response to stress	1.28	0.0762921	F1NAR5	SERPIN domain-containing protein OS=Gallus gallus OX=9031 GN=SERPINF2 PE=3 SV=3	SERPINF2	0.537	Down	56.973	24.9	8	8	8	8	8	1.30148	0.69852
Biological Process	GO:0080134	5	regulation of response to stress	1.28	0.0762921	E1C8M8	(S)-3-amino-2-methylpropionate transaminase OS=Gallus gallus OX=9031 GN=ABAT PE=3 SV=3	ABAT	0.519	Down	56.552	52	20	20	20	20	20	1.31624	0.683757
Biological Process	GO:0080134	5	regulation of response to stress	1.28	0.0762921	E1C420	3-hydroxy-3-methylglutaryl coenzyme A reductase OS=Gallus gallus OX=9031 GN=HMGCR PE=3 SV=3	HMGCR	0.59	Down	101.33	14	10	10	10	9	10	1.25798	0.742019
Biological Process	GO:0080134	5	regulation of response to stress	1.28	0.0762921	E1BZE1	FETUA protein (Fragment) OS=Odontophorus gujanensis OX=886794 GN=Ahsg PE=4 SV=1	Ahsg	0.585	Down	37.2	29.4	6	6	6	5	4	1.26217	0.737827
Biological Process	GO:0080134	5	regulation of response to stress	1.28	0.0762921	E1BV78	Fibrinogen C-terminal domain-containing protein OS=Gallus gallus OX=9031 GN=FGG PE=4 SV=2	FGG	0.613	Down	49.954	64.2	29	29	29	29	28	1.23977	0.760227
Biological Process	GO:0080134	5	regulation of response to stress	1.28	0.0762921	C5HV42	Calcitonin gene-related peptide type 1 receptor OS=Gallus gallus OX=9031 GN=CALCRL PE=2 SV=1	CALCRL	2.211	Up	52.791	5.5	2	2	2	2	2	0.622787	1.37721
Biological Process	GO:0080134	5	regulation of response to stress	1.28	0.0762921	F1NXP6	Caspase 8 OS=Gallus gallus OX=9031 PE=2 SV=1	--	1.774	Up	54.557	15.4	6	6	6	4	5	0.721016	1.27898
Biological Process	GO:0008610	5	lipid biosynthetic process	1.44	0.0664678	A0A1D5PF95	Phosphoethanolamine/phosphocholine phosphatase OS=Gallus gallus OX=9031 GN=PHOSPHO1 PE=3 SV=1	PHOSPHO1	2.484	Up	30.572	32.1	7	7	7	5	7	0.574127	1.42587
Biological Process	GO:0008610	5	lipid biosynthetic process	1.44	0.0664678	A0A1D5P2B1	Protein quaking OS=Gallus gallus OX=9031 GN=QKI PE=4 SV=2	QKI	1.543	Up	36.725	17.4	5	5	5	4	5	0.78646	1.21354
Biological Process	GO:0008610	5	lipid biosynthetic process	1.44	0.0664678	A0A1D5P061	Phosphorylase b kinase regulatory subunit OS=Gallus gallus OX=9031 GN=PHKA1 PE=3 SV=2	PHKA1	1.825	Up	134.07	2.6	2	2	2	2	2	0.707895	1.29211
Biological Process	GO:0001523	9	retinoid metabolic process	2.21	0.0503127	F1NV02	Apolipoprotein B OS=Gallus gallus OX=9031 GN=APOB PE=4 SV=2	APOB	0.573	Down	523.35	46.2	191	177	191	187	183	1.27179	0.728209
Biological Process	GO:0001523	9	retinoid metabolic process	2.21	0.0503127	E1BTL3	Retinol dehydrogenase 12 OS=Amazona aestiva OX=12930 GN=AAES_41604 PE=3 SV=1	AAES_41604	0.665	Down	36.068	13.8	4	4	4	4	4	1.20135	0.79865
Biological Process	GO:0001523	9	retinoid metabolic process	2.21	0.0503127	A0A1L1RVS8	Cytochrome P450, family 2, subfamily J, polypeptide 22 OS=Gallirallus okinawae OX=547194 PE=3 SV=1	--	1.913	Up	56.466	34	15	5	5	5	5	0.686638	1.31336
Biological Process	GO:0001523	9	retinoid metabolic process	2.21	0.0503127	A0A1D5P7M2	Retinol saturase OS=Phasianus colchicus OX=9054 PE=4 SV=1	--	1.727	Up	67.66	30.8	17	17	17	13	17	0.733404	1.2666
Biological Process	GO:0001954	8	positive regulation of cell-matrix adhesion	2.8	0.0498134	F1NPF7	PH domain-containing protein OS=Gallus gallus OX=9031 GN=FERMT1 PE=3 SV=2	FERMT1	0.631	Down	77.435	17.7	10	9	9	9	7	1.22657	0.773425
Biological Process	GO:0001954	8	positive regulation of cell-matrix adhesion	2.8	0.0498134	F1NL38	Histidine-rich glycoprotein OS=Gallus gallus OX=9031 PE=2 SV=1	--	2.337	Up	123.03	21.7	16	16	16	14	16	0.599429	1.40057
Biological Process	GO:0001954	8	positive regulation of cell-matrix adhesion	2.8	0.0498134	F1NER9	Glycoprotein IIIb OS=Gallus gallus OX=9031 GN=CD36 PE=3 SV=3	CD36	1.551	Up	52.637	13.8	6	6	6	5	6	0.784086	1.21591
Biological Process	GO:0001954	8	positive regulation of cell-matrix adhesion	2.8	0.0498134	E1BQN6	Protein kinase C OS=Gallus gallus OX=9031 GN=PRKCZ PE=3 SV=1	PRKCZ	1.869	Up	68.248	6.9	3	3	3	2	3	0.69717	1.30283
Biological Process	GO:1903524	7	positive regulation of blood circulation	2.8	0.0498134	Q02020	Fibrinogen beta chain (Fragment) OS=Gallus gallus OX=9031 GN=FGB PE=1 SV=1	FGB	0.589	Down	52.678	75.8	31	29	31	29	28	1.25894	0.741059
Biological Process	GO:1903524	7	positive regulation of blood circulation	2.8	0.0498134	E1BV78	Fibrinogen C-terminal domain-containing protein OS=Gallus gallus OX=9031 GN=FGG PE=4 SV=2	FGG	0.613	Down	49.954	64.2	29	29	29	29	28	1.23977	0.760227
Biological Process	GO:1903524	7	positive regulation of blood circulation	2.8	0.0498134	A0A1D5PU80	Sodium/potassium-transporting ATPase subunit alpha OS=Gallus gallus OX=9031 GN=ATP1A1 PE=3 SV=1	ATP1A1	0.584	Down	112.46	43	35	35	35	35	33	1.26245	0.737546
Biological Process	GO:1903524	7	positive regulation of blood circulation	2.8	0.0498134	A0A1D5NZN9	PID domain-containing protein OS=Gallus gallus OX=9031 GN=NOS1AP PE=4 SV=2	NOS1AP	0.605	Down	69.557	4.7	2	2	2	2	2	1.24619	0.753809
Biological Process	GO:0045071	8	negative regulation of viral genome replication	2.8	0.0498134	A0A3Q2UI36	Mx protein (Fragment) OS=Gallus gallus OX=9031 GN=Mx PE=2 SV=1	Mx	4.296	Up	76.453	10.7	6	6	6	2	6	0.377678	1.62232
Biological Process	GO:0045071	8	negative regulation of viral genome replication	2.8	0.0498134	H9L3K3	RNA-specific Adenosine deaminase Transcript variant M OS=Gallus gallus OX=9031 GN=ADAR1 PE=2 SV=1	ADAR1	1.689	Up	121.77	4.5	4	4	4	4	4	0.743643	1.25636
Biological Process	GO:0045071	8	negative regulation of viral genome replication	2.8	0.0498134	A0A1D5PIT4	Lipocln_cytosolic_FA-bd_dom domain-containing protein OS=Gallus gallus OX=9031 GN=PTGDS PE=3 SV=1	PTGDS	0.551	Down	20.873	27	4	4	4	4	4	1.28912	0.710881
Biological Process	GO:0045071	8	negative regulation of viral genome replication	2.8	0.0498134	A0A3Q3ANE2	CARD_2 domain-containing protein OS=Gallus gallus OX=9031 GN=MAVS PE=4 SV=1	MAVS	0.637	Down	63.863	13.1	4	4	4	4	3	1.22178	0.778223
Biological Process	GO:0006953	7	acute-phase response	2.8	0.0498134	E1BZE1	FETUA protein (Fragment) OS=Odontophorus gujanensis OX=886794 GN=Ahsg PE=4 SV=1	Ahsg	0.585	Down	37.2	29.4	6	6	6	5	4	1.26217	0.737827
Biological Process	GO:0006953	7	acute-phase response	2.8	0.0498134	A0A3Q2UKP2	MG2 domain-containing protein OS=Gallus gallus OX=9031 PE=4 SV=1	--	0.614	Down	20.305	32.8	8	8	8	8	7	1.2393	0.760703
Biological Process	GO:0006953	7	acute-phase response	2.8	0.0498134	A0A3Q2UEG8	A2M domain-containing protein OS=Gallus gallus OX=9031 PE=4 SV=1	--	0.628	Down	16.869	25.2	3	2	3	3	3	1.22878	0.771216
Biological Process	GO:0006953	7	acute-phase response	2.8	0.0498134	A0A3Q2U743	A2M_recep domain-containing protein OS=Gallus gallus OX=9031 PE=4 SV=1	--	0.66	Down	61.085	29.9	14	9	14	14	13	1.2045	0.795505
Biological Process	GO:0048844	11	artery morphogenesis	3.5	0.0490432	P11682	Apolipoprotein B (Fragment) OS=Gallus gallus OX=9031 GN=APOB PE=2 SV=1	APOB	0.521	Down	50.847	39.7	16	2	2	2	2	1.3152	0.684798
Biological Process	GO:0048844	11	artery morphogenesis	3.5	0.0490432	F1NV02	Apolipoprotein B OS=Gallus gallus OX=9031 GN=APOB PE=4 SV=2	APOB	0.573	Down	523.35	46.2	191	177	191	187	183	1.27179	0.728209
Biological Process	GO:0048844	11	artery morphogenesis	3.5	0.0490432	C5HV42	Calcitonin gene-related peptide type 1 receptor OS=Gallus gallus OX=9031 GN=CALCRL PE=2 SV=1	CALCRL	2.211	Up	52.791	5.5	2	2	2	2	2	0.622787	1.37721
Biological Process	GO:0061337	8	cardiac conduction	3.5	0.0490432	F1NSV6	Sodium/potassium-transporting ATPase subunit beta OS=Gallus gallus OX=9031 GN=ATP1B1 PE=3 SV=3	ATP1B1	0.57	Down	34.924	38.7	9	9	9	9	8	1.27366	0.726336
Biological Process	GO:0061337	8	cardiac conduction	3.5	0.0490432	A0A1D5PU80	Sodium/potassium-transporting ATPase subunit alpha OS=Gallus gallus OX=9031 GN=ATP1A1 PE=3 SV=1	ATP1A1	0.584	Down	112.46	43	35	35	35	35	33	1.26245	0.737546
Biological Process	GO:0061337	8	cardiac conduction	3.5	0.0490432	A0A1D5PNE9	AKAP9 protein (Fragment) OS=Odontophorus gujanensis OX=886794 GN=Akap9 PE=4 SV=1	Akap9	1.798	Up	455.44	10.7	35	35	35	19	34	0.714728	1.28527
Biological Process	GO:0007478	10	leg disc morphogenesis	3.5	0.0490432	A0A3Q3AN15	ARID domain-containing protein OS=Gallus gallus OX=9031 GN=ARID1B PE=4 SV=1	ARID1B	0.648	Down	161.97	3.9	4	4	4	3	4	1.2139	0.786099
Biological Process	GO:0007478	10	leg disc morphogenesis	3.5	0.0490432	A0A1D5PSQ6	CP2C8 protein (Fragment) OS=Setophaga kirtlandii OX=298831 GN=Cyp2c8 PE=3 SV=1	Cyp2c8	0.517	Down	73.332	32.3	18	18	18	18	17	1.31865	0.68135
Biological Process	GO:0007478	10	leg disc morphogenesis	3.5	0.0490432	A0A1D5PJG5	Protein polybromo-1 OS=Gallus gallus OX=9031 GN=PBRM1 PE=4 SV=2	PBRM1	0.642	Down	181.91	2.7	3	3	3	3	2	1.21806	0.781941
Biological Process	GO:0001523	9	retinoid metabolic process	2.21	0.0503127	F6UW59	Apolipoprotein AIV OS=Gallus gallus OX=9031 GN=apoAIV PE=2 SV=1	apoAIV	3.349	Up	40.682	50	14	14	14	12	14	0.459847	1.54015
Biological Process	GO:0001523	9	retinoid metabolic process	2.21	0.0503127	P11682	Apolipoprotein B (Fragment) OS=Gallus gallus OX=9031 GN=APOB PE=2 SV=1	APOB	0.521	Down	50.847	39.7	16	2	2	2	2	1.3152	0.684798
Biological Process	GO:0002576	9	platelet degranulation	1.91	0.0505163	A0A3Q2U743	A2M_recep domain-containing protein OS=Gallus gallus OX=9031 PE=4 SV=1	--	0.66	Down	61.085	29.9	14	9	14	14	13	1.2045	0.795505
Biological Process	GO:0002576	9	platelet degranulation	1.91	0.0505163	A0A3Q2UEG8	A2M domain-containing protein OS=Gallus gallus OX=9031 PE=4 SV=1	--	0.628	Down	16.869	25.2	3	2	3	3	3	1.22878	0.771216
Biological Process	GO:0097164	4	ammonium ion metabolic process	1.85	0.0571552	F6UW59	Apolipoprotein AIV OS=Gallus gallus OX=9031 GN=apoAIV PE=2 SV=1	apoAIV	3.349	Up	40.682	50	14	14	14	12	14	0.459847	1.54015
Biological Process	GO:0097164	4	ammonium ion metabolic process	1.85	0.0571552	E1BXI0	Gamma-butyrobetaine hydroxylase OS=Gallus gallus OX=9031 GN=BBOX1 PE=3 SV=2	BBOX1	1.556	Up	49.425	42.5	12	12	12	11	12	0.782402	1.2176
Biological Process	GO:0097164	4	ammonium ion metabolic process	1.85	0.0571552	E1BTA0	Catechol O-methyltransferase OS=Gallus gallus OX=9031 GN=COMT PE=3 SV=1	COMT	0.641	Down	29.788	38.5	7	7	7	7	7	1.21908	0.780919
Biological Process	GO:0097164	4	ammonium ion metabolic process	1.85	0.0571552	E1BSV1	Dimethylglycine dehydrogenase OS=Phasianus colchicus OX=9054 PE=3 SV=1	--	0.594	Down	96.461	54	35	35	35	35	33	1.25504	0.744955
Biological Process	GO:0097164	4	ammonium ion metabolic process	1.85	0.0571552	E1BRU9	Carn_acyltransf domain-containing protein OS=Gallus gallus OX=9031 GN=CROT PE=3 SV=3	CROT	1.576	Up	70.06	37.7	17	17	17	16	16	0.776449	1.22355
Biological Process	GO:0097164	4	ammonium ion metabolic process	1.85	0.0571552	A0A3Q3AGL8	Choline-phosphate cytidylyltransferase OS=Gallus gallus OX=9031 GN=PCYT1A PE=3 SV=1	PCYT1A	1.502	Up	42.096	19.1	5	5	5	4	5	0.799336	1.20066
Biological Process	GO:0097164	4	ammonium ion metabolic process	1.85	0.0571552	A0A1D5PF95	Phosphoethanolamine/phosphocholine phosphatase OS=Gallus gallus OX=9031 GN=PHOSPHO1 PE=3 SV=1	PHOSPHO1	2.484	Up	30.572	32.1	7	7	7	5	7	0.574127	1.42587
Biological Process	GO:0097164	4	ammonium ion metabolic process	1.85	0.0571552	A0A1D5P061	Phosphorylase b kinase regulatory subunit OS=Gallus gallus OX=9031 GN=PHKA1 PE=3 SV=2	PHKA1	1.825	Up	134.07	2.6	2	2	2	2	2	0.707895	1.29211
Biological Process	GO:1903522	6	regulation of blood circulation	1.85	0.0571552	Q02020	Fibrinogen beta chain (Fragment) OS=Gallus gallus OX=9031 GN=FGB PE=1 SV=1	FGB	0.589	Down	52.678	75.8	31	29	31	29	28	1.25894	0.741059
Biological Process	GO:1903522	6	regulation of blood circulation	1.85	0.0571552	F1NSV6	Sodium/potassium-transporting ATPase subunit beta OS=Gallus gallus OX=9031 GN=ATP1B1 PE=3 SV=3	ATP1B1	0.57	Down	34.924	38.7	9	9	9	9	8	1.27366	0.726336
Biological Process	GO:1903522	6	regulation of blood circulation	1.85	0.0571552	E1BV78	Fibrinogen C-terminal domain-containing protein OS=Gallus gallus OX=9031 GN=FGG PE=4 SV=2	FGG	0.613	Down	49.954	64.2	29	29	29	29	28	1.23977	0.760227
Biological Process	GO:1903522	6	regulation of blood circulation	1.85	0.0571552	A0A1L1RVS8	Cytochrome P450, family 2, subfamily J, polypeptide 22 OS=Gallirallus okinawae OX=547194 PE=3 SV=1	--	1.913	Up	56.466	34	15	5	5	5	5	0.686638	1.31336
Biological Process	GO:1903522	6	regulation of blood circulation	1.85	0.0571552	A0A1D5PU80	Sodium/potassium-transporting ATPase subunit alpha OS=Gallus gallus OX=9031 GN=ATP1A1 PE=3 SV=1	ATP1A1	0.584	Down	112.46	43	35	35	35	35	33	1.26245	0.737546
Biological Process	GO:1903522	6	regulation of blood circulation	1.85	0.0571552	A0A1D5PNE9	AKAP9 protein (Fragment) OS=Odontophorus gujanensis OX=886794 GN=Akap9 PE=4 SV=1	Akap9	1.798	Up	455.44	10.7	35	35	35	19	34	0.714728	1.28527
Biological Process	GO:0007480	11	imaginal disc-derived leg morphogenesis	3.5	0.0490432	A0A3Q3AN15	ARID domain-containing protein OS=Gallus gallus OX=9031 GN=ARID1B PE=4 SV=1	ARID1B	0.648	Down	161.97	3.9	4	4	4	3	4	1.2139	0.786099
Biological Process	GO:1903522	6	regulation of blood circulation	1.85	0.0571552	A0A1D5PDT3	Calcium-transporting ATPase OS=Gallus gallus OX=9031 GN=ATP2B4 PE=3 SV=2	ATP2B4	1.677	Up	124.08	10	8	3	3	2	3	0.747029	1.25297
Biological Process	GO:1903522	6	regulation of blood circulation	1.85	0.0571552	A0A1D5NZN9	PID domain-containing protein OS=Gallus gallus OX=9031 GN=NOS1AP PE=4 SV=2	NOS1AP	0.605	Down	69.557	4.7	2	2	2	2	2	1.24619	0.753809
Biological Process	GO:0016101	8	diterpenoid metabolic process	2.15	0.0560483	P11682	Apolipoprotein B (Fragment) OS=Gallus gallus OX=9031 GN=APOB PE=2 SV=1	APOB	0.521	Down	50.847	39.7	16	2	2	2	2	1.3152	0.684798
Biological Process	GO:0016101	8	diterpenoid metabolic process	2.15	0.0560483	F6UW59	Apolipoprotein AIV OS=Gallus gallus OX=9031 GN=apoAIV PE=2 SV=1	apoAIV	3.349	Up	40.682	50	14	14	14	12	14	0.459847	1.54015
Biological Process	GO:0016101	8	diterpenoid metabolic process	2.15	0.0560483	F1NV02	Apolipoprotein B OS=Gallus gallus OX=9031 GN=APOB PE=4 SV=2	APOB	0.573	Down	523.35	46.2	191	177	191	187	183	1.27179	0.728209
Biological Process	GO:0016101	8	diterpenoid metabolic process	2.15	0.0560483	E1BTL3	Retinol dehydrogenase 12 OS=Amazona aestiva OX=12930 GN=AAES_41604 PE=3 SV=1	AAES_41604	0.665	Down	36.068	13.8	4	4	4	4	4	1.20135	0.79865
Biological Process	GO:0016101	8	diterpenoid metabolic process	2.15	0.0560483	A0A1L1RVS8	Cytochrome P450, family 2, subfamily J, polypeptide 22 OS=Gallirallus okinawae OX=547194 PE=3 SV=1	--	1.913	Up	56.466	34	15	5	5	5	5	0.686638	1.31336
Biological Process	GO:0016101	8	diterpenoid metabolic process	2.15	0.0560483	A0A1D5P7M2	Retinol saturase OS=Phasianus colchicus OX=9054 PE=4 SV=1	--	1.727	Up	67.66	30.8	17	17	17	13	17	0.733404	1.2666
Biological Process	GO:0002576	9	platelet degranulation	1.91	0.0505163	Q02020	Fibrinogen beta chain (Fragment) OS=Gallus gallus OX=9031 GN=FGB PE=1 SV=1	FGB	0.589	Down	52.678	75.8	31	29	31	29	28	1.25894	0.741059
Biological Process	GO:0002576	9	platelet degranulation	1.91	0.0505163	F1NL38	Histidine-rich glycoprotein OS=Gallus gallus OX=9031 PE=2 SV=1	--	2.337	Up	123.03	21.7	16	16	16	14	16	0.599429	1.40057
Biological Process	GO:0002576	9	platelet degranulation	1.91	0.0505163	F1NER9	Glycoprotein IIIb OS=Gallus gallus OX=9031 GN=CD36 PE=3 SV=3	CD36	1.551	Up	52.637	13.8	6	6	6	5	6	0.784086	1.21591
Biological Process	GO:0002576	9	platelet degranulation	1.91	0.0505163	F1NAR5	SERPIN domain-containing protein OS=Gallus gallus OX=9031 GN=SERPINF2 PE=3 SV=3	SERPINF2	0.537	Down	56.973	24.9	8	8	8	8	8	1.30148	0.69852
Biological Process	GO:0002576	9	platelet degranulation	1.91	0.0505163	E1BZE1	FETUA protein (Fragment) OS=Odontophorus gujanensis OX=886794 GN=Ahsg PE=4 SV=1	Ahsg	0.585	Down	37.2	29.4	6	6	6	5	4	1.26217	0.737827
Biological Process	GO:0002576	9	platelet degranulation	1.91	0.0505163	E1BV78	Fibrinogen C-terminal domain-containing protein OS=Gallus gallus OX=9031 GN=FGG PE=4 SV=2	FGG	0.613	Down	49.954	64.2	29	29	29	29	28	1.23977	0.760227
Biological Process	GO:0002576	9	platelet degranulation	1.91	0.0505163	A0A3Q2UKP2	MG2 domain-containing protein OS=Gallus gallus OX=9031 PE=4 SV=1	--	0.614	Down	20.305	32.8	8	8	8	8	7	1.2393	0.760703
Biological Process	GO:1903522	6	regulation of blood circulation	1.85	0.0571552	A0A1D5P2B1	Protein quaking OS=Gallus gallus OX=9031 GN=QKI PE=4 SV=2	QKI	1.543	Up	36.725	17.4	5	5	5	4	5	0.78646	1.21354
Biological Process	GO:0007480	11	imaginal disc-derived leg morphogenesis	3.5	0.0490432	A0A1D5PSQ6	CP2C8 protein (Fragment) OS=Setophaga kirtlandii OX=298831 GN=Cyp2c8 PE=3 SV=1	Cyp2c8	0.517	Down	73.332	32.3	18	18	18	18	17	1.31865	0.68135
Biological Process	GO:0007480	11	imaginal disc-derived leg morphogenesis	3.5	0.0490432	A0A1D5PJG5	Protein polybromo-1 OS=Gallus gallus OX=9031 GN=PBRM1 PE=4 SV=2	PBRM1	0.642	Down	181.91	2.7	3	3	3	3	2	1.21806	0.781941
Biological Process	GO:0098739	6	import across plasma membrane	3.5	0.0490432	F1NSV6	Sodium/potassium-transporting ATPase subunit beta OS=Gallus gallus OX=9031 GN=ATP1B1 PE=3 SV=3	ATP1B1	0.57	Down	34.924	38.7	9	9	9	9	8	1.27366	0.726336
Biological Process	GO:0050830	8	defense response to Gram-positive bacterium	2.27	0.0449529	E1BQG4	G protein-coupled receptor kinase OS=Gallus gallus OX=9031 GN=GRK5 PE=3 SV=3	GRK5	1.532	Up	67.683	13.6	6	4	6	6	5	0.789811	1.21019
Biological Process	GO:0050830	8	defense response to Gram-positive bacterium	2.27	0.0449529	A0A3Q2TXM6	Protein kinase domain-containing protein OS=Gallus gallus OX=9031 GN=MAP2K3 PE=3 SV=1	MAP2K3	1.804	Up	39.361	14.7	4	3	4	3	3	0.71324	1.28676
Biological Process	GO:0090075	5	relaxation of muscle	5.6	0.0440567	F1NSV6	Sodium/potassium-transporting ATPase subunit beta OS=Gallus gallus OX=9031 GN=ATP1B1 PE=3 SV=3	ATP1B1	0.57	Down	34.924	38.7	9	9	9	9	8	1.27366	0.726336
Biological Process	GO:0090075	5	relaxation of muscle	5.6	0.0440567	A0A1D5PU80	Sodium/potassium-transporting ATPase subunit alpha OS=Gallus gallus OX=9031 GN=ATP1A1 PE=3 SV=1	ATP1A1	0.584	Down	112.46	43	35	35	35	35	33	1.26245	0.737546
Biological Process	GO:0044321	6	response to leptin	5.6	0.0440567	Q02020	Fibrinogen beta chain (Fragment) OS=Gallus gallus OX=9031 GN=FGB PE=1 SV=1	FGB	0.589	Down	52.678	75.8	31	29	31	29	28	1.25894	0.741059
Biological Process	GO:0044321	6	response to leptin	5.6	0.0440567	F1NT98	Phosphatidylinositol 3,4,5-trisphosphate 3-phosphatase and dual-specificity protein phosphatase PTEN OS=Gallus gallus OX=9031 GN=PTEN PE=3 SV=3	PTEN	1.564	Up	49.393	5.7	2	2	2	2	2	0.780028	1.21997
Biological Process	GO:0071830	6	triglyceride-rich lipoprotein particle clearance	5.6	0.0440567	P11682	Apolipoprotein B (Fragment) OS=Gallus gallus OX=9031 GN=APOB PE=2 SV=1	APOB	0.521	Down	50.847	39.7	16	2	2	2	2	1.3152	0.684798
Biological Process	GO:0071830	6	triglyceride-rich lipoprotein particle clearance	5.6	0.0440567	F1NV02	Apolipoprotein B OS=Gallus gallus OX=9031 GN=APOB PE=4 SV=2	APOB	0.573	Down	523.35	46.2	191	177	191	187	183	1.27179	0.728209
Biological Process	GO:0052805	6	imidazole-containing compound catabolic process	5.6	0.0440567	F1NZQ9	Histidine ammonia-lyase OS=Gallus gallus OX=9031 GN=HAL PE=3 SV=3	HAL	0.42	Down	72.965	52	23	23	23	22	22	1.4082	0.591804
Biological Process	GO:0052805	6	imidazole-containing compound catabolic process	5.6	0.0440567	E1BWX9	Imidazolonepropionate hydrolase OS=Gallus gallus OX=9031 GN=UROC1 PE=3 SV=4	UROC1	0.664	Down	61.357	31	15	15	15	15	15	1.20216	0.79784
Biological Process	GO:0009650	7	UV protection	5.6	0.0440567	Q5ZLN4	Flap endonuclease 1 OS=Gallus gallus OX=9031 GN=FEN1 PE=2 SV=1	FEN1	2.118	Up	42.983	8.9	3	3	3	2	3	0.641397	1.3586
Biological Process	GO:0009650	7	UV protection	5.6	0.0440567	Q5ZKE5	45 kDa calcium-binding protein OS=Gallus gallus OX=9031 GN=SDF4 PE=2 SV=2	SDF4	1.689	Up	41.907	11.5	3	3	3	3	3	0.74387	1.25613
Biological Process	GO:0006547	9	histidine metabolic process	5.6	0.0440567	F1NZQ9	Histidine ammonia-lyase OS=Gallus gallus OX=9031 GN=HAL PE=3 SV=3	HAL	0.42	Down	72.965	52	23	23	23	22	22	1.4082	0.591804
Biological Process	GO:0006547	9	histidine metabolic process	5.6	0.0440567	E1BWX9	Imidazolonepropionate hydrolase OS=Gallus gallus OX=9031 GN=UROC1 PE=3 SV=4	UROC1	0.664	Down	61.357	31	15	15	15	15	15	1.20216	0.79784
Biological Process	GO:0050830	8	defense response to Gram-positive bacterium	2.27	0.0449529	F1NER9	Glycoprotein IIIb OS=Gallus gallus OX=9031 GN=CD36 PE=3 SV=3	CD36	1.551	Up	52.637	13.8	6	6	6	5	6	0.784086	1.21591
Biological Process	GO:0006657	10	CDP-choline pathway	5.6	0.0440567	A0A3Q3AGL8	Choline-phosphate cytidylyltransferase OS=Gallus gallus OX=9031 GN=PCYT1A PE=3 SV=1	PCYT1A	1.502	Up	42.096	19.1	5	5	5	4	5	0.799336	1.20066
Biological Process	GO:0006525	10	arginine metabolic process	5.6	0.0440567	F1NYW8	Fumarylacetoacetase OS=Gallus gallus OX=9031 GN=FAH PE=3 SV=2	FAH	0.62	Down	46.548	54.9	19	18	19	18	18	1.23445	0.76555
Biological Process	GO:0006525	10	arginine metabolic process	5.6	0.0440567	P05083	Argininosuccinate lyase OS=Gallus gallus OX=9031 GN=ASL2 PE=2 SV=1	ASL2	1.562	Up	51.043	16.7	5	5	5	3	5	0.780731	1.21927
Biological Process	GO:0006548	10	histidine catabolic process	5.6	0.0440567	F1NZQ9	Histidine ammonia-lyase OS=Gallus gallus OX=9031 GN=HAL PE=3 SV=3	HAL	0.42	Down	72.965	52	23	23	23	22	22	1.4082	0.591804
Biological Process	GO:0006548	10	histidine catabolic process	5.6	0.0440567	E1BWX9	Imidazolonepropionate hydrolase OS=Gallus gallus OX=9031 GN=UROC1 PE=3 SV=4	UROC1	0.664	Down	61.357	31	15	15	15	15	15	1.20216	0.79784
Biological Process	GO:0016056	9	rhodopsin mediated signaling pathway	5.6	0.0440567	Q5F3B5	GNAQ protein (Fragment) OS=Cochlearius cochlearius OX=110676 GN=Gnaq PE=3 SV=1	Gnaq	1.59	Up	42.234	25.6	7	4	4	3	4	0.772103	1.2279
Biological Process	GO:0016056	9	rhodopsin mediated signaling pathway	5.6	0.0440567	E1BTL3	Retinol dehydrogenase 12 OS=Amazona aestiva OX=12930 GN=AAES_41604 PE=3 SV=1	AAES_41604	0.665	Down	36.068	13.8	4	4	4	4	4	1.20135	0.79865
Biological Process	GO:0055069	10	zinc ion homeostasis	5.6	0.0440567	Q5MNV6	Zinc transporter 7 OS=Gallus gallus OX=9031 GN=SLC30A7 PE=2 SV=1	SLC30A7	0.424	Down	41.989	10.8	3	3	3	3	3	1.40478	0.595224
Biological Process	GO:0055069	10	zinc ion homeostasis	5.6	0.0440567	F1NZQ9	Histidine ammonia-lyase OS=Gallus gallus OX=9031 GN=HAL PE=3 SV=3	HAL	0.42	Down	72.965	52	23	23	23	22	22	1.4082	0.591804
Biological Process	GO:0006560	10	proline metabolic process	5.6	0.0440567	A0A1L1RR71	Delta-1-pyrroline-5-carboxylate synthase OS=Gallus gallus OX=9031 GN=ALDH18A1 PE=3 SV=1	ALDH18A1	5.913	Up	87.386	50.9	33	33	33	27	33	0.289312	1.71069
Biological Process	GO:0006560	10	proline metabolic process	5.6	0.0440567	F1N914	Pyrroline-5-carboxylate reductase OS=Gallus gallus OX=9031 GN=PYCR1 PE=3 SV=4	PYCR1	22.009	Up	32.954	50	11	11	11	5	11	0.086923	1.91308
Biological Process	GO:0031639	9	plasminogen activation	5.6	0.0440567	Q02020	Fibrinogen beta chain (Fragment) OS=Gallus gallus OX=9031 GN=FGB PE=1 SV=1	FGB	0.589	Down	52.678	75.8	31	29	31	29	28	1.25894	0.741059
Biological Process	GO:0031639	9	plasminogen activation	5.6	0.0440567	E1BV78	Fibrinogen C-terminal domain-containing protein OS=Gallus gallus OX=9031 GN=FGG PE=4 SV=2	FGG	0.613	Down	49.954	64.2	29	29	29	29	28	1.23977	0.760227
Biological Process	GO:0051715	5	cytolysis in other organism	5.6	0.0440567	F1NXV6	Coagulation factor II OS=Gallus gallus OX=9031 GN=F2 PE=4 SV=2	F2	0.614	Down	73.106	31.7	16	16	16	16	14	1.23932	0.760676
Biological Process	GO:0051715	5	cytolysis in other organism	5.6	0.0440567	F1NL38	Histidine-rich glycoprotein OS=Gallus gallus OX=9031 PE=2 SV=1	--	2.337	Up	123.03	21.7	16	16	16	14	16	0.599429	1.40057
Biological Process	GO:0006657	10	CDP-choline pathway	5.6	0.0440567	A0A1D5P061	Phosphorylase b kinase regulatory subunit OS=Gallus gallus OX=9031 GN=PHKA1 PE=3 SV=2	PHKA1	1.825	Up	134.07	2.6	2	2	2	2	2	0.707895	1.29211
Biological Process	GO:0097164	4	ammonium ion metabolic process	1.85	0.0571552	Q5ZKL6	Lysophospholipid acyltransferase 2 OS=Gallus gallus OX=9031 GN=mboat2 PE=2 SV=1	mboat2	0.616	Down	59.552	31.5	15	15	15	15	13	1.23779	0.762213
Biological Process	GO:0050830	8	defense response to Gram-positive bacterium	2.27	0.0449529	Q5F3B5	GNAQ protein (Fragment) OS=Cochlearius cochlearius OX=110676 GN=Gnaq PE=3 SV=1	Gnaq	1.59	Up	42.234	25.6	7	4	4	3	4	0.772103	1.2279
Biological Process	GO:0050830	8	defense response to Gram-positive bacterium	2.27	0.0449529	Q6QLQ5	Cathelicidin-1 OS=Gallus gallus OX=9031 GN=CATHL1 PE=1 SV=1	CATHL1	1.542	Up	16.072	35.8	6	6	6	6	6	0.786637	1.21336
Biological Process	GO:0098739	6	import across plasma membrane	3.5	0.0490432	A0A1D5PU80	Sodium/potassium-transporting ATPase subunit alpha OS=Gallus gallus OX=9031 GN=ATP1A1 PE=3 SV=1	ATP1A1	0.584	Down	112.46	43	35	35	35	35	33	1.26245	0.737546
Biological Process	GO:0098739	6	import across plasma membrane	3.5	0.0490432	A0A1D5PDT3	Calcium-transporting ATPase OS=Gallus gallus OX=9031 GN=ATP2B4 PE=3 SV=2	ATP2B4	1.677	Up	124.08	10	8	3	3	2	3	0.747029	1.25297
Biological Process	GO:0034367	6	protein-containing complex remodeling	3.5	0.0490432	P11682	Apolipoprotein B (Fragment) OS=Gallus gallus OX=9031 GN=APOB PE=2 SV=1	APOB	0.521	Down	50.847	39.7	16	2	2	2	2	1.3152	0.684798
Biological Process	GO:0034367	6	protein-containing complex remodeling	3.5	0.0490432	F6UW59	Apolipoprotein AIV OS=Gallus gallus OX=9031 GN=apoAIV PE=2 SV=1	apoAIV	3.349	Up	40.682	50	14	14	14	12	14	0.459847	1.54015
Biological Process	GO:0034367	6	protein-containing complex remodeling	3.5	0.0490432	F1NV02	Apolipoprotein B OS=Gallus gallus OX=9031 GN=APOB PE=4 SV=2	APOB	0.573	Down	523.35	46.2	191	177	191	187	183	1.27179	0.728209
Biological Process	GO:0006631	8	fatty acid metabolic process	1.57	0.0457403	Q5F370	15-oxoprostaglandin 13-reductase OS=Gallus gallus OX=9031 GN=PTGR2 PE=2 SV=1	PTGR2	0.299	Down	37.61	9.8	3	3	3	3	3	1.53985	0.460153
Biological Process	GO:0006631	8	fatty acid metabolic process	1.57	0.0457403	Q08392	Glutathione S-transferase OS=Gallus gallus OX=9031 PE=2 SV=1	--	0.584	Down	25.298	48.9	12	6	11	11	10	1.26231	0.737689
Biological Process	GO:0006631	8	fatty acid metabolic process	1.57	0.0457403	O73888	Hematopoietic prostaglandin D synthase OS=Gallus gallus OX=9031 GN=HPGDS PE=1 SV=3	HPGDS	0.605	Down	22.73	52.3	14	14	14	14	13	1.2464	0.7536
Biological Process	GO:0006631	8	fatty acid metabolic process	1.57	0.0457403	F1NT18	Cytochrome P450 3A OS=Gallus gallus OX=9031 GN=CYP3A5 PE=3 SV=1	CYP3A5	0.484	Down	58.247	37.2	19	16	19	19	17	1.34775	0.652247
Biological Process	GO:0006631	8	fatty acid metabolic process	1.57	0.0457403	F1NNP0	CP4B1 protein (Fragment) OS=Odontophorus gujanensis OX=886794 GN=Cyp4b1_0 PE=3 SV=1	Cyp4b1_0	2.111	Up	57.556	51	20	20	20	16	20	0.642812	1.35719
Biological Process	GO:0006631	8	fatty acid metabolic process	1.57	0.0457403	F1NER9	Glycoprotein IIIb OS=Gallus gallus OX=9031 GN=CD36 PE=3 SV=3	CD36	1.551	Up	52.637	13.8	6	6	6	5	6	0.784086	1.21591
Biological Process	GO:0006631	8	fatty acid metabolic process	1.57	0.0457403	E1BYY7	3-oxoacyl-[acyl-carrier-protein] synthase OS=Gallus gallus OX=9031 GN=OXSM PE=3 SV=3	OXSM	0.429	Down	48.942	13.4	4	4	4	4	2	1.39923	0.600774
Biological Process	GO:0006631	8	fatty acid metabolic process	1.57	0.0457403	E1BRU9	Carn_acyltransf domain-containing protein OS=Gallus gallus OX=9031 GN=CROT PE=3 SV=3	CROT	1.576	Up	70.06	37.7	17	17	17	16	16	0.776449	1.22355
Biological Process	GO:0006631	8	fatty acid metabolic process	1.57	0.0457403	A6NAB8	Delta-6 fatty acid desaturase OS=Gallus gallus OX=9031 GN=FADS2 PE=2 SV=2	FADS2	1.522	Up	51.99	36	13	13	13	13	13	0.793164	1.20684
Biological Process	GO:0050830	8	defense response to Gram-positive bacterium	2.27	0.0449529	Q5GAL6	Liver ribonuclease A OS=Gallus gallus OX=9031 GN=CL2 PE=2 SV=1	CL2	1.675	Up	15.778	33.8	3	3	3	2	3	0.747656	1.25234
Biological Process	GO:0006631	8	fatty acid metabolic process	1.57	0.0457403	A0A3S5ZP86	Cytochrome b5 heme-binding domain-containing protein OS=Gallus gallus OX=9031 GN=FADS1 PE=3 SV=1	FADS1	1.55	Up	59.075	27.4	11	11	11	11	10	0.784354	1.21565
Biological Process	GO:0006631	8	fatty acid metabolic process	1.57	0.0457403	A0A1L1RVS8	Cytochrome P450, family 2, subfamily J, polypeptide 22 OS=Gallirallus okinawae OX=547194 PE=3 SV=1	--	1.913	Up	56.466	34	15	5	5	5	5	0.686638	1.31336
Biological Process	GO:0006631	8	fatty acid metabolic process	1.57	0.0457403	A0A1D5PXZ3	PNPLA domain-containing protein OS=Gallus gallus OX=9031 GN=PNPLA3 PE=4 SV=2	PNPLA3	2.39	Up	56.232	17.1	6	6	6	4	6	0.590054	1.40995
Biological Process	GO:0006631	8	fatty acid metabolic process	1.57	0.0457403	A0A1D5PNC5	ACB domain-containing protein OS=Gallus gallus OX=9031 GN=ECI2 PE=4 SV=2	ECI2	2.247	Up	39.939	39.7	10	10	10	5	10	0.616022	1.38398
Biological Process	GO:0006631	8	fatty acid metabolic process	1.57	0.0457403	A0A1D5PIT4	Lipocln_cytosolic_FA-bd_dom domain-containing protein OS=Gallus gallus OX=9031 GN=PTGDS PE=3 SV=1	PTGDS	0.551	Down	20.873	27	4	4	4	4	4	1.28912	0.710881
Biological Process	GO:0006631	8	fatty acid metabolic process	1.57	0.0457403	E1BZQ4	Acyl-CoA thioesterase 11 OS=Phasianus colchicus OX=9054 PE=4 SV=1	--	1.557	Up	62.619	6.1	3	3	3	3	3	0.782207	1.21779
Biological Process	GO:0006631	8	fatty acid metabolic process	1.57	0.0457403	A0A1D5P2B1	Protein quaking OS=Gallus gallus OX=9031 GN=QKI PE=4 SV=2	QKI	1.543	Up	36.725	17.4	5	5	5	4	5	0.78646	1.21354
Biological Process	GO:0006631	8	fatty acid metabolic process	1.57	0.0457403	A0A1D5NYF3	Adipocyte-type fatty acid-binding protein OS=Gallus gallus OX=9031 GN=FABP4 PE=3 SV=1	FABP4	1.525	Up	14.921	24.2	2	2	2	2	2	0.791943	1.20806
Biological Process	GO:0006631	8	fatty acid metabolic process	1.57	0.0457403	A0A1D5NUN3	Propionate--CoA ligase OS=Gallus gallus OX=9031 GN=ACSS2 PE=3 SV=1	ACSS2	1.658	Up	77.206	20.8	12	12	12	12	12	0.752551	1.24745
Biological Process	GO:0090181	8	regulation of cholesterol metabolic process	2.27	0.0449529	P11682	Apolipoprotein B (Fragment) OS=Gallus gallus OX=9031 GN=APOB PE=2 SV=1	APOB	0.521	Down	50.847	39.7	16	2	2	2	2	1.3152	0.684798
Biological Process	GO:0090181	8	regulation of cholesterol metabolic process	2.27	0.0449529	F1P4X7	7-dehydrocholesterol reductase OS=Meleagris gallopavo OX=9103 GN=DHCR7 PE=3 SV=1	DHCR7	0.62	Down	55.2	16.9	6	6	6	5	5	1.2347	0.765301
Biological Process	GO:0090181	8	regulation of cholesterol metabolic process	2.27	0.0449529	F1NV02	Apolipoprotein B OS=Gallus gallus OX=9031 GN=APOB PE=4 SV=2	APOB	0.573	Down	523.35	46.2	191	177	191	187	183	1.27179	0.728209
Biological Process	GO:0090181	8	regulation of cholesterol metabolic process	2.27	0.0449529	E1C420	3-hydroxy-3-methylglutaryl coenzyme A reductase OS=Gallus gallus OX=9031 GN=HMGCR PE=3 SV=3	HMGCR	0.59	Down	101.33	14	10	10	10	9	10	1.25798	0.742019
Biological Process	GO:0090181	8	regulation of cholesterol metabolic process	2.27	0.0449529	Q5ZJR8	Elongation of very long chain fatty acids protein 6 OS=Gallus gallus OX=9031 GN=ELOVL6 PE=2 SV=1	ELOVL6	1.69	Up	31.268	11.7	2	2	2	2	2	0.743631	1.25637
Biological Process	GO:0090181	8	regulation of cholesterol metabolic process	2.27	0.0449529	A0A1D5PXV5	Transcription factor OS=Gallus gallus OX=9031 GN=SP1 PE=2 SV=1	SP1	0.332	Down	77.568	4.4	2	2	2	2	2	1.50118	0.498821
Biological Process	GO:0006631	8	fatty acid metabolic process	1.57	0.0457403	Q5ZJR8	Elongation of very long chain fatty acids protein 6 OS=Gallus gallus OX=9031 GN=ELOVL6 PE=2 SV=1	ELOVL6	1.69	Up	31.268	11.7	2	2	2	2	2	0.743631	1.25637
Biological Process	GO:0043266	8	regulation of potassium ion transport	2.67	0.058202	A0A1D5NZN9	PID domain-containing protein OS=Gallus gallus OX=9031 GN=NOS1AP PE=4 SV=2	NOS1AP	0.605	Down	69.557	4.7	2	2	2	2	2	1.24619	0.753809
Biological Process	GO:0043266	8	regulation of potassium ion transport	2.67	0.058202	A0A1D5PNE9	AKAP9 protein (Fragment) OS=Odontophorus gujanensis OX=886794 GN=Akap9 PE=4 SV=1	Akap9	1.798	Up	455.44	10.7	35	35	35	19	34	0.714728	1.28527
Biological Process	GO:0043266	8	regulation of potassium ion transport	2.67	0.058202	F1NSV6	Sodium/potassium-transporting ATPase subunit beta OS=Gallus gallus OX=9031 GN=ATP1B1 PE=3 SV=3	ATP1B1	0.57	Down	34.924	38.7	9	9	9	9	8	1.27366	0.726336
Biological Process	GO:0050778	6	positive regulation of immune response	1.48	0.0645339	A0A3Q2UB91	ELMO domain-containing protein OS=Gallus gallus OX=9031 GN=ELMO2 PE=4 SV=1	ELMO2	1.655	Up	82.861	6.5	3	2	3	2	3	0.753196	1.2468
Biological Process	GO:0050778	6	positive regulation of immune response	1.48	0.0645339	A0A1L4FLT3	Toll-like receptor 3 OS=Gallus gallus OX=9031 GN=TLR3 PE=3 SV=1	TLR3	2.042	Up	102.55	7.7	5	5	5	4	4	0.657443	1.34256
Biological Process	GO:0050778	6	positive regulation of immune response	1.48	0.0645339	A0A3Q3ANE2	CARD_2 domain-containing protein OS=Gallus gallus OX=9031 GN=MAVS PE=4 SV=1	MAVS	0.637	Down	63.863	13.1	4	4	4	4	3	1.22178	0.778223
Biological Process	GO:0050778	6	positive regulation of immune response	1.48	0.0645339	A0A3Q2TXM6	Protein kinase domain-containing protein OS=Gallus gallus OX=9031 GN=MAP2K3 PE=3 SV=1	MAP2K3	1.804	Up	39.361	14.7	4	3	4	3	3	0.71324	1.28676
Biological Process	GO:0050778	6	positive regulation of immune response	1.48	0.0645339	A0A1D5P5I0	RNA helicase OS=Gallus gallus OX=9031 GN=IFIH1 PE=3 SV=1	IFIH1	1.661	Up	125.03	17.5	14	14	14	12	14	0.751483	1.24852
Biological Process	GO:0050778	6	positive regulation of immune response	1.48	0.0645339	A0A1D5NY37	RASK GTPase (Fragment) OS=Leiothrix lutea OX=36275 GN=Kras PE=4 SV=1	Kras	2.165	Up	21.452	31.9	4	2	2	2	2	0.631953	1.36805
Biological Process	GO:0051222	8	positive regulation of protein transport	1.59	0.0645244	Q02020	Fibrinogen beta chain (Fragment) OS=Gallus gallus OX=9031 GN=FGB PE=1 SV=1	FGB	0.589	Down	52.678	75.8	31	29	31	29	28	1.25894	0.741059
Biological Process	GO:0051222	8	positive regulation of protein transport	1.59	0.0645244	F1NU06	Mitochondrial pyruvate carrier OS=Gallus gallus OX=9031 GN=MPC2 PE=3 SV=2	MPC2	1.692	Up	15.121	66.9	9	9	9	8	9	0.743063	1.25694
Biological Process	GO:0051222	8	positive regulation of protein transport	1.59	0.0645244	F1NT98	Phosphatidylinositol 3,4,5-trisphosphate 3-phosphatase and dual-specificity protein phosphatase PTEN OS=Gallus gallus OX=9031 GN=PTEN PE=3 SV=3	PTEN	1.564	Up	49.393	5.7	2	2	2	2	2	0.780028	1.21997
Biological Process	GO:0051222	8	positive regulation of protein transport	1.59	0.0645244	F1NPF7	PH domain-containing protein OS=Gallus gallus OX=9031 GN=FERMT1 PE=3 SV=2	FERMT1	0.631	Down	77.435	17.7	10	9	9	9	7	1.22657	0.773425
Biological Process	GO:0051222	8	positive regulation of protein transport	1.59	0.0645244	F1NER9	Glycoprotein IIIb OS=Gallus gallus OX=9031 GN=CD36 PE=3 SV=3	CD36	1.551	Up	52.637	13.8	6	6	6	5	6	0.784086	1.21591
Biological Process	GO:0051222	8	positive regulation of protein transport	1.59	0.0645244	E1C8M8	(S)-3-amino-2-methylpropionate transaminase OS=Gallus gallus OX=9031 GN=ABAT PE=3 SV=3	ABAT	0.519	Down	56.552	52	20	20	20	20	20	1.31624	0.683757
Biological Process	GO:0051222	8	positive regulation of protein transport	1.59	0.0645244	E1BV78	Fibrinogen C-terminal domain-containing protein OS=Gallus gallus OX=9031 GN=FGG PE=4 SV=2	FGG	0.613	Down	49.954	64.2	29	29	29	29	28	1.23977	0.760227
Biological Process	GO:0051222	8	positive regulation of protein transport	1.59	0.0645244	E1BQN6	Protein kinase C OS=Gallus gallus OX=9031 GN=PRKCZ PE=3 SV=1	PRKCZ	1.869	Up	68.248	6.9	3	3	3	2	3	0.69717	1.30283
Biological Process	GO:0050778	6	positive regulation of immune response	1.48	0.0645339	A0A3Q3AAP1	LOW QUALITY PROTEIN: wiskott-Aldrich syndrome protein-like OS=Aythya fuligula OX=219594 GN=LOC116501663 PE=4 SV=1	LOC116501663	0.613	Down	47.373	6.8	2	2	2	2	2	1.24025	0.75975
Biological Process	GO:0051222	8	positive regulation of protein transport	1.59	0.0645244	A0A3Q3A869	Anoctamin OS=Gallus gallus OX=9031 GN=ANO1 PE=3 SV=1	ANO1	0.555	Down	115.23	20	16	16	16	16	14	1.28622	0.713781
Biological Process	GO:0051222	8	positive regulation of protein transport	1.59	0.0645244	A0A3Q3ANE2	CARD_2 domain-containing protein OS=Gallus gallus OX=9031 GN=MAVS PE=4 SV=1	MAVS	0.637	Down	63.863	13.1	4	4	4	4	3	1.22178	0.778223
Biological Process	GO:0051222	8	positive regulation of protein transport	1.59	0.0645244	A0A1D5P5I0	RNA helicase OS=Gallus gallus OX=9031 GN=IFIH1 PE=3 SV=1	IFIH1	1.661	Up	125.03	17.5	14	14	14	12	14	0.751483	1.24852
Biological Process	GO:0051222	8	positive regulation of protein transport	1.59	0.0645244	A0A1D5P782	Sec3-PIP2_bind domain-containing protein OS=Gallus gallus OX=9031 GN=EXOC1 PE=3 SV=1	EXOC1	0.348	Down	100.53	5.2	3	3	3	3	2	1.4832	0.516801
Biological Process	GO:0051222	8	positive regulation of protein transport	1.59	0.0645244	A0A1D5PMP3	ANK_REP_REGION domain-containing protein OS=Gallus gallus OX=9031 GN=UACA PE=4 SV=2	UACA	1.663	Up	153.92	2.3	2	2	2	2	2	0.751151	1.24885
Biological Process	GO:0051222	8	positive regulation of protein transport	1.59	0.0645244	A0A1D5NVL0	Chitinase OS=Gallus gallus OX=9031 GN=CHIA-M31 PE=3 SV=2	CHIA-M31	0.374	Down	47.776	18.6	6	6	6	6	6	1.45577	0.544231
Biological Process	GO:0051222	8	positive regulation of protein transport	1.59	0.0645244	A0A3Q2U5X1	Annexin OS=Gallus gallus OX=9031 GN=ANXA13 PE=3 SV=1	ANXA13	0.575	Down	34.973	18.5	4	4	4	4	2	1.26999	0.730014
Biological Process	GO:2000351	9	regulation of endothelial cell apoptotic process	4.66	0.0630133	Q02020	Fibrinogen beta chain (Fragment) OS=Gallus gallus OX=9031 GN=FGB PE=1 SV=1	FGB	0.589	Down	52.678	75.8	31	29	31	29	28	1.25894	0.741059
Biological Process	GO:2000351	9	regulation of endothelial cell apoptotic process	4.66	0.0630133	E1BV78	Fibrinogen C-terminal domain-containing protein OS=Gallus gallus OX=9031 GN=FGG PE=4 SV=2	FGG	0.613	Down	49.954	64.2	29	29	29	29	28	1.23977	0.760227
Biological Process	GO:1905937	7	negative regulation of germ cell proliferation	4.66	0.0630133	O73888	Hematopoietic prostaglandin D synthase OS=Gallus gallus OX=9031 GN=HPGDS PE=1 SV=3	HPGDS	0.605	Down	22.73	52.3	14	14	14	14	13	1.2464	0.7536
Biological Process	GO:1905937	7	negative regulation of germ cell proliferation	4.66	0.0630133	A0A1D5PIT4	Lipocln_cytosolic_FA-bd_dom domain-containing protein OS=Gallus gallus OX=9031 GN=PTGDS PE=3 SV=1	PTGDS	0.551	Down	20.873	27	4	4	4	4	4	1.28912	0.710881
Biological Process	GO:2000254	7	regulation of male germ cell proliferation	4.66	0.0630133	O73888	Hematopoietic prostaglandin D synthase OS=Gallus gallus OX=9031 GN=HPGDS PE=1 SV=3	HPGDS	0.605	Down	22.73	52.3	14	14	14	14	13	1.2464	0.7536
Biological Process	GO:2000254	7	regulation of male germ cell proliferation	4.66	0.0630133	A0A1D5PIT4	Lipocln_cytosolic_FA-bd_dom domain-containing protein OS=Gallus gallus OX=9031 GN=PTGDS PE=3 SV=1	PTGDS	0.551	Down	20.873	27	4	4	4	4	4	1.28912	0.710881
Biological Process	GO:0051797	6	regulation of hair follicle development	4.66	0.0630133	F1NPF7	PH domain-containing protein OS=Gallus gallus OX=9031 GN=FERMT1 PE=3 SV=2	FERMT1	0.631	Down	77.435	17.7	10	9	9	9	7	1.22657	0.773425
Biological Process	GO:0051797	6	regulation of hair follicle development	4.66	0.0630133	F1NNN7	Tumor necrosis factor receptor type 1-associated DEATH domain protein OS=Gallus gallus OX=9031 GN=TRADD PE=4 SV=5	TRADD	1.513	Up	51.35	5.2	2	2	2	2	2	0.795844	1.20416
Biological Process	GO:0051222	8	positive regulation of protein transport	1.59	0.0645244	A0A1L1RVS8	Cytochrome P450, family 2, subfamily J, polypeptide 22 OS=Gallirallus okinawae OX=547194 PE=3 SV=1	--	1.913	Up	56.466	34	15	5	5	5	5	0.686638	1.31336
Biological Process	GO:0042761	10	very long-chain fatty acid biosynthetic process	4.66	0.0630133	A6NAB8	Delta-6 fatty acid desaturase OS=Gallus gallus OX=9031 GN=FADS2 PE=2 SV=2	FADS2	1.522	Up	51.99	36	13	13	13	13	13	0.793164	1.20684
Biological Process	GO:0050778	6	positive regulation of immune response	1.48	0.0645339	A0A3Q3AGK3	Ig-like domain-containing protein OS=Gallus gallus OX=9031 PE=4 SV=1	--	1.626	Up	10.261	44.4	2	2	2	2	2	0.761717	1.23828
Biological Process	GO:0050778	6	positive regulation of immune response	1.48	0.0645339	E1BV78	Fibrinogen C-terminal domain-containing protein OS=Gallus gallus OX=9031 GN=FGG PE=4 SV=2	FGG	0.613	Down	49.954	64.2	29	29	29	29	28	1.23977	0.760227
Biological Process	GO:0008610	5	lipid biosynthetic process	1.44	0.0664678	A0A1D5NUN3	Propionate--CoA ligase OS=Gallus gallus OX=9031 GN=ACSS2 PE=3 SV=1	ACSS2	1.658	Up	77.206	20.8	12	12	12	12	12	0.752551	1.24745
Biological Process	GO:0009612	4	response to mechanical stimulus	1.84	0.0659164	Q5F404	bcl-2 homologous antagonist/killer OS=Aythya fuligula OX=219594 GN=BAK1 PE=3 SV=1	BAK1	0.628	Down	24.991	13.9	2	2	2	2	2	1.22837	0.771634
Biological Process	GO:0009612	4	response to mechanical stimulus	1.84	0.0659164	F1NXV6	Coagulation factor II OS=Gallus gallus OX=9031 GN=F2 PE=4 SV=2	F2	0.614	Down	73.106	31.7	16	16	16	16	14	1.23932	0.760676
Biological Process	GO:0009612	4	response to mechanical stimulus	1.84	0.0659164	F1NXP6	Caspase 8 OS=Gallus gallus OX=9031 PE=2 SV=1	--	1.774	Up	54.557	15.4	6	6	6	4	5	0.721016	1.27898
Biological Process	GO:0009612	4	response to mechanical stimulus	1.84	0.0659164	F1NWF6	Asparagine synthetase [glutamine-hydrolyzing] OS=Gallus gallus OX=9031 GN=ASNS PE=4 SV=1	ASNS	5.842	Up	64.068	30.7	15	15	15	10	15	0.292296	1.7077
Biological Process	GO:0009612	4	response to mechanical stimulus	1.84	0.0659164	F1NSV6	Sodium/potassium-transporting ATPase subunit beta OS=Gallus gallus OX=9031 GN=ATP1B1 PE=3 SV=3	ATP1B1	0.57	Down	34.924	38.7	9	9	9	9	8	1.27366	0.726336
Biological Process	GO:0009612	4	response to mechanical stimulus	1.84	0.0659164	F1NER9	Glycoprotein IIIb OS=Gallus gallus OX=9031 GN=CD36 PE=3 SV=3	CD36	1.551	Up	52.637	13.8	6	6	6	5	6	0.784086	1.21591
Biological Process	GO:0009612	4	response to mechanical stimulus	1.84	0.0659164	E1C9F4	O-phosphoserine phosphohydrolase OS=Gallus gallus OX=9031 GN=PSPH PE=3 SV=1	PSPH	2.462	Up	25.143	63.3	11	11	11	10	10	0.577633	1.42237
Biological Process	GO:0009612	4	response to mechanical stimulus	1.84	0.0659164	A0A3Q2TSE9	Thioredoxin interacting protein OS=Gallus gallus OX=9031 PE=3 SV=1	--	1.558	Up	45.732	12	4	4	4	4	4	0.781831	1.21817
Biological Process	GO:0009612	4	response to mechanical stimulus	1.84	0.0659164	A0A1L4FLT3	Toll-like receptor 3 OS=Gallus gallus OX=9031 GN=TLR3 PE=3 SV=1	TLR3	2.042	Up	102.55	7.7	5	5	5	4	4	0.657443	1.34256
Biological Process	GO:0009612	4	response to mechanical stimulus	1.84	0.0659164	A0A1D5PU80	Sodium/potassium-transporting ATPase subunit alpha OS=Gallus gallus OX=9031 GN=ATP1A1 PE=3 SV=1	ATP1A1	0.584	Down	112.46	43	35	35	35	35	33	1.26245	0.737546
Biological Process	GO:0001525	11	angiogenesis	1.93	0.0651986	R4GJ59	Seryl-tRNA synthetase OS=Gallus gallus OX=9031 GN=SARS PE=3 SV=2	SARS	1.725	Up	71.294	37.6	20	20	20	19	20	0.733989	1.26601
Biological Process	GO:0001525	11	angiogenesis	1.93	0.0651986	Q5ZKE5	45 kDa calcium-binding protein OS=Gallus gallus OX=9031 GN=SDF4 PE=2 SV=2	SDF4	1.689	Up	41.907	11.5	3	3	3	3	3	0.74387	1.25613
Biological Process	GO:0001525	11	angiogenesis	1.93	0.0651986	H9L0D7	Wiskott-Aldrich syndrome protein family member OS=Gallus gallus OX=9031 GN=WASF2 PE=3 SV=2	WASF2	0.583	Down	54.485	7.6	2	2	2	2	2	1.26316	0.736839
Biological Process	GO:0050778	6	positive regulation of immune response	1.48	0.0645339	E1BQN6	Protein kinase C OS=Gallus gallus OX=9031 GN=PRKCZ PE=3 SV=1	PRKCZ	1.869	Up	68.248	6.9	3	3	3	2	3	0.69717	1.30283
Biological Process	GO:0001525	11	angiogenesis	1.93	0.0651986	F1NXP6	Caspase 8 OS=Gallus gallus OX=9031 PE=2 SV=1	--	1.774	Up	54.557	15.4	6	6	6	4	5	0.721016	1.27898
Biological Process	GO:0001525	11	angiogenesis	1.93	0.0651986	F1NDU7	Transmembrane serine protease 6 OS=Phasianus colchicus OX=9054 PE=4 SV=1	--	2.04	Up	86.108	11.4	6	6	6	4	6	0.657919	1.34208
Biological Process	GO:0001525	11	angiogenesis	1.93	0.0651986	C5HV42	Calcitonin gene-related peptide type 1 receptor OS=Gallus gallus OX=9031 GN=CALCRL PE=2 SV=1	CALCRL	2.211	Up	52.791	5.5	2	2	2	2	2	0.622787	1.37721
Biological Process	GO:0001525	11	angiogenesis	1.93	0.0651986	A0A1D5PAZ7	Aminopeptidase OS=Gallus gallus OX=9031 GN=ENPEP PE=3 SV=2	ENPEP	1.594	Up	107.92	15.1	12	12	12	11	11	0.770884	1.22912
Biological Process	GO:0050778	6	positive regulation of immune response	1.48	0.0645339	Q5F3B5	GNAQ protein (Fragment) OS=Cochlearius cochlearius OX=110676 GN=Gnaq PE=3 SV=1	Gnaq	1.59	Up	42.234	25.6	7	4	4	3	4	0.772103	1.2279
Biological Process	GO:0050778	6	positive regulation of immune response	1.48	0.0645339	Q02020	Fibrinogen beta chain (Fragment) OS=Gallus gallus OX=9031 GN=FGB PE=1 SV=1	FGB	0.589	Down	52.678	75.8	31	29	31	29	28	1.25894	0.741059
Biological Process	GO:0050778	6	positive regulation of immune response	1.48	0.0645339	P11682	Apolipoprotein B (Fragment) OS=Gallus gallus OX=9031 GN=APOB PE=2 SV=1	APOB	0.521	Down	50.847	39.7	16	2	2	2	2	1.3152	0.684798
Biological Process	GO:0050778	6	positive regulation of immune response	1.48	0.0645339	H9L0D7	Wiskott-Aldrich syndrome protein family member OS=Gallus gallus OX=9031 GN=WASF2 PE=3 SV=2	WASF2	0.583	Down	54.485	7.6	2	2	2	2	2	1.26316	0.736839
Biological Process	GO:0050778	6	positive regulation of immune response	1.48	0.0645339	Q7SZI5	Raftlin OS=Gallus gallus OX=9031 GN=RFTN1 PE=2 SV=3	RFTN1	1.689	Up	65.695	18.3	7	7	7	5	7	0.743722	1.25628
Biological Process	GO:0050778	6	positive regulation of immune response	1.48	0.0645339	F1NXP6	Caspase 8 OS=Gallus gallus OX=9031 PE=2 SV=1	--	1.774	Up	54.557	15.4	6	6	6	4	5	0.721016	1.27898
Biological Process	GO:0050778	6	positive regulation of immune response	1.48	0.0645339	F1NV02	Apolipoprotein B OS=Gallus gallus OX=9031 GN=APOB PE=4 SV=2	APOB	0.573	Down	523.35	46.2	191	177	191	187	183	1.27179	0.728209
Biological Process	GO:0050778	6	positive regulation of immune response	1.48	0.0645339	F1NSY0	Serine/threonine-protein kinase RIO3 OS=Gallus gallus OX=9031 GN=RIOK3 PE=3 SV=4	RIOK3	2.117	Up	58.528	14.7	5	5	5	3	4	0.641652	1.35835
Biological Process	GO:0050778	6	positive regulation of immune response	1.48	0.0645339	F1NL38	Histidine-rich glycoprotein OS=Gallus gallus OX=9031 PE=2 SV=1	--	2.337	Up	123.03	21.7	16	16	16	14	16	0.599429	1.40057
Biological Process	GO:0050778	6	positive regulation of immune response	1.48	0.0645339	F1NER9	Glycoprotein IIIb OS=Gallus gallus OX=9031 GN=CD36 PE=3 SV=3	CD36	1.551	Up	52.637	13.8	6	6	6	5	6	0.784086	1.21591
Biological Process	GO:0050778	6	positive regulation of immune response	1.48	0.0645339	F1NE09	Cytoplasmic FMR1-interacting protein OS=Gallus gallus OX=9031 GN=CYFIP2 PE=3 SV=4	CYFIP2	0.581	Down	145.7	22.6	23	10	10	10	7	1.26493	0.735066
Biological Process	GO:0001525	11	angiogenesis	1.93	0.0651986	F1NT98	Phosphatidylinositol 3,4,5-trisphosphate 3-phosphatase and dual-specificity protein phosphatase PTEN OS=Gallus gallus OX=9031 GN=PTEN PE=3 SV=3	PTEN	1.564	Up	49.393	5.7	2	2	2	2	2	0.780028	1.21997
Biological Process	GO:0006937	7	regulation of muscle contraction	2	0.0830704	A0A1D5NZN9	PID domain-containing protein OS=Gallus gallus OX=9031 GN=NOS1AP PE=4 SV=2	NOS1AP	0.605	Down	69.557	4.7	2	2	2	2	2	1.24619	0.753809
Biological Process	GO:0042761	10	very long-chain fatty acid biosynthetic process	4.66	0.0630133	Q5ZJR8	Elongation of very long chain fatty acids protein 6 OS=Gallus gallus OX=9031 GN=ELOVL6 PE=2 SV=1	ELOVL6	1.69	Up	31.268	11.7	2	2	2	2	2	0.743631	1.25637
Biological Process	GO:0052803	5	imidazole-containing compound metabolic process	4.66	0.0630133	E1BWX9	Imidazolonepropionate hydrolase OS=Gallus gallus OX=9031 GN=UROC1 PE=3 SV=4	UROC1	0.664	Down	61.357	31	15	15	15	15	15	1.20216	0.79784
Biological Process	GO:0009744	7	response to sucrose	3.23	0.0604847	C5HV42	Calcitonin gene-related peptide type 1 receptor OS=Gallus gallus OX=9031 GN=CALCRL PE=2 SV=1	CALCRL	2.211	Up	52.791	5.5	2	2	2	2	2	0.622787	1.37721
Biological Process	GO:0009744	7	response to sucrose	3.23	0.0604847	A0A3S5ZP86	Cytochrome b5 heme-binding domain-containing protein OS=Gallus gallus OX=9031 GN=FADS1 PE=3 SV=1	FADS1	1.55	Up	59.075	27.4	11	11	11	11	10	0.784354	1.21565
Biological Process	GO:0009744	7	response to sucrose	3.23	0.0604847	A0A1D5PD08	Pyridoxal 5'-phosphate synthase OS=Gallus gallus OX=9031 GN=PNPO PE=3 SV=1	PNPO	0.311	Down	23.828	28.2	5	5	5	5	5	1.52589	0.474111
Biological Process	GO:0019835	3	cytolysis	3.23	0.0604847	Q6QLQ5	Cathelicidin-1 OS=Gallus gallus OX=9031 GN=CATHL1 PE=1 SV=1	CATHL1	1.542	Up	16.072	35.8	6	6	6	6	6	0.786637	1.21336
Biological Process	GO:0019835	3	cytolysis	3.23	0.0604847	F1NXV6	Coagulation factor II OS=Gallus gallus OX=9031 GN=F2 PE=4 SV=2	F2	0.614	Down	73.106	31.7	16	16	16	16	14	1.23932	0.760676
Biological Process	GO:0019835	3	cytolysis	3.23	0.0604847	F1NL38	Histidine-rich glycoprotein OS=Gallus gallus OX=9031 PE=2 SV=1	--	2.337	Up	123.03	21.7	16	16	16	14	16	0.599429	1.40057
Biological Process	GO:0071357	9	cellular response to type I interferon	3.23	0.0604847	Q5ZJL9	Deoxynucleoside triphosphate triphosphohydrolase SAMHD1 OS=Gallus gallus OX=9031 GN=SAMHD1 PE=2 SV=2	SAMHD1	1.723	Up	70.232	18.2	7	7	7	5	7	0.73454	1.26546
Biological Process	GO:0071357	9	cellular response to type I interferon	3.23	0.0604847	A0A3Q2UI36	Mx protein (Fragment) OS=Gallus gallus OX=9031 GN=Mx PE=2 SV=1	Mx	4.296	Up	76.453	10.7	6	6	6	2	6	0.377678	1.62232
Biological Process	GO:0071357	9	cellular response to type I interferon	3.23	0.0604847	H9L3K3	RNA-specific Adenosine deaminase Transcript variant M OS=Gallus gallus OX=9031 GN=ADAR1 PE=2 SV=1	ADAR1	1.689	Up	121.77	4.5	4	4	4	4	4	0.743643	1.25636
Biological Process	GO:1903115	6	regulation of actin filament-based movement	3.23	0.0604847	A0A1D5PU80	Sodium/potassium-transporting ATPase subunit alpha OS=Gallus gallus OX=9031 GN=ATP1A1 PE=3 SV=1	ATP1A1	0.584	Down	112.46	43	35	35	35	35	33	1.26245	0.737546
Biological Process	GO:1903115	6	regulation of actin filament-based movement	3.23	0.0604847	A0A1D5PNE9	AKAP9 protein (Fragment) OS=Odontophorus gujanensis OX=886794 GN=Akap9 PE=4 SV=1	Akap9	1.798	Up	455.44	10.7	35	35	35	19	34	0.714728	1.28527
Biological Process	GO:1903115	6	regulation of actin filament-based movement	3.23	0.0604847	A0A1D5NZN9	PID domain-containing protein OS=Gallus gallus OX=9031 GN=NOS1AP PE=4 SV=2	NOS1AP	0.605	Down	69.557	4.7	2	2	2	2	2	1.24619	0.753809
Biological Process	GO:0086004	10	regulation of cardiac muscle cell contraction	3.23	0.0604847	A0A1D5PU80	Sodium/potassium-transporting ATPase subunit alpha OS=Gallus gallus OX=9031 GN=ATP1A1 PE=3 SV=1	ATP1A1	0.584	Down	112.46	43	35	35	35	35	33	1.26245	0.737546
Biological Process	GO:0086004	10	regulation of cardiac muscle cell contraction	3.23	0.0604847	A0A1D5PNE9	AKAP9 protein (Fragment) OS=Odontophorus gujanensis OX=886794 GN=Akap9 PE=4 SV=1	Akap9	1.798	Up	455.44	10.7	35	35	35	19	34	0.714728	1.28527
Biological Process	GO:0060337	10	type I interferon signaling pathway	3.23	0.0604847	H9L3K3	RNA-specific Adenosine deaminase Transcript variant M OS=Gallus gallus OX=9031 GN=ADAR1 PE=2 SV=1	ADAR1	1.689	Up	121.77	4.5	4	4	4	4	4	0.743643	1.25636
Biological Process	GO:0086004	10	regulation of cardiac muscle cell contraction	3.23	0.0604847	A0A1D5NZN9	PID domain-containing protein OS=Gallus gallus OX=9031 GN=NOS1AP PE=4 SV=2	NOS1AP	0.605	Down	69.557	4.7	2	2	2	2	2	1.24619	0.753809
Biological Process	GO:0006586	8	indolalkylamine metabolic process	3.23	0.0604847	F1NEK9	2-amino-3-carboxymuconate-6-semialdehyde decarboxylase OS=Gallus gallus OX=9031 GN=ACMSD PE=3 SV=3	ACMSD	0.301	Down	36.531	42.7	10	10	10	10	9	1.53772	0.46228
Biological Process	GO:0006586	8	indolalkylamine metabolic process	3.23	0.0604847	A0A1D5P834	Kynureninase OS=Gallus gallus OX=9031 GN=KYNU PE=3 SV=2	KYNU	0.653	Down	53.218	17.5	6	6	6	6	6	1.20986	0.790138
Biological Process	GO:0034285	6	response to disaccharide	3.23	0.0604847	C5HV42	Calcitonin gene-related peptide type 1 receptor OS=Gallus gallus OX=9031 GN=CALCRL PE=2 SV=1	CALCRL	2.211	Up	52.791	5.5	2	2	2	2	2	0.622787	1.37721
Biological Process	GO:0034285	6	response to disaccharide	3.23	0.0604847	A0A3S5ZP86	Cytochrome b5 heme-binding domain-containing protein OS=Gallus gallus OX=9031 GN=FADS1 PE=3 SV=1	FADS1	1.55	Up	59.075	27.4	11	11	11	11	10	0.784354	1.21565
Biological Process	GO:0034285	6	response to disaccharide	3.23	0.0604847	A0A1D5PD08	Pyridoxal 5'-phosphate synthase OS=Gallus gallus OX=9031 GN=PNPO PE=3 SV=1	PNPO	0.311	Down	23.828	28.2	5	5	5	5	5	1.52589	0.474111
Biological Process	GO:0050996	8	positive regulation of lipid catabolic process	3.23	0.0604847	F7BYG6	Perilipin OS=Gallus gallus OX=9031 GN=PLIN2 PE=3 SV=2	PLIN2	2.357	Up	49.019	47.3	16	16	16	14	16	0.595815	1.40419
Biological Process	GO:0050996	8	positive regulation of lipid catabolic process	3.23	0.0604847	F6UW59	Apolipoprotein AIV OS=Gallus gallus OX=9031 GN=apoAIV PE=2 SV=1	apoAIV	3.349	Up	40.682	50	14	14	14	12	14	0.459847	1.54015
Biological Process	GO:0050996	8	positive regulation of lipid catabolic process	3.23	0.0604847	A0A1D5PKG1	AB hydrolase-1 domain-containing protein OS=Gallus gallus OX=9031 GN=ABHD4 PE=4 SV=2	ABHD4	1.769	Up	43.793	24.9	6	6	6	4	6	0.722304	1.2777
Biological Process	GO:1901616	5	organic hydroxy compound catabolic process	2.33	0.0587625	F1NT98	Phosphatidylinositol 3,4,5-trisphosphate 3-phosphatase and dual-specificity protein phosphatase PTEN OS=Gallus gallus OX=9031 GN=PTEN PE=3 SV=3	PTEN	1.564	Up	49.393	5.7	2	2	2	2	2	0.780028	1.21997
Biological Process	GO:1901616	5	organic hydroxy compound catabolic process	2.33	0.0587625	F1NNP0	CP4B1 protein (Fragment) OS=Odontophorus gujanensis OX=886794 GN=Cyp4b1_0 PE=3 SV=1	Cyp4b1_0	2.111	Up	57.556	51	20	20	20	16	20	0.642812	1.35719
Biological Process	GO:1901616	5	organic hydroxy compound catabolic process	2.33	0.0587625	F1NMA3	Sulfotransferase OS=Gallus gallus OX=9031 GN=SULT1B PE=3 SV=2	SULT1B	1.72	Up	34.061	36.1	9	3	3	3	3	0.735251	1.26475
Biological Process	GO:1901616	5	organic hydroxy compound catabolic process	2.33	0.0587625	E1BTA0	Catechol O-methyltransferase OS=Gallus gallus OX=9031 GN=COMT PE=3 SV=1	COMT	0.641	Down	29.788	38.5	7	7	7	7	7	1.21908	0.780919
Biological Process	GO:1901616	5	organic hydroxy compound catabolic process	2.33	0.0587625	A0A1D5PMM2	Cholesterol 7-alpha-monooxygenase OS=Gallus gallus OX=9031 GN=CYP7A1 PE=3 SV=1	CYP7A1	0.525	Down	59.318	10.7	3	3	3	3	2	1.31178	0.688223
Biological Process	GO:0043266	8	regulation of potassium ion transport	2.67	0.058202	F1NT98	Phosphatidylinositol 3,4,5-trisphosphate 3-phosphatase and dual-specificity protein phosphatase PTEN OS=Gallus gallus OX=9031 GN=PTEN PE=3 SV=3	PTEN	1.564	Up	49.393	5.7	2	2	2	2	2	0.780028	1.21997
Biological Process	GO:0006586	8	indolalkylamine metabolic process	3.23	0.0604847	E1C2H6	Kynurenine formamidase OS=Gallus gallus OX=9031 GN=AFMID PE=3 SV=4	AFMID	1.705	Up	32.31	27.3	5	5	5	4	5	0.739264	1.26074
Biological Process	GO:0052803	5	imidazole-containing compound metabolic process	4.66	0.0630133	F1NZQ9	Histidine ammonia-lyase OS=Gallus gallus OX=9031 GN=HAL PE=3 SV=3	HAL	0.42	Down	72.965	52	23	23	23	22	22	1.4082	0.591804
Biological Process	GO:0060337	10	type I interferon signaling pathway	3.23	0.0604847	A0A3Q2UI36	Mx protein (Fragment) OS=Gallus gallus OX=9031 GN=Mx PE=2 SV=1	Mx	4.296	Up	76.453	10.7	6	6	6	2	6	0.377678	1.62232
Biological Process	GO:0006568	9	tryptophan metabolic process	3.23	0.0604847	A0A1D5P834	Kynureninase OS=Gallus gallus OX=9031 GN=KYNU PE=3 SV=2	KYNU	0.653	Down	53.218	17.5	6	6	6	6	6	1.20986	0.790138
Biological Process	GO:1903044	7	protein localization to membrane raft	4.66	0.0630133	Q7SZI5	Raftlin OS=Gallus gallus OX=9031 GN=RFTN1 PE=2 SV=3	RFTN1	1.689	Up	65.695	18.3	7	7	7	5	7	0.743722	1.25628
Biological Process	GO:1903044	7	protein localization to membrane raft	4.66	0.0630133	F1NSV6	Sodium/potassium-transporting ATPase subunit beta OS=Gallus gallus OX=9031 GN=ATP1B1 PE=3 SV=3	ATP1B1	0.57	Down	34.924	38.7	9	9	9	9	8	1.27366	0.726336
Biological Process	GO:0007620	7	copulation	4.66	0.0630133	E1C9D0	DAO domain-containing protein OS=Gallus gallus OX=9031 GN=DDO PE=3 SV=1	DDO	11.943	Up	37.493	27.8	6	6	6	2	6	0.154529	1.84547
Biological Process	GO:0007620	7	copulation	4.66	0.0630133	E1C8M8	(S)-3-amino-2-methylpropionate transaminase OS=Gallus gallus OX=9031 GN=ABAT PE=3 SV=3	ABAT	0.519	Down	56.552	52	20	20	20	20	20	1.31624	0.683757
Biological Process	GO:0034114	7	regulation of heterotypic cell-cell adhesion	4.66	0.0630133	Q02020	Fibrinogen beta chain (Fragment) OS=Gallus gallus OX=9031 GN=FGB PE=1 SV=1	FGB	0.589	Down	52.678	75.8	31	29	31	29	28	1.25894	0.741059
Biological Process	GO:0034114	7	regulation of heterotypic cell-cell adhesion	4.66	0.0630133	E1BV78	Fibrinogen C-terminal domain-containing protein OS=Gallus gallus OX=9031 GN=FGG PE=4 SV=2	FGG	0.613	Down	49.954	64.2	29	29	29	29	28	1.23977	0.760227
Biological Process	GO:0006853	12	carnitine shuttle	4.66	0.0630133	Q6Q123	THRSP-like protein OS=Gallus gallus OX=9031 GN=MID1IP1 PE=2 SV=1	MID1IP1	0.121	Down	17.726	73.6	7	7	7	7	2	1.78398	0.216017
Biological Process	GO:0006853	12	carnitine shuttle	4.66	0.0630133	A0A3Q2UBH2	Thyroid hormone responsive spot 14 beta 1 OS=Gallus gallus OX=9031 GN=THRSP PE=2 SV=1	THRSP	0.661	Down	18.915	46	7	5	5	5	5	1.20384	0.796161
Biological Process	GO:0097329	4	response to antimetabolite	4.66	0.0630133	F1NWF6	Asparagine synthetase [glutamine-hydrolyzing] OS=Gallus gallus OX=9031 GN=ASNS PE=4 SV=1	ASNS	5.842	Up	64.068	30.7	15	15	15	10	15	0.292296	1.7077
Biological Process	GO:0097329	4	response to antimetabolite	4.66	0.0630133	A0A1D5PZA1	ATP-dependent helicase ATRX OS=Gallus gallus OX=9031 GN=ATRX PE=4 SV=1	ATRX	1.517	Up	269.91	3.8	6	6	6	4	5	0.794643	1.20536
Biological Process	GO:0006564	11	L-serine biosynthetic process	4.66	0.0630133	F1NTK1	Phosphoserine aminotransferase OS=Gallus gallus OX=9031 GN=PSAT1 PE=3 SV=2	PSAT1	0.608	Down	40.544	53.8	18	18	18	18	18	1.24395	0.756053
Biological Process	GO:0006564	11	L-serine biosynthetic process	4.66	0.0630133	E1C9F4	O-phosphoserine phosphohydrolase OS=Gallus gallus OX=9031 GN=PSPH PE=3 SV=1	PSPH	2.462	Up	25.143	63.3	11	11	11	10	10	0.577633	1.42237
Biological Process	GO:0043217	10	myelin maintenance	4.66	0.0630133	F1NT98	Phosphatidylinositol 3,4,5-trisphosphate 3-phosphatase and dual-specificity protein phosphatase PTEN OS=Gallus gallus OX=9031 GN=PTEN PE=3 SV=3	PTEN	1.564	Up	49.393	5.7	2	2	2	2	2	0.780028	1.21997
Biological Process	GO:0043217	10	myelin maintenance	4.66	0.0630133	A0A3Q3A8D7	N-myc downstream regulated 1 OS=Phasianus colchicus OX=9054 PE=3 SV=1	--	0.537	Down	44.218	41.8	12	12	12	12	12	1.3009	0.699102
Biological Process	GO:0060337	10	type I interferon signaling pathway	3.23	0.0604847	Q5ZJL9	Deoxynucleoside triphosphate triphosphohydrolase SAMHD1 OS=Gallus gallus OX=9031 GN=SAMHD1 PE=2 SV=2	SAMHD1	1.723	Up	70.232	18.2	7	7	7	5	7	0.73454	1.26546
Biological Process	GO:0031297	10	replication fork processing	4.66	0.0630133	Q5ZKN1	Cyclin-dependent kinase 9 OS=Gallus gallus OX=9031 GN=CDK9 PE=2 SV=1	CDK9	0.248	Down	42.802	7.8	3	2	2	2	2	1.60242	0.39758
Biological Process	GO:0006572	10	tyrosine catabolic process	4.66	0.0630133	F1NYW8	Fumarylacetoacetase OS=Gallus gallus OX=9031 GN=FAH PE=3 SV=2	FAH	0.62	Down	46.548	54.9	19	18	19	18	18	1.23445	0.76555
Biological Process	GO:0006572	10	tyrosine catabolic process	4.66	0.0630133	F1NVJ0	4-hydroxyphenylpyruvate dioxygenase OS=Gallus gallus OX=9031 GN=HPD PE=3 SV=3	HPD	0.647	Down	44.963	69.5	23	23	23	22	22	1.21397	0.786029
Biological Process	GO:0050434	7	positive regulation of viral transcription	4.66	0.0630133	Q5ZKN1	Cyclin-dependent kinase 9 OS=Gallus gallus OX=9031 GN=CDK9 PE=2 SV=1	CDK9	0.248	Down	42.802	7.8	3	2	2	2	2	1.60242	0.39758
Biological Process	GO:0050434	7	positive regulation of viral transcription	4.66	0.0630133	A0A1D5PXV5	Transcription factor OS=Gallus gallus OX=9031 GN=SP1 PE=2 SV=1	SP1	0.332	Down	77.568	4.4	2	2	2	2	2	1.50118	0.498821
Biological Process	GO:0086001	6	cardiac muscle cell action potential	4.66	0.0630133	F1NSV6	Sodium/potassium-transporting ATPase subunit beta OS=Gallus gallus OX=9031 GN=ATP1B1 PE=3 SV=3	ATP1B1	0.57	Down	34.924	38.7	9	9	9	9	8	1.27366	0.726336
Biological Process	GO:0086001	6	cardiac muscle cell action potential	4.66	0.0630133	A0A1D5PU80	Sodium/potassium-transporting ATPase subunit alpha OS=Gallus gallus OX=9031 GN=ATP1A1 PE=3 SV=1	ATP1A1	0.584	Down	112.46	43	35	35	35	35	33	1.26245	0.737546
Biological Process	GO:0007629	5	flight behavior	3.23	0.0604847	Q5F3B5	GNAQ protein (Fragment) OS=Cochlearius cochlearius OX=110676 GN=Gnaq PE=3 SV=1	Gnaq	1.59	Up	42.234	25.6	7	4	4	3	4	0.772103	1.2279
Biological Process	GO:0007629	5	flight behavior	3.23	0.0604847	F1P5C0	RNA helicase OS=Gallus gallus OX=9031 GN=DDX20 PE=3 SV=2	DDX20	1.698	Up	85.73	3.4	2	2	2	2	2	0.741352	1.25865
Biological Process	GO:0007629	5	flight behavior	3.23	0.0604847	F1NCA2	Glycerol-3-phosphate dehydrogenase OS=Gallus gallus OX=9031 GN=GPD2 PE=3 SV=2	GPD2	0.62	Down	80.751	8.1	4	4	4	4	4	1.23484	0.765159
Biological Process	GO:0010712	5	regulation of collagen metabolic process	3.23	0.0604847	F1NXV6	Coagulation factor II OS=Gallus gallus OX=9031 GN=F2 PE=4 SV=2	F2	0.614	Down	73.106	31.7	16	16	16	16	14	1.23932	0.760676
Biological Process	GO:0010712	5	regulation of collagen metabolic process	3.23	0.0604847	F1NAR5	SERPIN domain-containing protein OS=Gallus gallus OX=9031 GN=SERPINF2 PE=3 SV=3	SERPINF2	0.537	Down	56.973	24.9	8	8	8	8	8	1.30148	0.69852
Biological Process	GO:0010712	5	regulation of collagen metabolic process	3.23	0.0604847	A0A1L1RVS8	Cytochrome P450, family 2, subfamily J, polypeptide 22 OS=Gallirallus okinawae OX=547194 PE=3 SV=1	--	1.913	Up	56.466	34	15	5	5	5	5	0.686638	1.31336
Biological Process	GO:0006568	9	tryptophan metabolic process	3.23	0.0604847	E1C2H6	Kynurenine formamidase OS=Gallus gallus OX=9031 GN=AFMID PE=3 SV=4	AFMID	1.705	Up	32.31	27.3	5	5	5	4	5	0.739264	1.26074
Biological Process	GO:0006568	9	tryptophan metabolic process	3.23	0.0604847	F1NEK9	2-amino-3-carboxymuconate-6-semialdehyde decarboxylase OS=Gallus gallus OX=9031 GN=ACMSD PE=3 SV=3	ACMSD	0.301	Down	36.531	42.7	10	10	10	10	9	1.53772	0.46228
Biological Process	GO:0031297	10	replication fork processing	4.66	0.0630133	A0A1D5PZA1	ATP-dependent helicase ATRX OS=Gallus gallus OX=9031 GN=ATRX PE=4 SV=1	ATRX	1.517	Up	269.91	3.8	6	6	6	4	5	0.794643	1.20536
Biological Process	GO:0006937	7	regulation of muscle contraction	2	0.0830704	A0A1D5PNE9	AKAP9 protein (Fragment) OS=Odontophorus gujanensis OX=886794 GN=Akap9 PE=4 SV=1	Akap9	1.798	Up	455.44	10.7	35	35	35	19	34	0.714728	1.28527
Biological Process	GO:0006937	7	regulation of muscle contraction	2	0.0830704	A0A1D5PU80	Sodium/potassium-transporting ATPase subunit alpha OS=Gallus gallus OX=9031 GN=ATP1A1 PE=3 SV=1	ATP1A1	0.584	Down	112.46	43	35	35	35	35	33	1.26245	0.737546
Biological Process	GO:0006937	7	regulation of muscle contraction	2	0.0830704	C5HV42	Calcitonin gene-related peptide type 1 receptor OS=Gallus gallus OX=9031 GN=CALCRL PE=2 SV=1	CALCRL	2.211	Up	52.791	5.5	2	2	2	2	2	0.622787	1.37721
Biological Process	GO:0032963	3	collagen metabolic process	2.62	0.101257	A0A1L1RSJ4	Procollagen-lysine 5-dioxygenase OS=Gallus gallus OX=9031 GN=PLOD2 PE=4 SV=2	PLOD2	0.645	Down	87.01	14.6	9	9	9	8	7	1.21568	0.784323
Biological Process	GO:0035637	3	multicellular organismal signaling	2.62	0.101257	F1NSV6	Sodium/potassium-transporting ATPase subunit beta OS=Gallus gallus OX=9031 GN=ATP1B1 PE=3 SV=3	ATP1B1	0.57	Down	34.924	38.7	9	9	9	9	8	1.27366	0.726336
Biological Process	GO:0035637	3	multicellular organismal signaling	2.62	0.101257	A0A1D5PU80	Sodium/potassium-transporting ATPase subunit alpha OS=Gallus gallus OX=9031 GN=ATP1A1 PE=3 SV=1	ATP1A1	0.584	Down	112.46	43	35	35	35	35	33	1.26245	0.737546
Biological Process	GO:0035637	3	multicellular organismal signaling	2.62	0.101257	A0A1D5PNE9	AKAP9 protein (Fragment) OS=Odontophorus gujanensis OX=886794 GN=Akap9 PE=4 SV=1	Akap9	1.798	Up	455.44	10.7	35	35	35	19	34	0.714728	1.28527
Biological Process	GO:0044282	4	small molecule catabolic process	1.38	0.100766	R4GM61	Sarcosine oxidase OS=Gallus gallus OX=9031 GN=PIPOX PE=3 SV=2	PIPOX	0.311	Down	55.193	28.2	10	10	10	10	8	1.52501	0.474988
Biological Process	GO:0044282	4	small molecule catabolic process	1.38	0.100766	P28173	Amidophosphoribosyltransferase OS=Gallus gallus OX=9031 GN=PPAT PE=2 SV=1	PPAT	0.598	Down	56.257	37.3	15	15	15	15	14	1.25171	0.748291
Biological Process	GO:0044282	4	small molecule catabolic process	1.38	0.100766	F1NZQ9	Histidine ammonia-lyase OS=Gallus gallus OX=9031 GN=HAL PE=3 SV=3	HAL	0.42	Down	72.965	52	23	23	23	22	22	1.4082	0.591804
Biological Process	GO:0044282	4	small molecule catabolic process	1.38	0.100766	F1NYW8	Fumarylacetoacetase OS=Gallus gallus OX=9031 GN=FAH PE=3 SV=2	FAH	0.62	Down	46.548	54.9	19	18	19	18	18	1.23445	0.76555
Biological Process	GO:0044282	4	small molecule catabolic process	1.38	0.100766	F1NX32	Glycine cleavage system P protein OS=Gallus gallus OX=9031 GN=GLDC PE=3 SV=3	GLDC	0.641	Down	111.8	56.4	41	41	41	41	41	1.2191	0.780896
Biological Process	GO:0044282	4	small molecule catabolic process	1.38	0.100766	F1NVJ0	4-hydroxyphenylpyruvate dioxygenase OS=Gallus gallus OX=9031 GN=HPD PE=3 SV=3	HPD	0.647	Down	44.963	69.5	23	23	23	22	22	1.21397	0.786029
Biological Process	GO:0044282	4	small molecule catabolic process	1.38	0.100766	F1NT98	Phosphatidylinositol 3,4,5-trisphosphate 3-phosphatase and dual-specificity protein phosphatase PTEN OS=Gallus gallus OX=9031 GN=PTEN PE=3 SV=3	PTEN	1.564	Up	49.393	5.7	2	2	2	2	2	0.780028	1.21997
Biological Process	GO:0044282	4	small molecule catabolic process	1.38	0.100766	F1NNP0	CP4B1 protein (Fragment) OS=Odontophorus gujanensis OX=886794 GN=Cyp4b1_0 PE=3 SV=1	Cyp4b1_0	2.111	Up	57.556	51	20	20	20	16	20	0.642812	1.35719
Biological Process	GO:0044282	4	small molecule catabolic process	1.38	0.100766	F1NMA3	Sulfotransferase OS=Gallus gallus OX=9031 GN=SULT1B PE=3 SV=2	SULT1B	1.72	Up	34.061	36.1	9	3	3	3	3	0.735251	1.26475
Biological Process	GO:0044282	4	small molecule catabolic process	1.38	0.100766	E1C9D0	DAO domain-containing protein OS=Gallus gallus OX=9031 GN=DDO PE=3 SV=1	DDO	11.943	Up	37.493	27.8	6	6	6	2	6	0.154529	1.84547
Biological Process	GO:0044282	4	small molecule catabolic process	1.38	0.100766	E1C8M8	(S)-3-amino-2-methylpropionate transaminase OS=Gallus gallus OX=9031 GN=ABAT PE=3 SV=3	ABAT	0.519	Down	56.552	52	20	20	20	20	20	1.31624	0.683757
Biological Process	GO:0044282	4	small molecule catabolic process	1.38	0.100766	E1C2H6	Kynurenine formamidase OS=Gallus gallus OX=9031 GN=AFMID PE=3 SV=4	AFMID	1.705	Up	32.31	27.3	5	5	5	4	5	0.739264	1.26074
Biological Process	GO:0044282	4	small molecule catabolic process	1.38	0.100766	E1C1D7	4-hydroxy-2-oxoglutarate aldolase, mitochondrial OS=Gallus gallus OX=9031 GN=HOGA1 PE=3 SV=4	HOGA1	3.558	Up	34.898	12.3	3	3	3	3	3	0.438749	1.56125
Biological Process	GO:0044282	4	small molecule catabolic process	1.38	0.100766	E1C1B4	GALK1 Galactokinase (Fragment) OS=Odontophorus gujanensis OX=886794 GN=Galk1 PE=3 SV=1	Galk1	1.58	Up	41.595	51.5	16	16	16	13	16	0.775111	1.22489
Biological Process	GO:0044282	4	small molecule catabolic process	1.38	0.100766	E1BWX9	Imidazolonepropionate hydrolase OS=Gallus gallus OX=9031 GN=UROC1 PE=3 SV=4	UROC1	0.664	Down	61.357	31	15	15	15	15	15	1.20216	0.79784
Biological Process	GO:0044282	4	small molecule catabolic process	1.38	0.100766	E1BWX4	Lysine ketoglutarate reductase OS=Gallus gallus OX=9031 GN=AASS PE=3 SV=2	AASS	0.205	Down	102.95	35.2	25	25	25	25	17	1.65925	0.340747
Biological Process	GO:0044282	4	small molecule catabolic process	1.38	0.100766	E1BVP5	Aspartoacylase OS=Phasianus colchicus OX=9054 PE=3 SV=1	--	2.129	Up	40.923	20.5	5	5	5	5	5	0.639281	1.36072
Biological Process	GO:0044282	4	small molecule catabolic process	1.38	0.100766	E1BRU9	Carn_acyltransf domain-containing protein OS=Gallus gallus OX=9031 GN=CROT PE=3 SV=3	CROT	1.576	Up	70.06	37.7	17	17	17	16	16	0.776449	1.22355
Biological Process	GO:0044282	4	small molecule catabolic process	1.38	0.100766	A0A3Q2UIM1	Cytidine deaminase OS=Gallus gallus OX=9031 GN=CDA PE=3 SV=1	CDA	0.597	Down	14.996	41.2	3	3	3	3	2	1.25262	0.747383
Biological Process	GO:0044282	4	small molecule catabolic process	1.38	0.100766	A0A3Q2U5M7	Ribulose-phosphate 3-epimerase OS=Gallus gallus OX=9031 GN=RPEL1 PE=3 SV=1	RPEL1	1.956	Up	37.028	11.6	2	2	2	2	2	0.676638	1.32336
Biological Process	GO:0044282	4	small molecule catabolic process	1.38	0.100766	F1NEK9	2-amino-3-carboxymuconate-6-semialdehyde decarboxylase OS=Gallus gallus OX=9031 GN=ACMSD PE=3 SV=3	ACMSD	0.301	Down	36.531	42.7	10	10	10	10	9	1.53772	0.46228
Biological Process	GO:0044282	4	small molecule catabolic process	1.38	0.100766	A0A1D5PSQ6	CP2C8 protein (Fragment) OS=Setophaga kirtlandii OX=298831 GN=Cyp2c8 PE=3 SV=1	Cyp2c8	0.517	Down	73.332	32.3	18	18	18	18	17	1.31865	0.68135
Biological Process	GO:0044282	4	small molecule catabolic process	1.38	0.100766	A0A1D5PNC5	ACB domain-containing protein OS=Gallus gallus OX=9031 GN=ECI2 PE=4 SV=2	ECI2	2.247	Up	39.939	39.7	10	10	10	5	10	0.616022	1.38398
Biological Process	GO:0044282	4	small molecule catabolic process	1.38	0.100766	A0A1D5PMM2	Cholesterol 7-alpha-monooxygenase OS=Gallus gallus OX=9031 GN=CYP7A1 PE=3 SV=1	CYP7A1	0.525	Down	59.318	10.7	3	3	3	3	2	1.31178	0.688223
Biological Process	GO:0044282	4	small molecule catabolic process	1.38	0.100766	A0A1D5P834	Kynureninase OS=Gallus gallus OX=9031 GN=KYNU PE=3 SV=2	KYNU	0.653	Down	53.218	17.5	6	6	6	6	6	1.20986	0.790138
Biological Process	GO:0032963	3	collagen metabolic process	2.62	0.101257	F1NDU7	Transmembrane serine protease 6 OS=Phasianus colchicus OX=9054 PE=4 SV=1	--	2.04	Up	86.108	11.4	6	6	6	4	6	0.657919	1.34208
Biological Process	GO:0032963	3	collagen metabolic process	2.62	0.101257	F1NP60	Mannose receptor C type 2 OS=Meleagris gallopavo OX=9103 GN=MRC2 PE=4 SV=1	MRC2	1.953	Up	157.87	4.8	5	5	5	3	5	0.677176	1.32282
Biological Process	GO:0032892	7	positive regulation of organic acid transport	2.62	0.101257	E1C8M8	(S)-3-amino-2-methylpropionate transaminase OS=Gallus gallus OX=9031 GN=ABAT PE=3 SV=3	ABAT	0.519	Down	56.552	52	20	20	20	20	20	1.31624	0.683757
Biological Process	GO:0032892	7	positive regulation of organic acid transport	2.62	0.101257	F1NNP0	CP4B1 protein (Fragment) OS=Odontophorus gujanensis OX=886794 GN=Cyp4b1_0 PE=3 SV=1	Cyp4b1_0	2.111	Up	57.556	51	20	20	20	16	20	0.642812	1.35719
Biological Process	GO:0001782	8	B cell homeostasis	3.5	0.107044	Q5F404	bcl-2 homologous antagonist/killer OS=Aythya fuligula OX=219594 GN=BAK1 PE=3 SV=1	BAK1	0.628	Down	24.991	13.9	2	2	2	2	2	1.22837	0.771634
Biological Process	GO:0001782	8	B cell homeostasis	3.5	0.107044	A0A3Q2UDP3	Dedicator of cytokinesis 10 OS=Phasianus colchicus OX=9054 PE=3 SV=1	--	0.659	Down	241.28	1.1	2	2	2	2	2	1.20557	0.794434
Biological Process	GO:0021988	11	olfactory lobe development	3.5	0.107044	Q90635	Dihydropyrimidinase-related protein 2 OS=Gallus gallus OX=9031 GN=DPYSL2 PE=2 SV=1	DPYSL2	0.612	Down	62.33	54	21	18	21	20	19	1.24032	0.75968
Biological Process	GO:0021988	11	olfactory lobe development	3.5	0.107044	A0A3Q3ARC0	Oxoglutarate dehydrogenase (succinyl-transferring) OS=Gallus gallus OX=9031 GN=LOC107054982 PE=3 SV=1	LOC107054982	2.16	Up	164.1	30.4	35	2	2	2	2	0.632948	1.36705
Biological Process	GO:0023058	7	adaptation of signaling pathway	3.5	0.107044	E1BTL3	Retinol dehydrogenase 12 OS=Amazona aestiva OX=12930 GN=AAES_41604 PE=3 SV=1	AAES_41604	0.665	Down	36.068	13.8	4	4	4	4	4	1.20135	0.79865
Biological Process	GO:0023058	7	adaptation of signaling pathway	3.5	0.107044	E1BQG4	G protein-coupled receptor kinase OS=Gallus gallus OX=9031 GN=GRK5 PE=3 SV=3	GRK5	1.532	Up	67.683	13.6	6	4	6	6	5	0.789811	1.21019
Biological Process	GO:0042364	6	water-soluble vitamin biosynthetic process	3.5	0.107044	F1NTK1	Phosphoserine aminotransferase OS=Gallus gallus OX=9031 GN=PSAT1 PE=3 SV=2	PSAT1	0.608	Down	40.544	53.8	18	18	18	18	18	1.24395	0.756053
Biological Process	GO:0042364	6	water-soluble vitamin biosynthetic process	3.5	0.107044	A0A1D5PD08	Pyridoxal 5'-phosphate synthase OS=Gallus gallus OX=9031 GN=PNPO PE=3 SV=1	PNPO	0.311	Down	23.828	28.2	5	5	5	5	5	1.52589	0.474111
Biological Process	GO:0044706	3	multi-multicellular organism process	1.7	0.105817	P28173	Amidophosphoribosyltransferase OS=Gallus gallus OX=9031 GN=PPAT PE=2 SV=1	PPAT	0.598	Down	56.257	37.3	15	15	15	15	14	1.25171	0.748291
Biological Process	GO:0044706	3	multi-multicellular organism process	1.7	0.105817	F1NER9	Glycoprotein IIIb OS=Gallus gallus OX=9031 GN=CD36 PE=3 SV=3	CD36	1.551	Up	52.637	13.8	6	6	6	5	6	0.784086	1.21591
Biological Process	GO:0044706	3	multi-multicellular organism process	1.7	0.105817	E1C9D0	DAO domain-containing protein OS=Gallus gallus OX=9031 GN=DDO PE=3 SV=1	DDO	11.943	Up	37.493	27.8	6	6	6	2	6	0.154529	1.84547
Biological Process	GO:0044706	3	multi-multicellular organism process	1.7	0.105817	E1BTA0	Catechol O-methyltransferase OS=Gallus gallus OX=9031 GN=COMT PE=3 SV=1	COMT	0.641	Down	29.788	38.5	7	7	7	7	7	1.21908	0.780919
Biological Process	GO:0044706	3	multi-multicellular organism process	1.7	0.105817	A0A3Q2UKP2	MG2 domain-containing protein OS=Gallus gallus OX=9031 PE=4 SV=1	--	0.614	Down	20.305	32.8	8	8	8	8	7	1.2393	0.760703
Biological Process	GO:0044706	3	multi-multicellular organism process	1.7	0.105817	A0A3Q2UEG8	A2M domain-containing protein OS=Gallus gallus OX=9031 PE=4 SV=1	--	0.628	Down	16.869	25.2	3	2	3	3	3	1.22878	0.771216
Biological Process	GO:0090277	10	positive regulation of peptide hormone secretion	2	0.10056	Q02020	Fibrinogen beta chain (Fragment) OS=Gallus gallus OX=9031 GN=FGB PE=1 SV=1	FGB	0.589	Down	52.678	75.8	31	29	31	29	28	1.25894	0.741059
Biological Process	GO:0044706	3	multi-multicellular organism process	1.7	0.105817	A0A1D5PXV5	Transcription factor OS=Gallus gallus OX=9031 GN=SP1 PE=2 SV=1	SP1	0.332	Down	77.568	4.4	2	2	2	2	2	1.50118	0.498821
Biological Process	GO:0044706	3	multi-multicellular organism process	1.7	0.105817	A0A1D5NY37	RASK GTPase (Fragment) OS=Leiothrix lutea OX=36275 GN=Kras PE=4 SV=1	Kras	2.165	Up	21.452	31.9	4	2	2	2	2	0.631953	1.36805
Biological Process	GO:0006144	8	purine nucleobase metabolic process	2.62	0.101257	P47990	Xanthine dehydrogenase/oxidase OS=Gallus gallus OX=9031 GN=XDH PE=1 SV=1	XDH	0.523	Down	149.61	44.6	47	3	47	46	42	1.31329	0.686715
Biological Process	GO:0006144	8	purine nucleobase metabolic process	2.62	0.101257	P28173	Amidophosphoribosyltransferase OS=Gallus gallus OX=9031 GN=PPAT PE=2 SV=1	PPAT	0.598	Down	56.257	37.3	15	15	15	15	14	1.25171	0.748291
Biological Process	GO:0006144	8	purine nucleobase metabolic process	2.62	0.101257	P38024	Multifunctional protein ADE2 OS=Gallus gallus OX=9031 GN=AIRC PE=2 SV=1	AIRC	0.489	Down	47.24	64.3	23	23	23	23	22	1.34348	0.656519
Biological Process	GO:0006656	9	phosphatidylcholine biosynthetic process	2.62	0.101257	A0A3Q3AGL8	Choline-phosphate cytidylyltransferase OS=Gallus gallus OX=9031 GN=PCYT1A PE=3 SV=1	PCYT1A	1.502	Up	42.096	19.1	5	5	5	4	5	0.799336	1.20066
Biological Process	GO:0006656	9	phosphatidylcholine biosynthetic process	2.62	0.101257	A0A1D5PF95	Phosphoethanolamine/phosphocholine phosphatase OS=Gallus gallus OX=9031 GN=PHOSPHO1 PE=3 SV=1	PHOSPHO1	2.484	Up	30.572	32.1	7	7	7	5	7	0.574127	1.42587
Biological Process	GO:0006656	9	phosphatidylcholine biosynthetic process	2.62	0.101257	A0A1D5P061	Phosphorylase b kinase regulatory subunit OS=Gallus gallus OX=9031 GN=PHKA1 PE=3 SV=2	PHKA1	1.825	Up	134.07	2.6	2	2	2	2	2	0.707895	1.29211
Biological Process	GO:0022602	6	ovulation cycle process	2.62	0.101257	A0A3Q2UKP2	MG2 domain-containing protein OS=Gallus gallus OX=9031 PE=4 SV=1	--	0.614	Down	20.305	32.8	8	8	8	8	7	1.2393	0.760703
Biological Process	GO:0022602	6	ovulation cycle process	2.62	0.101257	A0A3Q2UEG8	A2M domain-containing protein OS=Gallus gallus OX=9031 PE=4 SV=1	--	0.628	Down	16.869	25.2	3	2	3	3	3	1.22878	0.771216
Biological Process	GO:0022602	6	ovulation cycle process	2.62	0.101257	A0A3Q2U743	A2M_recep domain-containing protein OS=Gallus gallus OX=9031 PE=4 SV=1	--	0.66	Down	61.085	29.9	14	9	14	14	13	1.2045	0.795505
Biological Process	GO:0006706	6	steroid catabolic process	2.62	0.101257	F1NT18	Cytochrome P450 3A OS=Gallus gallus OX=9031 GN=CYP3A5 PE=3 SV=1	CYP3A5	0.484	Down	58.247	37.2	19	16	19	19	17	1.34775	0.652247
Biological Process	GO:0006706	6	steroid catabolic process	2.62	0.101257	A0A1D5PSQ6	CP2C8 protein (Fragment) OS=Setophaga kirtlandii OX=298831 GN=Cyp2c8 PE=3 SV=1	Cyp2c8	0.517	Down	73.332	32.3	18	18	18	18	17	1.31865	0.68135
Biological Process	GO:0006706	6	steroid catabolic process	2.62	0.101257	A0A1D5PMM2	Cholesterol 7-alpha-monooxygenase OS=Gallus gallus OX=9031 GN=CYP7A1 PE=3 SV=1	CYP7A1	0.525	Down	59.318	10.7	3	3	3	3	2	1.31178	0.688223
Biological Process	GO:0032892	7	positive regulation of organic acid transport	2.62	0.101257	Q90635	Dihydropyrimidinase-related protein 2 OS=Gallus gallus OX=9031 GN=DPYSL2 PE=2 SV=1	DPYSL2	0.612	Down	62.33	54	21	18	21	20	19	1.24032	0.75968
Biological Process	GO:0044706	3	multi-multicellular organism process	1.7	0.105817	A0A3Q2U743	A2M_recep domain-containing protein OS=Gallus gallus OX=9031 PE=4 SV=1	--	0.66	Down	61.085	29.9	14	9	14	14	13	1.2045	0.795505
Biological Process	GO:0090277	10	positive regulation of peptide hormone secretion	2	0.10056	F1NU06	Mitochondrial pyruvate carrier OS=Gallus gallus OX=9031 GN=MPC2 PE=3 SV=2	MPC2	1.692	Up	15.121	66.9	9	9	9	8	9	0.743063	1.25694
Biological Process	GO:0090277	10	positive regulation of peptide hormone secretion	2	0.10056	E1C8M8	(S)-3-amino-2-methylpropionate transaminase OS=Gallus gallus OX=9031 GN=ABAT PE=3 SV=3	ABAT	0.519	Down	56.552	52	20	20	20	20	20	1.31624	0.683757
Biological Process	GO:0090277	10	positive regulation of peptide hormone secretion	2	0.10056	E1BV78	Fibrinogen C-terminal domain-containing protein OS=Gallus gallus OX=9031 GN=FGG PE=4 SV=2	FGG	0.613	Down	49.954	64.2	29	29	29	29	28	1.23977	0.760227
Biological Process	GO:0048278	6	vesicle docking	2.24	0.0986281	Q5ZJ43	Exocyst complex component 8 OS=Gallus gallus OX=9031 GN=EXOC8 PE=2 SV=1	EXOC8	1.513	Up	80.429	4.1	2	2	2	2	2	0.795945	1.20406
Biological Process	GO:0072359	6	circulatory system development	1.41	0.096843	R4GJ59	Seryl-tRNA synthetase OS=Gallus gallus OX=9031 GN=SARS PE=3 SV=2	SARS	1.725	Up	71.294	37.6	20	20	20	19	20	0.733989	1.26601
Biological Process	GO:0072359	6	circulatory system development	1.41	0.096843	Q5ZKE5	45 kDa calcium-binding protein OS=Gallus gallus OX=9031 GN=SDF4 PE=2 SV=2	SDF4	1.689	Up	41.907	11.5	3	3	3	3	3	0.74387	1.25613
Biological Process	GO:0072359	6	circulatory system development	1.41	0.096843	Q5F404	bcl-2 homologous antagonist/killer OS=Aythya fuligula OX=219594 GN=BAK1 PE=3 SV=1	BAK1	0.628	Down	24.991	13.9	2	2	2	2	2	1.22837	0.771634
Biological Process	GO:0072359	6	circulatory system development	1.41	0.096843	Q5F3Z2	CAP10 domain-containing protein OS=Gallus gallus OX=9031 GN=POGLUT1 PE=2 SV=1	POGLUT1	0.467	Down	45.782	9.7	4	4	4	3	3	1.36362	0.636377
Biological Process	GO:0072359	6	circulatory system development	1.41	0.096843	P11682	Apolipoprotein B (Fragment) OS=Gallus gallus OX=9031 GN=APOB PE=2 SV=1	APOB	0.521	Down	50.847	39.7	16	2	2	2	2	1.3152	0.684798
Biological Process	GO:0072359	6	circulatory system development	1.41	0.096843	H9L0D7	Wiskott-Aldrich syndrome protein family member OS=Gallus gallus OX=9031 GN=WASF2 PE=3 SV=2	WASF2	0.583	Down	54.485	7.6	2	2	2	2	2	1.26316	0.736839
Biological Process	GO:0072359	6	circulatory system development	1.41	0.096843	F1P4X7	7-dehydrocholesterol reductase OS=Meleagris gallopavo OX=9103 GN=DHCR7 PE=3 SV=1	DHCR7	0.62	Down	55.2	16.9	6	6	6	5	5	1.2347	0.765301
Biological Process	GO:0072359	6	circulatory system development	1.41	0.096843	F1NXP6	Caspase 8 OS=Gallus gallus OX=9031 PE=2 SV=1	--	1.774	Up	54.557	15.4	6	6	6	4	5	0.721016	1.27898
Biological Process	GO:0072359	6	circulatory system development	1.41	0.096843	F1NV02	Apolipoprotein B OS=Gallus gallus OX=9031 GN=APOB PE=4 SV=2	APOB	0.573	Down	523.35	46.2	191	177	191	187	183	1.27179	0.728209
Biological Process	GO:0072359	6	circulatory system development	1.41	0.096843	F1NT98	Phosphatidylinositol 3,4,5-trisphosphate 3-phosphatase and dual-specificity protein phosphatase PTEN OS=Gallus gallus OX=9031 GN=PTEN PE=3 SV=3	PTEN	1.564	Up	49.393	5.7	2	2	2	2	2	0.780028	1.21997
Biological Process	GO:0072359	6	circulatory system development	1.41	0.096843	F1NPF7	PH domain-containing protein OS=Gallus gallus OX=9031 GN=FERMT1 PE=3 SV=2	FERMT1	0.631	Down	77.435	17.7	10	9	9	9	7	1.22657	0.773425
Biological Process	GO:0072359	6	circulatory system development	1.41	0.096843	F1NDU7	Transmembrane serine protease 6 OS=Phasianus colchicus OX=9054 PE=4 SV=1	--	2.04	Up	86.108	11.4	6	6	6	4	6	0.657919	1.34208
Biological Process	GO:0072359	6	circulatory system development	1.41	0.096843	F1NAR5	SERPIN domain-containing protein OS=Gallus gallus OX=9031 GN=SERPINF2 PE=3 SV=3	SERPINF2	0.537	Down	56.973	24.9	8	8	8	8	8	1.30148	0.69852
Biological Process	GO:0048278	6	vesicle docking	2.24	0.0986281	E1BT75	Exocyst complex component 7 OS=Gallus gallus OX=9031 GN=EXOC7 PE=3 SV=3	EXOC7	1.645	Up	75.225	6.3	3	3	3	3	3	0.756012	1.24399
Biological Process	GO:0072359	6	circulatory system development	1.41	0.096843	E1C420	3-hydroxy-3-methylglutaryl coenzyme A reductase OS=Gallus gallus OX=9031 GN=HMGCR PE=3 SV=3	HMGCR	0.59	Down	101.33	14	10	10	10	9	10	1.25798	0.742019
Biological Process	GO:0072359	6	circulatory system development	1.41	0.096843	F1P0L9	Protein kinase C OS=Gallus gallus OX=9031 GN=PRKCI PE=3 SV=3	PRKCI	1.625	Up	52.834	5.8	2	2	2	2	2	0.761834	1.23817
Biological Process	GO:0072359	6	circulatory system development	1.41	0.096843	C5HV42	Calcitonin gene-related peptide type 1 receptor OS=Gallus gallus OX=9031 GN=CALCRL PE=2 SV=1	CALCRL	2.211	Up	52.791	5.5	2	2	2	2	2	0.622787	1.37721
Biological Process	GO:0072359	6	circulatory system development	1.41	0.096843	A0A3Q2U4V3	Tryptophanyl-tRNA synthetase OS=Gallus gallus OX=9031 GN=LOC101750690 PE=3 SV=1	LOC101750690	0.649	Down	36.743	19.1	4	4	4	2	4	1.21253	0.787466
Biological Process	GO:0072359	6	circulatory system development	1.41	0.096843	A0A1D5PAZ7	Aminopeptidase OS=Gallus gallus OX=9031 GN=ENPEP PE=3 SV=2	ENPEP	1.594	Up	107.92	15.1	12	12	12	11	11	0.770884	1.22912
Biological Process	GO:0072359	6	circulatory system development	1.41	0.096843	A0A1D5P2B1	Protein quaking OS=Gallus gallus OX=9031 GN=QKI PE=4 SV=2	QKI	1.543	Up	36.725	17.4	5	5	5	4	5	0.78646	1.21354
Biological Process	GO:0072359	6	circulatory system development	1.41	0.096843	A0A1D5PJG5	Protein polybromo-1 OS=Gallus gallus OX=9031 GN=PBRM1 PE=4 SV=2	PBRM1	0.642	Down	181.91	2.7	3	3	3	3	2	1.21806	0.781941
Biological Process	GO:0046395	7	carboxylic acid catabolic process	1.46	0.0963426	R4GM61	Sarcosine oxidase OS=Gallus gallus OX=9031 GN=PIPOX PE=3 SV=2	PIPOX	0.311	Down	55.193	28.2	10	10	10	10	8	1.52501	0.474988
Biological Process	GO:0046395	7	carboxylic acid catabolic process	1.46	0.0963426	P28173	Amidophosphoribosyltransferase OS=Gallus gallus OX=9031 GN=PPAT PE=2 SV=1	PPAT	0.598	Down	56.257	37.3	15	15	15	15	14	1.25171	0.748291
Biological Process	GO:0046395	7	carboxylic acid catabolic process	1.46	0.0963426	F1NZQ9	Histidine ammonia-lyase OS=Gallus gallus OX=9031 GN=HAL PE=3 SV=3	HAL	0.42	Down	72.965	52	23	23	23	22	22	1.4082	0.591804
Biological Process	GO:0046395	7	carboxylic acid catabolic process	1.46	0.0963426	F1NYW8	Fumarylacetoacetase OS=Gallus gallus OX=9031 GN=FAH PE=3 SV=2	FAH	0.62	Down	46.548	54.9	19	18	19	18	18	1.23445	0.76555
Biological Process	GO:0046395	7	carboxylic acid catabolic process	1.46	0.0963426	F1NX32	Glycine cleavage system P protein OS=Gallus gallus OX=9031 GN=GLDC PE=3 SV=3	GLDC	0.641	Down	111.8	56.4	41	41	41	41	41	1.2191	0.780896
Biological Process	GO:0046395	7	carboxylic acid catabolic process	1.46	0.0963426	F1NVJ0	4-hydroxyphenylpyruvate dioxygenase OS=Gallus gallus OX=9031 GN=HPD PE=3 SV=3	HPD	0.647	Down	44.963	69.5	23	23	23	22	22	1.21397	0.786029
Biological Process	GO:0046395	7	carboxylic acid catabolic process	1.46	0.0963426	F1NNP0	CP4B1 protein (Fragment) OS=Odontophorus gujanensis OX=886794 GN=Cyp4b1_0 PE=3 SV=1	Cyp4b1_0	2.111	Up	57.556	51	20	20	20	16	20	0.642812	1.35719
Biological Process	GO:0046395	7	carboxylic acid catabolic process	1.46	0.0963426	E1C9D0	DAO domain-containing protein OS=Gallus gallus OX=9031 GN=DDO PE=3 SV=1	DDO	11.943	Up	37.493	27.8	6	6	6	2	6	0.154529	1.84547
Biological Process	GO:0072359	6	circulatory system development	1.41	0.096843	E1C040	HECT-type E3 ubiquitin transferase OS=Gallus gallus OX=9031 GN=HECTD1 PE=3 SV=4	HECTD1	1.706	Up	284.96	5.8	11	11	11	8	11	0.739105	1.2609
Biological Process	GO:0042789	12	mRNA transcription by RNA polymerase II	3.5	0.107044	A0A1D5PXV5	Transcription factor OS=Gallus gallus OX=9031 GN=SP1 PE=2 SV=1	SP1	0.332	Down	77.568	4.4	2	2	2	2	2	1.50118	0.498821
Biological Process	GO:0048278	6	vesicle docking	2.24	0.0986281	A0A3Q2U4M6	Exocyst complex component 3 OS=Gallus gallus OX=9031 GN=EXOC3 PE=3 SV=1	EXOC3	1.55	Up	79.228	6.3	3	3	3	3	3	0.784447	1.21555
Biological Process	GO:0019369	10	arachidonic acid metabolic process	2.24	0.0986281	A0A1D5PIT4	Lipocln_cytosolic_FA-bd_dom domain-containing protein OS=Gallus gallus OX=9031 GN=PTGDS PE=3 SV=1	PTGDS	0.551	Down	20.873	27	4	4	4	4	4	1.28912	0.710881
Biological Process	GO:0090277	10	positive regulation of peptide hormone secretion	2	0.10056	A0A3Q3A869	Anoctamin OS=Gallus gallus OX=9031 GN=ANO1 PE=3 SV=1	ANO1	0.555	Down	115.23	20	16	16	16	16	14	1.28622	0.713781
Biological Process	GO:0042306	9	regulation of protein import into nucleus	2	0.10056	F1NT98	Phosphatidylinositol 3,4,5-trisphosphate 3-phosphatase and dual-specificity protein phosphatase PTEN OS=Gallus gallus OX=9031 GN=PTEN PE=3 SV=3	PTEN	1.564	Up	49.393	5.7	2	2	2	2	2	0.780028	1.21997
Biological Process	GO:0042306	9	regulation of protein import into nucleus	2	0.10056	F1NPF7	PH domain-containing protein OS=Gallus gallus OX=9031 GN=FERMT1 PE=3 SV=2	FERMT1	0.631	Down	77.435	17.7	10	9	9	9	7	1.22657	0.773425
Biological Process	GO:0042306	9	regulation of protein import into nucleus	2	0.10056	F1NER9	Glycoprotein IIIb OS=Gallus gallus OX=9031 GN=CD36 PE=3 SV=3	CD36	1.551	Up	52.637	13.8	6	6	6	5	6	0.784086	1.21591
Biological Process	GO:0042306	9	regulation of protein import into nucleus	2	0.10056	A0A3Q3ANE2	CARD_2 domain-containing protein OS=Gallus gallus OX=9031 GN=MAVS PE=4 SV=1	MAVS	0.637	Down	63.863	13.1	4	4	4	4	3	1.22178	0.778223
Biological Process	GO:0042306	9	regulation of protein import into nucleus	2	0.10056	A0A1D5PMP3	ANK_REP_REGION domain-containing protein OS=Gallus gallus OX=9031 GN=UACA PE=4 SV=2	UACA	1.663	Up	153.92	2.3	2	2	2	2	2	0.751151	1.24885
Biological Process	GO:0030198	6	extracellular matrix organization	1.55	0.0995587	Q5F3Z5	DnaJ homolog subfamily B member 6 OS=Gallus gallus OX=9031 GN=DNAJB6 PE=2 SV=1	DNAJB6	2.095	Up	36.675	11	3	3	3	3	3	0.6461	1.3539
Biological Process	GO:0030198	6	extracellular matrix organization	1.55	0.0995587	Q02020	Fibrinogen beta chain (Fragment) OS=Gallus gallus OX=9031 GN=FGB PE=1 SV=1	FGB	0.589	Down	52.678	75.8	31	29	31	29	28	1.25894	0.741059
Biological Process	GO:0030198	6	extracellular matrix organization	1.55	0.0995587	F1NT98	Phosphatidylinositol 3,4,5-trisphosphate 3-phosphatase and dual-specificity protein phosphatase PTEN OS=Gallus gallus OX=9031 GN=PTEN PE=3 SV=3	PTEN	1.564	Up	49.393	5.7	2	2	2	2	2	0.780028	1.21997
Biological Process	GO:0030198	6	extracellular matrix organization	1.55	0.0995587	F1NPF7	PH domain-containing protein OS=Gallus gallus OX=9031 GN=FERMT1 PE=3 SV=2	FERMT1	0.631	Down	77.435	17.7	10	9	9	9	7	1.22657	0.773425
Biological Process	GO:0030198	6	extracellular matrix organization	1.55	0.0995587	F1NDU7	Transmembrane serine protease 6 OS=Phasianus colchicus OX=9054 PE=4 SV=1	--	2.04	Up	86.108	11.4	6	6	6	4	6	0.657919	1.34208
Biological Process	GO:0030198	6	extracellular matrix organization	1.55	0.0995587	F1NAR5	SERPIN domain-containing protein OS=Gallus gallus OX=9031 GN=SERPINF2 PE=3 SV=3	SERPINF2	0.537	Down	56.973	24.9	8	8	8	8	8	1.30148	0.69852
Biological Process	GO:0030198	6	extracellular matrix organization	1.55	0.0995587	E1BV78	Fibrinogen C-terminal domain-containing protein OS=Gallus gallus OX=9031 GN=FGG PE=4 SV=2	FGG	0.613	Down	49.954	64.2	29	29	29	29	28	1.23977	0.760227
Biological Process	GO:0030198	6	extracellular matrix organization	1.55	0.0995587	A0A3Q2UKP2	MG2 domain-containing protein OS=Gallus gallus OX=9031 PE=4 SV=1	--	0.614	Down	20.305	32.8	8	8	8	8	7	1.2393	0.760703
Biological Process	GO:0048278	6	vesicle docking	2.24	0.0986281	Q5ZK87	t-SNARE coiled-coil homology domain-containing protein OS=Gallus gallus OX=9031 GN=STX16 PE=2 SV=1	STX16	0.622	Down	37.281	16.6	4	4	4	4	3	1.2333	0.766704
Biological Process	GO:0030198	6	extracellular matrix organization	1.55	0.0995587	A0A3Q2UEG8	A2M domain-containing protein OS=Gallus gallus OX=9031 PE=4 SV=1	--	0.628	Down	16.869	25.2	3	2	3	3	3	1.22878	0.771216
Biological Process	GO:0030198	6	extracellular matrix organization	1.55	0.0995587	A0A3Q2U743	A2M_recep domain-containing protein OS=Gallus gallus OX=9031 PE=4 SV=1	--	0.66	Down	61.085	29.9	14	9	14	14	13	1.2045	0.795505
Biological Process	GO:0030198	6	extracellular matrix organization	1.55	0.0995587	Q5ZJ43	Exocyst complex component 8 OS=Gallus gallus OX=9031 GN=EXOC8 PE=2 SV=1	EXOC8	1.513	Up	80.429	4.1	2	2	2	2	2	0.795945	1.20406
Biological Process	GO:0030198	6	extracellular matrix organization	1.55	0.0995587	A0A1D5PJG5	Protein polybromo-1 OS=Gallus gallus OX=9031 GN=PBRM1 PE=4 SV=2	PBRM1	0.642	Down	181.91	2.7	3	3	3	3	2	1.21806	0.781941
Biological Process	GO:0046662	5	regulation of oviposition	2.24	0.0986281	Q5F3B5	GNAQ protein (Fragment) OS=Cochlearius cochlearius OX=110676 GN=Gnaq PE=3 SV=1	Gnaq	1.59	Up	42.234	25.6	7	4	4	3	4	0.772103	1.2279
Biological Process	GO:0046662	5	regulation of oviposition	2.24	0.0986281	F1NE09	Cytoplasmic FMR1-interacting protein OS=Gallus gallus OX=9031 GN=CYFIP2 PE=3 SV=4	CYFIP2	0.581	Down	145.7	22.6	23	10	10	10	7	1.26493	0.735066
Biological Process	GO:0046662	5	regulation of oviposition	2.24	0.0986281	A0A3Q2TXM6	Protein kinase domain-containing protein OS=Gallus gallus OX=9031 GN=MAP2K3 PE=3 SV=1	MAP2K3	1.804	Up	39.361	14.7	4	3	4	3	3	0.71324	1.28676
Biological Process	GO:0046662	5	regulation of oviposition	2.24	0.0986281	A0A1D5NZN9	PID domain-containing protein OS=Gallus gallus OX=9031 GN=NOS1AP PE=4 SV=2	NOS1AP	0.605	Down	69.557	4.7	2	2	2	2	2	1.24619	0.753809
Biological Process	GO:0006942	8	regulation of striated muscle contraction	2.24	0.0986281	F1NSV6	Sodium/potassium-transporting ATPase subunit beta OS=Gallus gallus OX=9031 GN=ATP1B1 PE=3 SV=3	ATP1B1	0.57	Down	34.924	38.7	9	9	9	9	8	1.27366	0.726336
Biological Process	GO:0006942	8	regulation of striated muscle contraction	2.24	0.0986281	A0A1D5PU80	Sodium/potassium-transporting ATPase subunit alpha OS=Gallus gallus OX=9031 GN=ATP1A1 PE=3 SV=1	ATP1A1	0.584	Down	112.46	43	35	35	35	35	33	1.26245	0.737546
Biological Process	GO:0006942	8	regulation of striated muscle contraction	2.24	0.0986281	A0A1D5PNE9	AKAP9 protein (Fragment) OS=Odontophorus gujanensis OX=886794 GN=Akap9 PE=4 SV=1	Akap9	1.798	Up	455.44	10.7	35	35	35	19	34	0.714728	1.28527
Biological Process	GO:0006942	8	regulation of striated muscle contraction	2.24	0.0986281	A0A1D5NZN9	PID domain-containing protein OS=Gallus gallus OX=9031 GN=NOS1AP PE=4 SV=2	NOS1AP	0.605	Down	69.557	4.7	2	2	2	2	2	1.24619	0.753809
Biological Process	GO:0019369	10	arachidonic acid metabolic process	2.24	0.0986281	F1NNP0	CP4B1 protein (Fragment) OS=Odontophorus gujanensis OX=886794 GN=Cyp4b1_0 PE=3 SV=1	Cyp4b1_0	2.111	Up	57.556	51	20	20	20	16	20	0.642812	1.35719
Biological Process	GO:0019369	10	arachidonic acid metabolic process	2.24	0.0986281	A0A3S5ZP86	Cytochrome b5 heme-binding domain-containing protein OS=Gallus gallus OX=9031 GN=FADS1 PE=3 SV=1	FADS1	1.55	Up	59.075	27.4	11	11	11	11	10	0.784354	1.21565
Biological Process	GO:0019369	10	arachidonic acid metabolic process	2.24	0.0986281	A0A1L1RVS8	Cytochrome P450, family 2, subfamily J, polypeptide 22 OS=Gallirallus okinawae OX=547194 PE=3 SV=1	--	1.913	Up	56.466	34	15	5	5	5	5	0.686638	1.31336
Biological Process	GO:0030198	6	extracellular matrix organization	1.55	0.0995587	A0A1D5PJW3	EH domain binding protein 1 OS=Phasianus colchicus OX=9054 PE=4 SV=1	--	1.902	Up	132.34	4.9	4	4	4	2	4	0.689193	1.31081
Biological Process	GO:0042789	12	mRNA transcription by RNA polymerase II	3.5	0.107044	A7VJA9	CCP2 transcription factor OS=Gallus gallus OX=9031 GN=TFCP2 PE=2 SV=1	TFCP2	0.625	Down	57.527	11.1	4	4	4	4	3	1.23105	0.768952
Biological Process	GO:0000244	14	spliceosomal tri-snRNP complex assembly	3.5	0.107044	F1NE88	Ubiquitin carboxyl-terminal hydrolase OS=Gallus gallus OX=9031 GN=USP4 PE=3 SV=1	USP4	1.521	Up	107.45	23.3	15	14	14	13	14	0.793195	1.2068
Biological Process	GO:0000244	14	spliceosomal tri-snRNP complex assembly	3.5	0.107044	F1P5C0	RNA helicase OS=Gallus gallus OX=9031 GN=DDX20 PE=3 SV=2	DDX20	1.698	Up	85.73	3.4	2	2	2	2	2	0.741352	1.25865
Biological Process	GO:0051865	11	protein autoubiquitination	2.47	0.116752	Q5ZHY5	E3 ubiquitin-protein ligase CHIP OS=Gallus gallus OX=9031 GN=STUB1 PE=2 SV=1	STUB1	1.576	Up	35.661	20.1	4	4	4	3	3	0.776251	1.22375
Biological Process	GO:0051865	11	protein autoubiquitination	2.47	0.116752	E1C040	HECT-type E3 ubiquitin transferase OS=Gallus gallus OX=9031 GN=HECTD1 PE=3 SV=4	HECTD1	1.706	Up	284.96	5.8	11	11	11	8	11	0.739105	1.2609
Biological Process	GO:0051865	11	protein autoubiquitination	2.47	0.116752	A0A1L1RZV7	RING-type domain-containing protein OS=Gallus gallus OX=9031 GN=RNF126 PE=4 SV=2	RNF126	6.213	Up	33.052	12.8	2	2	2	2	2	0.277284	1.72272
Biological Process	GO:0045682	5	regulation of epidermis development	2.47	0.116752	F1NPF7	PH domain-containing protein OS=Gallus gallus OX=9031 GN=FERMT1 PE=3 SV=2	FERMT1	0.631	Down	77.435	17.7	10	9	9	9	7	1.22657	0.773425
Biological Process	GO:0045682	5	regulation of epidermis development	2.47	0.116752	F1NNN7	Tumor necrosis factor receptor type 1-associated DEATH domain protein OS=Gallus gallus OX=9031 GN=TRADD PE=4 SV=5	TRADD	1.513	Up	51.35	5.2	2	2	2	2	2	0.795844	1.20416
Biological Process	GO:0045682	5	regulation of epidermis development	2.47	0.116752	A0A3Q3AE17	Sulfotransferase OS=Gallus gallus OX=9031 GN=LOC769841 PE=3 SV=1	LOC769841	0.538	Down	34.476	18.3	4	2	4	4	2	1.30013	0.699872
Biological Process	GO:0002791	7	regulation of peptide secretion	1.51	0.116745	Q02020	Fibrinogen beta chain (Fragment) OS=Gallus gallus OX=9031 GN=FGB PE=1 SV=1	FGB	0.589	Down	52.678	75.8	31	29	31	29	28	1.25894	0.741059
Biological Process	GO:0002791	7	regulation of peptide secretion	1.51	0.116745	F1NU06	Mitochondrial pyruvate carrier OS=Gallus gallus OX=9031 GN=MPC2 PE=3 SV=2	MPC2	1.692	Up	15.121	66.9	9	9	9	8	9	0.743063	1.25694
Biological Process	GO:0002791	7	regulation of peptide secretion	1.51	0.116745	F1NPF7	PH domain-containing protein OS=Gallus gallus OX=9031 GN=FERMT1 PE=3 SV=2	FERMT1	0.631	Down	77.435	17.7	10	9	9	9	7	1.22657	0.773425
Biological Process	GO:0002791	7	regulation of peptide secretion	1.51	0.116745	F1NER9	Glycoprotein IIIb OS=Gallus gallus OX=9031 GN=CD36 PE=3 SV=3	CD36	1.551	Up	52.637	13.8	6	6	6	5	6	0.784086	1.21591
Biological Process	GO:0002791	7	regulation of peptide secretion	1.51	0.116745	E1C8M8	(S)-3-amino-2-methylpropionate transaminase OS=Gallus gallus OX=9031 GN=ABAT PE=3 SV=3	ABAT	0.519	Down	56.552	52	20	20	20	20	20	1.31624	0.683757
Biological Process	GO:0002791	7	regulation of peptide secretion	1.51	0.116745	E1C420	3-hydroxy-3-methylglutaryl coenzyme A reductase OS=Gallus gallus OX=9031 GN=HMGCR PE=3 SV=3	HMGCR	0.59	Down	101.33	14	10	10	10	9	10	1.25798	0.742019
Biological Process	GO:0002791	7	regulation of peptide secretion	1.51	0.116745	E1BV78	Fibrinogen C-terminal domain-containing protein OS=Gallus gallus OX=9031 GN=FGG PE=4 SV=2	FGG	0.613	Down	49.954	64.2	29	29	29	29	28	1.23977	0.760227
Biological Process	GO:0002791	7	regulation of peptide secretion	1.51	0.116745	E1BQN6	Protein kinase C OS=Gallus gallus OX=9031 GN=PRKCZ PE=3 SV=1	PRKCZ	1.869	Up	68.248	6.9	3	3	3	2	3	0.69717	1.30283
Biological Process	GO:0032722	9	positive regulation of chemokine production	2.47	0.116752	A0A1D5NVL0	Chitinase OS=Gallus gallus OX=9031 GN=CHIA-M31 PE=3 SV=2	CHIA-M31	0.374	Down	47.776	18.6	6	6	6	6	6	1.45577	0.544231
Biological Process	GO:0002791	7	regulation of peptide secretion	1.51	0.116745	A0A3Q3A869	Anoctamin OS=Gallus gallus OX=9031 GN=ANO1 PE=3 SV=1	ANO1	0.555	Down	115.23	20	16	16	16	16	14	1.28622	0.713781
Biological Process	GO:0002791	7	regulation of peptide secretion	1.51	0.116745	A0A3Q3ANE2	CARD_2 domain-containing protein OS=Gallus gallus OX=9031 GN=MAVS PE=4 SV=1	MAVS	0.637	Down	63.863	13.1	4	4	4	4	3	1.22178	0.778223
Biological Process	GO:0002791	7	regulation of peptide secretion	1.51	0.116745	A0A1D5P5I0	RNA helicase OS=Gallus gallus OX=9031 GN=IFIH1 PE=3 SV=1	IFIH1	1.661	Up	125.03	17.5	14	14	14	12	14	0.751483	1.24852
[truncated: 6,887 more rows]
