# Supplementary material for: Comprehensive Proteome and Acetyl-Proteome Atlas Reveals Hepatic Lipid Metabolism in Layer Hens with Fatty Liver Hemorrhagic Syndrome
Source: Int J Mol Sci. 2023 May 9;24(10):8491. doi: 10.3390/ijms24108491 (PMC10217887; doi:10.3390/ijms24108491)
Supplement: Supplementary file 1 [file ijms-24-08491-s001.zip › ijms-2330460-supplementary/Supplementary Table S2.xlsx]

## Sheet: Up
KEGG pathway	Mapping	Background	All Mapping	All Background	Fold Enrichment	Fisher's exact test p value	-log10(p value)	Related proteins
map00440 Phosphonate and phosphinate metabolism	2	4	102	2706	13.26	0.00803389	2.1	A0A3Q3AGL8 F1NHQ3
map00564 Glycerophospholipid metabolism	5	37	102	2706	3.59	0.0115106	1.94	A0A1D5PF95 A0A3Q3AGL8 F1N992 F1NHQ3 Q5ZM65
map00330 Arginine and proline metabolism	4	26	102	2706	4.08	0.0150153	1.82	F1N914 A0A1L1RR71 E1BSN3 E1C1D7
map04923 Regulation of lipolysis in adipocytes	3	15	102	2706	5.31	0.0170057	1.77	A0A1D5NYF3 A0A1D5PKG1 A0A1D5PXZ3
map00250 Alanine, aspartate and glutamate metabolism	4	27	102	2706	3.93	0.0171269	1.77	P05083 E1BVP5 E1C9D0 F1NWF6
map04622 RIG-I-like receptor signaling pathway	4	27	102	2706	3.93	0.0171269	1.77	A0A1D5P5I0 A0A1D5Q028 F1NNN7 F1NXP6
map04975 Fat digestion and absorption	3	16	102	2706	4.97	0.0203667	1.69	A0A1D5PZR8 F1N992 F6UW59
map00970 Aminoacyl-tRNA biosynthesis	5	44	102	2706	3.01	0.0233043	1.63	A0A1D5PC90 A0A1D6UPQ3 A0A3Q2UG33 F1NJU7 R4GJ59
map05167 Kaposi sarcoma-associated herpesvirus infection	6	66	102	2706	2.41	0.0360868	1.44	A0A1D5NY37 A0A1L4FLT3 E1C2J6 E1C502 F1NNN7 F1NXP6
map01040 Biosynthesis of unsaturated fatty acids	3	20	102	2706	3.98	0.0371921	1.43	Q5ZJR8 A0A3S5ZP86 A6NAB8
map05162 Measles	5	50	102	2706	2.65	0.038097	1.42	A0A1D5P5I0 H9L3K3 A0A3Q2UI36 F1NNN7 F1NXP6
map05164 Influenza A	6	70	102	2706	2.27	0.0461892	1.34	A0A1D5P5I0 H9L3K3 A0A1L4FLT3 A0A3Q2UI36 F1NNN7 F1NXP6
map04071 Sphingolipid signaling pathway	5	53	102	2706	2.5	0.0472507	1.33	A0A1D5NY37 E1BQN6 F1NNN7 F1NT98 Q5F3B5

## Sheet: all
KEGG pathway	Mapping	Background	All Mapping	All Background	Fold Enrichment	Fisher's exact test p value	-log10(p value)	Related proteins
map00140 Steroid hormone biosynthesis	7	21	203	2706	4.44	0.00056578	3.25	A0A1D5PMM2 A0A1D5PSQ6 A0A3Q3AE17 E1BTA0 E1BVB6 F1NT18 F1P5U6
map04975 Fat digestion and absorption	6	16	203	2706	5	0.000700727	3.15	A0A1D5PZR8 F1N992 F1NER9 F1NV02 F6UW59 P11682
map00591 Linoleic acid metabolism	5	11	203	2706	6.06	0.000719372	3.14	A0A1D5PSQ6 A0A1L1RVS8 E1BVB6 F1NT18 F1P5U6
map04610 Complement and coagulation cascades	11	53	203	2706	2.77	0.00148612	2.83	A0A3Q2U743 A0A3Q2UEG8 A0A3Q2UKP2 E1BV78 F1NAR5 F1NF64 F1NXB6 F1NXV6 F1P2M6 F1P4V1 Q02020
map00830 Retinol metabolism	7	25	203	2706	3.73	0.00180527	2.74	F1NTZ0 A0A1D5P7M2 A0A1D5PSQ6 E1BTL3 E1BVB6 F1NT18 F1P5U6
map00330 Arginine and proline metabolism	7	26	203	2706	3.59	0.00231588	2.64	A0A1D5PHQ9 A0A1D5PI43 F1N914 A0A1L1RR71 E1BSN3 E1C1D7 Q5ZJ29
map00250 Alanine, aspartate and glutamate metabolism	7	27	203	2706	3.46	0.00293113	2.53	A0A1D5PND8 P05083 E1BVP5 E1C8M8 E1C9D0 F1NWF6 P28173
map00340 Histidine metabolism	5	15	203	2706	4.44	0.00364546	2.44	A0A1D5PHQ9 A0A1D5PI43 E1BVP5 E1BWX9 F1NZQ9
map04977 Vitamin digestion and absorption	4	10	203	2706	5.33	0.00450471	2.35	A0A3Q2U8Y5 F1NV02 F6UW59 P11682
map04960 Aldosterone-regulated sodium reabsorption	4	12	203	2706	4.44	0.00942234	2.03	A0A1D5NY37 A0A3Q2U3K1 A0A1D5PU80 F1NSV6
map00260 Glycine, serine and threonine metabolism	7	36	203	2706	2.59	0.0154704	1.81	A0A1D5PI43 E1BSV1 E1C9F4 F1NBE3 F1NTK1 F1NX32 R4GM61
map00564 Glycerophospholipid metabolism	7	37	203	2706	2.52	0.017902	1.75	A0A1D5PF95 A0A3Q3AGL8 F1N992 F1NCA2 F1NHQ3 Q5ZKL6 Q5ZM65
map04979 Cholesterol metabolism	6	29	203	2706	2.76	0.0182619	1.74	A0A1D5PK48 A0A1D5PMM2 F1NER9 F1NV02 F6UW59 P11682
map04972 Pancreatic secretion	5	22	203	2706	3.03	0.020773	1.68	A0A1D5PDT3 A0A1D5PU80 F1NSV6 F1NXB6 Q5F3B5
map00590 Arachidonic acid metabolism	5	23	203	2706	2.9	0.0249707	1.6	A0A1D5PIT4 A0A1D5PSQ6 A0A1L1RVS8 F1P5U6 O73888
map04750 Inflammatory mediator regulation of TRP channels	6	31	203	2706	2.58	0.0249781	1.6	A0A3Q2TXM6 A0A1D5PER6 A0A1D5PSQ6 A0A1L1RVS8 F1P5U6 Q5F3B5
map05231 Choline metabolism in cancer	7	40	203	2706	2.33	0.0267896	1.57	A0A1D5NY37 A0A1D5PER6 A0A1D5PXV5 A0A3Q3AAP1 A0A3Q3AGL8 F1N992 H9L0D7
map05204 Chemical carcinogenesis	7	40	203	2706	2.33	0.0267896	1.57	F1NTZ0 A0A1D5PSQ6 E1BVB6 F1NT18 F1P5U6 O73888 Q08392
map04978 Mineral absorption	4	16	203	2706	3.33	0.0273329	1.56	A0A1D5PDT3 A0A1D5PU80 F1NSV6 P68497
map05167 Kaposi sarcoma-associated herpesvirus infection	10	66	203	2706	2.02	0.0287028	1.54	A0A1D5NY37 A0A1D5PER6 A0A1D5PI01 A0A1L4FLT3 E1C2J6 E1C502 F1NNN7 F1NXP6 P15979 Q5F404
map04976 Bile secretion	5	24	203	2706	2.78	0.0296771	1.53	A0A1D5PMM2 A0A1D5PU80 E1C420 E1C4J6 F1NSV6
map00350 Tyrosine metabolism	5	24	203	2706	2.78	0.0296771	1.53	F1NTZ0 A0A1D5PI43 E1BTA0 F1NVJ0 F1NYW8
map00750 Vitamin B6 metabolism	2	4	203	2706	6.67	0.0303737	1.52	A0A1D5PD08 F1NTK1
map00440 Phosphonate and phosphinate metabolism	2	4	203	2706	6.67	0.0303737	1.52	A0A3Q3AGL8 F1NHQ3
map04726 Serotonergic synapse	6	33	203	2706	2.42	0.0331706	1.48	A0A1D5NY37 A0A1D5PI43 A0A1D5PSQ6 A0A1L1RVS8 F1P5U6 Q5F3B5
map04970 Salivary secretion	5	25	203	2706	2.67	0.0349078	1.46	A0A1D5PDT3 A0A1D5PU80 F1NSV6 Q5F3B5 Q6QLQ5
map04622 RIG-I-like receptor signaling pathway	5	27	203	2706	2.47	0.0469871	1.33	A0A1D5P5I0 A0A3Q3ANE2 A0A1D5Q028 F1NNN7 F1NXP6
map04971 Gastric acid secretion	4	19	203	2706	2.81	0.0488171	1.31	A0A1D5PU80 F1NCQ3 F1NSV6 Q5F3B5

## Sheet: all Pathway2Protein
KEGG pathway	Fisher's exact test p value	Fold Enrichment	Protein accession	Protein description	Gene name	M/C Ratio	Regulated Type	MW [kDa]	Coverage [%]	Peptides	KEGG KO No.	Unique peptides	Razor + unique peptides	Razor + unique peptides C	Razor + unique peptides M	C	M
map00140 Steroid hormone biosynthesis	0.00056578	4.44	A0A1D5PMM2	Cholesterol 7-alpha-monooxygenase OS=Gallus gallus OX=9031 GN=CYP7A1 PE=3 SV=1	CYP7A1	0.525	Down	59.318	10.7	3	K00489	3	3	3	2	1.31178	0.688223
map00140 Steroid hormone biosynthesis	0.00056578	4.44	A0A1D5PSQ6	CP2C8 protein (Fragment) OS=Setophaga kirtlandii OX=298831 GN=Cyp2c8 PE=3 SV=1	Cyp2c8	0.517	Down	73.332	32.3	18	K07413	18	18	18	17	1.31865	0.68135
map00140 Steroid hormone biosynthesis	0.00056578	4.44	A0A3Q3AE17	Sulfotransferase OS=Gallus gallus OX=9031 GN=LOC769841 PE=3 SV=1	LOC769841	0.538	Down	34.476	18.3	4	K01015	2	4	4	2	1.30013	0.699872
map00140 Steroid hormone biosynthesis	0.00056578	4.44	E1BTA0	Catechol O-methyltransferase OS=Gallus gallus OX=9031 GN=COMT PE=3 SV=1	COMT	0.641	Down	29.788	38.5	7	K00545	7	7	7	7	1.21908	0.780919
map00140 Steroid hormone biosynthesis	0.00056578	4.44	E1BVB6	Cytochrome P450 3A80 OS=Meleagris gallopavo OX=9103 GN=CYP3A80 PE=2 SV=1	CYP3A80	0.644	Down	61.56	17.8	9	K07424	6	6	5	6	1.21658	0.783423
map00140 Steroid hormone biosynthesis	0.00056578	4.44	F1NT18	Cytochrome P450 3A OS=Gallus gallus OX=9031 GN=CYP3A5 PE=3 SV=1	CYP3A5	0.484	Down	58.247	37.2	19	K07424	16	19	19	17	1.34775	0.652247
map00140 Steroid hormone biosynthesis	0.00056578	4.44	F1P5U6	Cytochrome P-450 OS=Gallus gallus OX=9031 GN=CYP2C45 PE=2 SV=1	CYP2C45	0.586	Down	55.702	45.1	19	K07413	18	18	18	15	1.2613	0.738705
map00220 Arginine biosynthesis	0.225792	2.22	A0A1D5PND8	Alanine transaminase OS=Gallus gallus OX=9031 GN=GPT2 PE=3 SV=1	GPT2	0.365	Down	60.015	27.4	11	K00814	11	11	11	9	1.46572	0.534277
map00220 Arginine biosynthesis	0.225792	2.22	P05083	Argininosuccinate lyase OS=Gallus gallus OX=9031 GN=ASL2 PE=2 SV=1	ASL2	1.562	Up	51.043	16.7	5	K01755	5	5	3	5	0.780731	1.21927
map00230 Purine metabolism	0.205714	1.58	P38024	Multifunctional protein ADE2 OS=Gallus gallus OX=9031 GN=AIRC PE=2 SV=1	AIRC	0.489	Down	47.24	64.3	23	K01587	23	23	23	22	1.34348	0.656519
map00230 Purine metabolism	0.205714	1.58	A0A3Q2U1W2	Glutamine amidotransferase type-1 domain-containing protein OS=Gallus gallus OX=9031 PE=4 SV=1	--	0.61	Down	10.797	35	3	K01952	3	3	3	3	1.24229	0.757714
map00230 Purine metabolism	0.205714	1.58	A0A3Q2U989	Formylglycinamide ribonucleotide amidotransferase OS=Strigops habroptila OX=2489341 GN=PFAS PE=3 SV=1	PFAS	0.457	Down	14.721	58.6	4	K01952	4	4	4	4	1.37308	0.626925
map00230 Purine metabolism	0.205714	1.58	A0A3Q2UE34	AIRS_C domain-containing protein OS=Gallus gallus OX=9031 PE=4 SV=1	--	0.44	Down	32.538	38.6	8	K01952	8	8	8	8	1.38862	0.611382
map00230 Purine metabolism	0.205714	1.58	P28173	Amidophosphoribosyltransferase OS=Gallus gallus OX=9031 GN=PPAT PE=2 SV=1	PPAT	0.598	Down	56.257	37.3	15	K00764	15	15	15	14	1.25171	0.748291
map00230 Purine metabolism	0.205714	1.58	P47990	Xanthine dehydrogenase/oxidase OS=Gallus gallus OX=9031 GN=XDH PE=1 SV=1	XDH	0.523	Down	149.61	44.6	47	K00106	3	47	46	42	1.31329	0.686715
map00230 Purine metabolism	0.205714	1.58	R4GM98	Nucleoside diphosphate kinase OS=Gallus gallus OX=9031 GN=NME3 PE=3 SV=2	NME3	1.859	Up	20.426	38.3	6	K00940	5	5	4	5	0.699657	1.30034
map00240 Pyrimidine metabolism	0.488737	1.33	A0A1D5PKC2	dTMP kinase OS=Gallus gallus OX=9031 GN=DTYMK PE=3 SV=1	DTYMK	1.625	Up	24.082	16.5	3	K00943	3	3	2	3	0.761781	1.23822
map00240 Pyrimidine metabolism	0.488737	1.33	A0A3Q2UIM1	Cytidine deaminase OS=Gallus gallus OX=9031 GN=CDA PE=3 SV=1	CDA	0.597	Down	14.996	41.2	3	K01489	3	3	3	2	1.25262	0.747383
map00240 Pyrimidine metabolism	0.488737	1.33	R4GM98	Nucleoside diphosphate kinase OS=Gallus gallus OX=9031 GN=NME3 PE=3 SV=2	NME3	1.859	Up	20.426	38.3	6	K00940	5	5	4	5	0.699657	1.30034
map00250 Alanine, aspartate and glutamate metabolism	0.00293113	3.46	A0A1D5PND8	Alanine transaminase OS=Gallus gallus OX=9031 GN=GPT2 PE=3 SV=1	GPT2	0.365	Down	60.015	27.4	11	K00814	11	11	11	9	1.46572	0.534277
map00250 Alanine, aspartate and glutamate metabolism	0.00293113	3.46	P05083	Argininosuccinate lyase OS=Gallus gallus OX=9031 GN=ASL2 PE=2 SV=1	ASL2	1.562	Up	51.043	16.7	5	K01755	5	5	3	5	0.780731	1.21927
map00250 Alanine, aspartate and glutamate metabolism	0.00293113	3.46	E1BVP5	Aspartoacylase OS=Phasianus colchicus OX=9054 PE=3 SV=1	--	2.129	Up	40.923	20.5	5	K01437	5	5	5	5	0.639281	1.36072
map00250 Alanine, aspartate and glutamate metabolism	0.00293113	3.46	E1C8M8	(S)-3-amino-2-methylpropionate transaminase OS=Gallus gallus OX=9031 GN=ABAT PE=3 SV=3	ABAT	0.519	Down	56.552	52	20	K13524	20	20	20	20	1.31624	0.683757
map00250 Alanine, aspartate and glutamate metabolism	0.00293113	3.46	E1C9D0	DAO domain-containing protein OS=Gallus gallus OX=9031 GN=DDO PE=3 SV=1	DDO	11.943	Up	37.493	27.8	6	K00272	6	6	2	6	0.154529	1.84547
map00250 Alanine, aspartate and glutamate metabolism	0.00293113	3.46	F1NWF6	Asparagine synthetase [glutamine-hydrolyzing] OS=Gallus gallus OX=9031 GN=ASNS PE=4 SV=1	ASNS	5.842	Up	64.068	30.7	15	K01953	15	15	10	15	0.292296	1.7077
map00250 Alanine, aspartate and glutamate metabolism	0.00293113	3.46	P28173	Amidophosphoribosyltransferase OS=Gallus gallus OX=9031 GN=PPAT PE=2 SV=1	PPAT	0.598	Down	56.257	37.3	15	K00764	15	15	15	14	1.25171	0.748291
map00260 Glycine, serine and threonine metabolism	0.0154704	2.59	A0A1D5PI43	Amine oxidase OS=Gallus gallus OX=9031 GN=MAOB PE=3 SV=1	MAOB	0.582	Down	58.574	22.1	11	K00274	10	10	10	8	1.26404	0.735962
map00260 Glycine, serine and threonine metabolism	0.0154704	2.59	E1BSV1	Dimethylglycine dehydrogenase OS=Phasianus colchicus OX=9054 PE=3 SV=1	--	0.594	Down	96.461	54	35	K00315	35	35	35	33	1.25504	0.744955
map00260 Glycine, serine and threonine metabolism	0.0154704	2.59	E1C9F4	O-phosphoserine phosphohydrolase OS=Gallus gallus OX=9031 GN=PSPH PE=3 SV=1	PSPH	2.462	Up	25.143	63.3	11	K01079	11	11	10	10	0.577633	1.42237
map00260 Glycine, serine and threonine metabolism	0.0154704	2.59	F1NBE3	Aminotran_1_2 domain-containing protein OS=Gallus gallus OX=9031 GN=GCAT PE=3 SV=2	GCAT	0.547	Down	45.197	67.1	21	K00639	21	21	21	18	1.2927	0.707299
map00260 Glycine, serine and threonine metabolism	0.0154704	2.59	F1NTK1	Phosphoserine aminotransferase OS=Gallus gallus OX=9031 GN=PSAT1 PE=3 SV=2	PSAT1	0.608	Down	40.544	53.8	18	K00831	18	18	18	18	1.24395	0.756053
map00260 Glycine, serine and threonine metabolism	0.0154704	2.59	F1NX32	Glycine cleavage system P protein OS=Gallus gallus OX=9031 GN=GLDC PE=3 SV=3	GLDC	0.641	Down	111.8	56.4	41	K00281	41	41	41	41	1.2191	0.780896
map00260 Glycine, serine and threonine metabolism	0.0154704	2.59	R4GM61	Sarcosine oxidase OS=Gallus gallus OX=9031 GN=PIPOX PE=3 SV=2	PIPOX	0.311	Down	55.193	28.2	10	K00306	10	10	10	8	1.52501	0.474988
map00310 Lysine degradation	0.112605	2.13	A0A1L1RSJ4	Procollagen-lysine 5-dioxygenase OS=Gallus gallus OX=9031 GN=PLOD2 PE=4 SV=2	PLOD2	0.645	Down	87.01	14.6	9	K13645	9	9	8	7	1.21568	0.784323
map00310 Lysine degradation	0.112605	2.13	E1BWX4	Lysine ketoglutarate reductase OS=Gallus gallus OX=9031 GN=AASS PE=3 SV=2	AASS	0.205	Down	102.95	35.2	25	K14157	25	25	25	17	1.65925	0.340747
map00310 Lysine degradation	0.112605	2.13	E1BXI0	Gamma-butyrobetaine hydroxylase OS=Gallus gallus OX=9031 GN=BBOX1 PE=3 SV=2	BBOX1	1.556	Up	49.425	42.5	12	K00471	12	12	11	12	0.782402	1.2176
map00310 Lysine degradation	0.112605	2.13	R4GM61	Sarcosine oxidase OS=Gallus gallus OX=9031 GN=PIPOX PE=3 SV=2	PIPOX	0.311	Down	55.193	28.2	10	K00306	10	10	10	8	1.52501	0.474988
map00330 Arginine and proline metabolism	0.00231588	3.59	A0A1D5PHQ9	Amine oxidase OS=Gallus gallus OX=9031 GN=AOC1 PE=3 SV=2	AOC1	0.577	Down	93.908	18.5	12	K11182	12	12	12	11	1.26829	0.731713
map00330 Arginine and proline metabolism	0.00231588	3.59	A0A1D5PI43	Amine oxidase OS=Gallus gallus OX=9031 GN=MAOB PE=3 SV=1	MAOB	0.582	Down	58.574	22.1	11	K00274	10	10	10	8	1.26404	0.735962
map00330 Arginine and proline metabolism	0.00231588	3.59	F1N914	Pyrroline-5-carboxylate reductase OS=Gallus gallus OX=9031 GN=PYCR1 PE=3 SV=4	PYCR1	22.009	Up	32.954	50	11	K00286	11	11	5	11	0.086923	1.91308
map00330 Arginine and proline metabolism	0.00231588	3.59	A0A1L1RR71	Delta-1-pyrroline-5-carboxylate synthase OS=Gallus gallus OX=9031 GN=ALDH18A1 PE=3 SV=1	ALDH18A1	5.913	Up	87.386	50.9	33	K12657	33	33	27	33	0.289312	1.71069
map00330 Arginine and proline metabolism	0.00231588	3.59	E1BSN3	Trans-3-hydroxy-L-proline dehydratase OS=Gallus gallus OX=9031 GN=L3HYPDH PE=3 SV=1	L3HYPDH	2.718	Up	38.675	14.5	3	K18384	3	3	3	3	0.53799	1.46201
map00330 Arginine and proline metabolism	0.00231588	3.59	E1C1D7	4-hydroxy-2-oxoglutarate aldolase, mitochondrial OS=Gallus gallus OX=9031 GN=HOGA1 PE=3 SV=4	HOGA1	3.558	Up	34.898	12.3	3	K18123	3	3	3	3	0.438749	1.56125
map00330 Arginine and proline metabolism	0.00231588	3.59	Q5ZJ29	Ornithine--oxo-acid aminotransferase OS=Gallus gallus OX=9031 GN=OAT PE=2 SV=1	OAT	0.449	Down	48.342	36.9	12	K00819	12	12	12	11	1.38063	0.61937
map00340 Histidine metabolism	0.00364546	4.44	A0A1D5PHQ9	Amine oxidase OS=Gallus gallus OX=9031 GN=AOC1 PE=3 SV=2	AOC1	0.577	Down	93.908	18.5	12	K11182	12	12	12	11	1.26829	0.731713
map00340 Histidine metabolism	0.00364546	4.44	A0A1D5PI43	Amine oxidase OS=Gallus gallus OX=9031 GN=MAOB PE=3 SV=1	MAOB	0.582	Down	58.574	22.1	11	K00274	10	10	10	8	1.26404	0.735962
map00340 Histidine metabolism	0.00364546	4.44	E1BVP5	Aspartoacylase OS=Phasianus colchicus OX=9054 PE=3 SV=1	--	2.129	Up	40.923	20.5	5	K01437	5	5	5	5	0.639281	1.36072
map00340 Histidine metabolism	0.00364546	4.44	E1BWX9	Imidazolonepropionate hydrolase OS=Gallus gallus OX=9031 GN=UROC1 PE=3 SV=4	UROC1	0.664	Down	61.357	31	15	K01712	15	15	15	15	1.20216	0.79784
map00340 Histidine metabolism	0.00364546	4.44	F1NZQ9	Histidine ammonia-lyase OS=Gallus gallus OX=9031 GN=HAL PE=3 SV=3	HAL	0.42	Down	72.965	52	23	K01745	23	23	22	22	1.4082	0.591804
map00350 Tyrosine metabolism	0.0296771	2.78	F1NTZ0	PKS_ER domain-containing protein OS=Gallus gallus OX=9031 GN=LOC100857280 PE=3 SV=4	LOC100857280	0.42	Down	39.568	61.5	16	K13951	2	2	2	2	1.40884	0.591155
map00350 Tyrosine metabolism	0.0296771	2.78	A0A1D5PI43	Amine oxidase OS=Gallus gallus OX=9031 GN=MAOB PE=3 SV=1	MAOB	0.582	Down	58.574	22.1	11	K00274	10	10	10	8	1.26404	0.735962
map00350 Tyrosine metabolism	0.0296771	2.78	E1BTA0	Catechol O-methyltransferase OS=Gallus gallus OX=9031 GN=COMT PE=3 SV=1	COMT	0.641	Down	29.788	38.5	7	K00545	7	7	7	7	1.21908	0.780919
map00350 Tyrosine metabolism	0.0296771	2.78	F1NVJ0	4-hydroxyphenylpyruvate dioxygenase OS=Gallus gallus OX=9031 GN=HPD PE=3 SV=3	HPD	0.647	Down	44.963	69.5	23	K00457	23	23	22	22	1.21397	0.786029
map00350 Tyrosine metabolism	0.0296771	2.78	F1NYW8	Fumarylacetoacetase OS=Gallus gallus OX=9031 GN=FAH PE=3 SV=2	FAH	0.62	Down	46.548	54.9	19	K01555	18	19	18	18	1.23445	0.76555
map00360 Phenylalanine metabolism	0.225792	2.22	A0A1D5PI43	Amine oxidase OS=Gallus gallus OX=9031 GN=MAOB PE=3 SV=1	MAOB	0.582	Down	58.574	22.1	11	K00274	10	10	10	8	1.26404	0.735962
map00360 Phenylalanine metabolism	0.225792	2.22	F1NVJ0	4-hydroxyphenylpyruvate dioxygenase OS=Gallus gallus OX=9031 GN=HPD PE=3 SV=3	HPD	0.647	Down	44.963	69.5	23	K00457	23	23	22	22	1.21397	0.786029
map00380 Tryptophan metabolism	0.0867841	2.08	A0A1D5P834	Kynureninase OS=Gallus gallus OX=9031 GN=KYNU PE=3 SV=2	KYNU	0.653	Down	53.218	17.5	6	K01556	6	6	6	6	1.20986	0.790138
map00380 Tryptophan metabolism	0.0867841	2.08	A0A1D5PHQ9	Amine oxidase OS=Gallus gallus OX=9031 GN=AOC1 PE=3 SV=2	AOC1	0.577	Down	93.908	18.5	12	K11182	12	12	12	11	1.26829	0.731713
map00380 Tryptophan metabolism	0.0867841	2.08	A0A1D5PI43	Amine oxidase OS=Gallus gallus OX=9031 GN=MAOB PE=3 SV=1	MAOB	0.582	Down	58.574	22.1	11	K00274	10	10	10	8	1.26404	0.735962
map00380 Tryptophan metabolism	0.0867841	2.08	F1NEK9	2-amino-3-carboxymuconate-6-semialdehyde decarboxylase OS=Gallus gallus OX=9031 GN=ACMSD PE=3 SV=3	ACMSD	0.301	Down	36.531	42.7	10	K03392	10	10	10	9	1.53772	0.46228
map00380 Tryptophan metabolism	0.0867841	2.08	E1C2H6	Kynurenine formamidase OS=Gallus gallus OX=9031 GN=AFMID PE=3 SV=4	AFMID	1.705	Up	32.31	27.3	5	K01432	5	5	4	5	0.739264	1.26074
map00440 Phosphonate and phosphinate metabolism	0.0303737	6.67	A0A3Q3AGL8	Choline-phosphate cytidylyltransferase OS=Gallus gallus OX=9031 GN=PCYT1A PE=3 SV=1	PCYT1A	1.502	Up	42.096	19.1	5	K00968	5	5	4	5	0.799336	1.20066
map00440 Phosphonate and phosphinate metabolism	0.0303737	6.67	F1NHQ3	ethanolaminephosphotransferase 1 OS=Aythya fuligula OX=219594 GN=SELENOI PE=3 SV=1	SELENOI	1.993	Up	43.635	9.7	2	K00993	2	2	2	2	0.668326	1.33167
map00514 Other types of O-glycan biosynthesis	0.0818867	2.86	A0A3Q2TS11	Xyloside xylosyltransferase 1 OS=Phasianus colchicus OX=9054 PE=4 SV=1	--	1.588	Up	40.974	7.4	2	K23800	2	2	2	2	0.772837	1.22716
map00514 Other types of O-glycan biosynthesis	0.0818867	2.86	Q5F3Z2	CAP10 domain-containing protein OS=Gallus gallus OX=9031 GN=POGLUT1 PE=2 SV=1	POGLUT1	0.467	Down	45.782	9.7	4	K13667	4	4	3	3	1.36362	0.636377
map00514 Other types of O-glycan biosynthesis	0.0818867	2.86	Q5ZJL1	Polypeptide N-acetylgalactosaminyltransferase OS=Gallus gallus OX=9031 GN=GALNT1 PE=2 SV=1	GALNT1	1.668	Up	64.072	10.4	5	K00710	5	5	4	5	0.749531	1.25047
map00561 Glycerolipid metabolism	0.125683	2.05	A0A1D5PXZ3	PNPLA domain-containing protein OS=Gallus gallus OX=9031 GN=PNPLA3 PE=4 SV=2	PNPLA3	2.39	Up	56.232	17.1	6	K16816	6	6	4	6	0.590054	1.40995
map00561 Glycerolipid metabolism	0.125683	2.05	A0A1D5PZR8	Acyltransferase OS=Gallus gallus OX=9031 GN=AWAT1 PE=2 SV=1	AWAT1	1.779	Up	40.425	26.6	8	K11160	8	8	8	8	0.719724	1.28028
map00561 Glycerolipid metabolism	0.125683	2.05	F1N992	Lipid phosphate phosphohydrolase 1 OS=Gallus gallus OX=9031 GN=PLPP1 PE=3 SV=2	PLPP1	2.908	Up	31.806	11	2	K01080	2	2	2	2	0.511769	1.48823
map00561 Glycerolipid metabolism	0.125683	2.05	Q5ZKL6	Lysophospholipid acyltransferase 2 OS=Gallus gallus OX=9031 GN=mboat2 PE=2 SV=1	mboat2	0.616	Down	59.552	31.5	15	K13517	15	15	15	13	1.23779	0.762213
map00562 Inositol phosphate metabolism	0.439455	1.54	A0A1D5PER6	1-phosphatidylinositol 4,5-bisphosphate phosphodiesterase gamma OS=Gallus gallus OX=9031 GN=LOC776273 PE=4 SV=3	LOC776273	0.333	Down	142.68	2.6	3	K01116	3	3	2	3	1.50071	0.499292
map00562 Inositol phosphate metabolism	0.439455	1.54	A0A1D5PXF3	Phosphoinositide 5-phosphatase OS=Gallus gallus OX=9031 GN=INPP5B PE=3 SV=2	INPP5B	1.579	Up	99.118	7.1	5	K01099	5	5	5	5	0.775519	1.22448
map00562 Inositol phosphate metabolism	0.439455	1.54	F1NT98	Phosphatidylinositol 3,4,5-trisphosphate 3-phosphatase and dual-specificity protein phosphatase PTEN OS=Gallus gallus OX=9031 GN=PTEN PE=3 SV=3	PTEN	1.564	Up	49.393	5.7	2	K01110	2	2	2	2	0.780028	1.21997
map00564 Glycerophospholipid metabolism	0.017902	2.52	A0A1D5PF95	Phosphoethanolamine/phosphocholine phosphatase OS=Gallus gallus OX=9031 GN=PHOSPHO1 PE=3 SV=1	PHOSPHO1	2.484	Up	30.572	32.1	7	K06124	7	7	5	7	0.574127	1.42587
map00564 Glycerophospholipid metabolism	0.017902	2.52	A0A3Q3AGL8	Choline-phosphate cytidylyltransferase OS=Gallus gallus OX=9031 GN=PCYT1A PE=3 SV=1	PCYT1A	1.502	Up	42.096	19.1	5	K00968	5	5	4	5	0.799336	1.20066
map00564 Glycerophospholipid metabolism	0.017902	2.52	F1N992	Lipid phosphate phosphohydrolase 1 OS=Gallus gallus OX=9031 GN=PLPP1 PE=3 SV=2	PLPP1	2.908	Up	31.806	11	2	K01080	2	2	2	2	0.511769	1.48823
map00564 Glycerophospholipid metabolism	0.017902	2.52	F1NCA2	Glycerol-3-phosphate dehydrogenase OS=Gallus gallus OX=9031 GN=GPD2 PE=3 SV=2	GPD2	0.62	Down	80.751	8.1	4	K00111	4	4	4	4	1.23484	0.765159
map00564 Glycerophospholipid metabolism	0.017902	2.52	F1NHQ3	ethanolaminephosphotransferase 1 OS=Aythya fuligula OX=219594 GN=SELENOI PE=3 SV=1	SELENOI	1.993	Up	43.635	9.7	2	K00993	2	2	2	2	0.668326	1.33167
map00564 Glycerophospholipid metabolism	0.017902	2.52	Q5ZKL6	Lysophospholipid acyltransferase 2 OS=Gallus gallus OX=9031 GN=mboat2 PE=2 SV=1	mboat2	0.616	Down	59.552	31.5	15	K13517	15	15	15	13	1.23779	0.762213
map00564 Glycerophospholipid metabolism	0.017902	2.52	Q5ZM65	Phosphatidylserine synthase 1 OS=Gallus gallus OX=9031 GN=PTDSS1 PE=2 SV=2	PTDSS1	1.518	Up	55.51	19.7	7	K08729	7	7	7	7	0.794341	1.20566
map00590 Arachidonic acid metabolism	0.0249707	2.9	A0A1D5PIT4	Lipocln_cytosolic_FA-bd_dom domain-containing protein OS=Gallus gallus OX=9031 GN=PTGDS PE=3 SV=1	PTGDS	0.551	Down	20.873	27	4	K01830	4	4	4	4	1.28912	0.710881
map00590 Arachidonic acid metabolism	0.0249707	2.9	A0A1D5PSQ6	CP2C8 protein (Fragment) OS=Setophaga kirtlandii OX=298831 GN=Cyp2c8 PE=3 SV=1	Cyp2c8	0.517	Down	73.332	32.3	18	K07413	18	18	18	17	1.31865	0.68135
map00590 Arachidonic acid metabolism	0.0249707	2.9	A0A1L1RVS8	Cytochrome P450, family 2, subfamily J, polypeptide 22 OS=Gallirallus okinawae OX=547194 PE=3 SV=1	--	1.913	Up	56.466	34	15	K07418	5	5	5	5	0.686638	1.31336
map00590 Arachidonic acid metabolism	0.0249707	2.9	F1P5U6	Cytochrome P-450 OS=Gallus gallus OX=9031 GN=CYP2C45 PE=2 SV=1	CYP2C45	0.586	Down	55.702	45.1	19	K07413	18	18	18	15	1.2613	0.738705
map00590 Arachidonic acid metabolism	0.0249707	2.9	O73888	Hematopoietic prostaglandin D synthase OS=Gallus gallus OX=9031 GN=HPGDS PE=1 SV=3	HPGDS	0.605	Down	22.73	52.3	14	K04097	14	14	14	13	1.2464	0.7536
map00591 Linoleic acid metabolism	0.000719372	6.06	A0A1D5PSQ6	CP2C8 protein (Fragment) OS=Setophaga kirtlandii OX=298831 GN=Cyp2c8 PE=3 SV=1	Cyp2c8	0.517	Down	73.332	32.3	18	K07413	18	18	18	17	1.31865	0.68135
map00591 Linoleic acid metabolism	0.000719372	6.06	A0A1L1RVS8	Cytochrome P450, family 2, subfamily J, polypeptide 22 OS=Gallirallus okinawae OX=547194 PE=3 SV=1	--	1.913	Up	56.466	34	15	K07418	5	5	5	5	0.686638	1.31336
map00591 Linoleic acid metabolism	0.000719372	6.06	E1BVB6	Cytochrome P450 3A80 OS=Meleagris gallopavo OX=9103 GN=CYP3A80 PE=2 SV=1	CYP3A80	0.644	Down	61.56	17.8	9	K07424	6	6	5	6	1.21658	0.783423
map00591 Linoleic acid metabolism	0.000719372	6.06	F1NT18	Cytochrome P450 3A OS=Gallus gallus OX=9031 GN=CYP3A5 PE=3 SV=1	CYP3A5	0.484	Down	58.247	37.2	19	K07424	16	19	19	17	1.34775	0.652247
map00591 Linoleic acid metabolism	0.000719372	6.06	F1P5U6	Cytochrome P-450 OS=Gallus gallus OX=9031 GN=CYP2C45 PE=2 SV=1	CYP2C45	0.586	Down	55.702	45.1	19	K07413	18	18	18	15	1.2613	0.738705
map00630 Glyoxylate and dicarboxylate metabolism	0.296666	1.67	A0A1D5NUN3	Propionate--CoA ligase OS=Gallus gallus OX=9031 GN=ACSS2 PE=3 SV=1	ACSS2	1.658	Up	77.206	20.8	12	K01895	12	12	12	12	0.752551	1.24745
map00630 Glyoxylate and dicarboxylate metabolism	0.296666	1.67	E1C1D7	4-hydroxy-2-oxoglutarate aldolase, mitochondrial OS=Gallus gallus OX=9031 GN=HOGA1 PE=3 SV=4	HOGA1	3.558	Up	34.898	12.3	3	K18123	3	3	3	3	0.438749	1.56125
map00630 Glyoxylate and dicarboxylate metabolism	0.296666	1.67	E1C2H6	Kynurenine formamidase OS=Gallus gallus OX=9031 GN=AFMID PE=3 SV=4	AFMID	1.705	Up	32.31	27.3	5	K01432	5	5	4	5	0.739264	1.26074
map00630 Glyoxylate and dicarboxylate metabolism	0.296666	1.67	F1NX32	Glycine cleavage system P protein OS=Gallus gallus OX=9031 GN=GLDC PE=3 SV=3	GLDC	0.641	Down	111.8	56.4	41	K00281	41	41	41	41	1.2191	0.780896
map00750 Vitamin B6 metabolism	0.0303737	6.67	A0A1D5PD08	Pyridoxal 5'-phosphate synthase OS=Gallus gallus OX=9031 GN=PNPO PE=3 SV=1	PNPO	0.311	Down	23.828	28.2	5	K00275	5	5	5	5	1.52589	0.474111
map00750 Vitamin B6 metabolism	0.0303737	6.67	F1NTK1	Phosphoserine aminotransferase OS=Gallus gallus OX=9031 GN=PSAT1 PE=3 SV=2	PSAT1	0.608	Down	40.544	53.8	18	K00831	18	18	18	18	1.24395	0.756053
map00830 Retinol metabolism	0.00180527	3.73	F1NTZ0	PKS_ER domain-containing protein OS=Gallus gallus OX=9031 GN=LOC100857280 PE=3 SV=4	LOC100857280	0.42	Down	39.568	61.5	16	K13951	2	2	2	2	1.40884	0.591155
map00830 Retinol metabolism	0.00180527	3.73	A0A1D5P7M2	Retinol saturase OS=Phasianus colchicus OX=9054 PE=4 SV=1	--	1.727	Up	67.66	30.8	17	K09516	17	17	13	17	0.733404	1.2666
map00830 Retinol metabolism	0.00180527	3.73	A0A1D5PSQ6	CP2C8 protein (Fragment) OS=Setophaga kirtlandii OX=298831 GN=Cyp2c8 PE=3 SV=1	Cyp2c8	0.517	Down	73.332	32.3	18	K07413	18	18	18	17	1.31865	0.68135
map00830 Retinol metabolism	0.00180527	3.73	E1BTL3	Retinol dehydrogenase 12 OS=Amazona aestiva OX=12930 GN=AAES_41604 PE=3 SV=1	AAES_41604	0.665	Down	36.068	13.8	4	K11153	4	4	4	4	1.20135	0.79865
map00830 Retinol metabolism	0.00180527	3.73	E1BVB6	Cytochrome P450 3A80 OS=Meleagris gallopavo OX=9103 GN=CYP3A80 PE=2 SV=1	CYP3A80	0.644	Down	61.56	17.8	9	K07424	6	6	5	6	1.21658	0.783423
map00830 Retinol metabolism	0.00180527	3.73	F1NT18	Cytochrome P450 3A OS=Gallus gallus OX=9031 GN=CYP3A5 PE=3 SV=1	CYP3A5	0.484	Down	58.247	37.2	19	K07424	16	19	19	17	1.34775	0.652247
map00830 Retinol metabolism	0.00180527	3.73	F1P5U6	Cytochrome P-450 OS=Gallus gallus OX=9031 GN=CYP2C45 PE=2 SV=1	CYP2C45	0.586	Down	55.702	45.1	19	K07413	18	18	18	15	1.2613	0.738705
map00970 Aminoacyl-tRNA biosynthesis	0.138826	1.82	A0A1D5PC90	Histidine--tRNA ligase OS=Gallus gallus OX=9031 GN=HARS PE=3 SV=1	HARS	1.69	Up	56.684	20.6	10	K01892	4	10	9	10	0.743617	1.25638
map00970 Aminoacyl-tRNA biosynthesis	0.138826	1.82	A0A1D6UPQ3	Threonyl-tRNA synthetase OS=Gallus gallus OX=9031 GN=TARS PE=3 SV=1	TARS	1.591	Up	90.648	28.7	19	K01868	16	19	17	19	0.771971	1.22803
map00970 Aminoacyl-tRNA biosynthesis	0.138826	1.82	A0A3Q2U4V3	Tryptophanyl-tRNA synthetase OS=Gallus gallus OX=9031 GN=LOC101750690 PE=3 SV=1	LOC101750690	0.649	Down	36.743	19.1	4	K01867	4	4	2	4	1.21253	0.787466
map00970 Aminoacyl-tRNA biosynthesis	0.138826	1.82	A0A3Q2UG33	Isoleucyl-tRNA synthetase OS=Gallus gallus OX=9031 GN=IARS PE=3 SV=1	IARS	2.267	Up	144.77	44.7	47	K01870	46	47	39	46	0.612231	1.38777
map00970 Aminoacyl-tRNA biosynthesis	0.138826	1.82	F1NJU7	Tyrosine--tRNA ligase OS=Gallus gallus OX=9031 GN=YARS PE=3 SV=3	YARS	1.675	Up	60.147	59.7	27	K01866	26	27	22	27	0.747615	1.25239
map00970 Aminoacyl-tRNA biosynthesis	0.138826	1.82	R4GJ59	Seryl-tRNA synthetase OS=Gallus gallus OX=9031 GN=SARS PE=3 SV=2	SARS	1.725	Up	71.294	37.6	20	K01875	20	20	19	20	0.733989	1.26601
map00982 Drug metabolism - cytochrome P450	0.296666	1.67	F1NTZ0	PKS_ER domain-containing protein OS=Gallus gallus OX=9031 GN=LOC100857280 PE=3 SV=4	LOC100857280	0.42	Down	39.568	61.5	16	K13951	2	2	2	2	1.40884	0.591155
map00982 Drug metabolism - cytochrome P450	0.296666	1.67	A0A1D5PI43	Amine oxidase OS=Gallus gallus OX=9031 GN=MAOB PE=3 SV=1	MAOB	0.582	Down	58.574	22.1	11	K00274	10	10	10	8	1.26404	0.735962
map00982 Drug metabolism - cytochrome P450	0.296666	1.67	O73888	Hematopoietic prostaglandin D synthase OS=Gallus gallus OX=9031 GN=HPGDS PE=1 SV=3	HPGDS	0.605	Down	22.73	52.3	14	K04097	14	14	14	13	1.2464	0.7536
map00982 Drug metabolism - cytochrome P450	0.296666	1.67	Q08392	Glutathione S-transferase OS=Gallus gallus OX=9031 PE=2 SV=1	--	0.584	Down	25.298	48.9	12	K00799	6	11	11	10	1.26231	0.737689
map01040 Biosynthesis of unsaturated fatty acids	0.185546	2	Q5ZJR8	Elongation of very long chain fatty acids protein 6 OS=Gallus gallus OX=9031 GN=ELOVL6 PE=2 SV=1	ELOVL6	1.69	Up	31.268	11.7	2	K10203	2	2	2	2	0.743631	1.25637
map01040 Biosynthesis of unsaturated fatty acids	0.185546	2	A0A3S5ZP86	Cytochrome b5 heme-binding domain-containing protein OS=Gallus gallus OX=9031 GN=FADS1 PE=3 SV=1	FADS1	1.55	Up	59.075	27.4	11	K10224	11	11	11	10	0.784354	1.21565
map01040 Biosynthesis of unsaturated fatty acids	0.185546	2	A6NAB8	Delta-6 fatty acid desaturase OS=Gallus gallus OX=9031 GN=FADS2 PE=2 SV=2	FADS2	1.522	Up	51.99	36	13	K10226	13	13	13	13	0.793164	1.20684
map03320 PPAR signaling pathway	0.0765753	2.07	A0A1D5NYF3	Adipocyte-type fatty acid-binding protein OS=Gallus gallus OX=9031 GN=FABP4 PE=3 SV=1	FABP4	1.525	Up	14.921	24.2	2	K08753	2	2	2	2	0.791943	1.20806
map03320 PPAR signaling pathway	0.0765753	2.07	A0A1D5PK48	Apolipoprotein C-III OS=Gallus gallus OX=9031 GN=APOC3 PE=3 SV=1	APOC3	1.62	Up	10.26	28	2	K08759	2	2	2	2	0.763224	1.23678
map03320 PPAR signaling pathway	0.0765753	2.07	A0A1D5PMM2	Cholesterol 7-alpha-monooxygenase OS=Gallus gallus OX=9031 GN=CYP7A1 PE=3 SV=1	CYP7A1	0.525	Down	59.318	10.7	3	K00489	3	3	3	2	1.31178	0.688223
map03320 PPAR signaling pathway	0.0765753	2.07	A6NAB8	Delta-6 fatty acid desaturase OS=Gallus gallus OX=9031 GN=FADS2 PE=2 SV=2	FADS2	1.522	Up	51.99	36	13	K10226	13	13	13	13	0.793164	1.20684
map03320 PPAR signaling pathway	0.0765753	2.07	F1NER9	Glycoprotein IIIb OS=Gallus gallus OX=9031 GN=CD36 PE=3 SV=3	CD36	1.551	Up	52.637	13.8	6	K06259	6	6	5	6	0.784086	1.21591
map03320 PPAR signaling pathway	0.0765753	2.07	F7BYG6	Perilipin OS=Gallus gallus OX=9031 GN=PLIN2 PE=3 SV=2	PLIN2	2.357	Up	49.019	47.3	16	K17284	16	16	14	16	0.595815	1.40419
map03320 PPAR signaling pathway	0.0765753	2.07	Q05423	Fatty acid-binding protein, brain OS=Gallus gallus OX=9031 GN=FABP7 PE=2 SV=2	FABP7	0.592	Down	14.927	39.4	4	K08756	4	4	4	4	1.2564	0.743598
map04015 Rap1 signaling pathway	0.195092	1.64	A0A1D5NY37	RASK GTPase (Fragment) OS=Leiothrix lutea OX=36275 GN=Kras PE=4 SV=1	Kras	2.165	Up	21.452	31.9	4	K07827	2	2	2	2	0.631953	1.36805
map04015 Rap1 signaling pathway	0.195092	1.64	A0A3Q2TXM6	Protein kinase domain-containing protein OS=Gallus gallus OX=9031 GN=MAP2K3 PE=3 SV=1	MAP2K3	1.804	Up	39.361	14.7	4	K04432	3	4	3	3	0.71324	1.28676
map04015 Rap1 signaling pathway	0.195092	1.64	A0A1D5PER6	1-phosphatidylinositol 4,5-bisphosphate phosphodiesterase gamma OS=Gallus gallus OX=9031 GN=LOC776273 PE=4 SV=3	LOC776273	0.333	Down	142.68	2.6	3	K01116	3	3	2	3	1.50071	0.499292
map04015 Rap1 signaling pathway	0.195092	1.64	F1NMZ1	membrane-associated guanylate kinase, WW and PDZ domain-containing protein 1 isoform X7 OS=Pipra filicauda OX=649802 GN=MAGI1 PE=4 SV=1	MAGI1	0.634	Down	136.97	3.5	3	K05631	3	3	3	3	1.22368	0.776317
map04015 Rap1 signaling pathway	0.195092	1.64	E1BQN6	Protein kinase C OS=Gallus gallus OX=9031 GN=PRKCZ PE=3 SV=1	PRKCZ	1.869	Up	68.248	6.9	3	K18952	3	3	2	3	0.69717	1.30283
map04015 Rap1 signaling pathway	0.195092	1.64	F1P0L9	Protein kinase C OS=Gallus gallus OX=9031 GN=PRKCI PE=3 SV=3	PRKCI	1.625	Up	52.834	5.8	2	K06069	2	2	2	2	0.761834	1.23817
map04015 Rap1 signaling pathway	0.195092	1.64	Q5F3B5	GNAQ protein (Fragment) OS=Cochlearius cochlearius OX=110676 GN=Gnaq PE=3 SV=1	Gnaq	1.59	Up	42.234	25.6	7	K04634	4	4	3	4	0.772103	1.2279
map04022 cGMP-PKG signaling pathway	0.240175	1.59	A0A1D5PDT3	Calcium-transporting ATPase OS=Gallus gallus OX=9031 GN=ATP2B4 PE=3 SV=2	ATP2B4	1.677	Up	124.08	10	8	K05850	3	3	2	3	0.747029	1.25297
map04022 cGMP-PKG signaling pathway	0.240175	1.59	A0A1D5PU80	Sodium/potassium-transporting ATPase subunit alpha OS=Gallus gallus OX=9031 GN=ATP1A1 PE=3 SV=1	ATP1A1	0.584	Down	112.46	43	35	K01539	35	35	35	33	1.26245	0.737546
map04022 cGMP-PKG signaling pathway	0.240175	1.59	F1NCQ3	Protein kinase domain-containing protein OS=Gallus gallus OX=9031 GN=MYLKSML PE=3 SV=3	MYLKSML	1.838	Up	42.58	20.1	6	K00907	6	6	5	6	0.704704	1.2953
map04022 cGMP-PKG signaling pathway	0.240175	1.59	F1NSV6	Sodium/potassium-transporting ATPase subunit beta OS=Gallus gallus OX=9031 GN=ATP1B1 PE=3 SV=3	ATP1B1	0.57	Down	34.924	38.7	9	K01540	9	9	9	8	1.27366	0.726336
map04022 cGMP-PKG signaling pathway	0.240175	1.59	Q5F3B5	GNAQ protein (Fragment) OS=Cochlearius cochlearius OX=110676 GN=Gnaq PE=3 SV=1	Gnaq	1.59	Up	42.234	25.6	7	K04634	4	4	3	4	0.772103	1.2279
map04064 NF-kappa B signaling pathway	0.403414	1.39	A0A1D5PER6	1-phosphatidylinositol 4,5-bisphosphate phosphodiesterase gamma OS=Gallus gallus OX=9031 GN=LOC776273 PE=4 SV=3	LOC776273	0.333	Down	142.68	2.6	3	K01116	3	3	2	3	1.50071	0.499292
map04064 NF-kappa B signaling pathway	0.403414	1.39	A0A1D5Q028	Deubiquitinating enzyme CYLD OS=Gallus gallus OX=9031 GN=LOC420294 PE=4 SV=3	LOC420294	1.987	Up	89.728	2.9	2	K08601	2	2	2	2	0.66949	1.33051
map04064 NF-kappa B signaling pathway	0.403414	1.39	F1NNN7	Tumor necrosis factor receptor type 1-associated DEATH domain protein OS=Gallus gallus OX=9031 GN=TRADD PE=4 SV=5	TRADD	1.513	Up	51.35	5.2	2	K03171	2	2	2	2	0.795844	1.20416
map04064 NF-kappa B signaling pathway	0.403414	1.39	P01875	Ig mu chain C region OS=Gallus gallus OX=9031 PE=2 SV=2	--	0.517	Down	48.173	20.9	7	K06856	6	7	7	7	1.31862	0.681381
map04064 NF-kappa B signaling pathway	0.403414	1.39	P63283	SUMO-conjugating enzyme UBC9 OS=Gallus gallus OX=9031 GN=UBE2I PE=1 SV=1	UBE2I	1.651	Up	18.007	19.6	2	K10577	2	2	2	2	0.75443	1.24557
map04070 Phosphatidylinositol signaling system	0.488737	1.33	A0A1D5PER6	1-phosphatidylinositol 4,5-bisphosphate phosphodiesterase gamma OS=Gallus gallus OX=9031 GN=LOC776273 PE=4 SV=3	LOC776273	0.333	Down	142.68	2.6	3	K01116	3	3	2	3	1.50071	0.499292
map04070 Phosphatidylinositol signaling system	0.488737	1.33	A0A1D5PXF3	Phosphoinositide 5-phosphatase OS=Gallus gallus OX=9031 GN=INPP5B PE=3 SV=2	INPP5B	1.579	Up	99.118	7.1	5	K01099	5	5	5	5	0.775519	1.22448
map04070 Phosphatidylinositol signaling system	0.488737	1.33	F1NT98	Phosphatidylinositol 3,4,5-trisphosphate 3-phosphatase and dual-specificity protein phosphatase PTEN OS=Gallus gallus OX=9031 GN=PTEN PE=3 SV=3	PTEN	1.564	Up	49.393	5.7	2	K01110	2	2	2	2	0.780028	1.21997
map04080 Neuroactive ligand-receptor interaction	0.205288	1.9	A0A1L1RUM8	Peptidase S1 domain-containing protein OS=Gallus gallus OX=9031 GN=CTSG PE=4 SV=2	CTSG	4.716	Up	27.082	26.4	4	K01319	4	4	2	4	0.349914	1.65009
map04080 Neuroactive ligand-receptor interaction	0.205288	1.9	C5HV42	Calcitonin gene-related peptide type 1 receptor OS=Gallus gallus OX=9031 GN=CALCRL PE=2 SV=1	CALCRL	2.211	Up	52.791	5.5	2	K04577	2	2	2	2	0.622787	1.37721
map04080 Neuroactive ligand-receptor interaction	0.205288	1.9	F1NXV6	Coagulation factor II OS=Gallus gallus OX=9031 GN=F2 PE=4 SV=2	F2	0.614	Down	73.106	31.7	16	K01313	16	16	16	14	1.23932	0.760676
map04137 Mitophagy - animal	0.329646	1.52	A0A1D5NY37	RASK GTPase (Fragment) OS=Leiothrix lutea OX=36275 GN=Kras PE=4 SV=1	Kras	2.165	Up	21.452	31.9	4	K07827	2	2	2	2	0.631953	1.36805
map04137 Mitophagy - animal	0.329646	1.52	A0A1D5PXV5	Transcription factor OS=Gallus gallus OX=9031 GN=SP1 PE=2 SV=1	SP1	0.332	Down	77.568	4.4	2	K04684	2	2	2	2	1.50118	0.498821
map04137 Mitophagy - animal	0.329646	1.52	A0A3Q2UGF2	BNI3L protein (Fragment) OS=Eulacestoma nigropectus OX=461239 GN=Bnip3l_0 PE=3 SV=1	Bnip3l_0	0.556	Down	36.646	12.5	3	K15465	2	3	3	3	1.28498	0.715022
map04137 Mitophagy - animal	0.329646	1.52	E1C2J6	Gamma-aminobutyric acid receptor-associated protein-like 1 (Fragment) OS=Cuculus canorus OX=55661 GN=N303_01480 PE=3 SV=1	N303_01480	1.782	Up	14.044	12.8	2	K08341	2	2	2	2	0.719027	1.28097
map04146 Peroxisome	0.362228	1.33	A0A1D5PNC5	ACB domain-containing protein OS=Gallus gallus OX=9031 GN=ECI2 PE=4 SV=2	ECI2	2.247	Up	39.939	39.7	10	K13239	10	10	5	10	0.616022	1.38398
map04146 Peroxisome	0.362228	1.33	E1BRU9	Carn_acyltransf domain-containing protein OS=Gallus gallus OX=9031 GN=CROT PE=3 SV=3	CROT	1.576	Up	70.06	37.7	17	K05940	17	17	16	16	0.776449	1.22355
map04146 Peroxisome	0.362228	1.33	E1BWU0	Peroxisomal biogenesis factor 11 alpha OS=Phasianus colchicus OX=9054 PE=4 SV=1	--	1.915	Up	46.004	21.3	8	K13351	8	8	5	8	0.686153	1.31385
map04146 Peroxisome	0.362228	1.33	E1BY08	Peroxin-1 OS=Gallus gallus OX=9031 GN=PEX1 PE=3 SV=1	PEX1	1.553	Up	143.08	4.5	5	K13338	5	5	4	4	0.783282	1.21672
map04146 Peroxisome	0.362228	1.33	E1C9D0	DAO domain-containing protein OS=Gallus gallus OX=9031 GN=DDO PE=3 SV=1	DDO	11.943	Up	37.493	27.8	6	K00272	6	6	2	6	0.154529	1.84547
map04146 Peroxisome	0.362228	1.33	P47990	Xanthine dehydrogenase/oxidase OS=Gallus gallus OX=9031 GN=XDH PE=1 SV=1	XDH	0.523	Down	149.61	44.6	47	K00106	3	47	46	42	1.31329	0.686715
map04146 Peroxisome	0.362228	1.33	R4GM61	Sarcosine oxidase OS=Gallus gallus OX=9031 GN=PIPOX PE=3 SV=2	PIPOX	0.311	Down	55.193	28.2	10	K00306	10	10	10	8	1.52501	0.474988
map04214 Apoptosis - fly	0.287256	1.72	A0A1D5NY37	RASK GTPase (Fragment) OS=Leiothrix lutea OX=36275 GN=Kras PE=4 SV=1	Kras	2.165	Up	21.452	31.9	4	K07827	2	2	2	2	0.631953	1.36805
map04214 Apoptosis - fly	0.287256	1.72	F1N8X2	LAML3 protein (Fragment) OS=Odontophorus gujanensis OX=886794 GN=Laml3 PE=3 SV=1	Laml3	0.368	Down	51.657	27.9	10	K07611	10	10	10	9	1.4615	0.538502
map04214 Apoptosis - fly	0.287256	1.72	F1NXP6	Caspase 8 OS=Gallus gallus OX=9031 PE=2 SV=1	--	1.774	Up	54.557	15.4	6	K04398	6	6	4	5	0.721016	1.27898
map04214 Apoptosis - fly	0.287256	1.72	Q5ZIE0	Eukaryotic translation initiation factor 5 OS=Gallus gallus OX=9031 GN=EIF5 PE=2 SV=1	EIF5	1.515	Up	49.078	43.7	17	K03262	17	17	17	17	0.795256	1.20474
map04218 Cellular senescence	0.3958	1.42	A0A1D5NY37	RASK GTPase (Fragment) OS=Leiothrix lutea OX=36275 GN=Kras PE=4 SV=1	Kras	2.165	Up	21.452	31.9	4	K07827	2	2	2	2	0.631953	1.36805
map04218 Cellular senescence	0.3958	1.42	A0A3Q2TXM6	Protein kinase domain-containing protein OS=Gallus gallus OX=9031 GN=MAP2K3 PE=3 SV=1	MAP2K3	1.804	Up	39.361	14.7	4	K04432	3	4	3	3	0.71324	1.28676
map04218 Cellular senescence	0.3958	1.42	A0A1D5PI01	Ig-like domain-containing protein OS=Gallus gallus OX=9031 GN=LOC768350 PE=3 SV=2	LOC768350	0.444	Down	44.355	14.4	5	K06751	4	5	4	4	1.38459	0.61541
map04218 Cellular senescence	0.3958	1.42	F1NT98	Phosphatidylinositol 3,4,5-trisphosphate 3-phosphatase and dual-specificity protein phosphatase PTEN OS=Gallus gallus OX=9031 GN=PTEN PE=3 SV=3	PTEN	1.564	Up	49.393	5.7	2	K01110	2	2	2	2	0.780028	1.21997
map04218 Cellular senescence	0.3958	1.42	P15979	Class I histocompatibility antigen, F10 alpha chain OS=Gallus gallus OX=9031 PE=1 SV=1	--	0.606	Down	38.246	31.9	11	K06751	7	11	11	6	1.2454	0.754601
map04514 Cell adhesion molecules (CAMs)	0.100173	2.22	A0A1D5PEB6	Claudin OS=Gallus gallus OX=9031 GN=CLDN15 PE=3 SV=1	CLDN15	0.512	Down	24.377	27.1	4	K06087	4	4	4	4	1.32265	0.677348
map04514 Cell adhesion molecules (CAMs)	0.100173	2.22	A0A1D5PI01	Ig-like domain-containing protein OS=Gallus gallus OX=9031 GN=LOC768350 PE=3 SV=2	LOC768350	0.444	Down	44.355	14.4	5	K06751	4	5	4	4	1.38459	0.61541
map04514 Cell adhesion molecules (CAMs)	0.100173	2.22	E1BRC1	CD99 molecule (Xg blood group) OS=Phasianus colchicus OX=9054 PE=3 SV=1	--	0.43	Down	19.471	16	2	K06520	2	2	2	2	1.39883	0.601173
map04514 Cell adhesion molecules (CAMs)	0.100173	2.22	P15979	Class I histocompatibility antigen, F10 alpha chain OS=Gallus gallus OX=9031 PE=1 SV=1	--	0.606	Down	38.246	31.9	11	K06751	7	11	11	6	1.2454	0.754601
map04540 Gap junction	0.488737	1.33	A0A1D5NY37	RASK GTPase (Fragment) OS=Leiothrix lutea OX=36275 GN=Kras PE=4 SV=1	Kras	2.165	Up	21.452	31.9	4	K07827	2	2	2	2	0.631953	1.36805
map04540 Gap junction	0.488737	1.33	P09207	Tubulin beta-6 chain OS=Gallus gallus OX=9031 PE=1 SV=1	--	0.636	Down	50.153	65.7	20	K07375	12	14	13	14	1.22255	0.777449
map04540 Gap junction	0.488737	1.33	Q5F3B5	GNAQ protein (Fragment) OS=Cochlearius cochlearius OX=110676 GN=Gnaq PE=3 SV=1	Gnaq	1.59	Up	42.234	25.6	7	K04634	4	4	3	4	0.772103	1.2279
map04610 Complement and coagulation cascades	0.00148612	2.77	A0A3Q2U743	A2M_recep domain-containing protein OS=Gallus gallus OX=9031 PE=4 SV=1	--	0.66	Down	61.085	29.9	14	K03910	9	14	14	13	1.2045	0.795505
map04610 Complement and coagulation cascades	0.00148612	2.77	A0A3Q2UEG8	A2M domain-containing protein OS=Gallus gallus OX=9031 PE=4 SV=1	--	0.628	Down	16.869	25.2	3	K03910	2	3	3	3	1.22878	0.771216
map04610 Complement and coagulation cascades	0.00148612	2.77	A0A3Q2UKP2	MG2 domain-containing protein OS=Gallus gallus OX=9031 PE=4 SV=1	--	0.614	Down	20.305	32.8	8	K03910	8	8	8	7	1.2393	0.760703
map04610 Complement and coagulation cascades	0.00148612	2.77	E1BV78	Fibrinogen C-terminal domain-containing protein OS=Gallus gallus OX=9031 GN=FGG PE=4 SV=2	FGG	0.613	Down	49.954	64.2	29	K03905	29	29	29	28	1.23977	0.760227
map04610 Complement and coagulation cascades	0.00148612	2.77	F1NAR5	SERPIN domain-containing protein OS=Gallus gallus OX=9031 GN=SERPINF2 PE=3 SV=3	SERPINF2	0.537	Down	56.973	24.9	8	K03983	8	8	8	8	1.30148	0.69852
map04610 Complement and coagulation cascades	0.00148612	2.77	F1NF64	CFAI factor (Fragment) OS=Odontophorus gujanensis OX=886794 GN=Cfi PE=4 SV=1	Cfi	0.61	Down	67.214	20	8	K01333	8	8	8	7	1.24217	0.75783
map04610 Complement and coagulation cascades	0.00148612	2.77	F1NXB6	Peptidase_M14 domain-containing protein OS=Gallus gallus OX=9031 GN=CPB2 PE=3 SV=3	CPB2	0.613	Down	48.912	6.9	3	K01300	3	3	3	3	1.23958	0.760415
map04610 Complement and coagulation cascades	0.00148612	2.77	F1NXV6	Coagulation factor II OS=Gallus gallus OX=9031 GN=F2 PE=4 SV=2	F2	0.614	Down	73.106	31.7	16	K01313	16	16	16	14	1.23932	0.760676
map04610 Complement and coagulation cascades	0.00148612	2.77	F1P2M6	Complement regulatory soluble protein OS=Gallus gallus OX=9031 GN=CRES PE=2 SV=1	CRES	0.644	Down	79.429	16.5	9	K04011	9	9	8	8	1.21688	0.783118
map04610 Complement and coagulation cascades	0.00148612	2.77	F1P4V1	Fibrinogen alpha chain OS=Gallus gallus OX=9031 GN=FGA PE=4 SV=3	FGA	0.501	Down	82.391	48	26	K03903	26	26	26	26	1.33205	0.667946
map04610 Complement and coagulation cascades	0.00148612	2.77	Q02020	Fibrinogen beta chain (Fragment) OS=Gallus gallus OX=9031 GN=FGB PE=1 SV=1	FGB	0.589	Down	52.678	75.8	31	K03904	29	31	29	28	1.25894	0.741059
map04611 Platelet activation	0.063034	1.94	E1BQN6	Protein kinase C OS=Gallus gallus OX=9031 GN=PRKCZ PE=3 SV=1	PRKCZ	1.869	Up	68.248	6.9	3	K18952	3	3	2	3	0.69717	1.30283
map04611 Platelet activation	0.063034	1.94	E1BV78	Fibrinogen C-terminal domain-containing protein OS=Gallus gallus OX=9031 GN=FGG PE=4 SV=2	FGG	0.613	Down	49.954	64.2	29	K03905	29	29	29	28	1.23977	0.760227
map04611 Platelet activation	0.063034	1.94	F1P0L9	Protein kinase C OS=Gallus gallus OX=9031 GN=PRKCI PE=3 SV=3	PRKCI	1.625	Up	52.834	5.8	2	K06069	2	2	2	2	0.761834	1.23817
map04611 Platelet activation	0.063034	1.94	F1NCQ3	Protein kinase domain-containing protein OS=Gallus gallus OX=9031 GN=MYLKSML PE=3 SV=3	MYLKSML	1.838	Up	42.58	20.1	6	K00907	6	6	5	6	0.704704	1.2953
map04611 Platelet activation	0.063034	1.94	F1NXV6	Coagulation factor II OS=Gallus gallus OX=9031 GN=F2 PE=4 SV=2	F2	0.614	Down	73.106	31.7	16	K01313	16	16	16	14	1.23932	0.760676
map04611 Platelet activation	0.063034	1.94	F1P4V1	Fibrinogen alpha chain OS=Gallus gallus OX=9031 GN=FGA PE=4 SV=3	FGA	0.501	Down	82.391	48	26	K03903	26	26	26	26	1.33205	0.667946
map04611 Platelet activation	0.063034	1.94	Q02020	Fibrinogen beta chain (Fragment) OS=Gallus gallus OX=9031 GN=FGB PE=1 SV=1	FGB	0.589	Down	52.678	75.8	31	K03904	29	31	29	28	1.25894	0.741059
map04611 Platelet activation	0.063034	1.94	Q5F3B5	GNAQ protein (Fragment) OS=Cochlearius cochlearius OX=110676 GN=Gnaq PE=3 SV=1	Gnaq	1.59	Up	42.234	25.6	7	K04634	4	4	3	4	0.772103	1.2279
map04614 Renin-angiotensin system	0.169443	2.67	A0A1D5PAZ7	Aminopeptidase OS=Gallus gallus OX=9031 GN=ENPEP PE=3 SV=2	ENPEP	1.594	Up	107.92	15.1	12	K11141	12	12	11	11	0.770884	1.22912
map04614 Renin-angiotensin system	0.169443	2.67	A0A1L1RUM8	Peptidase S1 domain-containing protein OS=Gallus gallus OX=9031 GN=CTSG PE=4 SV=2	CTSG	4.716	Up	27.082	26.4	4	K01319	4	4	2	4	0.349914	1.65009
map04620 Toll-like receptor signaling pathway	0.488737	1.33	A0A3Q2TXM6	Protein kinase domain-containing protein OS=Gallus gallus OX=9031 GN=MAP2K3 PE=3 SV=1	MAP2K3	1.804	Up	39.361	14.7	4	K04432	3	4	3	3	0.71324	1.28676
map04620 Toll-like receptor signaling pathway	0.488737	1.33	A0A1L4FLT3	Toll-like receptor 3 OS=Gallus gallus OX=9031 GN=TLR3 PE=3 SV=1	TLR3	2.042	Up	102.55	7.7	5	K05401	5	5	4	4	0.657443	1.34256
map04620 Toll-like receptor signaling pathway	0.488737	1.33	F1NXP6	Caspase 8 OS=Gallus gallus OX=9031 PE=2 SV=1	--	1.774	Up	54.557	15.4	6	K04398	6	6	4	5	0.721016	1.27898
map04622 RIG-I-like receptor signaling pathway	0.0469871	2.47	A0A1D5P5I0	RNA helicase OS=Gallus gallus OX=9031 GN=IFIH1 PE=3 SV=1	IFIH1	1.661	Up	125.03	17.5	14	K12647	14	14	12	14	0.751483	1.24852
map04622 RIG-I-like receptor signaling pathway	0.0469871	2.47	A0A3Q3ANE2	CARD_2 domain-containing protein OS=Gallus gallus OX=9031 GN=MAVS PE=4 SV=1	MAVS	0.637	Down	63.863	13.1	4	K12648	4	4	4	3	1.22178	0.778223
map04622 RIG-I-like receptor signaling pathway	0.0469871	2.47	A0A1D5Q028	Deubiquitinating enzyme CYLD OS=Gallus gallus OX=9031 GN=LOC420294 PE=4 SV=3	LOC420294	1.987	Up	89.728	2.9	2	K08601	2	2	2	2	0.66949	1.33051
map04622 RIG-I-like receptor signaling pathway	0.0469871	2.47	F1NNN7	Tumor necrosis factor receptor type 1-associated DEATH domain protein OS=Gallus gallus OX=9031 GN=TRADD PE=4 SV=5	TRADD	1.513	Up	51.35	5.2	2	K03171	2	2	2	2	0.795844	1.20416
map04622 RIG-I-like receptor signaling pathway	0.0469871	2.47	F1NXP6	Caspase 8 OS=Gallus gallus OX=9031 PE=2 SV=1	--	1.774	Up	54.557	15.4	6	K04398	6	6	4	5	0.721016	1.27898
map04623 Cytosolic DNA-sensing pathway	0.311921	1.78	A0A3Q3ANE2	CARD_2 domain-containing protein OS=Gallus gallus OX=9031 GN=MAVS PE=4 SV=1	MAVS	0.637	Down	63.863	13.1	4	K12648	4	4	4	3	1.22178	0.778223
map04623 Cytosolic DNA-sensing pathway	0.311921	1.78	H9L3K3	RNA-specific Adenosine deaminase Transcript variant M OS=Gallus gallus OX=9031 GN=ADAR1 PE=2 SV=1	ADAR1	1.689	Up	121.77	4.5	4	K12968	4	4	4	4	0.743643	1.25636
map04624 Toll and Imd signaling pathway	0.368391	1.57	A0A3Q2TXM6	Protein kinase domain-containing protein OS=Gallus gallus OX=9031 GN=MAP2K3 PE=3 SV=1	MAP2K3	1.804	Up	39.361	14.7	4	K04432	3	4	3	3	0.71324	1.28676
map04624 Toll and Imd signaling pathway	0.368391	1.57	F1NXP6	Caspase 8 OS=Gallus gallus OX=9031 PE=2 SV=1	--	1.774	Up	54.557	15.4	6	K04398	6	6	4	5	0.721016	1.27898
map04657 IL-17 signaling pathway	0.450794	1.48	F1NNN7	Tumor necrosis factor receptor type 1-associated DEATH domain protein OS=Gallus gallus OX=9031 GN=TRADD PE=4 SV=5	TRADD	1.513	Up	51.35	5.2	2	K03171	2	2	2	2	0.795844	1.20416
map04657 IL-17 signaling pathway	0.450794	1.48	F1NXP6	Caspase 8 OS=Gallus gallus OX=9031 PE=2 SV=1	--	1.774	Up	54.557	15.4	6	K04398	6	6	4	5	0.721016	1.27898
map04657 IL-17 signaling pathway	0.450794	1.48	P28318	Protein MRP-126 OS=Gallus gallus OX=9031 PE=2 SV=1	--	1.641	Up	14.065	37	4	K21128	4	4	4	4	0.757243	1.24276
map04668 TNF signaling pathway	0.488737	1.33	A0A3Q2TXM6	Protein kinase domain-containing protein OS=Gallus gallus OX=9031 GN=MAP2K3 PE=3 SV=1	MAP2K3	1.804	Up	39.361	14.7	4	K04432	3	4	3	3	0.71324	1.28676
map04668 TNF signaling pathway	0.488737	1.33	F1NNN7	Tumor necrosis factor receptor type 1-associated DEATH domain protein OS=Gallus gallus OX=9031 GN=TRADD PE=4 SV=5	TRADD	1.513	Up	51.35	5.2	2	K03171	2	2	2	2	0.795844	1.20416
map04668 TNF signaling pathway	0.488737	1.33	F1NXP6	Caspase 8 OS=Gallus gallus OX=9031 PE=2 SV=1	--	1.774	Up	54.557	15.4	6	K04398	6	6	4	5	0.721016	1.27898
map04726 Serotonergic synapse	0.0331706	2.42	A0A1D5NY37	RASK GTPase (Fragment) OS=Leiothrix lutea OX=36275 GN=Kras PE=4 SV=1	Kras	2.165	Up	21.452	31.9	4	K07827	2	2	2	2	0.631953	1.36805
map04726 Serotonergic synapse	0.0331706	2.42	A0A1D5PI43	Amine oxidase OS=Gallus gallus OX=9031 GN=MAOB PE=3 SV=1	MAOB	0.582	Down	58.574	22.1	11	K00274	10	10	10	8	1.26404	0.735962
map04726 Serotonergic synapse	0.0331706	2.42	A0A1D5PSQ6	CP2C8 protein (Fragment) OS=Setophaga kirtlandii OX=298831 GN=Cyp2c8 PE=3 SV=1	Cyp2c8	0.517	Down	73.332	32.3	18	K07413	18	18	18	17	1.31865	0.68135
map04726 Serotonergic synapse	0.0331706	2.42	A0A1L1RVS8	Cytochrome P450, family 2, subfamily J, polypeptide 22 OS=Gallirallus okinawae OX=547194 PE=3 SV=1	--	1.913	Up	56.466	34	15	K07418	5	5	5	5	0.686638	1.31336
map04726 Serotonergic synapse	0.0331706	2.42	F1P5U6	Cytochrome P-450 OS=Gallus gallus OX=9031 GN=CYP2C45 PE=2 SV=1	CYP2C45	0.586	Down	55.702	45.1	19	K07413	18	18	18	15	1.2613	0.738705
map04726 Serotonergic synapse	0.0331706	2.42	Q5F3B5	GNAQ protein (Fragment) OS=Cochlearius cochlearius OX=110676 GN=Gnaq PE=3 SV=1	Gnaq	1.59	Up	42.234	25.6	7	K04634	4	4	3	4	0.772103	1.2279
map04750 Inflammatory mediator regulation of TRP channels	0.0249781	2.58	A0A3Q2TXM6	Protein kinase domain-containing protein OS=Gallus gallus OX=9031 GN=MAP2K3 PE=3 SV=1	MAP2K3	1.804	Up	39.361	14.7	4	K04432	3	4	3	3	0.71324	1.28676
map04750 Inflammatory mediator regulation of TRP channels	0.0249781	2.58	A0A1D5PER6	1-phosphatidylinositol 4,5-bisphosphate phosphodiesterase gamma OS=Gallus gallus OX=9031 GN=LOC776273 PE=4 SV=3	LOC776273	0.333	Down	142.68	2.6	3	K01116	3	3	2	3	1.50071	0.499292
map04750 Inflammatory mediator regulation of TRP channels	0.0249781	2.58	A0A1D5PSQ6	CP2C8 protein (Fragment) OS=Setophaga kirtlandii OX=298831 GN=Cyp2c8 PE=3 SV=1	Cyp2c8	0.517	Down	73.332	32.3	18	K07413	18	18	18	17	1.31865	0.68135
map04750 Inflammatory mediator regulation of TRP channels	0.0249781	2.58	A0A1L1RVS8	Cytochrome P450, family 2, subfamily J, polypeptide 22 OS=Gallirallus okinawae OX=547194 PE=3 SV=1	--	1.913	Up	56.466	34	15	K07418	5	5	5	5	0.686638	1.31336
map04750 Inflammatory mediator regulation of TRP channels	0.0249781	2.58	F1P5U6	Cytochrome P-450 OS=Gallus gallus OX=9031 GN=CYP2C45 PE=2 SV=1	CYP2C45	0.586	Down	55.702	45.1	19	K07413	18	18	18	15	1.2613	0.738705
map04750 Inflammatory mediator regulation of TRP channels	0.0249781	2.58	Q5F3B5	GNAQ protein (Fragment) OS=Cochlearius cochlearius OX=110676 GN=Gnaq PE=3 SV=1	Gnaq	1.59	Up	42.234	25.6	7	K04634	4	4	3	4	0.772103	1.2279
map04911 Insulin secretion	0.0818867	2.86	A0A1D5PU80	Sodium/potassium-transporting ATPase subunit alpha OS=Gallus gallus OX=9031 GN=ATP1A1 PE=3 SV=1	ATP1A1	0.584	Down	112.46	43	35	K01539	35	35	35	33	1.26245	0.737546
map04911 Insulin secretion	0.0818867	2.86	F1NSV6	Sodium/potassium-transporting ATPase subunit beta OS=Gallus gallus OX=9031 GN=ATP1B1 PE=3 SV=3	ATP1B1	0.57	Down	34.924	38.7	9	K01540	9	9	9	8	1.27366	0.726336
map04911 Insulin secretion	0.0818867	2.86	Q5F3B5	GNAQ protein (Fragment) OS=Cochlearius cochlearius OX=110676 GN=Gnaq PE=3 SV=1	Gnaq	1.59	Up	42.234	25.6	7	K04634	4	4	3	4	0.772103	1.2279
map04912 GnRH signaling pathway	0.450794	1.48	A0A1D5NY37	RASK GTPase (Fragment) OS=Leiothrix lutea OX=36275 GN=Kras PE=4 SV=1	Kras	2.165	Up	21.452	31.9	4	K07827	2	2	2	2	0.631953	1.36805
map04912 GnRH signaling pathway	0.450794	1.48	A0A3Q2TXM6	Protein kinase domain-containing protein OS=Gallus gallus OX=9031 GN=MAP2K3 PE=3 SV=1	MAP2K3	1.804	Up	39.361	14.7	4	K04432	3	4	3	3	0.71324	1.28676
map04912 GnRH signaling pathway	0.450794	1.48	Q5F3B5	GNAQ protein (Fragment) OS=Cochlearius cochlearius OX=110676 GN=Gnaq PE=3 SV=1	Gnaq	1.59	Up	42.234	25.6	7	K04634	4	4	3	4	0.772103	1.2279
map04915 Estrogen signaling pathway	0.187322	1.85	A0A1D5NY37	RASK GTPase (Fragment) OS=Leiothrix lutea OX=36275 GN=Kras PE=4 SV=1	Kras	2.165	Up	21.452	31.9	4	K07827	2	2	2	2	0.631953	1.36805
map04915 Estrogen signaling pathway	0.187322	1.85	A0A1D5PKX4	RCAS1 protein (Fragment) OS=Notiomystis cincta OX=366454 GN=Ebag9 PE=4 SV=1	Ebag9	0.369	Down	22.638	18.1	2	K22455	2	2	2	2	1.46134	0.538663
map04915 Estrogen signaling pathway	0.187322	1.85	A0A1D5PXV5	Transcription factor OS=Gallus gallus OX=9031 GN=SP1 PE=2 SV=1	SP1	0.332	Down	77.568	4.4	2	K04684	2	2	2	2	1.50118	0.498821
map04915 Estrogen signaling pathway	0.187322	1.85	A0A1L1RWG9	IF rod domain-containing protein OS=Gallus gallus OX=9031 GN=KRT24 PE=3 SV=2	KRT24	0.436	Down	46.038	15.4	6	K07604	4	6	5	5	1.39244	0.607565
map04915 Estrogen signaling pathway	0.187322	1.85	Q5F3B5	GNAQ protein (Fragment) OS=Cochlearius cochlearius OX=110676 GN=Gnaq PE=3 SV=1	Gnaq	1.59	Up	42.234	25.6	7	K04634	4	4	3	4	0.772103	1.2279
map04918 Thyroid hormone synthesis	0.225483	1.82	A0A1D5PU80	Sodium/potassium-transporting ATPase subunit alpha OS=Gallus gallus OX=9031 GN=ATP1A1 PE=3 SV=1	ATP1A1	0.584	Down	112.46	43	35	K01539	35	35	35	33	1.26245	0.737546
map04918 Thyroid hormone synthesis	0.225483	1.82	F1NSV6	Sodium/potassium-transporting ATPase subunit beta OS=Gallus gallus OX=9031 GN=ATP1B1 PE=3 SV=3	ATP1B1	0.57	Down	34.924	38.7	9	K01540	9	9	9	8	1.27366	0.726336
map04918 Thyroid hormone synthesis	0.225483	1.82	Q5F3B5	GNAQ protein (Fragment) OS=Cochlearius cochlearius OX=110676 GN=Gnaq PE=3 SV=1	Gnaq	1.59	Up	42.234	25.6	7	K04634	4	4	3	4	0.772103	1.2279
map04923 Regulation of lipolysis in adipocytes	0.096922	2.67	A0A1D5NYF3	Adipocyte-type fatty acid-binding protein OS=Gallus gallus OX=9031 GN=FABP4 PE=3 SV=1	FABP4	1.525	Up	14.921	24.2	2	K08753	2	2	2	2	0.791943	1.20806
map04923 Regulation of lipolysis in adipocytes	0.096922	2.67	A0A1D5PKG1	AB hydrolase-1 domain-containing protein OS=Gallus gallus OX=9031 GN=ABHD4 PE=4 SV=2	ABHD4	1.769	Up	43.793	24.9	6	K13699	6	6	4	6	0.722304	1.2777
map04923 Regulation of lipolysis in adipocytes	0.096922	2.67	A0A1D5PXZ3	PNPLA domain-containing protein OS=Gallus gallus OX=9031 GN=PNPLA3 PE=4 SV=2	PNPLA3	2.39	Up	56.232	17.1	6	K16816	6	6	4	6	0.590054	1.40995
map04925 Aldosterone synthesis and secretion	0.0575653	2.67	A0A1D5PDT3	Calcium-transporting ATPase OS=Gallus gallus OX=9031 GN=ATP2B4 PE=3 SV=2	ATP2B4	1.677	Up	124.08	10	8	K05850	3	3	2	3	0.747029	1.25297
map04925 Aldosterone synthesis and secretion	0.0575653	2.67	A0A1D5PU80	Sodium/potassium-transporting ATPase subunit alpha OS=Gallus gallus OX=9031 GN=ATP1A1 PE=3 SV=1	ATP1A1	0.584	Down	112.46	43	35	K01539	35	35	35	33	1.26245	0.737546
map04925 Aldosterone synthesis and secretion	0.0575653	2.67	F1NSV6	Sodium/potassium-transporting ATPase subunit beta OS=Gallus gallus OX=9031 GN=ATP1B1 PE=3 SV=3	ATP1B1	0.57	Down	34.924	38.7	9	K01540	9	9	9	8	1.27366	0.726336
map04925 Aldosterone synthesis and secretion	0.0575653	2.67	Q5F3B5	GNAQ protein (Fragment) OS=Cochlearius cochlearius OX=110676 GN=Gnaq PE=3 SV=1	Gnaq	1.59	Up	42.234	25.6	7	K04634	4	4	3	4	0.772103	1.2279
map04927 Cortisol synthesis and secretion	0.197367	2.42	A0A1D5PXV5	Transcription factor OS=Gallus gallus OX=9031 GN=SP1 PE=2 SV=1	SP1	0.332	Down	77.568	4.4	2	K04684	2	2	2	2	1.50118	0.498821
map04927 Cortisol synthesis and secretion	0.197367	2.42	Q5F3B5	GNAQ protein (Fragment) OS=Cochlearius cochlearius OX=110676 GN=Gnaq PE=3 SV=1	Gnaq	1.59	Up	42.234	25.6	7	K04634	4	4	3	4	0.772103	1.2279
map04929 GnRH secretion	0.283254	1.9	A0A1D5NY37	RASK GTPase (Fragment) OS=Leiothrix lutea OX=36275 GN=Kras PE=4 SV=1	Kras	2.165	Up	21.452	31.9	4	K07827	2	2	2	2	0.631953	1.36805
map04929 GnRH secretion	0.283254	1.9	Q5F3B5	GNAQ protein (Fragment) OS=Cochlearius cochlearius OX=110676 GN=Gnaq PE=3 SV=1	Gnaq	1.59	Up	42.234	25.6	7	K04634	4	4	3	4	0.772103	1.2279
map04940 Type I diabetes mellitus	0.116204	3.33	A0A1D5PI01	Ig-like domain-containing protein OS=Gallus gallus OX=9031 GN=LOC768350 PE=3 SV=2	LOC768350	0.444	Down	44.355	14.4	5	K06751	4	5	4	4	1.38459	0.61541
map04940 Type I diabetes mellitus	0.116204	3.33	P15979	Class I histocompatibility antigen, F10 alpha chain OS=Gallus gallus OX=9031 PE=1 SV=1	--	0.606	Down	38.246	31.9	11	K06751	7	11	11	6	1.2454	0.754601
map04960 Aldosterone-regulated sodium reabsorption	0.00942234	4.44	A0A1D5NY37	RASK GTPase (Fragment) OS=Leiothrix lutea OX=36275 GN=Kras PE=4 SV=1	Kras	2.165	Up	21.452	31.9	4	K07827	2	2	2	2	0.631953	1.36805
map04960 Aldosterone-regulated sodium reabsorption	0.00942234	4.44	A0A3Q2U3K1	E3 ubiquitin-protein ligase OS=Gallus gallus OX=9031 GN=LOC107055431 PE=4 SV=1	LOC107055431	0.449	Down	101.16	3.2	2	K13305	2	2	2	2	1.38065	0.619354
map04960 Aldosterone-regulated sodium reabsorption	0.00942234	4.44	A0A1D5PU80	Sodium/potassium-transporting ATPase subunit alpha OS=Gallus gallus OX=9031 GN=ATP1A1 PE=3 SV=1	ATP1A1	0.584	Down	112.46	43	35	K01539	35	35	35	33	1.26245	0.737546
map04960 Aldosterone-regulated sodium reabsorption	0.00942234	4.44	F1NSV6	Sodium/potassium-transporting ATPase subunit beta OS=Gallus gallus OX=9031 GN=ATP1B1 PE=3 SV=3	ATP1B1	0.57	Down	34.924	38.7	9	K01540	9	9	9	8	1.27366	0.726336
map04961 Endocrine and other factor-regulated calcium reabsorption	0.0670948	2.54	A0A1D5PDT3	Calcium-transporting ATPase OS=Gallus gallus OX=9031 GN=ATP2B4 PE=3 SV=2	ATP2B4	1.677	Up	124.08	10	8	K05850	3	3	2	3	0.747029	1.25297
map04961 Endocrine and other factor-regulated calcium reabsorption	0.0670948	2.54	A0A1D5PU80	Sodium/potassium-transporting ATPase subunit alpha OS=Gallus gallus OX=9031 GN=ATP1A1 PE=3 SV=1	ATP1A1	0.584	Down	112.46	43	35	K01539	35	35	35	33	1.26245	0.737546
map04961 Endocrine and other factor-regulated calcium reabsorption	0.0670948	2.54	F1NSV6	Sodium/potassium-transporting ATPase subunit beta OS=Gallus gallus OX=9031 GN=ATP1B1 PE=3 SV=3	ATP1B1	0.57	Down	34.924	38.7	9	K01540	9	9	9	8	1.27366	0.726336
map04961 Endocrine and other factor-regulated calcium reabsorption	0.0670948	2.54	Q5F3B5	GNAQ protein (Fragment) OS=Cochlearius cochlearius OX=110676 GN=Gnaq PE=3 SV=1	Gnaq	1.59	Up	42.234	25.6	7	K04634	4	4	3	4	0.772103	1.2279
map04964 Proximal tubule bicarbonate reclamation	0.311921	1.78	A0A1D5PU80	Sodium/potassium-transporting ATPase subunit alpha OS=Gallus gallus OX=9031 GN=ATP1A1 PE=3 SV=1	ATP1A1	0.584	Down	112.46	43	35	K01539	35	35	35	33	1.26245	0.737546
map04964 Proximal tubule bicarbonate reclamation	0.311921	1.78	F1NSV6	Sodium/potassium-transporting ATPase subunit beta OS=Gallus gallus OX=9031 GN=ATP1B1 PE=3 SV=3	ATP1B1	0.57	Down	34.924	38.7	9	K01540	9	9	9	8	1.27366	0.726336
map04970 Salivary secretion	0.0349078	2.67	A0A1D5PDT3	Calcium-transporting ATPase OS=Gallus gallus OX=9031 GN=ATP2B4 PE=3 SV=2	ATP2B4	1.677	Up	124.08	10	8	K05850	3	3	2	3	0.747029	1.25297
map04970 Salivary secretion	0.0349078	2.67	A0A1D5PU80	Sodium/potassium-transporting ATPase subunit alpha OS=Gallus gallus OX=9031 GN=ATP1A1 PE=3 SV=1	ATP1A1	0.584	Down	112.46	43	35	K01539	35	35	35	33	1.26245	0.737546
map04970 Salivary secretion	0.0349078	2.67	F1NSV6	Sodium/potassium-transporting ATPase subunit beta OS=Gallus gallus OX=9031 GN=ATP1B1 PE=3 SV=3	ATP1B1	0.57	Down	34.924	38.7	9	K01540	9	9	9	8	1.27366	0.726336
map04970 Salivary secretion	0.0349078	2.67	Q5F3B5	GNAQ protein (Fragment) OS=Cochlearius cochlearius OX=110676 GN=Gnaq PE=3 SV=1	Gnaq	1.59	Up	42.234	25.6	7	K04634	4	4	3	4	0.772103	1.2279
map04970 Salivary secretion	0.0349078	2.67	Q6QLQ5	Cathelicidin-1 OS=Gallus gallus OX=9031 GN=CATHL1 PE=1 SV=1	CATHL1	1.542	Up	16.072	35.8	6	K13916	6	6	6	6	0.786637	1.21336
map04971 Gastric acid secretion	0.0488171	2.81	A0A1D5PU80	Sodium/potassium-transporting ATPase subunit alpha OS=Gallus gallus OX=9031 GN=ATP1A1 PE=3 SV=1	ATP1A1	0.584	Down	112.46	43	35	K01539	35	35	35	33	1.26245	0.737546
map04971 Gastric acid secretion	0.0488171	2.81	F1NCQ3	Protein kinase domain-containing protein OS=Gallus gallus OX=9031 GN=MYLKSML PE=3 SV=3	MYLKSML	1.838	Up	42.58	20.1	6	K00907	6	6	5	6	0.704704	1.2953
map04971 Gastric acid secretion	0.0488171	2.81	F1NSV6	Sodium/potassium-transporting ATPase subunit beta OS=Gallus gallus OX=9031 GN=ATP1B1 PE=3 SV=3	ATP1B1	0.57	Down	34.924	38.7	9	K01540	9	9	9	8	1.27366	0.726336
map04971 Gastric acid secretion	0.0488171	2.81	Q5F3B5	GNAQ protein (Fragment) OS=Cochlearius cochlearius OX=110676 GN=Gnaq PE=3 SV=1	Gnaq	1.59	Up	42.234	25.6	7	K04634	4	4	3	4	0.772103	1.2279
map04972 Pancreatic secretion	0.020773	3.03	A0A1D5PDT3	Calcium-transporting ATPase OS=Gallus gallus OX=9031 GN=ATP2B4 PE=3 SV=2	ATP2B4	1.677	Up	124.08	10	8	K05850	3	3	2	3	0.747029	1.25297
map04972 Pancreatic secretion	0.020773	3.03	A0A1D5PU80	Sodium/potassium-transporting ATPase subunit alpha OS=Gallus gallus OX=9031 GN=ATP1A1 PE=3 SV=1	ATP1A1	0.584	Down	112.46	43	35	K01539	35	35	35	33	1.26245	0.737546
map04972 Pancreatic secretion	0.020773	3.03	F1NSV6	Sodium/potassium-transporting ATPase subunit beta OS=Gallus gallus OX=9031 GN=ATP1B1 PE=3 SV=3	ATP1B1	0.57	Down	34.924	38.7	9	K01540	9	9	9	8	1.27366	0.726336
map04972 Pancreatic secretion	0.020773	3.03	F1NXB6	Peptidase_M14 domain-containing protein OS=Gallus gallus OX=9031 GN=CPB2 PE=3 SV=3	CPB2	0.613	Down	48.912	6.9	3	K01300	3	3	3	3	1.23958	0.760415
map04972 Pancreatic secretion	0.020773	3.03	Q5F3B5	GNAQ protein (Fragment) OS=Cochlearius cochlearius OX=110676 GN=Gnaq PE=3 SV=1	Gnaq	1.59	Up	42.234	25.6	7	K04634	4	4	3	4	0.772103	1.2279
map04973 Carbohydrate digestion and absorption	0.254488	2.05	A0A1D5PU80	Sodium/potassium-transporting ATPase subunit alpha OS=Gallus gallus OX=9031 GN=ATP1A1 PE=3 SV=1	ATP1A1	0.584	Down	112.46	43	35	K01539	35	35	35	33	1.26245	0.737546
map04973 Carbohydrate digestion and absorption	0.254488	2.05	F1NSV6	Sodium/potassium-transporting ATPase subunit beta OS=Gallus gallus OX=9031 GN=ATP1B1 PE=3 SV=3	ATP1B1	0.57	Down	34.924	38.7	9	K01540	9	9	9	8	1.27366	0.726336
map04974 Protein digestion and absorption	0.147791	2.22	A0A1D5PU80	Sodium/potassium-transporting ATPase subunit alpha OS=Gallus gallus OX=9031 GN=ATP1A1 PE=3 SV=1	ATP1A1	0.584	Down	112.46	43	35	K01539	35	35	35	33	1.26245	0.737546
map04974 Protein digestion and absorption	0.147791	2.22	F1NSV6	Sodium/potassium-transporting ATPase subunit beta OS=Gallus gallus OX=9031 GN=ATP1B1 PE=3 SV=3	ATP1B1	0.57	Down	34.924	38.7	9	K01540	9	9	9	8	1.27366	0.726336
map04974 Protein digestion and absorption	0.147791	2.22	F1NXB6	Peptidase_M14 domain-containing protein OS=Gallus gallus OX=9031 GN=CPB2 PE=3 SV=3	CPB2	0.613	Down	48.912	6.9	3	K01300	3	3	3	3	1.23958	0.760415
map04975 Fat digestion and absorption	0.000700727	5	A0A1D5PZR8	Acyltransferase OS=Gallus gallus OX=9031 GN=AWAT1 PE=2 SV=1	AWAT1	1.779	Up	40.425	26.6	8	K11160	8	8	8	8	0.719724	1.28028
map04975 Fat digestion and absorption	0.000700727	5	F1N992	Lipid phosphate phosphohydrolase 1 OS=Gallus gallus OX=9031 GN=PLPP1 PE=3 SV=2	PLPP1	2.908	Up	31.806	11	2	K01080	2	2	2	2	0.511769	1.48823
map04975 Fat digestion and absorption	0.000700727	5	F1NER9	Glycoprotein IIIb OS=Gallus gallus OX=9031 GN=CD36 PE=3 SV=3	CD36	1.551	Up	52.637	13.8	6	K06259	6	6	5	6	0.784086	1.21591
map04975 Fat digestion and absorption	0.000700727	5	F1NV02	Apolipoprotein B OS=Gallus gallus OX=9031 GN=APOB PE=4 SV=2	APOB	0.573	Down	523.35	46.2	191	K14462	177	191	187	183	1.27179	0.728209
map04975 Fat digestion and absorption	0.000700727	5	F6UW59	Apolipoprotein AIV OS=Gallus gallus OX=9031 GN=apoAIV PE=2 SV=1	apoAIV	3.349	Up	40.682	50	14	K08760	14	14	12	14	0.459847	1.54015
map04975 Fat digestion and absorption	0.000700727	5	P11682	Apolipoprotein B (Fragment) OS=Gallus gallus OX=9031 GN=APOB PE=2 SV=1	APOB	0.521	Down	50.847	39.7	16	K14462	2	2	2	2	1.3152	0.684798
map04976 Bile secretion	0.0296771	2.78	A0A1D5PMM2	Cholesterol 7-alpha-monooxygenase OS=Gallus gallus OX=9031 GN=CYP7A1 PE=3 SV=1	CYP7A1	0.525	Down	59.318	10.7	3	K00489	3	3	3	2	1.31178	0.688223
map04976 Bile secretion	0.0296771	2.78	A0A1D5PU80	Sodium/potassium-transporting ATPase subunit alpha OS=Gallus gallus OX=9031 GN=ATP1A1 PE=3 SV=1	ATP1A1	0.584	Down	112.46	43	35	K01539	35	35	35	33	1.26245	0.737546
map04976 Bile secretion	0.0296771	2.78	E1C420	3-hydroxy-3-methylglutaryl coenzyme A reductase OS=Gallus gallus OX=9031 GN=HMGCR PE=3 SV=3	HMGCR	0.59	Down	101.33	14	10	K00021	10	10	9	10	1.25798	0.742019
map04976 Bile secretion	0.0296771	2.78	E1C4J6	Solute carrier family 51 subunit alpha OS=Phasianus colchicus OX=9054 PE=4 SV=1	--	0.577	Down	37.721	9.7	2	K14360	2	2	2	2	1.26854	0.731459
map04976 Bile secretion	0.0296771	2.78	F1NSV6	Sodium/potassium-transporting ATPase subunit beta OS=Gallus gallus OX=9031 GN=ATP1B1 PE=3 SV=3	ATP1B1	0.57	Down	34.924	38.7	9	K01540	9	9	9	8	1.27366	0.726336
map04977 Vitamin digestion and absorption	0.00450471	5.33	A0A3Q2U8Y5	DUF4430 domain-containing protein OS=Gallus gallus OX=9031 GN=TCN2 PE=3 SV=1	TCN2	1.565	Up	59.98	7.5	4	K14619	4	4	2	4	0.779595	1.2204
map04977 Vitamin digestion and absorption	0.00450471	5.33	F1NV02	Apolipoprotein B OS=Gallus gallus OX=9031 GN=APOB PE=4 SV=2	APOB	0.573	Down	523.35	46.2	191	K14462	177	191	187	183	1.27179	0.728209
map04977 Vitamin digestion and absorption	0.00450471	5.33	F6UW59	Apolipoprotein AIV OS=Gallus gallus OX=9031 GN=apoAIV PE=2 SV=1	apoAIV	3.349	Up	40.682	50	14	K08760	14	14	12	14	0.459847	1.54015
map04977 Vitamin digestion and absorption	0.00450471	5.33	P11682	Apolipoprotein B (Fragment) OS=Gallus gallus OX=9031 GN=APOB PE=2 SV=1	APOB	0.521	Down	50.847	39.7	16	K14462	2	2	2	2	1.3152	0.684798
map04978 Mineral absorption	0.0273329	3.33	A0A1D5PDT3	Calcium-transporting ATPase OS=Gallus gallus OX=9031 GN=ATP2B4 PE=3 SV=2	ATP2B4	1.677	Up	124.08	10	8	K05850	3	3	2	3	0.747029	1.25297
map04978 Mineral absorption	0.0273329	3.33	A0A1D5PU80	Sodium/potassium-transporting ATPase subunit alpha OS=Gallus gallus OX=9031 GN=ATP1A1 PE=3 SV=1	ATP1A1	0.584	Down	112.46	43	35	K01539	35	35	35	33	1.26245	0.737546
map04978 Mineral absorption	0.0273329	3.33	F1NSV6	Sodium/potassium-transporting ATPase subunit beta OS=Gallus gallus OX=9031 GN=ATP1B1 PE=3 SV=3	ATP1B1	0.57	Down	34.924	38.7	9	K01540	9	9	9	8	1.27366	0.726336
map04978 Mineral absorption	0.0273329	3.33	P68497	Metallothionein OS=Gallus gallus OX=9031 PE=1 SV=1	--	3.872	Up	6.4616	57.1	2	K14739	2	2	2	2	0.410493	1.58951
map04979 Cholesterol metabolism	0.0182619	2.76	A0A1D5PK48	Apolipoprotein C-III OS=Gallus gallus OX=9031 GN=APOC3 PE=3 SV=1	APOC3	1.62	Up	10.26	28	2	K08759	2	2	2	2	0.763224	1.23678
map04979 Cholesterol metabolism	0.0182619	2.76	A0A1D5PMM2	Cholesterol 7-alpha-monooxygenase OS=Gallus gallus OX=9031 GN=CYP7A1 PE=3 SV=1	CYP7A1	0.525	Down	59.318	10.7	3	K00489	3	3	3	2	1.31178	0.688223
map04979 Cholesterol metabolism	0.0182619	2.76	F1NER9	Glycoprotein IIIb OS=Gallus gallus OX=9031 GN=CD36 PE=3 SV=3	CD36	1.551	Up	52.637	13.8	6	K06259	6	6	5	6	0.784086	1.21591
map04979 Cholesterol metabolism	0.0182619	2.76	F1NV02	Apolipoprotein B OS=Gallus gallus OX=9031 GN=APOB PE=4 SV=2	APOB	0.573	Down	523.35	46.2	191	K14462	177	191	187	183	1.27179	0.728209
map04979 Cholesterol metabolism	0.0182619	2.76	F6UW59	Apolipoprotein AIV OS=Gallus gallus OX=9031 GN=apoAIV PE=2 SV=1	apoAIV	3.349	Up	40.682	50	14	K08760	14	14	12	14	0.459847	1.54015
map04979 Cholesterol metabolism	0.0182619	2.76	P11682	Apolipoprotein B (Fragment) OS=Gallus gallus OX=9031 GN=APOB PE=2 SV=1	APOB	0.521	Down	50.847	39.7	16	K14462	2	2	2	2	1.3152	0.684798
map05144 Malaria	0.0552402	3.33	F1NCK8	Glycophorin C OS=Gallus gallus OX=9031 GN=GYPC PE=2 SV=2	GYPC	0.437	Down	10.071	29	2	K06576	2	2	2	2	1.3918	0.608196
map05144 Malaria	0.0552402	3.33	F1NER9	Glycoprotein IIIb OS=Gallus gallus OX=9031 GN=CD36 PE=3 SV=3	CD36	1.551	Up	52.637	13.8	6	K06259	6	6	5	6	0.784086	1.21591
map05144 Malaria	0.0552402	3.33	F1P2M6	Complement regulatory soluble protein OS=Gallus gallus OX=9031 GN=CRES PE=2 SV=1	CRES	0.644	Down	79.429	16.5	9	K04011	9	9	8	8	1.21688	0.783118
map05150 Staphylococcus aureus infection	0.388787	1.45	A0A1L1RWG9	IF rod domain-containing protein OS=Gallus gallus OX=9031 GN=KRT24 PE=3 SV=2	KRT24	0.436	Down	46.038	15.4	6	K07604	4	6	5	5	1.39244	0.607565
map05150 Staphylococcus aureus infection	0.388787	1.45	E1BV78	Fibrinogen C-terminal domain-containing protein OS=Gallus gallus OX=9031 GN=FGG PE=4 SV=2	FGG	0.613	Down	49.954	64.2	29	K03905	29	29	29	28	1.23977	0.760227
map05150 Staphylococcus aureus infection	0.388787	1.45	F1NF64	CFAI factor (Fragment) OS=Odontophorus gujanensis OX=886794 GN=Cfi PE=4 SV=1	Cfi	0.61	Down	67.214	20	8	K01333	8	8	8	7	1.24217	0.75783
map05150 Staphylococcus aureus infection	0.388787	1.45	P01875	Ig mu chain C region OS=Gallus gallus OX=9031 PE=2 SV=2	--	0.517	Down	48.173	20.9	7	K06856	6	7	7	7	1.31862	0.681381
map05150 Staphylococcus aureus infection	0.388787	1.45	Q6QLQ5	Cathelicidin-1 OS=Gallus gallus OX=9031 GN=CATHL1 PE=1 SV=1	CATHL1	1.542	Up	16.072	35.8	6	K13916	6	6	6	6	0.786637	1.21336
map05160 Hepatitis C	0.143022	1.67	A0A1D5NY37	RASK GTPase (Fragment) OS=Leiothrix lutea OX=36275 GN=Kras PE=4 SV=1	Kras	2.165	Up	21.452	31.9	4	K07827	2	2	2	2	0.631953	1.36805
map05160 Hepatitis C	0.143022	1.67	A0A1D5PEB6	Claudin OS=Gallus gallus OX=9031 GN=CLDN15 PE=3 SV=1	CLDN15	0.512	Down	24.377	27.1	4	K06087	4	4	4	4	1.32265	0.677348
map05160 Hepatitis C	0.143022	1.67	A0A3Q3ANE2	CARD_2 domain-containing protein OS=Gallus gallus OX=9031 GN=MAVS PE=4 SV=1	MAVS	0.637	Down	63.863	13.1	4	K12648	4	4	4	3	1.22178	0.778223
map05160 Hepatitis C	0.143022	1.67	A0A1L4FLT3	Toll-like receptor 3 OS=Gallus gallus OX=9031 GN=TLR3 PE=3 SV=1	TLR3	2.042	Up	102.55	7.7	5	K05401	5	5	4	4	0.657443	1.34256
map05160 Hepatitis C	0.143022	1.67	A0A3Q2UI36	Mx protein (Fragment) OS=Gallus gallus OX=9031 GN=Mx PE=2 SV=1	Mx	4.296	Up	76.453	10.7	6	K14754	6	6	2	6	0.377678	1.62232
map05160 Hepatitis C	0.143022	1.67	F1NNN7	Tumor necrosis factor receptor type 1-associated DEATH domain protein OS=Gallus gallus OX=9031 GN=TRADD PE=4 SV=5	TRADD	1.513	Up	51.35	5.2	2	K03171	2	2	2	2	0.795844	1.20416
map05160 Hepatitis C	0.143022	1.67	F1NXP6	Caspase 8 OS=Gallus gallus OX=9031 PE=2 SV=1	--	1.774	Up	54.557	15.4	6	K04398	6	6	4	5	0.721016	1.27898
map05160 Hepatitis C	0.143022	1.67	Q5F404	bcl-2 homologous antagonist/killer OS=Aythya fuligula OX=219594 GN=BAK1 PE=3 SV=1	BAK1	0.628	Down	24.991	13.9	2	K14021	2	2	2	2	1.22837	0.771634
map05161 Hepatitis B	0.317103	1.4	A0A1D5NY37	RASK GTPase (Fragment) OS=Leiothrix lutea OX=36275 GN=Kras PE=4 SV=1	Kras	2.165	Up	21.452	31.9	4	K07827	2	2	2	2	0.631953	1.36805
map05161 Hepatitis B	0.317103	1.4	A0A1D5P5I0	RNA helicase OS=Gallus gallus OX=9031 GN=IFIH1 PE=3 SV=1	IFIH1	1.661	Up	125.03	17.5	14	K12647	14	14	12	14	0.751483	1.24852
map05161 Hepatitis B	0.317103	1.4	A0A3Q2TXM6	Protein kinase domain-containing protein OS=Gallus gallus OX=9031 GN=MAP2K3 PE=3 SV=1	MAP2K3	1.804	Up	39.361	14.7	4	K04432	3	4	3	3	0.71324	1.28676
map05161 Hepatitis B	0.317103	1.4	A0A3Q3ANE2	CARD_2 domain-containing protein OS=Gallus gallus OX=9031 GN=MAVS PE=4 SV=1	MAVS	0.637	Down	63.863	13.1	4	K12648	4	4	4	3	1.22178	0.778223
map05161 Hepatitis B	0.317103	1.4	A0A1L4FLT3	Toll-like receptor 3 OS=Gallus gallus OX=9031 GN=TLR3 PE=3 SV=1	TLR3	2.042	Up	102.55	7.7	5	K05401	5	5	4	4	0.657443	1.34256
map05161 Hepatitis B	0.317103	1.4	F1NXP6	Caspase 8 OS=Gallus gallus OX=9031 PE=2 SV=1	--	1.774	Up	54.557	15.4	6	K04398	6	6	4	5	0.721016	1.27898
map05162 Measles	0.0959858	1.87	A0A1D5P5I0	RNA helicase OS=Gallus gallus OX=9031 GN=IFIH1 PE=3 SV=1	IFIH1	1.661	Up	125.03	17.5	14	K12647	14	14	12	14	0.751483	1.24852
map05162 Measles	0.0959858	1.87	A0A3Q3ANE2	CARD_2 domain-containing protein OS=Gallus gallus OX=9031 GN=MAVS PE=4 SV=1	MAVS	0.637	Down	63.863	13.1	4	K12648	4	4	4	3	1.22178	0.778223
map05162 Measles	0.0959858	1.87	H9L3K3	RNA-specific Adenosine deaminase Transcript variant M OS=Gallus gallus OX=9031 GN=ADAR1 PE=2 SV=1	ADAR1	1.689	Up	121.77	4.5	4	K12968	4	4	4	4	0.743643	1.25636
map05162 Measles	0.0959858	1.87	A0A3Q2UI36	Mx protein (Fragment) OS=Gallus gallus OX=9031 GN=Mx PE=2 SV=1	Mx	4.296	Up	76.453	10.7	6	K14754	6	6	2	6	0.377678	1.62232
map05162 Measles	0.0959858	1.87	F1NNN7	Tumor necrosis factor receptor type 1-associated DEATH domain protein OS=Gallus gallus OX=9031 GN=TRADD PE=4 SV=5	TRADD	1.513	Up	51.35	5.2	2	K03171	2	2	2	2	0.795844	1.20416
map05162 Measles	0.0959858	1.87	F1NXP6	Caspase 8 OS=Gallus gallus OX=9031 PE=2 SV=1	--	1.774	Up	54.557	15.4	6	K04398	6	6	4	5	0.721016	1.27898
map05162 Measles	0.0959858	1.87	Q5F404	bcl-2 homologous antagonist/killer OS=Aythya fuligula OX=219594 GN=BAK1 PE=3 SV=1	BAK1	0.628	Down	24.991	13.9	2	K14021	2	2	2	2	1.22837	0.771634
map05163 Human cytomegalovirus infection	0.394565	1.3	A0A1D5NY37	RASK GTPase (Fragment) OS=Leiothrix lutea OX=36275 GN=Kras PE=4 SV=1	Kras	2.165	Up	21.452	31.9	4	K07827	2	2	2	2	0.631953	1.36805
map05163 Human cytomegalovirus infection	0.394565	1.3	A0A1D5PI01	Ig-like domain-containing protein OS=Gallus gallus OX=9031 GN=LOC768350 PE=3 SV=2	LOC768350	0.444	Down	44.355	14.4	5	K06751	4	5	4	4	1.38459	0.61541
map05163 Human cytomegalovirus infection	0.394565	1.3	A0A1D5PXV5	Transcription factor OS=Gallus gallus OX=9031 GN=SP1 PE=2 SV=1	SP1	0.332	Down	77.568	4.4	2	K04684	2	2	2	2	1.50118	0.498821
map05163 Human cytomegalovirus infection	0.394565	1.3	F1NNN7	Tumor necrosis factor receptor type 1-associated DEATH domain protein OS=Gallus gallus OX=9031 GN=TRADD PE=4 SV=5	TRADD	1.513	Up	51.35	5.2	2	K03171	2	2	2	2	0.795844	1.20416
map05163 Human cytomegalovirus infection	0.394565	1.3	F1NXP6	Caspase 8 OS=Gallus gallus OX=9031 PE=2 SV=1	--	1.774	Up	54.557	15.4	6	K04398	6	6	4	5	0.721016	1.27898
map05163 Human cytomegalovirus infection	0.394565	1.3	P15979	Class I histocompatibility antigen, F10 alpha chain OS=Gallus gallus OX=9031 PE=1 SV=1	--	0.606	Down	38.246	31.9	11	K06751	7	11	11	6	1.2454	0.754601
map05163 Human cytomegalovirus infection	0.394565	1.3	Q5F3B5	GNAQ protein (Fragment) OS=Cochlearius cochlearius OX=110676 GN=Gnaq PE=3 SV=1	Gnaq	1.59	Up	42.234	25.6	7	K04634	4	4	3	4	0.772103	1.2279
map05163 Human cytomegalovirus infection	0.394565	1.3	Q5F404	bcl-2 homologous antagonist/killer OS=Aythya fuligula OX=219594 GN=BAK1 PE=3 SV=1	BAK1	0.628	Down	24.991	13.9	2	K14021	2	2	2	2	1.22837	0.771634
map05164 Influenza A	0.243346	1.52	A0A1D5P5I0	RNA helicase OS=Gallus gallus OX=9031 GN=IFIH1 PE=3 SV=1	IFIH1	1.661	Up	125.03	17.5	14	K12647	14	14	12	14	0.751483	1.24852
map05164 Influenza A	0.243346	1.52	A0A3Q3ANE2	CARD_2 domain-containing protein OS=Gallus gallus OX=9031 GN=MAVS PE=4 SV=1	MAVS	0.637	Down	63.863	13.1	4	K12648	4	4	4	3	1.22178	0.778223
map05164 Influenza A	0.243346	1.52	H9L3K3	RNA-specific Adenosine deaminase Transcript variant M OS=Gallus gallus OX=9031 GN=ADAR1 PE=2 SV=1	ADAR1	1.689	Up	121.77	4.5	4	K12968	4	4	4	4	0.743643	1.25636
map05164 Influenza A	0.243346	1.52	A0A1L4FLT3	Toll-like receptor 3 OS=Gallus gallus OX=9031 GN=TLR3 PE=3 SV=1	TLR3	2.042	Up	102.55	7.7	5	K05401	5	5	4	4	0.657443	1.34256
map05164 Influenza A	0.243346	1.52	A0A3Q2UI36	Mx protein (Fragment) OS=Gallus gallus OX=9031 GN=Mx PE=2 SV=1	Mx	4.296	Up	76.453	10.7	6	K14754	6	6	2	6	0.377678	1.62232
map05164 Influenza A	0.243346	1.52	F1NNN7	Tumor necrosis factor receptor type 1-associated DEATH domain protein OS=Gallus gallus OX=9031 GN=TRADD PE=4 SV=5	TRADD	1.513	Up	51.35	5.2	2	K03171	2	2	2	2	0.795844	1.20416
map05164 Influenza A	0.243346	1.52	F1NXP6	Caspase 8 OS=Gallus gallus OX=9031 PE=2 SV=1	--	1.774	Up	54.557	15.4	6	K04398	6	6	4	5	0.721016	1.27898
map05164 Influenza A	0.243346	1.52	Q5F404	bcl-2 homologous antagonist/killer OS=Aythya fuligula OX=219594 GN=BAK1 PE=3 SV=1	BAK1	0.628	Down	24.991	13.9	2	K14021	2	2	2	2	1.22837	0.771634
map05165 Human papillomavirus infection	0.292678	1.31	A0A1D5NY37	RASK GTPase (Fragment) OS=Leiothrix lutea OX=36275 GN=Kras PE=4 SV=1	Kras	2.165	Up	21.452	31.9	4	K07827	2	2	2	2	0.631953	1.36805
map05165 Human papillomavirus infection	0.292678	1.31	A0A1D5PI01	Ig-like domain-containing protein OS=Gallus gallus OX=9031 GN=LOC768350 PE=3 SV=2	LOC768350	0.444	Down	44.355	14.4	5	K06751	4	5	4	4	1.38459	0.61541
map05165 Human papillomavirus infection	0.292678	1.31	A0A1L4FLT3	Toll-like receptor 3 OS=Gallus gallus OX=9031 GN=TLR3 PE=3 SV=1	TLR3	2.042	Up	102.55	7.7	5	K05401	5	5	4	4	0.657443	1.34256
map05165 Human papillomavirus infection	0.292678	1.31	F1NMZ1	membrane-associated guanylate kinase, WW and PDZ domain-containing protein 1 isoform X7 OS=Pipra filicauda OX=649802 GN=MAGI1 PE=4 SV=1	MAGI1	0.634	Down	136.97	3.5	3	K05631	3	3	3	3	1.22368	0.776317
map05165 Human papillomavirus infection	0.292678	1.31	A0A3Q2UI36	Mx protein (Fragment) OS=Gallus gallus OX=9031 GN=Mx PE=2 SV=1	Mx	4.296	Up	76.453	10.7	6	K14754	6	6	2	6	0.377678	1.62232
map05165 Human papillomavirus infection	0.292678	1.31	E1BQN6	Protein kinase C OS=Gallus gallus OX=9031 GN=PRKCZ PE=3 SV=1	PRKCZ	1.869	Up	68.248	6.9	3	K18952	3	3	2	3	0.69717	1.30283
map05165 Human papillomavirus infection	0.292678	1.31	F1P0L9	Protein kinase C OS=Gallus gallus OX=9031 GN=PRKCI PE=3 SV=3	PRKCI	1.625	Up	52.834	5.8	2	K06069	2	2	2	2	0.761834	1.23817
map05165 Human papillomavirus infection	0.292678	1.31	F1NNN7	Tumor necrosis factor receptor type 1-associated DEATH domain protein OS=Gallus gallus OX=9031 GN=TRADD PE=4 SV=5	TRADD	1.513	Up	51.35	5.2	2	K03171	2	2	2	2	0.795844	1.20416
map05165 Human papillomavirus infection	0.292678	1.31	F1NT98	Phosphatidylinositol 3,4,5-trisphosphate 3-phosphatase and dual-specificity protein phosphatase PTEN OS=Gallus gallus OX=9031 GN=PTEN PE=3 SV=3	PTEN	1.564	Up	49.393	5.7	2	K01110	2	2	2	2	0.780028	1.21997
map05165 Human papillomavirus infection	0.292678	1.31	F1NXP6	Caspase 8 OS=Gallus gallus OX=9031 PE=2 SV=1	--	1.774	Up	54.557	15.4	6	K04398	6	6	4	5	0.721016	1.27898
map05165 Human papillomavirus infection	0.292678	1.31	P15979	Class I histocompatibility antigen, F10 alpha chain OS=Gallus gallus OX=9031 PE=1 SV=1	--	0.606	Down	38.246	31.9	11	K06751	7	11	11	6	1.2454	0.754601
map05165 Human papillomavirus infection	0.292678	1.31	Q5F404	bcl-2 homologous antagonist/killer OS=Aythya fuligula OX=219594 GN=BAK1 PE=3 SV=1	BAK1	0.628	Down	24.991	13.9	2	K14021	2	2	2	2	1.22837	0.771634
map05167 Kaposi sarcoma-associated herpesvirus infection	0.0287028	2.02	A0A1D5NY37	RASK GTPase (Fragment) OS=Leiothrix lutea OX=36275 GN=Kras PE=4 SV=1	Kras	2.165	Up	21.452	31.9	4	K07827	2	2	2	2	0.631953	1.36805
map05167 Kaposi sarcoma-associated herpesvirus infection	0.0287028	2.02	A0A1D5PER6	1-phosphatidylinositol 4,5-bisphosphate phosphodiesterase gamma OS=Gallus gallus OX=9031 GN=LOC776273 PE=4 SV=3	LOC776273	0.333	Down	142.68	2.6	3	K01116	3	3	2	3	1.50071	0.499292
map05167 Kaposi sarcoma-associated herpesvirus infection	0.0287028	2.02	A0A1D5PI01	Ig-like domain-containing protein OS=Gallus gallus OX=9031 GN=LOC768350 PE=3 SV=2	LOC768350	0.444	Down	44.355	14.4	5	K06751	4	5	4	4	1.38459	0.61541
map05167 Kaposi sarcoma-associated herpesvirus infection	0.0287028	2.02	A0A1L4FLT3	Toll-like receptor 3 OS=Gallus gallus OX=9031 GN=TLR3 PE=3 SV=1	TLR3	2.042	Up	102.55	7.7	5	K05401	5	5	4	4	0.657443	1.34256
map05167 Kaposi sarcoma-associated herpesvirus infection	0.0287028	2.02	E1C2J6	Gamma-aminobutyric acid receptor-associated protein-like 1 (Fragment) OS=Cuculus canorus OX=55661 GN=N303_01480 PE=3 SV=1	N303_01480	1.782	Up	14.044	12.8	2	K08341	2	2	2	2	0.719027	1.28097
map05167 Kaposi sarcoma-associated herpesvirus infection	0.0287028	2.02	E1C502	Autophagy_act_C domain-containing protein OS=Gallus gallus OX=9031 GN=ATG3 PE=4 SV=1	ATG3	1.589	Up	35.669	27.2	6	K08343	5	6	6	4	0.772603	1.2274
map05167 Kaposi sarcoma-associated herpesvirus infection	0.0287028	2.02	F1NNN7	Tumor necrosis factor receptor type 1-associated DEATH domain protein OS=Gallus gallus OX=9031 GN=TRADD PE=4 SV=5	TRADD	1.513	Up	51.35	5.2	2	K03171	2	2	2	2	0.795844	1.20416
map05167 Kaposi sarcoma-associated herpesvirus infection	0.0287028	2.02	F1NXP6	Caspase 8 OS=Gallus gallus OX=9031 PE=2 SV=1	--	1.774	Up	54.557	15.4	6	K04398	6	6	4	5	0.721016	1.27898
map05167 Kaposi sarcoma-associated herpesvirus infection	0.0287028	2.02	P15979	Class I histocompatibility antigen, F10 alpha chain OS=Gallus gallus OX=9031 PE=1 SV=1	--	0.606	Down	38.246	31.9	11	K06751	7	11	11	6	1.2454	0.754601
map05167 Kaposi sarcoma-associated herpesvirus infection	0.0287028	2.02	Q5F404	bcl-2 homologous antagonist/killer OS=Aythya fuligula OX=219594 GN=BAK1 PE=3 SV=1	BAK1	0.628	Down	24.991	13.9	2	K14021	2	2	2	2	1.22837	0.771634
map05168 Herpes simplex virus 1 infection	0.273104	1.4	A0A1D5P5I0	RNA helicase OS=Gallus gallus OX=9031 GN=IFIH1 PE=3 SV=1	IFIH1	1.661	Up	125.03	17.5	14	K12647	14	14	12	14	0.751483	1.24852
map05168 Herpes simplex virus 1 infection	0.273104	1.4	A0A3Q3ANE2	CARD_2 domain-containing protein OS=Gallus gallus OX=9031 GN=MAVS PE=4 SV=1	MAVS	0.637	Down	63.863	13.1	4	K12648	4	4	4	3	1.22178	0.778223
map05168 Herpes simplex virus 1 infection	0.273104	1.4	A0A1D5PI01	Ig-like domain-containing protein OS=Gallus gallus OX=9031 GN=LOC768350 PE=3 SV=2	LOC768350	0.444	Down	44.355	14.4	5	K06751	4	5	4	4	1.38459	0.61541
map05168 Herpes simplex virus 1 infection	0.273104	1.4	A0A1L4FLT3	Toll-like receptor 3 OS=Gallus gallus OX=9031 GN=TLR3 PE=3 SV=1	TLR3	2.042	Up	102.55	7.7	5	K05401	5	5	4	4	0.657443	1.34256
map05168 Herpes simplex virus 1 infection	0.273104	1.4	F1NNN7	Tumor necrosis factor receptor type 1-associated DEATH domain protein OS=Gallus gallus OX=9031 GN=TRADD PE=4 SV=5	TRADD	1.513	Up	51.35	5.2	2	K03171	2	2	2	2	0.795844	1.20416
map05168 Herpes simplex virus 1 infection	0.273104	1.4	F1NXP6	Caspase 8 OS=Gallus gallus OX=9031 PE=2 SV=1	--	1.774	Up	54.557	15.4	6	K04398	6	6	4	5	0.721016	1.27898
map05168 Herpes simplex virus 1 infection	0.273104	1.4	P15979	Class I histocompatibility antigen, F10 alpha chain OS=Gallus gallus OX=9031 PE=1 SV=1	--	0.606	Down	38.246	31.9	11	K06751	7	11	11	6	1.2454	0.754601
map05168 Herpes simplex virus 1 infection	0.273104	1.4	Q5F404	bcl-2 homologous antagonist/killer OS=Aythya fuligula OX=219594 GN=BAK1 PE=3 SV=1	BAK1	0.628	Down	24.991	13.9	2	K14021	2	2	2	2	1.22837	0.771634
map05170 Human immunodeficiency virus 1 infection	0.214106	1.5	A0A1D5NY37	RASK GTPase (Fragment) OS=Leiothrix lutea OX=36275 GN=Kras PE=4 SV=1	Kras	2.165	Up	21.452	31.9	4	K07827	2	2	2	2	0.631953	1.36805
map05170 Human immunodeficiency virus 1 infection	0.214106	1.5	A0A3Q2TXM6	Protein kinase domain-containing protein OS=Gallus gallus OX=9031 GN=MAP2K3 PE=3 SV=1	MAP2K3	1.804	Up	39.361	14.7	4	K04432	3	4	3	3	0.71324	1.28676
map05170 Human immunodeficiency virus 1 infection	0.214106	1.5	A0A1D5PER6	1-phosphatidylinositol 4,5-bisphosphate phosphodiesterase gamma OS=Gallus gallus OX=9031 GN=LOC776273 PE=4 SV=3	LOC776273	0.333	Down	142.68	2.6	3	K01116	3	3	2	3	1.50071	0.499292
map05170 Human immunodeficiency virus 1 infection	0.214106	1.5	A0A1D5PI01	Ig-like domain-containing protein OS=Gallus gallus OX=9031 GN=LOC768350 PE=3 SV=2	LOC768350	0.444	Down	44.355	14.4	5	K06751	4	5	4	4	1.38459	0.61541
map05170 Human immunodeficiency virus 1 infection	0.214106	1.5	F1NNN7	Tumor necrosis factor receptor type 1-associated DEATH domain protein OS=Gallus gallus OX=9031 GN=TRADD PE=4 SV=5	TRADD	1.513	Up	51.35	5.2	2	K03171	2	2	2	2	0.795844	1.20416
map05170 Human immunodeficiency virus 1 infection	0.214106	1.5	F1NXP6	Caspase 8 OS=Gallus gallus OX=9031 PE=2 SV=1	--	1.774	Up	54.557	15.4	6	K04398	6	6	4	5	0.721016	1.27898
map05170 Human immunodeficiency virus 1 infection	0.214106	1.5	P15979	Class I histocompatibility antigen, F10 alpha chain OS=Gallus gallus OX=9031 PE=1 SV=1	--	0.606	Down	38.246	31.9	11	K06751	7	11	11	6	1.2454	0.754601
map05170 Human immunodeficiency virus 1 infection	0.214106	1.5	Q5F3B5	GNAQ protein (Fragment) OS=Cochlearius cochlearius OX=110676 GN=Gnaq PE=3 SV=1	Gnaq	1.59	Up	42.234	25.6	7	K04634	4	4	3	4	0.772103	1.2279
map05170 Human immunodeficiency virus 1 infection	0.214106	1.5	Q5F404	bcl-2 homologous antagonist/killer OS=Aythya fuligula OX=219594 GN=BAK1 PE=3 SV=1	BAK1	0.628	Down	24.991	13.9	2	K14021	2	2	2	2	1.22837	0.771634
map05170 Human immunodeficiency virus 1 infection	0.214106	1.5	Q5ZJL9	Deoxynucleoside triphosphate triphosphohydrolase SAMHD1 OS=Gallus gallus OX=9031 GN=SAMHD1 PE=2 SV=2	SAMHD1	1.723	Up	70.232	18.2	7	K22544	7	7	5	7	0.73454	1.26546
map05204 Chemical carcinogenesis	0.0267896	2.33	F1NTZ0	PKS_ER domain-containing protein OS=Gallus gallus OX=9031 GN=LOC100857280 PE=3 SV=4	LOC100857280	0.42	Down	39.568	61.5	16	K13951	2	2	2	2	1.40884	0.591155
map05204 Chemical carcinogenesis	0.0267896	2.33	A0A1D5PSQ6	CP2C8 protein (Fragment) OS=Setophaga kirtlandii OX=298831 GN=Cyp2c8 PE=3 SV=1	Cyp2c8	0.517	Down	73.332	32.3	18	K07413	18	18	18	17	1.31865	0.68135
map05204 Chemical carcinogenesis	0.0267896	2.33	E1BVB6	Cytochrome P450 3A80 OS=Meleagris gallopavo OX=9103 GN=CYP3A80 PE=2 SV=1	CYP3A80	0.644	Down	61.56	17.8	9	K07424	6	6	5	6	1.21658	0.783423
map05204 Chemical carcinogenesis	0.0267896	2.33	F1NT18	Cytochrome P450 3A OS=Gallus gallus OX=9031 GN=CYP3A5 PE=3 SV=1	CYP3A5	0.484	Down	58.247	37.2	19	K07424	16	19	19	17	1.34775	0.652247
map05204 Chemical carcinogenesis	0.0267896	2.33	F1P5U6	Cytochrome P-450 OS=Gallus gallus OX=9031 GN=CYP2C45 PE=2 SV=1	CYP2C45	0.586	Down	55.702	45.1	19	K07413	18	18	18	15	1.2613	0.738705
map05204 Chemical carcinogenesis	0.0267896	2.33	O73888	Hematopoietic prostaglandin D synthase OS=Gallus gallus OX=9031 GN=HPGDS PE=1 SV=3	HPGDS	0.605	Down	22.73	52.3	14	K04097	14	14	14	13	1.2464	0.7536
map05204 Chemical carcinogenesis	0.0267896	2.33	Q08392	Glutathione S-transferase OS=Gallus gallus OX=9031 PE=2 SV=1	--	0.584	Down	25.298	48.9	12	K00799	6	11	11	10	1.26231	0.737689
map05213 Endometrial cancer	0.225483	1.82	A0A1D5NY37	RASK GTPase (Fragment) OS=Leiothrix lutea OX=36275 GN=Kras PE=4 SV=1	Kras	2.165	Up	21.452	31.9	4	K07827	2	2	2	2	0.631953	1.36805
map05213 Endometrial cancer	0.225483	1.82	F1NT98	Phosphatidylinositol 3,4,5-trisphosphate 3-phosphatase and dual-specificity protein phosphatase PTEN OS=Gallus gallus OX=9031 GN=PTEN PE=3 SV=3	PTEN	1.564	Up	49.393	5.7	2	K01110	2	2	2	2	0.780028	1.21997
map05213 Endometrial cancer	0.225483	1.82	Q5F404	bcl-2 homologous antagonist/killer OS=Aythya fuligula OX=219594 GN=BAK1 PE=3 SV=1	BAK1	0.628	Down	24.991	13.9	2	K14021	2	2	2	2	1.22837	0.771634
map05214 Glioma	0.112605	2.13	A0A1D5NY37	RASK GTPase (Fragment) OS=Leiothrix lutea OX=36275 GN=Kras PE=4 SV=1	Kras	2.165	Up	21.452	31.9	4	K07827	2	2	2	2	0.631953	1.36805
map05214 Glioma	0.112605	2.13	A0A1D5PER6	1-phosphatidylinositol 4,5-bisphosphate phosphodiesterase gamma OS=Gallus gallus OX=9031 GN=LOC776273 PE=4 SV=3	LOC776273	0.333	Down	142.68	2.6	3	K01116	3	3	2	3	1.50071	0.499292
map05214 Glioma	0.112605	2.13	F1NT98	Phosphatidylinositol 3,4,5-trisphosphate 3-phosphatase and dual-specificity protein phosphatase PTEN OS=Gallus gallus OX=9031 GN=PTEN PE=3 SV=3	PTEN	1.564	Up	49.393	5.7	2	K01110	2	2	2	2	0.780028	1.21997
map05214 Glioma	0.112605	2.13	Q5F404	bcl-2 homologous antagonist/killer OS=Aythya fuligula OX=219594 GN=BAK1 PE=3 SV=1	BAK1	0.628	Down	24.991	13.9	2	K14021	2	2	2	2	1.22837	0.771634
map05216 Thyroid cancer	0.368391	1.57	A0A1D5NY37	RASK GTPase (Fragment) OS=Leiothrix lutea OX=36275 GN=Kras PE=4 SV=1	Kras	2.165	Up	21.452	31.9	4	K07827	2	2	2	2	0.631953	1.36805
map05216 Thyroid cancer	0.368391	1.57	Q5F404	bcl-2 homologous antagonist/killer OS=Aythya fuligula OX=219594 GN=BAK1 PE=3 SV=1	BAK1	0.628	Down	24.991	13.9	2	K14021	2	2	2	2	1.22837	0.771634
map05218 Melanoma	0.096922	2.67	A0A1D5NY37	RASK GTPase (Fragment) OS=Leiothrix lutea OX=36275 GN=Kras PE=4 SV=1	Kras	2.165	Up	21.452	31.9	4	K07827	2	2	2	2	0.631953	1.36805
map05218 Melanoma	0.096922	2.67	F1NT98	Phosphatidylinositol 3,4,5-trisphosphate 3-phosphatase and dual-specificity protein phosphatase PTEN OS=Gallus gallus OX=9031 GN=PTEN PE=3 SV=3	PTEN	1.564	Up	49.393	5.7	2	K01110	2	2	2	2	0.780028	1.21997
map05218 Melanoma	0.096922	2.67	Q5F404	bcl-2 homologous antagonist/killer OS=Aythya fuligula OX=219594 GN=BAK1 PE=3 SV=1	BAK1	0.628	Down	24.991	13.9	2	K14021	2	2	2	2	1.22837	0.771634
map05223 Non-small cell lung cancer	0.439455	1.54	A0A1D5NY37	RASK GTPase (Fragment) OS=Leiothrix lutea OX=36275 GN=Kras PE=4 SV=1	Kras	2.165	Up	21.452	31.9	4	K07827	2	2	2	2	0.631953	1.36805
map05223 Non-small cell lung cancer	0.439455	1.54	A0A1D5PER6	1-phosphatidylinositol 4,5-bisphosphate phosphodiesterase gamma OS=Gallus gallus OX=9031 GN=LOC776273 PE=4 SV=3	LOC776273	0.333	Down	142.68	2.6	3	K01116	3	3	2	3	1.50071	0.499292
map05223 Non-small cell lung cancer	0.439455	1.54	Q5F404	bcl-2 homologous antagonist/killer OS=Aythya fuligula OX=219594 GN=BAK1 PE=3 SV=1	BAK1	0.628	Down	24.991	13.9	2	K14021	2	2	2	2	1.22837	0.771634
map05224 Breast cancer	0.0884238	2.32	A0A1D5NY37	RASK GTPase (Fragment) OS=Leiothrix lutea OX=36275 GN=Kras PE=4 SV=1	Kras	2.165	Up	21.452	31.9	4	K07827	2	2	2	2	0.631953	1.36805
map05224 Breast cancer	0.0884238	2.32	A0A1D5PXV5	Transcription factor OS=Gallus gallus OX=9031 GN=SP1 PE=2 SV=1	SP1	0.332	Down	77.568	4.4	2	K04684	2	2	2	2	1.50118	0.498821
map05224 Breast cancer	0.0884238	2.32	F1NT98	Phosphatidylinositol 3,4,5-trisphosphate 3-phosphatase and dual-specificity protein phosphatase PTEN OS=Gallus gallus OX=9031 GN=PTEN PE=3 SV=3	PTEN	1.564	Up	49.393	5.7	2	K01110	2	2	2	2	0.780028	1.21997
map05224 Breast cancer	0.0884238	2.32	Q5F404	bcl-2 homologous antagonist/killer OS=Aythya fuligula OX=219594 GN=BAK1 PE=3 SV=1	BAK1	0.628	Down	24.991	13.9	2	K14021	2	2	2	2	1.22837	0.771634
map05225 Hepatocellular carcinoma	0.186714	1.7	A0A1D5PJG5	Protein polybromo-1 OS=Gallus gallus OX=9031 GN=PBRM1 PE=4 SV=2	PBRM1	0.642	Down	181.91	2.7	3	K11757	3	3	3	2	1.21806	0.781941
map05225 Hepatocellular carcinoma	0.186714	1.7	A0A1D5NY37	RASK GTPase (Fragment) OS=Leiothrix lutea OX=36275 GN=Kras PE=4 SV=1	Kras	2.165	Up	21.452	31.9	4	K07827	2	2	2	2	0.631953	1.36805
map05225 Hepatocellular carcinoma	0.186714	1.7	A0A1D5PER6	1-phosphatidylinositol 4,5-bisphosphate phosphodiesterase gamma OS=Gallus gallus OX=9031 GN=LOC776273 PE=4 SV=3	LOC776273	0.333	Down	142.68	2.6	3	K01116	3	3	2	3	1.50071	0.499292
map05225 Hepatocellular carcinoma	0.186714	1.7	A0A3Q3AN15	ARID domain-containing protein OS=Gallus gallus OX=9031 GN=ARID1B PE=4 SV=1	ARID1B	0.648	Down	161.97	3.9	4	K11653	4	4	3	4	1.2139	0.786099
map05225 Hepatocellular carcinoma	0.186714	1.7	F1NT98	Phosphatidylinositol 3,4,5-trisphosphate 3-phosphatase and dual-specificity protein phosphatase PTEN OS=Gallus gallus OX=9031 GN=PTEN PE=3 SV=3	PTEN	1.564	Up	49.393	5.7	2	K01110	2	2	2	2	0.780028	1.21997
map05225 Hepatocellular carcinoma	0.186714	1.7	Q08392	Glutathione S-transferase OS=Gallus gallus OX=9031 PE=2 SV=1	--	0.584	Down	25.298	48.9	12	K00799	6	11	11	10	1.26231	0.737689
map05225 Hepatocellular carcinoma	0.186714	1.7	Q5F404	bcl-2 homologous antagonist/killer OS=Aythya fuligula OX=219594 GN=BAK1 PE=3 SV=1	BAK1	0.628	Down	24.991	13.9	2	K14021	2	2	2	2	1.22837	0.771634
map05231 Choline metabolism in cancer	0.0267896	2.33	A0A1D5NY37	RASK GTPase (Fragment) OS=Leiothrix lutea OX=36275 GN=Kras PE=4 SV=1	Kras	2.165	Up	21.452	31.9	4	K07827	2	2	2	2	0.631953	1.36805
map05231 Choline metabolism in cancer	0.0267896	2.33	A0A1D5PER6	1-phosphatidylinositol 4,5-bisphosphate phosphodiesterase gamma OS=Gallus gallus OX=9031 GN=LOC776273 PE=4 SV=3	LOC776273	0.333	Down	142.68	2.6	3	K01116	3	3	2	3	1.50071	0.499292
map05231 Choline metabolism in cancer	0.0267896	2.33	A0A1D5PXV5	Transcription factor OS=Gallus gallus OX=9031 GN=SP1 PE=2 SV=1	SP1	0.332	Down	77.568	4.4	2	K04684	2	2	2	2	1.50118	0.498821
map05231 Choline metabolism in cancer	0.0267896	2.33	A0A3Q3AAP1	LOW QUALITY PROTEIN: wiskott-Aldrich syndrome protein-like OS=Aythya fuligula OX=219594 GN=LOC116501663 PE=4 SV=1	LOC116501663	0.613	Down	47.373	6.8	2	K05747	2	2	2	2	1.24025	0.75975
map05231 Choline metabolism in cancer	0.0267896	2.33	A0A3Q3AGL8	Choline-phosphate cytidylyltransferase OS=Gallus gallus OX=9031 GN=PCYT1A PE=3 SV=1	PCYT1A	1.502	Up	42.096	19.1	5	K00968	5	5	4	5	0.799336	1.20066
map05231 Choline metabolism in cancer	0.0267896	2.33	F1N992	Lipid phosphate phosphohydrolase 1 OS=Gallus gallus OX=9031 GN=PLPP1 PE=3 SV=2	PLPP1	2.908	Up	31.806	11	2	K01080	2	2	2	2	0.511769	1.48823
map05231 Choline metabolism in cancer	0.0267896	2.33	H9L0D7	Wiskott-Aldrich syndrome protein family member OS=Gallus gallus OX=9031 GN=WASF2 PE=3 SV=2	WASF2	0.583	Down	54.485	7.6	2	K05748	2	2	2	2	1.26316	0.736839
map05235 PD-L1 expression and PD-1 checkpoint pathway in cancer	0.329646	1.52	A0A1D5NY37	RASK GTPase (Fragment) OS=Leiothrix lutea OX=36275 GN=Kras PE=4 SV=1	Kras	2.165	Up	21.452	31.9	4	K07827	2	2	2	2	0.631953	1.36805
map05235 PD-L1 expression and PD-1 checkpoint pathway in cancer	0.329646	1.52	A0A3Q2TXM6	Protein kinase domain-containing protein OS=Gallus gallus OX=9031 GN=MAP2K3 PE=3 SV=1	MAP2K3	1.804	Up	39.361	14.7	4	K04432	3	4	3	3	0.71324	1.28676
map05235 PD-L1 expression and PD-1 checkpoint pathway in cancer	0.329646	1.52	A0A1D5PER6	1-phosphatidylinositol 4,5-bisphosphate phosphodiesterase gamma OS=Gallus gallus OX=9031 GN=LOC776273 PE=4 SV=3	LOC776273	0.333	Down	142.68	2.6	3	K01116	3	3	2	3	1.50071	0.499292
map05235 PD-L1 expression and PD-1 checkpoint pathway in cancer	0.329646	1.52	F1NT98	Phosphatidylinositol 3,4,5-trisphosphate 3-phosphatase and dual-specificity protein phosphatase PTEN OS=Gallus gallus OX=9031 GN=PTEN PE=3 SV=3	PTEN	1.564	Up	49.393	5.7	2	K01110	2	2	2	2	0.780028	1.21997
map05320 Autoimmune thyroid disease	0.475547	1.38	A0A1D5PI01	Ig-like domain-containing protein OS=Gallus gallus OX=9031 GN=LOC768350 PE=3 SV=2	LOC768350	0.444	Down	44.355	14.4	5	K06751	4	5	4	4	1.38459	0.61541
map05320 Autoimmune thyroid disease	0.475547	1.38	P01875	Ig mu chain C region OS=Gallus gallus OX=9031 PE=2 SV=2	--	0.517	Down	48.173	20.9	7	K06856	6	7	7	7	1.31862	0.681381
map05320 Autoimmune thyroid disease	0.475547	1.38	P15979	Class I histocompatibility antigen, F10 alpha chain OS=Gallus gallus OX=9031 PE=1 SV=1	--	0.606	Down	38.246	31.9	11	K06751	7	11	11	6	1.2454	0.754601
map05330 Allograft rejection	0.475547	1.38	A0A1D5PI01	Ig-like domain-containing protein OS=Gallus gallus OX=9031 GN=LOC768350 PE=3 SV=2	LOC768350	0.444	Down	44.355	14.4	5	K06751	4	5	4	4	1.38459	0.61541
map05330 Allograft rejection	0.475547	1.38	P01875	Ig mu chain C region OS=Gallus gallus OX=9031 PE=2 SV=2	--	0.517	Down	48.173	20.9	7	K06856	6	7	7	7	1.31862	0.681381
map05330 Allograft rejection	0.475547	1.38	P15979	Class I histocompatibility antigen, F10 alpha chain OS=Gallus gallus OX=9031 PE=1 SV=1	--	0.606	Down	38.246	31.9	11	K06751	7	11	11	6	1.2454	0.754601
map05332 Graft-versus-host disease	0.0915449	3.81	A0A1D5PI01	Ig-like domain-containing protein OS=Gallus gallus OX=9031 GN=LOC768350 PE=3 SV=2	LOC768350	0.444	Down	44.355	14.4	5	K06751	4	5	4	4	1.38459	0.61541
map05332 Graft-versus-host disease	0.0915449	3.81	P15979	Class I histocompatibility antigen, F10 alpha chain OS=Gallus gallus OX=9031 PE=1 SV=1	--	0.606	Down	38.246	31.9	11	K06751	7	11	11	6	1.2454	0.754601
