# Supplementary material for: Comprehensive Proteome and Acetyl-Proteome Atlas Reveals Hepatic Lipid Metabolism in Layer Hens with Fatty Liver Hemorrhagic Syndrome
Source: Int J Mol Sci. 2023 May 9;24(10):8491. doi: 10.3390/ijms24108491 (PMC10217887; doi:10.3390/ijms24108491)
Supplement: Supplementary file 1 [file ijms-24-08491-s001.zip › ijms-2330460-supplementary/Supplementary Table S3.xlsx]

## Sheet: Up
GO Terms Level 1	GO Terms Description	GO Terms Level	GO Terms ID	Mapping	Background	All Mapping	All Background	Fold Enrichment	Fisher's exact test p value	-log10(p value)	Related proteins
Cellular Component	mitochondrion	6	GO:0005739	51	488	65	1888	3.04	2.08071e-19	18.68	A0A1D5NT61 A0A1D5NVM2 A0A1D5NYA0 A0A1D5P4Q6 Q5ZHT1 F1NNU3 A0A1D5P810 A0A1D5P8I7 A0A1D5PD86 A0A1D5PDA1 A0A1D5PJP2 A0A1D5PKN8 A0A1D5PL36 A0A1D5PNK3 A0A1D5PNX0 A0A1D5PUI6 A0A1D5PUL8 A0A1D5PWD8 A0A1D5PX68 A0A1D5PYU9 A0A1D5Q004 P35915 A0A1L1RPR4 A0A1L1RWX6 A0A1L1RXE9 O42283 A0A3Q2U150 A0A3Q2U403 F1P2P3 E1BS15 E1BSK7 E1BTQ9 E1BYY7 E1C6A1 E1C9H5 F1NCS6 F1NDP5 F1NEF6 F1NHL4 F1NI29 F1NNW2 F1NT93 F1NY85 F1…
	mitochondrial matrix	7	GO:0005759	29	215	65	1888	3.92	4.6663e-12	11.33	A0A1D5NT61 F1NNU3 A0A1D5P8I7 A0A1D5PD86 A0A1D5PJP2 A0A1D5PKN8 A0A1D5PL36 A0A1D5PNX0 A0A1D5PUL8 A0A1D5PWD8 P35915 A0A1L1RPR4 O42283 A0A3Q2U150 E1BS15 E1BSK7 E1BTQ9 E1C9H5 F1NCS6 F1NDP5 F1NI29 F1NNW2 F1NY85 F1P0J0 Q5ZJ49 Q5ZL72 Q5ZLD1 Q5ZMJ0 Q5ZMW1
	mitochondrial inner membrane	9	GO:0005743	19	167	65	1888	3.3	1.21082e-06	5.92	A0A1D5NT61 A0A1D5NVM2 Q5ZHT1 A0A1D5P810 A0A1D5P8I7 A0A1D5PNK3 A0A1D5PUI6 A0A1D5PX68 A0A1D5Q004 A0A1L1RPR4 A0A1L1RXE9 E1C6A1 F1NEF6 F1NI29 F1NY85 F1P1U3 Q5ZJ49 Q5ZL72 Q5ZMJ0
	mitochondrial membrane	8	GO:0031966	22	223	65	1888	2.87	1.66347e-06	5.78	A0A1D5NT61 A0A1D5NVM2 Q5ZHT1 A0A1D5P810 A0A1D5P8I7 A0A1D5PNK3 A0A1D5PUI6 A0A1D5PX68 A0A1D5PYU9 A0A1D5Q004 A0A1L1RPR4 A0A1L1RXE9 A0A3Q2U150 A0A3Q2U403 E1C6A1 F1NEF6 F1NI29 F1NY85 F1P1U3 Q5ZJ49 Q5ZL72 Q5ZMJ0
	organelle inner membrane	6	GO:0019866	19	178	65	1888	3.1	3.29582e-06	5.48	A0A1D5NT61 A0A1D5NVM2 Q5ZHT1 A0A1D5P810 A0A1D5P8I7 A0A1D5PNK3 A0A1D5PUI6 A0A1D5PX68 A0A1D5Q004 A0A1L1RPR4 A0A1L1RXE9 E1C6A1 F1NEF6 F1NI29 F1NY85 F1P1U3 Q5ZJ49 Q5ZL72 Q5ZMJ0
	mitochondrial envelope	7	GO:0005740	22	235	65	1888	2.72	4.14949e-06	5.38	A0A1D5NT61 A0A1D5NVM2 Q5ZHT1 A0A1D5P810 A0A1D5P8I7 A0A1D5PNK3 A0A1D5PUI6 A0A1D5PX68 A0A1D5PYU9 A0A1D5Q004 A0A1L1RPR4 A0A1L1RXE9 A0A3Q2U150 A0A3Q2U403 E1C6A1 F1NEF6 F1NI29 F1NY85 F1P1U3 Q5ZJ49 Q5ZL72 Q5ZMJ0
	peroxisome	7	GO:0005777	9	64	65	1888	4.08	0.000237759	3.62	A0A1D5P4Q6 Q5ZHT1 A0A1D5P8I7 A0A1D5PDA1 A0A1D5Q004 P35915 E1BS15 F1NI29 Q5ZL72
	microbody	6	GO:0042579	9	64	65	1888	4.08	0.000237759	3.62	A0A1D5P4Q6 Q5ZHT1 A0A1D5P8I7 A0A1D5PDA1 A0A1D5Q004 P35915 E1BS15 F1NI29 Q5ZL72
Molecular Function	medium-chain-acyl-CoA dehydrogenase activity	6	GO:0070991	3	3	59	1746	29.59	3.67087e-05	4.44	Q5ZHT1 A0A3Q2U150 F1NEF6
	acyl-CoA dehydrogenase activity	5	GO:0003995	4	11	59	1746	10.76	0.000325496	3.49	Q5ZHT1 A0A3Q2U150 F1NEF6 F1NNW2
	sulfurtransferase activity	5	GO:0016783	3	6	59	1746	14.8	0.00068243	3.17	F1NNU3 A0A1D5PKN8 F1NDP5
	insulin binding	6	GO:0043559	2	2	59	1746	29.59	0.00112316	2.95	A0A1D5P4Q6 Q5ZL72
	thiosulfate sulfurtransferase activity	6	GO:0004792	2	2	59	1746	29.59	0.00112316	2.95	A0A1D5PKN8 F1NDP5
	amide binding	3	GO:0033218	9	83	59	1746	3.21	0.00143214	2.84	A0A1D5P4Q6 A0A1D5PDE7 A0A1D5PJP2 P35915 A0A3Q2U150 F1NI29 P20136 Q5ZL72 Q5ZMJ0
	transferase activity, transferring acyl groups	4	GO:0016746	6	43	59	1746	4.13	0.00265064	2.58	A0A1D5PL36 A0A1D5PWD8 A0A1D5Q004 E1BYY7 F1NI29 F1P1U3
	hydro-lyase activity	5	GO:0016836	4	19	59	1746	6.23	0.00311991	2.51	E1BTQ9 F1NI29 Q5ZLD1 Q5ZMW1
Biological Process	carboxylic acid catabolic process	7	GO:0046395	19	122	62	1866	4.69	3.1515e-09	8.5	A0A1D5NT61 Q5ZHT1 A0A1D5PD86 A0A1D5PJP2 A0A1D5PKN8 A0A1D5PL36 A0A1D5PNX0 A0A1D5Q004 P35915 A0A1L1RPR4 A0A3Q2U150 E1BSK7 E1BTQ9 E1C9H5 F1NDP5 F1NEF6 F1NI29 F1NNW2 F1P1U3
	carboxylic acid metabolic process	6	GO:0019752	32	353	62	1866	2.73	3.6736e-09	8.43	A0A1D5NT61 Q5ZHT1 F1NNU3 A0A1D5P8I7 A0A1D5PD86 A0A1D5PJP2 A0A1D5PKN8 A0A1D5PL36 A0A1D5PNX0 A0A1D5PUL8 A0A1D5PWD8 A0A1D5PYU9 A0A1D5Q004 P35915 A0A1L1RPR4 F1P179 A0A3Q2U150 F1P2P3 E1BS15 E1BSK7 E1BTQ9 E1BYY7 E1C6A1 E1C9H5 F1NCS6 F1NDP5 F1NEF6 F1NI29 F1NNW2 F1P1U3 Q5ZLD1 Q5ZMW1
	lipid oxidation	7	GO:0034440	9	51	62	1866	5.31	2.77781e-05	4.56	Q5ZHT1 A0A1D5PD86 A0A1D5PL36 A0A1D5Q004 A0A3Q2U150 E1BTQ9 F1NEF6 F1NI29 F1P1U3
	cellular lipid catabolic process	6	GO:0044242	10	65	62	1866	4.63	3.34894e-05	4.48	Q5ZHT1 A0A1D5PD86 A0A1D5PL36 A0A1D5Q004 A0A3Q2U150 E1BSK7 E1BTQ9 F1NEF6 F1NI29 F1P1U3
	mitochondrial transmembrane transport	6	GO:1990542	7	32	62	1866	6.58	5.55817e-05	4.26	A0A1D5P810 A0A1D5PKN8 A0A1D5PUI6 A0A1D5PX68 F1NDP5 F1P1U3 Q5ZL72
	aerobic respiration	7	GO:0009060	7	35	62	1866	6.02	0.000102637	3.99	A0A1D5P8I7 A0A1D5PUI6 A0A1D5PWD8 A0A1L1RXE9 E1C6A1 Q5ZLD1 Q5ZMW1
	lipid modification	6	GO:0030258	9	64	62	1866	4.23	0.000178738	3.75	Q5ZHT1 A0A1D5PD86 A0A1D5PL36 A0A1D5Q004 A0A3Q2U150 E1BTQ9 F1NEF6 F1NI29 F1P1U3
	cellular amino acid metabolic process	7	GO:0006520	14	149	62	1866	2.83	0.000234326	3.63	A0A1D5NT61 F1NNU3 A0A1D5PJP2 A0A1D5PKN8 A0A1D5PNX0 A0A1D5PYU9 P35915 A0A1L1RPR4 F1P179 F1P2P3 E1BTQ9 E1C9H5 F1NDP5 F1NNW2
	tricarboxylic acid metabolic process	7	GO:0072350	6	32	62	1866	5.64	0.000485819	3.31	A0A1D5NT61 A0A1D5P8I7 A0A1D5PWD8 E1C6A1 Q5ZLD1 Q5ZMW1
	monocarboxylic acid metabolic process	7	GO:0032787	15	184	62	1866	2.45	0.000657548	3.18	Q5ZHT1 A0A1D5PD86 A0A1D5PL36 A0A1D5PUL8 A0A1D5Q004 A0A1L1RPR4 A0A3Q2U150 E1BS15 E1BSK7 E1BTQ9 E1BYY7 F1NCS6 F1NEF6 F1NI29 F1P1U3
	cyanate catabolic process	6	GO:0009440	2	2	62	1866	30.1	0.00108675	2.96	A0A1D5PKN8 F1NDP5
	necroptotic process	6	GO:0070266	2	2	62	1866	30.1	0.00108675	2.96	A0A3Q2U403 Q5ZMJ0
	dicarboxylic acid metabolic process	7	GO:0043648	7	52	62	1866	4.05	0.00130729	2.88	A0A1D5NT61 A0A1D5P8I7 A0A1D5PNX0 A0A1L1RPR4 E1C9H5 F1NCS6 Q5ZLD1
	nucleoside phosphate metabolic process	7	GO:0006753	16	216	62	1866	2.23	0.00165334	2.78	A0A1D5NT61 A0A1D5NVM2 F1NNU3 A0A1D5P810 A0A1D5P8I7 A0A1D5PL36 A0A1D5PUI6 A0A1D5PUL8 A0A1D5PX68 P35915 A0A1L1RWX6 A0A1L1RXE9 E1BS15 E1BSK7 E1BYY7 E1C6A1

## Sheet: all
GO Terms Level 1	GO Terms Description	GO Terms Level	GO Terms ID	Mapping	Background	All Mapping	All Background	Fold Enrichment	Fisher's exact test p value	-log10(p value)	Related proteins
Cellular Component	cytosolic ribosome	7	GO:0022626	49	59	768	1888	2.04	1.5045e-11	10.82	R4GIQ2 Q5ZJZ2 A0A1D5NUQ4 A0A1D5NVI1 A0A1D5P3B1 F1NDC2 Q98TF7 A0A1I7Q419 F1NB02 F2Z4K7 A0A1L1RLL0 A0A1L1RLL0 P32429 Q5ZKC1 A0A1L1S0X5 A0A3Q2U825 A0A3Q3A7P6 E1BSJ2 E1BTG1 E1BVB1 E1C4M0 P47826 F1NBX4 F1NH93 F1NIX0 F1NN16 F1NPA9 F1NPD3 F1NQ35 F1NU56 F1P353 F6SU35 P01994 P08636 P22451 P41125 P47836 P61355 P61355 P62846 P79781 Q08200 Q5ZHW8 Q5ZI42 Q5ZJ56 Q5ZKK8 Q5ZM66 Q8UWG7 Q98TF6 Q98TH5 R4GGJ0
	myelin sheath	3	GO:0043209	64	96	768	1888	1.64	1.73063e-07	6.76	A0A1D5NW68 A0A1D5NYK7 A0A1D5P0U8 A0A1D5P470 A0A1D5P4Y0 F1NW23 A0A1D5P7L6 A0A1D5P810 A0A1D5P810 Q5F426 A0A1D5PF08 A0A1D5PLK6 A0A1D5PQV3 A0A1D5PU80 A0A1D5PVG1 Q5ZMG9 A0A1L1RPR4 A0A1L1RPR4 A0A1L1RRA5 Q90835 A0A1L1RSG1 A0A1L1RX65 A0A1L1RXE9 A0A1L1RXE9 A0A1L1S091 A0A3Q2TXL9 A0A3Q2UA96 F1P3U1 A0A3S5ZPB7 Q5ZME2 Q5ZJ23 E1BVD1 E1BVT3 E1C658 F1NAC6 F1NCZ2 F1ND23 F1NGM0 F1NLV4 F1NPJ4 F1NPM6 F1NSC1 F1NW43 F1…
	cytosolic large ribosomal subunit	9	GO:0022625	27	31	768	1888	2.14	1.76252e-07	6.75	R4GIQ2 Q5ZJZ2 A0A1D5NUQ4 A0A1D5NVI1 A0A1D5P3B1 Q98TF7 A0A1I7Q419 A0A1L1RLL0 A0A1L1RLL0 P32429 A0A1L1S0X5 E1BTG1 E1BVB1 P47826 F1NBX4 F1NIX0 F1NPD3 F1NQ35 F1P353 F6SU35 P22451 P41125 P61355 P61355 Q08200 Q5ZJ56 Q5ZKK8 Q8UWG7 Q98TF6
	cytosolic small ribosomal subunit	9	GO:0022627	23	28	768	1888	2.02	7.8951e-06	5.1	F1NDC2 A0A1I7Q419 F1NB02 F2Z4K7 Q5ZKC1 A0A3Q2U825 A0A3Q3A7P6 E1BSJ2 E1C4M0 F1NH93 F1NN16 F1NPA9 F1NU56 P01994 P08636 P47836 P62846 P79781 Q5ZHW8 Q5ZI42 Q5ZM66 Q98TH5 R4GGJ0
	ribosomal subunit	7	GO:0044391	58	92	768	1888	1.55	1.05132e-05	4.98	R4GIQ2 Q5ZJZ2 A0A1D5NUQ4 A0A1D5NVI1 A0A1D5P3B1 F1NDC2 A0A1D5PD29 Q98TF7 A0A1I7Q419 F1NB02 A0A1D5PXK1 F2Z4K7 A0A1L1RLL0 A0A1L1RLL0 P32429 A0A1L1RTR9 E1BVT7 Q5ZKC1 A0A1L1S0X5 A0A3Q2U825 A0A3Q3A7P6 E1BS82 E1BSJ2 E1BTG1 E1BVB1 E1C1P9 E1C4M0 E1C9H4 P47826 F1NBX4 F1NH93 F1NIX0 F1NN16 F1NPA9 F1NPD3 F1NQ35 F1NU56 F1NY85 F1P353 F6SU35 P01994 P08636 P22451 P41125 P47836 P61355 P61355 P62846 P63247 P79781 Q…
	ribosome	6	GO:0005840	61	98	768	1888	1.53	1.16621e-05	4.93	R4GIQ2 Q5ZJZ2 A0A1D5NUQ4 A0A1D5NVI1 A0A1D5P3B1 F1NDC2 A0A1D5PD29 A0A1D5PF08 Q98TF7 A0A1I7Q419 F1NB02 A0A1D5PXK1 F2Z4K7 A0A1L1RLL0 A0A1L1RLL0 P32429 A0A1L1RTR9 E1BVT7 Q5ZKC1 A0A1L1S0X5 F1P0K1 A0A3Q2U825 A0A3Q3A7P6 E1BS82 E1BSJ2 E1BTG1 E1BVB1 E1C1P9 E1C4M0 E1C9H4 P47826 F1NBX4 F1NH93 F1NIX0 F1NN16 F1NPA9 F1NPD3 F1NQ35 F1NU56 F1NY85 F1P0P4 F1P353 F6SU35 P01994 P08636 P22451 P41125 P47836 P61355 P613…
	polysomal ribosome	7	GO:0042788	10	10	768	1888	2.46	0.000119787	3.92	A0A1D5P3B1 F1NDC2 A0A1L1RLL0 A0A1L1RLL0 P32429 A0A3Q2U825 E1BSJ2 E1BVB1 F1NPD3 Q5ZM66 Q8UWG7
	small ribosomal subunit	8	GO:0015935	27	43	768	1888	1.54	0.00417973	2.38	F1NDC2 A0A1I7Q419 F1NB02 F2Z4K7 Q5ZKC1 A0A3Q2U825 A0A3Q3A7P6 E1BS82 E1BSJ2 E1C1P9 E1C4M0 E1C9H4 F1NH93 F1NN16 F1NPA9 F1NU56 P01994 P08636 P47836 P62846 P63247 P79781 Q5ZHW8 Q5ZI42 Q5ZM66 Q98TH5 R4GGJ0
Molecular Function	steroid binding	4	GO:0005496	14	17	728	1746	1.98	0.000807616	3.09	A0A1D5P470 A0A1D5P810 A0A1D5P810 E1C988 A0A1D5PEE1 A0A1D5PU80 Q6B344 E1BU27 F1N9N4 F1NSS4 F1NT18 F1NVF3 P08250 P20136 P20136 Q5ZKN2
	NAD binding	6	GO:0051287	20	27	728	1746	1.78	0.00116116	2.94	A0A1D5NT61 A0A1D5NT61 A0A1D5PFY7 P23991 Q5ZME2 E1BRE2 E1BT93 E1BTT4 E1BTT8 E1C6A1 E1C6A1 F1NAM7 F1NI29 F1NI29 P27463 P26446 F1NMN7 F1NX57 F1P156 P00337 P0DMQ6 Q5ZKQ2 Q5ZM32
	lipid transporter activity	3	GO:0005319	16	21	728	1746	1.83	0.00152503	2.82	A0A1D5NYF3 E1C988 A0A1D5PEE1 A0A1D5PEH7 Q5ZIY2 A0A1D5PMA0 A0A1D5PVM0 A0A1D5PYP4 E1BT18 F1N9N4 F1NSS4 F1NUQ3 F1NV02 P08250 Q5F4B9 Q90WA9
	5S rRNA binding	7	GO:0008097	8	9	728	1746	2.13	0.00507815	2.29	Q5ZJZ2 A0A1D5NUQ4 A0A1D5P3B1 A0A1D5PKN8 E1BVT7 F1NDP5 F1NDP5 P22451 Q5ZJ56
	electron transfer activity	4	GO:0009055	24	38	728	1746	1.51	0.00766247	2.12	A0A1D5PBM6 A0A1D5PC99 A0A1D5PN05 A0A1D5PXI1 A0A1D6UPT4 A0A1L1RSG1 A0A1L1RXE9 A0A1L1RXE9 E1BSV1 E1BT93 E1BVD1 E1C0L2 F1NAC6 F1ND23 F1NL83 F1NPJ4 F1NY29 F1P2T2 F1P331 P00174 Q5F3T9 Q5ZK84 Q5ZKQ2 Q5ZLR5 R4GG24
	acyl-CoA dehydrogenase activity	5	GO:0003995	9	11	728	1746	1.96	0.0106256	1.97	A0A1D5NYK3 Q5ZHT1 Q5ZHT1 F1NC38 A0A3Q2U150 A0A3Q2U525 E1C5V6 F1NEF6 F1NEF6 F1NNW2 F1NNW2 F1NY37
	protein disulfide isomerase activity	6	GO:0003756	7	8	728	1746	2.1	0.0109813	1.96	A0A1D5PV06 A0A1D5PWP7 E1BUP6 F1NK96 F1P212 F1P4H4 Q8JG64
	intramolecular oxidoreductase activity	4	GO:0016860	14	20	728	1746	1.68	0.0118149	1.93	A0A1D5PU43 A0A1D5PNC5 A0A1D5PRN9 A0A1D5PV06 A0A1D5PWP7 Q90955 E1BUP6 F1NK96 F1P212 F1P4H4 O73888 P00940 Q02960 Q8JG64
Biological Process	protein localization to endoplasmic reticulum	7	GO:0070972	32	40	768	1866	1.94	6.6599e-07	6.18	Q5ZJZ2 A0A1D5NUQ4 A0A3Q3AFD8 A0A1D5P3B1 F1NDC2 Q98TF7 A0A1I7Q419 F1NB02 F2Z4K7 A0A1L1RLL0 A0A1L1RLL0 P32429 A0A3Q2U825 E1BSJ2 E1BTG1 E1BVB1 E1C0C3 E1C6G6 P47826 F1NH93 Q5ZIT5 F1NPD3 F1P0P4 P22451 P41125 P62846 P79781 Q5ZHW8 Q5ZJ56 Q5ZKZ5 Q8UWG7 Q90593 Q98TH5
	cellular lipid catabolic process	6	GO:0044242	45	65	768	1866	1.68	4.27851e-06	5.37	A0A1D5PMD9 F1NI43 A0A1D5NYF3 A0A1D5NYK3 A0A1D5PU43 Q5ZHT1 Q5ZHT1 A0A1D5P592 A0A1D5PC99 A0A1D5PD86 A0A1D5PD86 A0A1D5PL36 A0A1D5PL36 A0A1D5PNC5 A0A1D5Q004 A0A1D5Q004 A0A1L1RKB7 E1BZH9 F1NC38 A0A3Q2TWH1 A0A3Q2U150 A0A3Q3AV17 E1BRR7 E1BSK7 E1BT18 E1BTQ9 E1BTT4 E1BVD1 E1C0Q5 E1C5V6 E1C7P7 F1N8Y3 F1NAM7 F1NEF6 F1NEF6 F1NH33 F1NI29 F1NI29 F1NSS4 F1NUQ3 F1NV02 F1NY29 F1NY37 F1P1U3 F1P1U3 F1P4R1 O42484 P0…
	aerobic respiration	7	GO:0009060	28	35	768	1866	1.94	4.89365e-06	5.31	A0A1D5NYI2 A0A1D5P1U2 A0A3Q2UJ64 A0A1D5P8I7 A0A1D5P8I7 Q5F426 Q9YHT2 A0A1D5PLS2 A0A1D5PN05 A0A1D5PPU9 A0A1D5PQV3 A0A1D5PUI6 A0A1D5PWD8 A0A1D5PWD8 A0A1L1RSG1 A0A1L1RX65 A0A1L1RXE9 A0A1L1RXE9 A0A3Q2U2Y6 Q5ZJA7 Q5ZME2 E1BVT3 E1C1N8 E1C6A1 E1C6A1 F1NAC6 F1NPJ4 F1NQC6 Q5ZL83 Q5ZLD1 Q5ZLD1 Q5ZM32 Q5ZMW1 Q5ZMW1
	tricarboxylic acid metabolic process	7	GO:0072350	25	32	768	1866	1.9	2.97154e-05	4.53	A0A1D5NT61 A0A1D5NT61 A0A1D5P1U2 A0A1D5P8I7 A0A1D5P8I7 Q5F426 Q9YHT2 A0A1D5PLS2 Q90875 A0A1D5PQV3 A0A1D5PWD8 A0A1D5PWD8 A0A1L1RX65 A0A3Q2U2Y6 Q5ZJA7 Q5ZME2 Q5ZJ23 E1BVT3 E1C1N8 E1C6A1 E1C6A1 F1NPG2 F1NPJ4 F1NQC6 F7BQ11 Q5ZL83 Q5ZLD1 Q5ZLD1 Q5ZM32 Q5ZMW1 Q5ZMW1
	cellular respiration	6	GO:0045333	45	70	768	1866	1.56	9.63479e-05	4.02	A0A1D5NVM2 A0A1D5NYI2 A0A1D5P1U2 A0A1D5PBM6 A0A1D5P3K4 Q5ZI00 A0A3Q2UJ64 A0A1D5P8I7 A0A1D5P8I7 Q5F426 A0A1D5PFY7 Q9YHT2 A0A1D5PLS2 A0A1D5PN05 A0A1D5PPU9 A0A1D5PQV3 Q5ZIF4 A0A1D5PUI6 A0A1D5PWD8 A0A1D5PWD8 A0A1D6UPT4 A0A1L1RM23 A0A1L1RSG1 A0A1L1RX65 A0A1L1RXE9 A0A1L1RXE9 A0A3Q2U2Y6 Q5ZJA7 Q5ZME2 E1BVT3 E1C1N8 E1C6A1 E1C6A1 E1C6C9 F1NAC6 F1ND23 Q5ZJT0 F1NPJ4 F1NPM6 F1NQC6 F1NW95 F1NY29 P18940 Q5ZL83…
	xenobiotic metabolic process	6	GO:0006805	28	39	768	1866	1.74	0.000110721	3.96	A0A1D5NT70 A0A1D5PMD9 A0A1D5P470 A0A1D5PAU7 A0A1D5PCZ1 A0A1D5PD38 A0A1D5PJW1 A0A1D5PMA0 A0A1D5PZP7 A0A1D5PYU9 Q90955 A0A1L1RUV1 E1C297 F1N8Y3 F1NCJ8 F1NF25 F1NH33 F1NJG4 Q8JG30 F1NT14 F1NT18 F1P1M1 F1P2T2 F1P331 F1P4R1 F7BQ11 P20136 P20136 Q5F420
	lipid oxidation	7	GO:0034440	34	51	768	1866	1.62	0.000243679	3.61	F1NI43 A0A1D5NYK3 A0A1D5PU43 Q5ZHT1 Q5ZHT1 A0A1D5PC99 A0A1D5PD86 A0A1D5PD86 A0A1D5PL36 A0A1D5PL36 P23991 A0A1D5PNC5 A0A1D5Q004 A0A1D5Q004 A0A1L1RKB7 E1BZH9 F1NC38 A0A3Q2U150 A0A3Q3AV17 E1BRR7 E1BTQ9 E1BTT4 E1BYW5 E1C0Q5 E1C5V6 F1NAM7 F1NEF6 F1NEF6 F1NER9 F1NH33 F1NI29 F1NI29 F1NSS4 F1NUQ3 F1NY29 F1NY37 F1P1U3 F1P1U3 F1P2T2 O42484 Q5F4B9
	neutral lipid metabolic process	6	GO:0006638	21	28	768	1866	1.82	0.000333073	3.48	F1NRQ6 A0A1D5PMD9 A0A1D5NYF3 A0A1D5PC75 A0A1D5PEH7 A0A1D5PNU2 A0A1D5PPU9 A0A1D5PVM0 A0A3Q2TX12 E1BTI0 E1C6X2 E1C7P7 F1NER9 F1NUQ3 F1NV02 F7BYG6 P08250 Q05423 Q5F420 Q90687 Q90WA9
	acylglycerol metabolic process	7	GO:0006639	21	28	768	1866	1.82	0.000333073	3.48	F1NRQ6 A0A1D5PMD9 A0A1D5NYF3 A0A1D5PC75 A0A1D5PEH7 A0A1D5PNU2 A0A1D5PPU9 A0A1D5PVM0 A0A3Q2TX12 E1BTI0 E1C6X2 E1C7P7 F1NER9 F1NUQ3 F1NV02 F7BYG6 P08250 Q05423 Q5F420 Q90687 Q90WA9
	deoxyribose phosphate metabolic process	6	GO:0019692	7	7	768	1866	2.43	0.00196848	2.71	A0A1D5NZY6 A0A1D5P3J8 A0A1D5PHA6 A0A1D5PRY0 F1NJ73 Q5ZKP6 Q5ZKE7
	glucose metabolic process	7	GO:0006006	24	38	768	1866	1.53	0.00710607	2.15	A0A1D5NV65 A0A1D5PFY7 A0A1D5PNK3 Q5ZIF4 A0A1D5PX68 A0A1D5PX68 A0A1L1RPR4 A0A1L1RPR4 A0A1L1RTR9 A0A3Q2U983 P21642 Q5ZME2 E1BTT7 E1BTT8 E1BVT3 F1NN63 P00504 F1NW43 F1NZC0 P00356 P00940 P07341 P0DMQ6 Q5ZK84 Q5ZL83 Q5ZLN1
	hexose biosynthetic process	7	GO:0019319	17	25	768	1866	1.65	0.00739955	2.13	A0A1D5PNK3 Q5ZIF4 A0A1D5PX68 A0A1D5PX68 A0A1L1RPR4 A0A1L1RPR4 A0A1L1RTR9 A0A3Q2U983 P21642 Q5ZME2 E1BVD1 E1BVT3 P00504 P00356 P00940 P07341 P0DMQ6 Q5ZLN1 R4GG24
	monosaccharide biosynthetic process	6	GO:0046364	20	31	768	1866	1.57	0.00949943	2.02	A0A1D5PC23 A0A1D5PNK3 Q5ZIF4 A0A1D5PX68 A0A1D5PX68 A0A1L1RPR4 A0A1L1RPR4 A0A1L1RTR9 A0A3Q2U983 P21642 Q5ZME2 E1BVD1 E1BVT3 P00504 F1P1A5 P00356 P00940 P07341 P0DMQ6 Q5ZK84 Q5ZLN1 R4GG24
	intra-Golgi vesicle-mediated transport	7	GO:0006891	10	13	768	1866	1.87	0.0106383	1.97	A0A1D5PK62 F1NJ69 A0A1L1RUT1 E1C7Y1 F1NB52 F1NW80 H9L3L2 Q5ZIA5 Q5ZIK9 Q5ZL57

## Sheet: all GO2Protein
GO Terms Level 1	GO Terms ID	GO Terms Level	GO Terms Description	Fold Enrichment	Fisher's exact test p value	Protein accession	Position	Amino acid	M/C Ratio	Regulated Type	Protein description	Gene name	Localization probability	PEP	Score	Charge	Modified sequence	Mass error [ppm]	M	C
Biological Process	GO:0006119	7	oxidative phosphorylation	1.5	0.0038265	A0A1D5P0U8	86	K	1.61406	Up	ATP synthase subunit gamma OS=Gallus gallus OX=9031 GN=ATP5C1 PE=3 SV=1	ATP5C1	1	1.30303e-14	187.1	2	K(1)K(1)HLLIGVSSDR	-1.0059	1.217	0.754
Biological Process	GO:0019751	6	polyol metabolic process	1.46	0.10908	Q5ZKQ2	230	K	1.72277	Up	Quinoid dihydropteridine reductase OS=Phasianus colchicus OX=9054 PE=4 SV=1	--	1	1.78156e-33	197.69	3	NRPNSGSLIQVITAGGK(1)TELVPAHL	0.88686	1.218	0.707
Biological Process	GO:0019751	6	polyol metabolic process	1.46	0.10908	Q5ZKQ2	25	K	1.90729	Up	Quinoid dihydropteridine reductase OS=Phasianus colchicus OX=9054 PE=4 SV=1	--	1	1.45929e-62	268.98	2	GALGSQCVQYFK(1)SR	-0.10368	1.255	0.658
Biological Process	GO:0019751	6	polyol metabolic process	1.46	0.10908	P0DMQ6	132	K	3.11475	Up	Sorbitol dehydrogenase OS=Gallus gallus OX=9031 GN=SORD PE=1 SV=1	SORD	1	2.58943e-05	138.23	3	YYK(1)HSASYCYK	-0.49073	1.52	0.488
Biological Process	GO:0019751	6	polyol metabolic process	1.46	0.10908	P0DMQ6	105	K	2.54417	Up	Sorbitol dehydrogenase OS=Gallus gallus OX=9031 GN=SORD PE=1 SV=1	SORD	1	1.1051e-14	170.69	2	ETDEFCK(1)TGR	-0.5037	1.44	0.566
Biological Process	GO:0019751	6	polyol metabolic process	1.46	0.10908	P00940	174	K	5.80519	Up	Triosephosphate isomerase OS=Gallus gallus OX=9031 GN=TPI1 PE=1 SV=2	TPI1	1	6.04448e-36	171.98	4	VVLAYEPVWAIGTGK(1)TATPQQAQEVHEK	1.4286	1.788	0.308
Biological Process	GO:0019751	6	polyol metabolic process	1.46	0.10908	P00940	5	K	2.50596	Up	Triosephosphate isomerase OS=Gallus gallus OX=9031 GN=TPI1 PE=1 SV=2	TPI1	1	6.14158e-06	129.56	2	K(1)FFVGGNWK	-1.7275	1.471	0.587
Biological Process	GO:0019751	6	polyol metabolic process	1.46	0.10908	P00940	193	K	2.82222	Up	Triosephosphate isomerase OS=Gallus gallus OX=9031 GN=TPI1 PE=1 SV=2	TPI1	1	1.50724e-19	202.24	2	GWLK(1)SHVSDAVAQSTR	0.67625	1.524	0.54
Biological Process	GO:0019751	6	polyol metabolic process	1.46	0.10908	Q6PKI8	189	K	3.35682	Up	Phe-4-monooxygenase OS=Gallus gallus OX=9031 GN=PAH PE=2 SV=1	PAH	1	4.55282e-35	199.99	3	ELK(1)NLYPTHACYEHNHVFPLLEK	0.79562	1.477	0.44
Biological Process	GO:0019751	6	polyol metabolic process	1.46	0.10908	F1P4R1	97	K	5.69611	Up	Epoxide hydrolase OS=Gallus gallus OX=9031 GN=EPHX1 PE=3 SV=2	EPHX1	1	4.3045e-05	103.87	2	VVSYWK(1)NEFNWK	-0.41533	1.612	0.283
Biological Process	GO:0019751	6	polyol metabolic process	1.46	0.10908	P00504	395	K	2.51167	Up	Aspartate aminotransferase, cytoplasmic OS=Gallus gallus OX=9031 GN=GOT1 PE=1 SV=3	GOT1	1	1.31112e-28	198.1	2	INMCGLTTK(1)NLDYVAK	-0.0175	1.399	0.557
Biological Process	GO:0019751	6	polyol metabolic process	1.46	0.10908	P00504	377	K	3.16239	Up	Aspartate aminotransferase, cytoplasmic OS=Gallus gallus OX=9031 GN=GOT1 PE=1 SV=3	GOT1	1	8.61478e-10	156.14	3	EK(1)HIYLMASGR	0.67907	1.48	0.468
Biological Process	GO:0019751	6	polyol metabolic process	1.46	0.10908	P00504	324	K	1.81571	Up	Aspartate aminotransferase, cytoplasmic OS=Gallus gallus OX=9031 GN=GOT1 PE=1 SV=3	GOT1	1	0.000744544	139.02	2	DNVK(1)TMADR	1.7388	1.271	0.7
Biological Process	GO:0019751	6	polyol metabolic process	1.46	0.10908	F1NT18	158	K	5.22308	Up	Cytochrome P450 3A OS=Gallus gallus OX=9031 GN=CYP3A5 PE=3 SV=1	CYP3A5	1	0.000239419	106.35	2	YFGEMLVK(1)NIQK	1.3316	1.358	0.26
Biological Process	GO:0019751	6	polyol metabolic process	1.46	0.10908	F1NSS4	173	K	3.42609	Up	Acetyl-CoA C-myristoyltransferase OS=Gallus gallus OX=9031 GN=SCP2 PE=3 SV=3	SCP2	1	1.34902e-19	216.53	2	YGTNPEYFAK(1)IAWK	0.009785	1.576	0.46
Biological Process	GO:0019751	6	polyol metabolic process	1.46	0.10908	F1NSS4	419	K	2.89272	Up	Acetyl-CoA C-myristoyltransferase OS=Gallus gallus OX=9031 GN=SCP2 PE=3 SV=3	SCP2	1	0.000719099	54.261	3	VTAVPLSAAVDGFK(1)SHLVFK	0.012436	1.51	0.522
Biological Process	GO:0019751	6	polyol metabolic process	1.46	0.10908	F1NSS4	132	K	2.71115	Up	Acetyl-CoA C-myristoyltransferase OS=Gallus gallus OX=9031 GN=SCP2 PE=3 SV=3	SCP2	1	3.71441e-05	124.62	2	TNPMDK(1)HLEIMINK	-0.070044	1.483	0.547
Biological Process	GO:0019751	6	polyol metabolic process	1.46	0.10908	P00504	402	K	1.70645	Up	Aspartate aminotransferase, cytoplasmic OS=Gallus gallus OX=9031 GN=GOT1 PE=1 SV=3	GOT1	1	3.29812e-37	220.06	2	NLDYVAK(1)SIHEAVTK	-0.92277	1.244	0.729
Biological Process	GO:0019751	6	polyol metabolic process	1.46	0.10908	R4GG24	86	K	3.58747	Up	Aldo_ket_red domain-containing protein OS=Gallus gallus OX=9031 GN=AKR1E2 PE=3 SV=1	AKR1E2	1	9.27673e-07	136.94	2	LFSTFHEK(1)HLVK	0.40972	1.661	0.463
Biological Process	GO:0051701	4	interaction with host	1.46	0.10908	A0A1D5NW68	340	K	4.00817	Up	Albumin OS=Gallus gallus OX=9031 GN=ALB PE=4 SV=2	ALB	1	1.313e-55	298.6	3	CCK(1)TDNPAECYANAQEQLNQHIK	-0.3176	1.471	0.367
Biological Process	GO:0051701	4	interaction with host	1.46	0.10908	A0A1D5NW68	70	K	2.22109	Up	Albumin OS=Gallus gallus OX=9031 GN=ALB PE=4 SV=2	ALB	1	1.95105e-13	148.57	3	DSYGAMADCCSK(1)ADPERNECFLSFK	0.96187	1.306	0.588
Biological Process	GO:0051701	4	interaction with host	1.46	0.10908	F1P1L8	366	K	3.12918	Up	SERPIN domain-containing protein OS=Gallus gallus OX=9031 GN=SERPINB6 PE=3 SV=1	SERPINB6	1	3.27576e-05	106	2	HNK(1)TSSILFCGR	-1.6438	1.405	0.449
Biological Process	GO:0051701	4	interaction with host	1.46	0.10908	F1P1L8	122	K	9.90798	Up	SERPIN domain-containing protein OS=Gallus gallus OX=9031 GN=SERPINB6 PE=3 SV=1	SERPINB6	1	2.68181e-13	157.54	3	FYHAGLEQTDFK(1)NASEDSR	0.20254	1.615	0.163
Biological Process	GO:0051701	4	interaction with host	1.46	0.10908	F1NSW0	147	K	6.4313	Up	MSP domain-containing protein OS=Gallus gallus OX=9031 GN=VAPB PE=4 SV=3	VAPB	1	7.81265e-20	191.95	2	IVSTTATK(1)TDSSVMSK	0.87141	1.685	0.262
Biological Process	GO:0051701	4	interaction with host	1.46	0.10908	E1BXG9	111	K	7.10833	Up	PPIase cyclophilin-type domain-containing protein OS=Gallus gallus OX=9031 GN=PPID PE=4 SV=2	PPID	1	2.41854e-08	126.21	2	FEDENFHYK(1)HDK	0.15365	1.706	0.24
Biological Process	GO:0051701	4	interaction with host	1.46	0.10908	A0A3Q2UEG2	449	K	3.02041	Up	Catenin delta 1 OS=Phasianus colchicus OX=9054 PE=3 SV=1	--	1	0.00572238	76.255	2	IAIK(1)NCDGVPALVR	-0.32922	1.48	0.49
Biological Process	GO:0051701	4	interaction with host	1.46	0.10908	A0A3Q2UEG2	434	K	4.70349	Up	Catenin delta 1 OS=Phasianus colchicus OX=9054 PE=3 SV=1	--	1	1.8395e-06	121.86	3	EVHYGACGALK(1)NISFGK	1.375	1.618	0.344
Biological Process	GO:0051701	4	interaction with host	1.46	0.10908	A0A3Q2UEG2	750	K	2.39519	Up	Catenin delta 1 OS=Phasianus colchicus OX=9054 PE=3 SV=1	--	1	4.10021e-09	162.21	3	ELIGK(1)HAIPNLVK	0.49934	1.394	0.582
Biological Process	GO:0051701	4	interaction with host	1.46	0.10908	P43233	224	K	3.12343	Up	Cathepsin B OS=Gallus gallus OX=9031 GN=CTSB PE=2 SV=1	CTSB	1	7.95775e-14	178.52	2	EDK(1)HYGITSYGVPR	-0.45117	1.493	0.478
Biological Process	GO:0051701	4	interaction with host	1.46	0.10908	Q5ZMG9	368	K	2.72628	Up	CCT-alpha OS=Gallus gallus OX=9031 GN=TCP1 PE=2 SV=1	TCP1	1	5.7854e-06	91.245	2	ICDDELILIK(1)NTK	-0.94881	1.494	0.548
Biological Process	GO:0051701	4	interaction with host	1.46	0.10908	Q5ZMG9	156	K	3.5906	Up	CCT-alpha OS=Gallus gallus OX=9031 GN=TCP1 PE=2 SV=1	TCP1	1	1.1847e-08	126.21	2	ECLINAAK(1)TSMSSK	1.0489	1.605	0.447
Biological Process	GO:0051701	4	interaction with host	1.46	0.10908	E1BSI5	1103	K	1.76107	Up	THO complex subunit 2 OS=Gallus gallus OX=9031 GN=THOC2 PE=3 SV=4	THOC2	1	0.00115149	82.822	3	LTK(1)ASVHCLETGEYTHIR	-0.033322	1.312	0.745
Biological Process	GO:0051701	4	interaction with host	1.46	0.10908	A0A1D5PQN0	288	K	3.0875	Up	Catenin beta 1 OS=Aquila chrysaetos chrysaetos OX=223781 GN=CTNNB1 PE=3 SV=1	CTNNB1	1	0.000952503	117.3	2	MVALLNK(1)TNVK	-0.3371	1.482	0.48
Biological Process	GO:0051701	4	interaction with host	1.46	0.10908	A0A1D5NW68	514	K	2.90586	Up	Albumin OS=Gallus gallus OX=9031 GN=ALB PE=4 SV=2	ALB	1	3.61008e-21	195.4	2	RK(1)PQMTEEQIK	-0.4859	1.389	0.478
Biological Process	GO:0051701	4	interaction with host	1.46	0.10908	A0A1D5NW68	414	K	4.88065	Up	Albumin OS=Gallus gallus OX=9031 GN=ALB PE=4 SV=2	ALB	1	5.07765e-20	205.26	2	MTTIGTK(1)CCQLPEDR	1.5052	1.513	0.31
Biological Process	GO:0051701	4	interaction with host	1.46	0.10908	A0A1D5NW68	512	K	3.6175	Up	Albumin OS=Gallus gallus OX=9031 GN=ALB PE=4 SV=2	ALB	1	1.6711e-06	145.88	2	LLINLIK(1)R	-0.31312	1.447	0.4
Biological Process	GO:0051701	4	interaction with host	1.46	0.10908	A0A1D5NW68	406	K	4.93811	Up	Albumin OS=Gallus gallus OX=9031 GN=ALB PE=4 SV=2	ALB	1	5.58497e-07	165.72	2	MPQVPTDLLLETGK(1)K	-0.39618	1.516	0.307
Biological Process	GO:0051701	4	interaction with host	1.46	0.10908	A0A1D5NW68	367	K	3.14955	Up	Albumin OS=Gallus gallus OX=9031 GN=ALB PE=4 SV=2	ALB	1	5.04484e-35	211.07	3	ETQDVVK(1)TNCDLLHDHGEADFLK	0.8285	1.411	0.448
Biological Process	GO:0019751	6	polyol metabolic process	1.46	0.10908	F1NSS4	177	K	5.13814	Up	Acetyl-CoA C-myristoyltransferase OS=Gallus gallus OX=9031 GN=SCP2 PE=3 SV=3	SCP2	1	3.48076e-52	238.39	4	IAWK(1)NHSHSTNNPYSQFQK	0.79467	1.711	0.333
Biological Process	GO:0051701	4	interaction with host	1.46	0.10908	P00356	332	K	2.7974	Up	Glyceraldehyde-3-phosphate dehydrogenase OS=Gallus gallus OX=9031 GN=GAPDH PE=2 SV=3	GAPDH	1	4.4072e-06	138.71	2	VVDLMVHMASK(1)E	-1.5405	1.505	0.538
Biological Process	GO:0019751	6	polyol metabolic process	1.46	0.10908	E1BVD1	306	K	1.85652	Up	Aldo_ket_red domain-containing protein OS=Gallus gallus OX=9031 GN=LOC418170 PE=3 SV=1	LOC418170	1	0.0204236	66.664	2	NHK(1)EYPFNAEY	0.98619	1.281	0.69
Biological Process	GO:0019751	6	polyol metabolic process	1.46	0.10908	E1BVD1	203	K	1.67751	Up	Aldo_ket_red domain-containing protein OS=Gallus gallus OX=9031 GN=LOC418170 PE=3 SV=1	LOC418170	1	1.98325e-19	191.02	3	LINYCQSK(1)GITVTAYCPLGRPER	-1.3333	1.238	0.738
Biological Process	GO:0046390	7	ribose phosphate biosynthetic process	1.21	0.108112	P07341	101	K	2.28275	Up	Fructose-bisphosphate aldolase B OS=Gallus gallus OX=9031 GN=ALDOB PE=3 SV=3	ALDOB	1	0.00950134	76.572	2	EK(1)GMVVGIK	0.53457	1.429	0.626
Biological Process	GO:0046390	7	ribose phosphate biosynthetic process	1.21	0.108112	P07341	317	K	4.50263	Up	Fructose-bisphosphate aldolase B OS=Gallus gallus OX=9031 GN=ALDOB PE=3 SV=3	ALDOB	1	1.17113e-37	233.43	2	ALQASALAAWLGK(1)SENK	-0.84725	1.711	0.38
Biological Process	GO:0046390	7	ribose phosphate biosynthetic process	1.21	0.108112	P00940	174	K	5.80519	Up	Triosephosphate isomerase OS=Gallus gallus OX=9031 GN=TPI1 PE=1 SV=2	TPI1	1	6.04448e-36	171.98	4	VVLAYEPVWAIGTGK(1)TATPQQAQEVHEK	1.4286	1.788	0.308
Biological Process	GO:0046390	7	ribose phosphate biosynthetic process	1.21	0.108112	P00940	5	K	2.50596	Up	Triosephosphate isomerase OS=Gallus gallus OX=9031 GN=TPI1 PE=1 SV=2	TPI1	1	6.14158e-06	129.56	2	K(1)FFVGGNWK	-1.7275	1.471	0.587
Biological Process	GO:0046390	7	ribose phosphate biosynthetic process	1.21	0.108112	P00940	193	K	2.82222	Up	Triosephosphate isomerase OS=Gallus gallus OX=9031 GN=TPI1 PE=1 SV=2	TPI1	1	1.50724e-19	202.24	2	GWLK(1)SHVSDAVAQSTR	0.67625	1.524	0.54
Biological Process	GO:0046390	7	ribose phosphate biosynthetic process	1.21	0.108112	P00356	332	K	2.7974	Up	Glyceraldehyde-3-phosphate dehydrogenase OS=Gallus gallus OX=9031 GN=GAPDH PE=2 SV=3	GAPDH	1	4.4072e-06	138.71	2	VVDLMVHMASK(1)E	-1.5405	1.505	0.538
Biological Process	GO:0046390	7	ribose phosphate biosynthetic process	1.21	0.108112	O57535	57	K	2.19635	Up	Nucleoside diphosphate kinase OS=Gallus gallus OX=9031 PE=2 SV=1	--	1	5.92685e-07	119.52	3	QHYIDLK(1)DRPFYPGLVK	-0.43358	1.443	0.657
Biological Process	GO:0046390	7	ribose phosphate biosynthetic process	1.21	0.108112	P07341	13	K	1.60976	Up	Fructose-bisphosphate aldolase B OS=Gallus gallus OX=9031 GN=ALDOB PE=3 SV=3	ALDOB	1	0.000175227	126.21	2	THQFPALSPEQK(1)K	0.35129	1.254	0.779
Biological Process	GO:0046390	7	ribose phosphate biosynthetic process	1.21	0.108112	O57535	27	K	2.8068	Up	Nucleoside diphosphate kinase OS=Gallus gallus OX=9031 PE=2 SV=1	--	1	0.0136166	94.806	2	GLVGEIIK(1)R	0.70431	1.569	0.559
Biological Process	GO:0046390	7	ribose phosphate biosynthetic process	1.21	0.108112	P28173	65	K	2.09091	Up	Amidophosphoribosyltransferase OS=Gallus gallus OX=9031 GN=PPAT PE=2 SV=1	PPAT	1	0.000120086	91.993	3	VHK(1)GMGLINHVFNADSLK	3.015	1.242	0.594
Biological Process	GO:0046390	7	ribose phosphate biosynthetic process	1.21	0.108112	P28173	174	K	5.76892	Up	Amidophosphoribosyltransferase OS=Gallus gallus OX=9031 GN=PPAT PE=2 SV=1	PPAT	1	1.59764e-11	125.14	3	IK(1)NLMNETPTSYSLLIMHK	-0.41132	1.448	0.251
Biological Process	GO:0046390	7	ribose phosphate biosynthetic process	1.21	0.108112	F1P1A5	609	K	2.11801	Up	TRANSKETOLASE_1 domain-containing protein OS=Gallus gallus OX=9031 GN=TKTL1 PE=4 SV=2	TKTL1	1	0.000450321	91.939	2	MFGIDK(1)DAIVQAVK	-1.0766	1.364	0.644
Biological Process	GO:0046390	7	ribose phosphate biosynthetic process	1.21	0.108112	F1P1A5	204	K	1.79777	Up	TRANSKETOLASE_1 domain-containing protein OS=Gallus gallus OX=9031 GN=TKTL1 PE=4 SV=2	TKTL1	1	2.76013e-17	120.37	4	LGQSDPAPLQHHVEIYQK(1)R	0.10349	1.289	0.717
Biological Process	GO:0046390	7	ribose phosphate biosynthetic process	1.21	0.108112	F1P1A5	241	K	2.34276	Up	TRANSKETOLASE_1 domain-containing protein OS=Gallus gallus OX=9031 GN=TKTL1 PE=4 SV=2	TKTL1	1	2.47993e-05	114.93	2	HQPTAIIAK(1)TFK	0.49526	1.408	0.601
Biological Process	GO:0046390	7	ribose phosphate biosynthetic process	1.21	0.108112	F1P0W7	72	K	1.5064	Up	Mitochondrial pyruvate carrier OS=Gallus gallus OX=9031 GN=MPC1L PE=3 SV=4	MPC1L	1	2.66563e-06	113.1	2	FAYK(1)VQPR	-0.50208	1.294	0.859
Biological Process	GO:0046390	7	ribose phosphate biosynthetic process	1.21	0.108112	F1NW43	88	K	3.23673	Up	Pyruvate kinase OS=Gallus gallus OX=9031 GN=PKLR PE=3 SV=2	PKLR	1	5.6102e-11	162	4	LNFSHGTHEYHEGTIK(1)NVR	0.092218	1.586	0.49
Biological Process	GO:0046390	7	ribose phosphate biosynthetic process	1.21	0.108112	O57535	32	K	3	Up	Nucleoside diphosphate kinase OS=Gallus gallus OX=9031 PE=2 SV=1	--	1	0.00376802	89.123	2	FEQK(1)GFR	-0.38858	1.602	0.534
Biological Process	GO:0046390	7	ribose phosphate biosynthetic process	1.21	0.108112	Q5F420	292	K	3.88987	Up	Arachidonate--CoA ligase OS=Gallus gallus OX=9031 GN=ACSL1 PE=2 SV=1	ACSL1	1	0.00148606	90.376	3	GAMITHK(1)NIVSNSSAFLK	0.34367	1.766	0.454
Biological Process	GO:0046390	7	ribose phosphate biosynthetic process	1.21	0.108112	Q5F420	303	K	5.18082	Up	Arachidonate--CoA ligase OS=Gallus gallus OX=9031 GN=ACSL1 PE=2 SV=1	ACSL1	1	0.000160305	66.485	2	NIVSNSSAFLK(1)TTEK	-0.23835	1.891	0.365
Biological Process	GO:0046390	7	ribose phosphate biosynthetic process	1.21	0.108112	Q5F420	633	K	3.138	Up	Arachidonate--CoA ligase OS=Gallus gallus OX=9031 GN=ACSL1 PE=2 SV=1	ACSL1	1	2.05541e-06	158.57	2	K(1)HILEDMVR	0.13106	1.66	0.529
Biological Process	GO:0019751	6	polyol metabolic process	1.46	0.10908	E1BVD1	69	K	2.03082	Up	Aldo_ket_red domain-containing protein OS=Gallus gallus OX=9031 GN=LOC418170 PE=3 SV=1	LOC418170	1	0.0315104	77.072	2	IK(1)EGVVK(1)R	1.8555	1.318	0.649
Biological Process	GO:0019751	6	polyol metabolic process	1.46	0.10908	E1BVD1	64	K	2.03082	Up	Aldo_ket_red domain-containing protein OS=Gallus gallus OX=9031 GN=LOC418170 PE=3 SV=1	LOC418170	1	0.0315104	77.072	2	IK(1)EGVVK(1)R	1.8555	1.318	0.649
Biological Process	GO:0019751	6	polyol metabolic process	1.46	0.10908	F1NL99	26	K	3.12311	Up	6-pyruvoyl tetrahydrobiopterin synthase OS=Gallus gallus OX=9031 GN=PTS PE=3 SV=2	PTS	1	3.04657e-09	119.94	2	LHSK(1)SLSDEENLK	2.8895	1.446	0.463
Biological Process	GO:0019751	6	polyol metabolic process	1.46	0.10908	F1NRQ6	341	K	3.45301	Up	Glycerol kinase OS=Gallus gallus OX=9031 GN=GK2 PE=3 SV=3	GK2	1	2.67716e-13	156.02	2	DNLGIVK(1)TSQEVEK	0.60751	1.433	0.415
Biological Process	GO:0046390	7	ribose phosphate biosynthetic process	1.21	0.108112	Q9YH14	27	K	4.77448	Up	ATP synthase subunit e, mitochondrial OS=Gallus gallus OX=9031 GN=rbf PE=2 SV=1	rbf	1	0.00133718	87.942	2	YSALLVGMIYGK(1)K	0.25958	1.609	0.337
Biological Process	GO:0046390	7	ribose phosphate biosynthetic process	1.21	0.108112	Q5ZM32	409	K	2.41957	Up	Dihydrolipoyl dehydrogenase OS=Gallus gallus OX=9031 GN=DLD PE=2 SV=1	DLD	1	1.08839e-12	142.03	2	SEEQLK(1)EEGVEYK(1)IGK	0.45725	1.459	0.603
Biological Process	GO:0046390	7	ribose phosphate biosynthetic process	1.21	0.108112	Q5ZM32	126	K	4.19851	Up	Dihydrolipoyl dehydrogenase OS=Gallus gallus OX=9031 GN=DLD PE=2 SV=1	DLD	1	0.000694709	108.93	2	MMEQK(1)SSAVK	-0.73729	1.692	0.403
Biological Process	GO:0046390	7	ribose phosphate biosynthetic process	1.21	0.108112	Q5ZM32	283	K	2.8694	Up	Dihydrolipoyl dehydrogenase OS=Gallus gallus OX=9031 GN=DLD PE=2 SV=1	DLD	0.848824	0.000717821	86.729	3	LNTK(1)VTGATK(0.151)K(0.849)PDGK	-0.047484	1.538	0.536
Biological Process	GO:0046390	7	ribose phosphate biosynthetic process	1.21	0.108112	Q5ZM32	345	K	1.77446	Up	Dihydrolipoyl dehydrogenase OS=Gallus gallus OX=9031 GN=DLD PE=2 SV=1	DLD	1	1.53438e-18	175.38	3	FQTK(1)IPNIYAIGDVVAGPMLAHK	-0.84188	1.306	0.736
Biological Process	GO:0046390	7	ribose phosphate biosynthetic process	1.21	0.108112	Q5ZM32	282	K	3.1497	Up	Dihydrolipoyl dehydrogenase OS=Gallus gallus OX=9031 GN=DLD PE=2 SV=1	DLD	0.96981	8.46006e-05	117.77	2	LNTK(1)VTGATK(0.97)K(0.03)PDGK	-0.27094	1.578	0.501
Biological Process	GO:0046390	7	ribose phosphate biosynthetic process	1.21	0.108112	Q5ZM32	272	K	1.90355	Up	Dihydrolipoyl dehydrogenase OS=Gallus gallus OX=9031 GN=DLD PE=2 SV=1	DLD	1	1.73412e-21	204.34	2	FK(1)LNTK(1)VTGATK	0.47974	1.342	0.705
Biological Process	GO:0046390	7	ribose phosphate biosynthetic process	1.21	0.108112	Q5ZLN1	113	K	2.49241	Up	Phosphoglycerate mutase 1 OS=Gallus gallus OX=9031 GN=PGAM1 PE=1 SV=3	PGAM1	1	0.000281999	83.438	2	HGEAQVK(1)IWR	0.56556	1.478	0.593
Biological Process	GO:0046390	7	ribose phosphate biosynthetic process	1.21	0.108112	Q5ZLN1	106	K	2.74414	Up	Phosphoglycerate mutase 1 OS=Gallus gallus OX=9031 GN=PGAM1 PE=1 SV=3	PGAM1	1	1.9664e-28	252.59	2	AETAAK(1)HGEAQVK	4.0176	1.523	0.555
Biological Process	GO:0046390	7	ribose phosphate biosynthetic process	1.21	0.108112	Q5ZL83	33	K	2.17147	Up	Succinate--CoA ligase [ADP/GDP-forming] subunit alpha, mitochondrial OS=Gallus gallus OX=9031 GN=SUCLG1 PE=2 SV=1	SUCLG1	1	2.33569e-05	111.61	2	K(1)NLYINK(1)STK	-0.76898	1.355	0.624
Biological Process	GO:0046390	7	ribose phosphate biosynthetic process	1.21	0.108112	Q5ZKE7	106	K	3.08915	Up	UMP-CMP kinase OS=Gallus gallus OX=9031 GN=CMPK PE=2 SV=1	CMPK	1	2.10543e-27	234.58	2	NEDNLQGWNK(1)TMDGK	1.0381	1.594	0.516
Biological Process	GO:0046390	7	ribose phosphate biosynthetic process	1.21	0.108112	Q5ZKE7	2	K	2.23639	Up	UMP-CMP kinase OS=Gallus gallus OX=9031 GN=CMPK PE=2 SV=1	CMPK	1	5.65094e-06	76.255	2	MK(1)PVVVFVLGGPGAGK	0.48671	1.438	0.643
Biological Process	GO:0046390	7	ribose phosphate biosynthetic process	1.21	0.108112	Q5F420	114	K	2.61538	Up	Arachidonate--CoA ligase OS=Gallus gallus OX=9031 GN=ACSL1 PE=2 SV=1	ACSL1	1	0.000383823	90.689	2	K(1)PNQPYEWISYK	-0.5664	1.564	0.598
Biological Process	GO:0019751	6	polyol metabolic process	1.46	0.10908	E1BVD1	90	K	2.35788	Up	Aldo_ket_red domain-containing protein OS=Gallus gallus OX=9031 GN=LOC418170 PE=3 SV=1	LOC418170	1	7.8193e-05	107.6	2	PLVK(1)GACQK(1)TLASLK	0.53223	1.377	0.584
Biological Process	GO:0046390	7	ribose phosphate biosynthetic process	1.21	0.108112	F1NSC1	381	K	1.52986	Up	ATP synthase subunit b OS=Gallus gallus OX=9031 GN=ATP5PB PE=3 SV=3	ATP5PB	1	0.0157958	79.809	2	SYLFDAK(1)R	0.18543	1.204	0.787
Biological Process	GO:0051701	4	interaction with host	1.46	0.10908	P19121	31	K	2.11853	Up	Albumin OS=Gallus gallus OX=9031 GN=ALB PE=1 SV=2	ALB	1	2.70564e-22	203.52	2	DAEHK(1)SEIAHR	1.9396	1.269	0.599
Biological Process	GO:0051701	4	interaction with host	1.46	0.10908	Q5ZHZ0	183	K	1.98375	Up	Spliceosome RNA helicase DDX39B OS=Gallus gallus OX=9031 GN=DDX39B PE=2 SV=1	DDX39B	1	0.0111654	85.813	2	NK(1)SLNLK	0.21856	1.343	0.677
Biological Process	GO:0072522	6	purine-containing compound biosynthetic process	1.21	0.111731	A0A1D5NZY6	44	K	3.80529	Up	Adenosine kinase OS=Gallus gallus OX=9031 GN=ADK PE=3 SV=1	ADK	1	5.14823e-14	229.17	3	YGLKPNDQILAEEK(1)HK	0.91468	1.583	0.416
Biological Process	GO:0072522	6	purine-containing compound biosynthetic process	1.21	0.111731	A0A1D5NZY6	57	K	4.74425	Up	Adenosine kinase OS=Gallus gallus OX=9031 GN=ADK PE=3 SV=1	ADK	1	1.78421e-13	182.52	2	FK(1)VEYHAGGSTQNSVK	0.57827	1.651	0.348
Biological Process	GO:0072522	6	purine-containing compound biosynthetic process	1.21	0.111731	A0A1D5NZY6	54	K	1.83286	Up	Adenosine kinase OS=Gallus gallus OX=9031 GN=ADK PE=3 SV=1	ADK	1	2.01002e-05	114.64	2	ELFEELVK(1)K	0.61088	1.294	0.706
Biological Process	GO:0072522	6	purine-containing compound biosynthetic process	1.21	0.111731	A0A1D5NZY6	148	K	1.66178	Up	Adenosine kinase OS=Gallus gallus OX=9031 GN=ADK PE=3 SV=1	ADK	1	2.32272e-06	107.08	2	EK(1)HLDLEK	-0.47093	1.248	0.751
Biological Process	GO:0072522	6	purine-containing compound biosynthetic process	1.21	0.111731	A0A1D5NZY6	332	K	3.15593	Up	Adenosine kinase OS=Gallus gallus OX=9031 GN=ADK PE=3 SV=1	ADK	1	8.87185e-21	187.1	2	AGHYAASVIIK(1)R	0.47762	1.518	0.481
Biological Process	GO:0072522	6	purine-containing compound biosynthetic process	1.21	0.111731	A0A1D5NYK3	184	K	1.83212	Up	GCDH protein (Fragment) OS=Hirundo rustica OX=43150 GN=Gcdh PE=3 SV=1	Gcdh	1	1.38613e-08	170.85	2	YDK(1)ATK(1)SYR	-0.27865	1.255	0.685
Biological Process	GO:0072522	6	purine-containing compound biosynthetic process	1.21	0.111731	A0A1D5NYK3	181	K	1.83212	Up	GCDH protein (Fragment) OS=Hirundo rustica OX=43150 GN=Gcdh PE=3 SV=1	Gcdh	1	1.38613e-08	170.85	2	YDK(1)ATK(1)SYR	-0.27865	1.255	0.685
Biological Process	GO:0072522	6	purine-containing compound biosynthetic process	1.21	0.111731	A0A1D5P0U8	86	K	1.61406	Up	ATP synthase subunit gamma OS=Gallus gallus OX=9031 GN=ATP5C1 PE=3 SV=1	ATP5C1	1	1.30303e-14	187.1	2	K(1)K(1)HLLIGVSSDR	-1.0059	1.217	0.754
Biological Process	GO:0072522	6	purine-containing compound biosynthetic process	1.21	0.111731	F1NI43	509	K	1.6609	Up	Long-chain-fatty-acid--CoA ligase ACSBG2 OS=Gallus gallus OX=9031 GN=ACSBG2 PE=4 SV=3	ACSBG2	1	8.62164e-10	173.54	3	TLIHK(1)PDADGIGEICFAGR	-0.010895	1.249	0.752
Biological Process	GO:0072522	6	purine-containing compound biosynthetic process	1.21	0.111731	F1NI43	65	K	3.2617	Up	Long-chain-fatty-acid--CoA ligase ACSBG2 OS=Gallus gallus OX=9031 GN=ACSBG2 PE=4 SV=3	ACSBG2	1	5.5802e-09	176.97	2	SQMNK(1)TGLASSSR	0.90612	1.533	0.47
Biological Process	GO:0072522	6	purine-containing compound biosynthetic process	1.21	0.111731	F1NI43	542	K	2.82792	Up	Long-chain-fatty-acid--CoA ligase ACSBG2 OS=Gallus gallus OX=9031 GN=ACSBG2 PE=4 SV=3	ACSBG2	1	3.17718e-05	139.7	2	EAIDK(1)DGWLHSGDLGK	1.4138	1.479	0.523
Biological Process	GO:0072522	6	purine-containing compound biosynthetic process	1.21	0.111731	F1NI43	556	K	2.21348	Up	Long-chain-fatty-acid--CoA ligase ACSBG2 OS=Gallus gallus OX=9031 GN=ACSBG2 PE=4 SV=3	ACSBG2	1	9.03487e-07	143.22	2	CDK(1)DGFIYITGR	-0.43536	1.379	0.623
Biological Process	GO:0072522	6	purine-containing compound biosynthetic process	1.21	0.111731	F1NI43	645	K	3.1214	Up	Long-chain-fatty-acid--CoA ligase ACSBG2 OS=Gallus gallus OX=9031 GN=ACSBG2 PE=4 SV=3	ACSBG2	1	2.95752e-06	119.94	2	ATK(1)VSEIISSK	-0.35996	1.517	0.486
Biological Process	GO:0072522	6	purine-containing compound biosynthetic process	1.21	0.111731	A0A1D5NUN3	82	K	3.00351	Up	Propionate--CoA ligase OS=Gallus gallus OX=9031 GN=ACSS2 PE=3 SV=1	ACSS2	1	9.94304e-05	112.7	2	GAK(1)TNICYNLLDR	0.72354	1.712	0.57
Biological Process	GO:0072522	6	purine-containing compound biosynthetic process	1.21	0.111731	A0A1D5NUN3	540	K	3.51362	Up	Propionate--CoA ligase OS=Gallus gallus OX=9031 GN=ACSS2 PE=3 SV=1	ACSS2	1	0.000225517	79.889	2	DK(1)DGYYWITGR	0.15496	1.806	0.514
Biological Process	GO:0090181	8	regulation of cholesterol metabolic process	1.46	0.10908	P42558	99	K	1.8036	Up	GTP-binding nuclear protein Ran OS=Gallus gallus OX=9031 GN=RAN PE=2 SV=1	RAN	1	8.10642e-10	163.43	2	VTYK(1)NVPNWHR	-0.9642	1.304	0.723
Biological Process	GO:0072522	6	purine-containing compound biosynthetic process	1.21	0.111731	F1NI43	391	K	3.78043	Up	Long-chain-fatty-acid--CoA ligase ACSBG2 OS=Gallus gallus OX=9031 GN=ACSBG2 PE=4 SV=3	ACSBG2	1	0.000624595	105.36	2	SVGAK(1)SSTLR	1.0332	1.584	0.419
Biological Process	GO:0072522	6	purine-containing compound biosynthetic process	1.21	0.111731	A0A1D5P1D0	217	K	2.77778	Up	3'-phosphoadenosine-5'-phosphosulfate synthase OS=Gallus gallus OX=9031 GN=PAPSS2 PE=3 SV=2	PAPSS2	1	9.01485e-05	105.36	2	DVFELFVPK(1)NK	-1.112	1.475	0.531
Biological Process	GO:0072522	6	purine-containing compound biosynthetic process	1.21	0.111731	A0A1D5P1D0	338	K	1.82511	Up	3'-phosphoadenosine-5'-phosphosulfate synthase OS=Gallus gallus OX=9031 GN=PAPSS2 PE=3 SV=2	PAPSS2	1	2.90478e-09	142.71	2	IWGTTCAK(1)HPHVK	-0.13621	1.294	0.709
Biological Process	GO:0072522	6	purine-containing compound biosynthetic process	1.21	0.111731	A0A1D5P1U2	184	K	3.05477	Up	Pyruvate dehydrogenase E1 component subunit beta OS=Gallus gallus OX=9031 GN=PDHB PE=4 SV=2	PDHB	1	0.000376334	112.73	2	VVSPWSSEDAK(1)GLLK	-1.7123	1.506	0.493
Biological Process	GO:0072522	6	purine-containing compound biosynthetic process	1.21	0.111731	A0A1D5PM72	310	K	2.1254	Up	Hydroxysteroid 17-beta dehydrogenase 12 OS=Phasianus colchicus OX=9054 PE=3 SV=1	--	1	0.00299864	123.5	2	GLHAEYK(1)SK	-0.22272	1.339	0.63
Biological Process	GO:0072522	6	purine-containing compound biosynthetic process	1.21	0.111731	A0A1L1RY35	161	K	4.67359	Up	ATP synthase subunit alpha OS=Gallus gallus OX=9031 GN=ATP5A1Z PE=3 SV=2	ATP5A1Z	1	4.16777e-12	103.63	2	VVDALGNPIDGK(1)GPITSK(1)TR	-2.6472	1.575	0.337
Biological Process	GO:0072522	6	purine-containing compound biosynthetic process	1.21	0.111731	A0A1L1RY35	126	K	1.90208	Up	ATP synthase subunit alpha OS=Gallus gallus OX=9031 GN=ATP5A1Z PE=3 SV=2	ATP5A1Z	1	0.0034195	106	2	LIK(1)EGDVVK(1)R	0.028375	1.282	0.674
Biological Process	GO:0072522	6	purine-containing compound biosynthetic process	1.21	0.111731	A0A1L1RY35	488	K	4.27548	Up	ATP synthase subunit alpha OS=Gallus gallus OX=9031 GN=ATP5A1Z PE=3 SV=2	ATP5A1Z	1	0.00446139	73.502	2	LEPSK(1)ITK	1.1239	1.552	0.363
Biological Process	GO:0072522	6	purine-containing compound biosynthetic process	1.21	0.111731	A0A1D5PHA6	56	K	3.7549	Up	GTP:AMP phosphotransferase AK3, mitochondrial OS=Gallus gallus OX=9031 GN=AK3 PE=3 SV=2	AK3	1	1.35531e-19	196.38	2	TEVGILAK(1)SYIDQGR	-0.62791	1.532	0.408
Biological Process	GO:0072522	6	purine-containing compound biosynthetic process	1.21	0.111731	Q5F426	394	K	1.52471	Up	Pyruvate dehydrogenase E1 component subunit alpha OS=Gallus gallus OX=9031 GN=PDHA1 PE=2 SV=1	PDHA1	1	0.000293613	121.31	2	YK(1)SLSHS	0.22499	1.203	0.789
Biological Process	GO:0072522	6	purine-containing compound biosynthetic process	1.21	0.111731	Q5F426	328	K	1.60733	Up	Pyruvate dehydrogenase E1 component subunit alpha OS=Gallus gallus OX=9031 GN=PDHA1 PE=2 SV=1	PDHA1	1	9.8606e-29	225.1	2	SK(1)SDPITLLK(1)DR	0.35955	1.228	0.764
Biological Process	GO:0072522	6	purine-containing compound biosynthetic process	1.21	0.111731	Q5F426	90	K	1.61417	Up	Pyruvate dehydrogenase E1 component subunit alpha OS=Gallus gallus OX=9031 GN=PDHA1 PE=2 SV=1	PDHA1	1	2.40337e-09	181.87	2	RMELK(1)SDQLYK(1)QK	0.35243	1.23	0.762
Biological Process	GO:0072522	6	purine-containing compound biosynthetic process	1.21	0.111731	A0A1D5PC75	385	K	2.80885	Up	FA_desaturase domain-containing protein OS=Gallus gallus OX=9031 GN=SCD PE=3 SV=2	SCD	1	6.85253e-38	252.02	3	VHHK(1)FSETDADPHNAMR	-0.13064	1.396	0.497
Biological Process	GO:0072522	6	purine-containing compound biosynthetic process	1.21	0.111731	A0A1D5PC75	412	K	3.13158	Up	FA_desaturase domain-containing protein OS=Gallus gallus OX=9031 GN=SCD PE=3 SV=2	SCD	1	0.00131314	95.311	2	K(1)HPDVIEK	-0.13534	1.428	0.456
Biological Process	GO:0072522	6	purine-containing compound biosynthetic process	1.21	0.111731	A0A1D5PC75	432	K	2.97474	Up	FA_desaturase domain-containing protein OS=Gallus gallus OX=9031 GN=SCD PE=3 SV=2	SCD	1	0.00143622	112.8	2	ADK(1)VVMFQR	-0.66713	1.413	0.475
Biological Process	GO:0072522	6	purine-containing compound biosynthetic process	1.21	0.111731	A0A1D5P810	166	K	3.85075	Up	ATP synthase peripheral stalk subunit OSCP OS=Gallus gallus OX=9031 GN=ATP5O PE=3 SV=2	ATP5O	1	1.62564e-06	74.733	2	YTPGIVSAFGK(1)IMSAFR	0.85153	1.548	0.402
Biological Process	GO:0072522	6	purine-containing compound biosynthetic process	1.21	0.111731	A0A1D5P810	96	K	1.68385	Up	ATP synthase peripheral stalk subunit OSCP OS=Gallus gallus OX=9031 GN=ATP5O PE=3 SV=2	ATP5O	1	2.24152e-21	200.06	2	QK(1)K(1)LEQVEK(1)ELGR	-0.042813	1.241	0.737
Biological Process	GO:0072522	6	purine-containing compound biosynthetic process	1.21	0.111731	A0A1D5P810	90	K	1.68385	Up	ATP synthase peripheral stalk subunit OSCP OS=Gallus gallus OX=9031 GN=ATP5O PE=3 SV=2	ATP5O	1	2.24152e-21	200.06	2	QK(1)K(1)LEQVEK(1)ELGR	-0.042813	1.241	0.737
Biological Process	GO:0072522	6	purine-containing compound biosynthetic process	1.21	0.111731	A0A1D5P810	109	K	0.636953	Down	ATP synthase peripheral stalk subunit OSCP OS=Gallus gallus OX=9031 GN=ATP5O PE=3 SV=2	ATP5O	1	6.52643e-06	133.07	2	DPK(1)LASIVMNPHTK	1.0643	0.786	1.234
Biological Process	GO:0072522	6	purine-containing compound biosynthetic process	1.21	0.111731	A0A1D5P3J8	163	K	1.74245	Up	Serine hydroxymethyltransferase OS=Gallus gallus OX=9031 GN=SHMT1 PE=3 SV=3	SHMT1	1	0.000264245	94.63	2	VNPK(1)TGYIDYDK	-1.0478	1.211	0.695
Biological Process	GO:0072522	6	purine-containing compound biosynthetic process	1.21	0.111731	A0A1D5P3J8	182	K	3.08482	Up	Serine hydroxymethyltransferase OS=Gallus gallus OX=9031 GN=SHMT1 PE=3 SV=3	SHMT1	1	0.000384658	69.327	3	LFHPK(1)LIIAGVSCYSR	-0.08254	1.382	0.448
Biological Process	GO:0090181	8	regulation of cholesterol metabolic process	1.46	0.10908	P42558	123	K	2.96705	Up	GTP-binding nuclear protein Ran OS=Gallus gallus OX=9031 GN=RAN PE=2 SV=1	RAN	1	3.05099e-06	120.21	3	VCENIPIVLCGNK(1)VDIK	0.17937	1.531	0.516
Biological Process	GO:0051701	4	interaction with host	1.46	0.10908	Q5ZHZ0	191	K	2.77138	Up	Spliceosome RNA helicase DDX39B OS=Gallus gallus OX=9031 GN=DDX39B PE=2 SV=1	DDX39B	1	1.57858e-14	126.48	2	HIK(1)HFILDECDK	2.2328	1.491	0.538
Biological Process	GO:0090181	8	regulation of cholesterol metabolic process	1.46	0.10908	P42558	23	K	3.45119	Up	GTP-binding nuclear protein Ran OS=Gallus gallus OX=9031 GN=RAN PE=2 SV=1	RAN	1	0.021785	65.173	2	LVLVGDGGTGK(1)TTFVK	-0.47704	1.591	0.461
Biological Process	GO:0090181	8	regulation of cholesterol metabolic process	1.46	0.10908	P42558	134	K	3.01373	Up	GTP-binding nuclear protein Ran OS=Gallus gallus OX=9031 GN=RAN PE=2 SV=1	RAN	1	1.95282e-06	146.03	2	AK(1)SIVFHR	0.48217	1.537	0.51
Biological Process	GO:0090181	8	regulation of cholesterol metabolic process	1.46	0.10908	F1NV02	2502	K	2.15799	Up	Apolipoprotein B OS=Gallus gallus OX=9031 GN=APOB PE=4 SV=2	APOB	1	0.000193516	134.2	2	AK(1)VNEHLEDLR	2.5114	1.243	0.576
Biological Process	GO:0090181	8	regulation of cholesterol metabolic process	1.46	0.10908	F1NSS4	173	K	3.42609	Up	Acetyl-CoA C-myristoyltransferase OS=Gallus gallus OX=9031 GN=SCP2 PE=3 SV=3	SCP2	1	1.34902e-19	216.53	2	YGTNPEYFAK(1)IAWK	0.009785	1.576	0.46
Biological Process	GO:0090181	8	regulation of cholesterol metabolic process	1.46	0.10908	F1NSS4	419	K	2.89272	Up	Acetyl-CoA C-myristoyltransferase OS=Gallus gallus OX=9031 GN=SCP2 PE=3 SV=3	SCP2	1	0.000719099	54.261	3	VTAVPLSAAVDGFK(1)SHLVFK	0.012436	1.51	0.522
Biological Process	GO:0090181	8	regulation of cholesterol metabolic process	1.46	0.10908	F1NSS4	132	K	2.71115	Up	Acetyl-CoA C-myristoyltransferase OS=Gallus gallus OX=9031 GN=SCP2 PE=3 SV=3	SCP2	1	3.71441e-05	124.62	2	TNPMDK(1)HLEIMINK	-0.070044	1.483	0.547
Biological Process	GO:0090181	8	regulation of cholesterol metabolic process	1.46	0.10908	F1NSS4	177	K	5.13814	Up	Acetyl-CoA C-myristoyltransferase OS=Gallus gallus OX=9031 GN=SCP2 PE=3 SV=3	SCP2	1	3.48076e-52	238.39	4	IAWK(1)NHSHSTNNPYSQFQK	0.79467	1.711	0.333
Biological Process	GO:0090181	8	regulation of cholesterol metabolic process	1.46	0.10908	E1BZ79	239	K	3.06982	Up	Mevalonate kinase OS=Gallus gallus OX=9031 GN=MVK PE=3 SV=3	MVK	1	0.00146333	98.009	2	ILLTNTK(1)VPR	1.0066	1.495	0.487
Biological Process	GO:0090181	8	regulation of cholesterol metabolic process	1.46	0.10908	E1BTI0	765	K	2.21677	Up	Glycerol-3-phosphate acyltransferase 1, mitochondrial OS=Gallus gallus OX=9031 GN=GPAM PE=3 SV=1	GPAM	1	4.27709e-06	110.9	3	TEK(1)NVAVYAESATYSHVK	0.49516	1.401	0.632
Biological Process	GO:0090181	8	regulation of cholesterol metabolic process	1.46	0.10908	F1NV02	503	K	4.65116	Up	Apolipoprotein B OS=Gallus gallus OX=9031 GN=APOB PE=4 SV=2	APOB	1	0.00505948	113.7	2	ASLK(1)TCIR	0.81218	1.4	0.301
Biological Process	GO:0090181	8	regulation of cholesterol metabolic process	1.46	0.10908	A0A3Q2U9H1	51	K	2.24386	Up	CRAL_TRIO_N domain-containing protein OS=Gallus gallus OX=9031 PE=4 SV=1	--	1	3.71256e-05	101.48	2	SFDLPK(1)SEAMLR	-0.22363	1.371	0.611
Biological Process	GO:0090181	8	regulation of cholesterol metabolic process	1.46	0.10908	A0A1L1RRA5	122	K	1.6606	Up	Superoxide dismutase [Cu-Zn] OS=Gallus gallus OX=9031 GN=SOD1 PE=3 SV=2	SOD1	1	4.16631e-20	224.49	2	TMVVHAK(1)SDDLGR	0.13786	1.277	0.769
Biological Process	GO:0090181	8	regulation of cholesterol metabolic process	1.46	0.10908	A0A1L1RRA5	153	K	1.51605	Up	Superoxide dismutase [Cu-Zn] OS=Gallus gallus OX=9031 GN=SOD1 PE=3 SV=2	SOD1	1	0.00482285	67.464	2	LACGVIGIAK(1)C	-0.30925	1.228	0.81
Biological Process	GO:0090181	8	regulation of cholesterol metabolic process	1.46	0.10908	A0A1D5PC75	385	K	2.80885	Up	FA_desaturase domain-containing protein OS=Gallus gallus OX=9031 GN=SCD PE=3 SV=2	SCD	1	6.85253e-38	252.02	3	VHHK(1)FSETDADPHNAMR	-0.13064	1.396	0.497
Biological Process	GO:0090181	8	regulation of cholesterol metabolic process	1.46	0.10908	A0A1D5PC75	412	K	3.13158	Up	FA_desaturase domain-containing protein OS=Gallus gallus OX=9031 GN=SCD PE=3 SV=2	SCD	1	0.00131314	95.311	2	K(1)HPDVIEK	-0.13534	1.428	0.456
Biological Process	GO:0090181	8	regulation of cholesterol metabolic process	1.46	0.10908	A0A1D5PC75	432	K	2.97474	Up	FA_desaturase domain-containing protein OS=Gallus gallus OX=9031 GN=SCD PE=3 SV=2	SCD	1	0.00143622	112.8	2	ADK(1)VVMFQR	-0.66713	1.413	0.475
Biological Process	GO:0090181	8	regulation of cholesterol metabolic process	1.46	0.10908	A0A1D5P0T9	64	K	3.22907	Up	Fatty acid hydroxylase domain-containing protein OS=Gallus gallus OX=9031 GN=SC5D PE=4 SV=1	SC5D	1	3.2131e-08	156.57	2	K(1)HPQFLENQVQR	0.98773	1.466	0.454
Biological Process	GO:0090181	8	regulation of cholesterol metabolic process	1.46	0.10908	A0A1D5P0T9	255	K	3.16017	Up	Fatty acid hydroxylase domain-containing protein OS=Gallus gallus OX=9031 GN=SC5D PE=4 SV=1	SC5D	1	0.000249393	80.815	2	IGGSYK(1)SPTAFEGK	-0.97369	1.46	0.462
Biological Process	GO:0090181	8	regulation of cholesterol metabolic process	1.46	0.10908	F1NC38	339	K	2.90056	Up	Long-chain specific acyl-CoA dehydrogenase, mitochondrial OS=Gallus gallus OX=9031 GN=ACADL PE=3 SV=1	ACADL	1	7.91267e-07	129.69	2	LAEMK(1)TNICVGR	-0.21402	1.546	0.533
Biological Process	GO:0090181	8	regulation of cholesterol metabolic process	1.46	0.10908	F1NV02	185	K	3.06005	Up	Apolipoprotein B OS=Gallus gallus OX=9031 GN=APOB PE=4 SV=2	APOB	1	0.00341876	99.34	2	CDSEVEFK(1)SR	1.1788	1.325	0.433
Biological Process	GO:0090181	8	regulation of cholesterol metabolic process	1.46	0.10908	F1NV02	1773	K	3.73699	Up	Apolipoprotein B OS=Gallus gallus OX=9031 GN=APOB PE=4 SV=2	APOB	1	2.9375e-14	192.95	3	FHK(1)HVFDLQLQPR	-0.22376	1.364	0.365
Biological Process	GO:0090181	8	regulation of cholesterol metabolic process	1.46	0.10908	F1NV02	132	K	3.11737	Up	Apolipoprotein B OS=Gallus gallus OX=9031 GN=APOB PE=4 SV=2	APOB	1	0.00560581	98.009	2	FSTQDGTK(1)VK	-2.8739	1.328	0.426
Biological Process	GO:0090181	8	regulation of cholesterol metabolic process	1.46	0.10908	R4GMB6	332	K	2.09091	Up	Farnesyl pyrophosphate synthase OS=Gallus gallus OX=9031 GN=FDPS PE=3 SV=2	FDPS	1	6.26845e-31	228.28	3	RLQELIEK(1)HSNR	-0.10671	1.311	0.627
Biological Process	GO:0090181	8	regulation of cholesterol metabolic process	1.46	0.10908	F1P2T2	480	K	6.52632	Up	NADPH--cytochrome P450 reductase OS=Gallus gallus OX=9031 GN=POR PE=3 SV=2	POR	1	2.48427e-12	81.618	3	VHPNSIHICAVTVEYETK(1)TGR	1.8448	1.612	0.247
Biological Process	GO:0090181	8	regulation of cholesterol metabolic process	1.46	0.10908	F1P2T2	266	K	3.28733	Up	NADPH--cytochrome P450 reductase OS=Gallus gallus OX=9031 GN=POR PE=3 SV=2	POR	1	0.00588998	102.57	3	LK(1)SYENQKPPFDAK	1.4477	1.453	0.442
Biological Process	GO:0090181	8	regulation of cholesterol metabolic process	1.46	0.10908	F1P2T2	357	K	1.84187	Up	NADPH--cytochrome P450 reductase OS=Gallus gallus OX=9031 GN=POR PE=3 SV=2	POR	1	1.11991e-06	154.81	2	K(1)HPFPCPTSYR	0.6711	1.258	0.683
Biological Process	GO:0090181	8	regulation of cholesterol metabolic process	1.46	0.10908	F1NV02	1797	K	3.73699	Up	Apolipoprotein B OS=Gallus gallus OX=9031 GN=APOB PE=4 SV=2	APOB	1	2.65507e-05	131.22	2	YTK(1)TEVSNK	0.29152	1.364	0.365
Biological Process	GO:0090181	8	regulation of cholesterol metabolic process	1.46	0.10908	F1NV02	3461	K	4.06785	Up	Apolipoprotein B OS=Gallus gallus OX=9031 GN=APOB PE=4 SV=2	APOB	1	9.9557e-09	172.09	2	VTYDFTTPK(1)HGISAK	0.5682	1.379	0.339
Biological Process	GO:0090181	8	regulation of cholesterol metabolic process	1.46	0.10908	F1NV02	1509	K	3.31111	Up	Apolipoprotein B OS=Gallus gallus OX=9031 GN=APOB PE=4 SV=2	APOB	1	0.00039609	106.93	2	VLEGK(1)SNLR	0.22108	1.341	0.405
Biological Process	GO:0090181	8	regulation of cholesterol metabolic process	1.46	0.10908	F1NV02	109	K	2.4072	Up	Apolipoprotein B OS=Gallus gallus OX=9031 GN=APOB PE=4 SV=2	APOB	1	1.36381e-15	207.12	2	SK(1)NSDDFANAMSK	-2.4675	1.271	0.528
Biological Process	GO:0090181	8	regulation of cholesterol metabolic process	1.46	0.10908	F1NV02	120	K	3.67838	Up	Apolipoprotein B OS=Gallus gallus OX=9031 GN=APOB PE=4 SV=2	APOB	1	2.07345e-37	270.16	2	NSDDFANAMSK(1)HELR	0.41032	1.361	0.37
Biological Process	GO:0090181	8	regulation of cholesterol metabolic process	1.46	0.10908	F1NV02	1419	K	5.06452	Up	Apolipoprotein B OS=Gallus gallus OX=9031 GN=APOB PE=4 SV=2	APOB	1	3.07424e-06	142.51	3	NGFTCAYENHLK(1)HR	2.2055	1.413	0.279
Biological Process	GO:0090181	8	regulation of cholesterol metabolic process	1.46	0.10908	F1NV02	796	K	16.5217	Up	Apolipoprotein B OS=Gallus gallus OX=9031 GN=APOB PE=4 SV=2	APOB	1	7.15013e-09	145.08	2	LLGSVALECIK(1)TLQR	-2.1413	1.52	0.092
Biological Process	GO:0090181	8	regulation of cholesterol metabolic process	1.46	0.10908	F1NV02	2419	K	4.10714	Up	Apolipoprotein B OS=Gallus gallus OX=9031 GN=APOB PE=4 SV=2	APOB	1	1.42694e-37	262.3	2	LK(1)SFDYNQFVDDTNNK	0.071329	1.38	0.336
Biological Process	GO:0090181	8	regulation of cholesterol metabolic process	1.46	0.10908	F1NV02	859	K	3.63102	Up	Apolipoprotein B OS=Gallus gallus OX=9031 GN=APOB PE=4 SV=2	APOB	1	0.000112349	131.54	2	LHQK(1)SMQAELIAK	0.3822	1.358	0.374
Biological Process	GO:0090181	8	regulation of cholesterol metabolic process	1.46	0.10908	F1NV02	1770	K	2.92222	Up	Apolipoprotein B OS=Gallus gallus OX=9031 GN=APOB PE=4 SV=2	APOB	1	9.43192e-10	144.27	2	LDNSFSFDK(1)FHK	1.5932	1.315	0.45
Biological Process	GO:0090181	8	regulation of cholesterol metabolic process	1.46	0.10908	F1NV02	4355	K	3.30049	Up	Apolipoprotein B OS=Gallus gallus OX=9031 GN=APOB PE=4 SV=2	APOB	1	0.000132337	123.42	2	YISQMK(1)NFSQK	0.088797	1.34	0.406
Biological Process	GO:0090181	8	regulation of cholesterol metabolic process	1.46	0.10908	F1NV02	1947	K	3.89489	Up	Apolipoprotein B OS=Gallus gallus OX=9031 GN=APOB PE=4 SV=2	APOB	1	6.12224e-22	191.24	2	GSTSHSFK(1)SMR	-0.27186	1.371	0.352
Biological Process	GO:0090181	8	regulation of cholesterol metabolic process	1.46	0.10908	F1NV02	309	K	6.81221	Up	Apolipoprotein B OS=Gallus gallus OX=9031 GN=APOB PE=4 SV=2	APOB	1	0.00363312	51.454	2	GLALESTDAK(1)FSR	0.24918	1.451	0.213
Biological Process	GO:0090181	8	regulation of cholesterol metabolic process	1.46	0.10908	P42558	37	K	3.86967	Up	GTP-binding nuclear protein Ran OS=Gallus gallus OX=9031 GN=RAN PE=2 SV=1	RAN	1	1.46573e-05	123.5	2	HLTGEFEK(1)K	-0.46714	1.633	0.422
Biological Process	GO:0046390	7	ribose phosphate biosynthetic process	1.21	0.108112	F1NSC1	355	K	1.94222	Up	ATP synthase subunit b OS=Gallus gallus OX=9031 GN=ATP5PB PE=3 SV=3	ATP5PB	1	7.61121e-27	180.11	2	NEAIK(1)ALETAIEEEK(1)K	-0.48842	1.311	0.675
Biological Process	GO:0046390	7	ribose phosphate biosynthetic process	1.21	0.108112	F1NNV2	98	K	2.21269	Up	Arachidonate--CoA ligase OS=Gallus gallus OX=9031 GN=ACSL5 PE=4 SV=1	ACSL5	1	2.7087e-21	192.14	2	K(1)PNQPYQWLTYK	-0.88497	1.29	0.583
Biological Process	GO:0046390	7	ribose phosphate biosynthetic process	1.21	0.108112	F1NNV2	633	K	1.78886	Up	Arachidonate--CoA ligase OS=Gallus gallus OX=9031 GN=ACSL5 PE=4 SV=1	ACSL5	1	0.00497317	65.879	2	AAGLK(1)SFEQVK	-0.50398	1.22	0.682
Biological Process	GO:0065003	6	protein-containing complex assembly	1.1	0.104715	P17153	58	K	2.13688	Up	Annexin A5 OS=Gallus gallus OX=9031 GN=ANXA5 PE=1 SV=2	ANXA5	1	2.29402e-38	244.44	2	QEIASAFK(1)TLFGR	1.1535	1.327	0.621
Biological Process	GO:0065003	6	protein-containing complex assembly	1.1	0.104715	P17153	97	K	1.6053	Up	Annexin A5 OS=Gallus gallus OX=9031 GN=ANXA5 PE=1 SV=2	ANXA5	1	2.55385e-08	127.93	2	IFDAHALK(1)HAIK	0.89149	1.212	0.755
Biological Process	GO:0065003	6	protein-containing complex assembly	1.1	0.104715	P15988	239	K	3.94057	Up	Collagen alpha-2(VI) chain OS=Gallus gallus OX=9031 GN=COL6A2 PE=2 SV=1	COL6A2	1	1.32531e-05	89.382	2	AMK(1)HEAYAECYK	0.57753	1.525	0.387
Biological Process	GO:0065003	6	protein-containing complex assembly	1.1	0.104715	P08636	49	K	2.98235	Up	40S ribosomal protein S17 OS=Gallus gallus OX=9031 GN=RPS17 PE=2 SV=3	RPS17	1	0.000453029	101.45	2	NK(1)IAGYVTHLMK	0.035199	1.521	0.51
Biological Process	GO:0065003	6	protein-containing complex assembly	1.1	0.104715	P08636	59	K	3.20248	Up	40S ribosomal protein S17 OS=Gallus gallus OX=9031 GN=RPS17 PE=2 SV=3	RPS17	1	0.000496422	117.3	2	IAGYVTHLMK(1)R	0.20192	1.55	0.484
Biological Process	GO:0065003	6	protein-containing complex assembly	1.1	0.104715	P08250	249	K	3.17255	Up	Apolipoprotein A-I OS=Gallus gallus OX=9031 GN=APOA1 PE=1 SV=2	APOA1	1	5.98251e-05	151.22	2	LTPYAENLK(1)NR	-0.76326	1.618	0.51
Biological Process	GO:0065003	6	protein-containing complex assembly	1.1	0.104715	P07341	13	K	1.60976	Up	Fructose-bisphosphate aldolase B OS=Gallus gallus OX=9031 GN=ALDOB PE=3 SV=3	ALDOB	1	0.000175227	126.21	2	THQFPALSPEQK(1)K	0.35129	1.254	0.779
Biological Process	GO:0065003	6	protein-containing complex assembly	1.1	0.104715	Z4YJB8	44	K	1.52471	Up	Actin-depolymerizing factor OS=Gallus gallus OX=9031 GN=DSTN PE=3 SV=2	DSTN	1	0.00114683	94.804	2	AVIFCLSPDK(1)K	0.51329	1.203	0.789
Biological Process	GO:0065003	6	protein-containing complex assembly	1.1	0.104715	P07341	101	K	2.28275	Up	Fructose-bisphosphate aldolase B OS=Gallus gallus OX=9031 GN=ALDOB PE=3 SV=3	ALDOB	1	0.00950134	76.572	2	EK(1)GMVVGIK	0.53457	1.429	0.626
Biological Process	GO:0065003	6	protein-containing complex assembly	1.1	0.104715	P02542	291	K	2.59552	Up	Desmin OS=Gallus gallus OX=9031 GN=DES PE=1 SV=2	DES	1	5.48296e-05	92.445	2	SK(1)VSDLTQAANK	-0.40375	1.508	0.581
Biological Process	GO:0065003	6	protein-containing complex assembly	1.1	0.104715	P02112	83	K	1.71388	Up	Hemoglobin subunit beta OS=Gallus gallus OX=9031 GN=HBB PE=1 SV=2	HBB	1	9.16658e-65	362.79	3	NLDNIK(1)NTFSQLSELHCDK	2.9063	1.21	0.706
Biological Process	GO:0065003	6	protein-containing complex assembly	1.1	0.104715	P02112	77	K	6.837	Up	Hemoglobin subunit beta OS=Gallus gallus OX=9031 GN=HBB PE=1 SV=2	HBB	1	9.41405e-50	289.44	2	VLTSFGDAVK(1)NLDNIK	1.6598	1.552	0.227
Biological Process	GO:0065003	6	protein-containing complex assembly	1.1	0.104715	P01994	12	K	2.34281	Up	Hemoglobin subunit alpha-A OS=Gallus gallus OX=9031 GN=HBAA PE=1 SV=2	HBAA	1	0.00021445	150.17	2	VLSAADK(1)NNVK(1)GIFTK	-0.13114	1.319	0.563
Biological Process	GO:0065003	6	protein-containing complex assembly	1.1	0.104715	P01994	57	K	3.71979	Up	Hemoglobin subunit alpha-A OS=Gallus gallus OX=9031 GN=HBAA PE=1 SV=2	HBAA	1	2.93812e-51	285.94	4	TYFPHFDLSHGSAQIK(1)GHGK(1)K	1.087	1.447	0.389
Biological Process	GO:0065003	6	protein-containing complex assembly	1.1	0.104715	P01994	41	K	3.65063	Up	Hemoglobin subunit alpha-A OS=Gallus gallus OX=9031 GN=HBAA PE=1 SV=2	HBAA	1	3.01255e-28	193.23	3	MFTTYPPTK(1)TYFPHFDLSHGSAQIK	0.36027	1.442	0.395
Biological Process	GO:0065003	6	protein-containing complex assembly	1.1	0.104715	P01994	17	K	2.35472	Up	Hemoglobin subunit alpha-A OS=Gallus gallus OX=9031 GN=HBAA PE=1 SV=2	HBAA	1	2.73655e-23	234.91	3	GIFTK(1)IAGHAEEYGAETLER	1.0666	1.321	0.561
Biological Process	GO:0065003	6	protein-containing complex assembly	1.1	0.104715	P07341	317	K	4.50263	Up	Fructose-bisphosphate aldolase B OS=Gallus gallus OX=9031 GN=ALDOB PE=3 SV=3	ALDOB	1	1.17113e-37	233.43	2	ALQASALAAWLGK(1)SENK	-0.84725	1.711	0.38
Biological Process	GO:0065003	6	protein-containing complex assembly	1.1	0.104715	Z4YJB8	30	K	1.66622	Up	Actin-depolymerizing factor OS=Gallus gallus OX=9031 GN=DSTN PE=3 SV=2	DSTN	1	0.0066248	74.269	2	CSTPEEVK(1)K	2.2453	1.243	0.746
Biological Process	GO:0065003	6	protein-containing complex assembly	1.1	0.104715	Z4YJB8	132	K	2.2	Up	Actin-depolymerizing factor OS=Gallus gallus OX=9031 GN=DSTN PE=3 SV=2	DSTN	1	1.35051e-49	334.24	3	FQGIK(1)HECQANGPEDLNR	-0.211	1.364	0.62
Biological Process	GO:0065003	6	protein-containing complex assembly	1.1	0.104715	Z4YJB8	19	K	2.35533	Up	Actin-depolymerizing factor OS=Gallus gallus OX=9031 GN=DSTN PE=3 SV=2	DSTN	1	0.00415612	70.67	2	IFYDMK(1)VR	0.93279	1.392	0.591
Biological Process	GO:0065003	6	protein-containing complex assembly	1.1	0.104715	Q08200	77	K	1.97598	Up	60S ribosomal protein L10 (Fragment) OS=Gallus gallus OX=9031 GN=RPL10 PE=2 SV=1	RPL10	1	1.00545e-06	132.39	2	SCGK(1)DGFHIR	1.9937	1.316	0.666
Biological Process	GO:0065003	6	protein-containing complex assembly	1.1	0.104715	Q02960	86	K	2.71563	Up	Macrophage migration inhibitory factor OS=Gallus gallus OX=9031 GN=MIF PE=3 SV=3	MIF	1	1.52662e-06	184.65	3	LLCDMIAK(1)HLHVSADR	1.9033	1.442	0.531
Biological Process	GO:0065003	6	protein-containing complex assembly	1.1	0.104715	Q02960	78	K	1.65374	Up	Macrophage migration inhibitory factor OS=Gallus gallus OX=9031 GN=MIF PE=3 SV=3	MIF	1	3.80198e-21	177.47	2	TYTK(1)LLCDMIAK	1.2903	1.237	0.748
Biological Process	GO:0065003	6	protein-containing complex assembly	1.1	0.104715	Q02960	74	K	2.21104	Up	Macrophage migration inhibitory factor OS=Gallus gallus OX=9031 GN=MIF PE=3 SV=3	MIF	1	2.99819e-15	207.6	2	IGGQQNK(1)TYTK	0.21743	1.362	0.616
Biological Process	GO:0065003	6	protein-containing complex assembly	1.1	0.104715	P84169	105	K	2.09133	Up	26S proteasome non-ATPase regulatory subunit 13 OS=Gallus gallus OX=9031 GN=PSMD13 PE=1 SV=1	PSMD13	1	5.89732e-05	79.889	2	VK(1)SSDEAVILCK	-0.12381	1.351	0.646
Biological Process	GO:0065003	6	protein-containing complex assembly	1.1	0.104715	P79781	6	K	2.61844	Up	Ubiquitin-40S ribosomal protein S27a OS=Gallus gallus OX=9031 GN=RPS27A PE=1 SV=3	RPS27A	1	3.58385e-15	171.34	2	MQIFVK(1)TLTGK	0.59446	1.448	0.553
Biological Process	GO:0065003	6	protein-containing complex assembly	1.1	0.104715	P67869	147	K	2.01783	Up	Casein kinase II subunit beta OS=Gallus gallus OX=9031 GN=CSNK2B PE=2 SV=1	CSNK2B	1	2.84489e-06	90.142	2	CMDVYTPK(1)SSR	-0.0514	1.358	0.673
Biological Process	GO:0065003	6	protein-containing complex assembly	1.1	0.104715	P62846	77	K	5.01416	Up	40S ribosomal protein S15 OS=Gallus gallus OX=9031 GN=RPS15 PE=2 SV=2	RPS15	1	2.14812e-07	169.05	3	EAPPMEKPEVVK(1)THLR	-0.083552	1.77	0.353
Biological Process	GO:0065003	6	protein-containing complex assembly	1.1	0.104715	P28497	268	K	3.14316	Up	F-actin-capping protein subunit alpha-2 OS=Gallus gallus OX=9031 GN=CAPZA2 PE=1 SV=1	CAPZA2	1	0.00899599	94.806	2	TK(1)IDWNK	1.4077	1.493	0.475
Biological Process	GO:0065003	6	protein-containing complex assembly	1.1	0.104715	P28497	91	K	2.9165	Up	F-actin-capping protein subunit alpha-2 OS=Gallus gallus OX=9031 GN=CAPZA2 PE=1 SV=1	CAPZA2	1	0.030081	51.43	2	FLDPK(1)NK	1.3042	1.467	0.503
Biological Process	GO:0065003	6	protein-containing complex assembly	1.1	0.104715	P22451	220	K	1.52725	Up	60S ribosomal protein L5 OS=Gallus gallus OX=9031 GN=RPL5 PE=2 SV=2	RPL5	1	1.84872e-09	130.79	2	YLMEEDEDAYK(1)K	2.9223	1.205	0.789
Biological Process	GO:0065003	6	protein-containing complex assembly	1.1	0.104715	P22451	158	K	2.62591	Up	60S ribosomal protein L5 OS=Gallus gallus OX=9031 GN=RPL5 PE=2 SV=2	RPL5	1	1.93717e-05	132.44	2	TTTGNK(1)VFGALK	-0.98542	1.439	0.548
Biological Process	GO:0065003	6	protein-containing complex assembly	1.1	0.104715	P22451	241	K	2.74528	Up	60S ribosomal protein L5 OS=Gallus gallus OX=9031 GN=RPL5 PE=2 SV=2	RPL5	1	0.00128205	70.195	2	NNITPDGMEEMYK(1)K	2.104	1.455	0.53
Biological Process	GO:0065003	6	protein-containing complex assembly	1.1	0.104715	P22451	197	K	3.48643	Up	60S ribosomal protein L5 OS=Gallus gallus OX=9031 GN=RPL5 PE=2 SV=2	RPL5	1	1.8803e-13	157.74	2	K(1)HIMGQNVADYMR	2.4019	1.541	0.442
Biological Process	GO:0065003	6	protein-containing complex assembly	1.1	0.104715	P22451	27	K	3.67689	Up	60S ribosomal protein L5 OS=Gallus gallus OX=9031 GN=RPL5 PE=2 SV=2	RPL5	1	0.00208748	100.84	2	EGK(1)TDYYAR	1.7746	1.559	0.424
Biological Process	GO:0065003	6	protein-containing complex assembly	1.1	0.104715	P18940	559	K	2.16238	Up	NADH-ubiquinone oxidoreductase chain 5 OS=Gallus gallus OX=9031 GN=MT-ND5 PE=3 SV=1	MT-ND5	1	1.42269e-08	108.2	2	IASHLIDMAWYK(1)K	-0.86258	1.345	0.622
Biological Process	GO:0065003	6	protein-containing complex assembly	1.1	0.104715	Z4YJB8	92	K	5.48355	Up	Actin-depolymerizing factor OS=Gallus gallus OX=9031 GN=DSTN PE=3 SV=2	DSTN	1	0.000497899	93.162	2	YALYDASFETK(1)ESK	1.4522	1.667	0.304
Biological Process	GO:0065003	6	protein-containing complex assembly	1.1	0.104715	Q6LC82	166	K	2.70872	Up	GTPase cRac1A OS=Gallus gallus OX=9031 GN=cRac1A PE=2 SV=1	cRac1A	1	0.000597981	86.243	2	GLK(1)TVFDEAIR	-0.85152	1.46	0.539
Biological Process	GO:0065003	6	protein-containing complex assembly	1.1	0.104715	Q08200	8	K	2.37543	Up	60S ribosomal protein L10 (Fragment) OS=Gallus gallus OX=9031 GN=RPL10 PE=2 SV=1	RPL10	0.99989	0.00608991	102.46	2	YCK(1)NKPYPK	1.2362	1.392	0.586
Biological Process	GO:0065003	6	protein-containing complex assembly	1.1	0.104715	O57535	57	K	2.19635	Up	Nucleoside diphosphate kinase OS=Gallus gallus OX=9031 PE=2 SV=1	--	1	5.92685e-07	119.52	3	QHYIDLK(1)DRPFYPGLVK	-0.43358	1.443	0.657
Biological Process	GO:0065003	6	protein-containing complex assembly	1.1	0.104715	O57535	32	K	3	Up	Nucleoside diphosphate kinase OS=Gallus gallus OX=9031 PE=2 SV=1	--	1	0.00376802	89.123	2	FEQK(1)GFR	-0.38858	1.602	0.534
Biological Process	GO:0065003	6	protein-containing complex assembly	1.1	0.104715	F1NV02	309	K	6.81221	Up	Apolipoprotein B OS=Gallus gallus OX=9031 GN=APOB PE=4 SV=2	APOB	1	0.00363312	51.454	2	GLALESTDAK(1)FSR	0.24918	1.451	0.213
Biological Process	GO:0065003	6	protein-containing complex assembly	1.1	0.104715	F1NV02	132	K	3.11737	Up	Apolipoprotein B OS=Gallus gallus OX=9031 GN=APOB PE=4 SV=2	APOB	1	0.00560581	98.009	2	FSTQDGTK(1)VK	-2.8739	1.328	0.426
Biological Process	GO:0065003	6	protein-containing complex assembly	1.1	0.104715	F1NV02	1773	K	3.73699	Up	Apolipoprotein B OS=Gallus gallus OX=9031 GN=APOB PE=4 SV=2	APOB	1	2.9375e-14	192.95	3	FHK(1)HVFDLQLQPR	-0.22376	1.364	0.365
Biological Process	GO:0065003	6	protein-containing complex assembly	1.1	0.104715	F1NV02	185	K	3.06005	Up	Apolipoprotein B OS=Gallus gallus OX=9031 GN=APOB PE=4 SV=2	APOB	1	0.00341876	99.34	2	CDSEVEFK(1)SR	1.1788	1.325	0.433
Biological Process	GO:0065003	6	protein-containing complex assembly	1.1	0.104715	F1NV02	503	K	4.65116	Up	Apolipoprotein B OS=Gallus gallus OX=9031 GN=APOB PE=4 SV=2	APOB	1	0.00505948	113.7	2	ASLK(1)TCIR	0.81218	1.4	0.301
Biological Process	GO:0065003	6	protein-containing complex assembly	1.1	0.104715	F1NV02	2502	K	2.15799	Up	Apolipoprotein B OS=Gallus gallus OX=9031 GN=APOB PE=4 SV=2	APOB	1	0.000193516	134.2	2	AK(1)VNEHLEDLR	2.5114	1.243	0.576
Biological Process	GO:0065003	6	protein-containing complex assembly	1.1	0.104715	F1NUY0	202	K	1.53676	Up	Protein arginine methyltransferase NDUFAF7 OS=Gallus gallus OX=9031 GN=NDUFAF7 PE=3 SV=5	NDUFAF7	1	3.13477e-20	166.65	2	GISK(1)TGIPIYWYR	-0.44496	1.317	0.857
Biological Process	GO:0065003	6	protein-containing complex assembly	1.1	0.104715	F1NV02	1947	K	3.89489	Up	Apolipoprotein B OS=Gallus gallus OX=9031 GN=APOB PE=4 SV=2	APOB	1	6.12224e-22	191.24	2	GSTSHSFK(1)SMR	-0.27186	1.371	0.352
Biological Process	GO:0065003	6	protein-containing complex assembly	1.1	0.104715	Q02020	399	K	4.40881	Up	Fibrinogen beta chain (Fragment) OS=Gallus gallus OX=9031 GN=FGB PE=1 SV=1	FGB	1	0.000212833	110.52	2	QCSK(1)EDGGGWWYNR	1.1375	1.402	0.318
Biological Process	GO:0065003	6	protein-containing complex assembly	1.1	0.104715	Q02020	282	K	3.6383	Up	Fibrinogen beta chain (Fragment) OS=Gallus gallus OX=9031 GN=FGB PE=1 SV=1	FGB	1	6.83464e-07	150.53	2	GFGNIAK(1)SGGK	0.020351	1.368	0.376
Biological Process	GO:0065003	6	protein-containing complex assembly	1.1	0.104715	F1NU16	53	K	2.38111	Up	Splicing factor 3a subunit 1 OS=Phasianus colchicus OX=9054 PE=4 SV=1	--	1	0.000420901	65.879	2	NIVDK(1)TASFVAR	-1.9739	1.412	0.593
Biological Process	GO:0065003	6	protein-containing complex assembly	1.1	0.104715	F1NT14	3	K	2.28399	Up	Glutathione transferase OS=Gallus gallus OX=9031 GN=MGST1 PE=3 SV=2	MGST1	1	7.38899e-14	206.03	2	AK(1)STQLIDNEVFR	-1.7266	1.327	0.581
Biological Process	GO:0065003	6	protein-containing complex assembly	1.1	0.104715	F1NSQ1	63	K	3.75186	Up	Aminoacyl tRNA synthase complex-interacting multifunctional protein 2 OS=Gallus gallus OX=9031 GN=AIMP2 PE=4 SV=3	AIMP2	1	0.000212416	91.032	2	LYELK(1)SAVDGLSK	-1.9356	1.512	0.403
Biological Process	GO:0065003	6	protein-containing complex assembly	1.1	0.104715	F1NQR2	30	K	2.86154	Up	Na(+)/H(+) exchange regulatory cofactor NHE-RF OS=Gallus gallus OX=9031 GN=SLC9A3R2 PE=4 SV=4	SLC9A3R2	1	0.00464131	89.123	2	GK(1)SGQFIR	-0.1305	1.488	0.52
Biological Process	GO:0065003	6	protein-containing complex assembly	1.1	0.104715	P14791	199	K	2.38474	Up	Heme oxygenase 1 OS=Gallus gallus OX=9031 GN=HMOX1 PE=1 SV=2	HMOX1	1	0.000500152	119.55	2	MNALEMDHATK(1)K	0.35974	1.438	0.603
Biological Process	GO:0065003	6	protein-containing complex assembly	1.1	0.104715	P14791	127	K	2.32953	Up	Heme oxygenase 1 OS=Gallus gallus OX=9031 GN=HMOX1 PE=1 SV=2	HMOX1	1	1.31076e-05	126.21	2	K(1)HPELLVAHAYTR	0.94246	1.428	0.613
Biological Process	GO:0065003	6	protein-containing complex assembly	1.1	0.104715	Q02020	307	K	3.35484	Up	Fibrinogen beta chain (Fragment) OS=Gallus gallus OX=9031 GN=FGB PE=1 SV=1	FGB	1	8.69e-07	139.78	2	ISQLTK(1)IGPTK	-0.47614	1.352	0.403
Biological Process	GO:0065003	6	protein-containing complex assembly	1.1	0.104715	F1NV02	4355	K	3.30049	Up	Apolipoprotein B OS=Gallus gallus OX=9031 GN=APOB PE=4 SV=2	APOB	1	0.000132337	123.42	2	YISQMK(1)NFSQK	0.088797	1.34	0.406
Biological Process	GO:0065003	6	protein-containing complex assembly	1.1	0.104715	F1NV02	1770	K	2.92222	Up	Apolipoprotein B OS=Gallus gallus OX=9031 GN=APOB PE=4 SV=2	APOB	1	9.43192e-10	144.27	2	LDNSFSFDK(1)FHK	1.5932	1.315	0.45
Biological Process	GO:0065003	6	protein-containing complex assembly	1.1	0.104715	F1NV02	859	K	3.63102	Up	Apolipoprotein B OS=Gallus gallus OX=9031 GN=APOB PE=4 SV=2	APOB	1	0.000112349	131.54	2	LHQK(1)SMQAELIAK	0.3822	1.358	0.374
Biological Process	GO:0065003	6	protein-containing complex assembly	1.1	0.104715	F1P5V9	238	K	2.58541	Up	alpha-parvin isoform X3 OS=Aythya fuligula OX=219594 GN=PARVA PE=3 SV=1	PARVA	1	9.89625e-07	106.35	2	TLITFVNK(1)HLNK	0.69695	1.453	0.562
Biological Process	GO:0065003	6	protein-containing complex assembly	1.1	0.104715	P28173	65	K	2.09091	Up	Amidophosphoribosyltransferase OS=Gallus gallus OX=9031 GN=PPAT PE=2 SV=1	PPAT	1	0.000120086	91.993	3	VHK(1)GMGLINHVFNADSLK	3.015	1.242	0.594
Biological Process	GO:0065003	6	protein-containing complex assembly	1.1	0.104715	P28173	174	K	5.76892	Up	Amidophosphoribosyltransferase OS=Gallus gallus OX=9031 GN=PPAT PE=2 SV=1	PPAT	1	1.59764e-11	125.14	3	IK(1)NLMNETPTSYSLLIMHK	-0.41132	1.448	0.251
Biological Process	GO:0065003	6	protein-containing complex assembly	1.1	0.104715	Q90592	502	K	8.77487	Up	Solute carrier family 2, facilitated glucose transporter member 2 OS=Gallus gallus OX=9031 GN=SLC2A2 PE=2 SV=1	SLC2A2	1	4.84663e-05	101.48	2	GK(1)SFEEIAAAFR	1.345	1.676	0.191
Biological Process	GO:0065003	6	protein-containing complex assembly	1.1	0.104715	F1P353	94	K	4.92219	Up	Ribosome assembly factor mrt4 OS=Gallus gallus OX=9031 GN=MRTO4 PE=3 SV=3	MRTO4	1	8.1381e-05	138.23	3	ENLHQVSK(1)HLR	1.1752	1.708	0.347
Biological Process	GO:0065003	6	protein-containing complex assembly	1.1	0.104715	F1NYU4	66	K	1.73867	Up	Glutathione peroxidase OS=Gallus gallus OX=9031 GN=GPX4 PE=3 SV=3	GPX4	1	0.0147993	88.35	2	YAEK(1)GLR	-1.3857	1.304	0.75
Biological Process	GO:0065003	6	protein-containing complex assembly	1.1	0.104715	F1NYJ6	336	K	0.603122	Down	ANAPC4_WD40 domain-containing protein OS=Gallus gallus OX=9031 GN=GEMIN5 PE=4 SV=4	GEMIN5	1	0.000146182	119.94	2	IVFNLCPLK(1)HQDK	-1.5145	0.734	1.217
Biological Process	GO:0065003	6	protein-containing complex assembly	1.1	0.104715	F1NX57	176	K	1.6045	Up	Glyoxylate and hydroxypyruvate reductase OS=Phasianus colchicus OX=9054 PE=3 SV=1	--	1	8.0683e-06	168.43	2	LKPFGVK(1)NFLYTGSR	-0.40402	1.213	0.756
Biological Process	GO:0065003	6	protein-containing complex assembly	1.1	0.104715	F1NW43	88	K	3.23673	Up	Pyruvate kinase OS=Gallus gallus OX=9031 GN=PKLR PE=3 SV=2	PKLR	1	5.6102e-11	162	4	LNFSHGTHEYHEGTIK(1)NVR	0.092218	1.586	0.49
Biological Process	GO:0065003	6	protein-containing complex assembly	1.1	0.104715	F1NV02	1797	K	3.73699	Up	Apolipoprotein B OS=Gallus gallus OX=9031 GN=APOB PE=4 SV=2	APOB	1	2.65507e-05	131.22	2	YTK(1)TEVSNK	0.29152	1.364	0.365
Biological Process	GO:0065003	6	protein-containing complex assembly	1.1	0.104715	F1NV02	3461	K	4.06785	Up	Apolipoprotein B OS=Gallus gallus OX=9031 GN=APOB PE=4 SV=2	APOB	1	9.9557e-09	172.09	2	VTYDFTTPK(1)HGISAK	0.5682	1.379	0.339
Biological Process	GO:0065003	6	protein-containing complex assembly	1.1	0.104715	F1NV02	1509	K	3.31111	Up	Apolipoprotein B OS=Gallus gallus OX=9031 GN=APOB PE=4 SV=2	APOB	1	0.00039609	106.93	2	VLEGK(1)SNLR	0.22108	1.341	0.405
Biological Process	GO:0065003	6	protein-containing complex assembly	1.1	0.104715	F1NV02	109	K	2.4072	Up	Apolipoprotein B OS=Gallus gallus OX=9031 GN=APOB PE=4 SV=2	APOB	1	1.36381e-15	207.12	2	SK(1)NSDDFANAMSK	-2.4675	1.271	0.528
Biological Process	GO:0065003	6	protein-containing complex assembly	1.1	0.104715	F1NV02	120	K	3.67838	Up	Apolipoprotein B OS=Gallus gallus OX=9031 GN=APOB PE=4 SV=2	APOB	1	2.07345e-37	270.16	2	NSDDFANAMSK(1)HELR	0.41032	1.361	0.37
Biological Process	GO:0065003	6	protein-containing complex assembly	1.1	0.104715	F1NV02	1419	K	5.06452	Up	Apolipoprotein B OS=Gallus gallus OX=9031 GN=APOB PE=4 SV=2	APOB	1	3.07424e-06	142.51	3	NGFTCAYENHLK(1)HR	2.2055	1.413	0.279
Biological Process	GO:0065003	6	protein-containing complex assembly	1.1	0.104715	F1NV02	796	K	16.5217	Up	Apolipoprotein B OS=Gallus gallus OX=9031 GN=APOB PE=4 SV=2	APOB	1	7.15013e-09	145.08	2	LLGSVALECIK(1)TLQR	-2.1413	1.52	0.092
Biological Process	GO:0065003	6	protein-containing complex assembly	1.1	0.104715	F1NV02	2419	K	4.10714	Up	Apolipoprotein B OS=Gallus gallus OX=9031 GN=APOB PE=4 SV=2	APOB	1	1.42694e-37	262.3	2	LK(1)SFDYNQFVDDTNNK	0.071329	1.38	0.336
Biological Process	GO:0065003	6	protein-containing complex assembly	1.1	0.104715	O57535	27	K	2.8068	Up	Nucleoside diphosphate kinase OS=Gallus gallus OX=9031 PE=2 SV=1	--	1	0.0136166	94.806	2	GLVGEIIK(1)R	0.70431	1.569	0.559
Biological Process	GO:0065003	6	protein-containing complex assembly	1.1	0.104715	Q08200	73	K	2.93812	Up	60S ribosomal protein L10 (Fragment) OS=Gallus gallus OX=9031 GN=RPL10 PE=2 SV=1	RPL10	1	0.0115757	82.716	2	YMVK(1)SCGK	-0.34898	1.472	0.501
Biological Process	GO:0065003	6	protein-containing complex assembly	1.1	0.104715	Q5F387	264	K	4.05263	Up	Matrin-type domain-containing protein OS=Gallus gallus OX=9031 GN=SF3A3 PE=2 SV=1	SF3A3	1	2.73755e-06	123.42	2	LK(1)SALLALGLK	0.94758	1.617	0.399
Biological Process	GO:0065003	6	protein-containing complex assembly	1.1	0.104715	Q5F424	473	K	3.37716	Up	CCT-beta OS=Gallus gallus OX=9031 GN=CCT2 PE=2 SV=1	CCT2	1	2.50872e-14	144.09	2	AAHSEGK(1)TTYGLDMK	0.71086	1.567	0.464
Biological Process	GO:0046390	7	ribose phosphate biosynthetic process	1.21	0.108112	A0A1D5PM72	191	K	2	Up	Hydroxysteroid 17-beta dehydrogenase 12 OS=Phasianus colchicus OX=9054 PE=3 SV=1	--	1	4.72346e-05	114.93	2	VETK(1)VIVADFGER	0.61832	1.314	0.657
Biological Process	GO:0046390	7	ribose phosphate biosynthetic process	1.21	0.108112	A0A1D5PM72	310	K	2.1254	Up	Hydroxysteroid 17-beta dehydrogenase 12 OS=Phasianus colchicus OX=9054 PE=3 SV=1	--	1	0.00299864	123.5	2	GLHAEYK(1)SK	-0.22272	1.339	0.63
Biological Process	GO:0046390	7	ribose phosphate biosynthetic process	1.21	0.108112	A0A1L1RY35	161	K	4.67359	Up	ATP synthase subunit alpha OS=Gallus gallus OX=9031 GN=ATP5A1Z PE=3 SV=2	ATP5A1Z	1	4.16777e-12	103.63	2	VVDALGNPIDGK(1)GPITSK(1)TR	-2.6472	1.575	0.337
Biological Process	GO:0046390	7	ribose phosphate biosynthetic process	1.21	0.108112	A0A1L1RY35	126	K	1.90208	Up	ATP synthase subunit alpha OS=Gallus gallus OX=9031 GN=ATP5A1Z PE=3 SV=2	ATP5A1Z	1	0.0034195	106	2	LIK(1)EGDVVK(1)R	0.028375	1.282	0.674
Biological Process	GO:0046390	7	ribose phosphate biosynthetic process	1.21	0.108112	A0A1L1RY35	488	K	4.27548	Up	ATP synthase subunit alpha OS=Gallus gallus OX=9031 GN=ATP5A1Z PE=3 SV=2	ATP5A1Z	1	0.00446139	73.502	2	LEPSK(1)ITK	1.1239	1.552	0.363
Biological Process	GO:0046390	7	ribose phosphate biosynthetic process	1.21	0.108112	A0A1D5PHA6	56	K	3.7549	Up	GTP:AMP phosphotransferase AK3, mitochondrial OS=Gallus gallus OX=9031 GN=AK3 PE=3 SV=2	AK3	1	1.35531e-19	196.38	2	TEVGILAK(1)SYIDQGR	-0.62791	1.532	0.408
Biological Process	GO:0046390	7	ribose phosphate biosynthetic process	1.21	0.108112	Q5F426	394	K	1.52471	Up	Pyruvate dehydrogenase E1 component subunit alpha OS=Gallus gallus OX=9031 GN=PDHA1 PE=2 SV=1	PDHA1	1	0.000293613	121.31	2	YK(1)SLSHS	0.22499	1.203	0.789
Biological Process	GO:0046390	7	ribose phosphate biosynthetic process	1.21	0.108112	A0A1D5PRY0	17	K	4.34913	Up	Guanylate kinase OS=Gallus gallus OX=9031 GN=GUK1 PE=3 SV=1	GUK1	1	1.24737e-07	115.79	2	PVVLSGPSGAGK(1)STLIK	0.61421	1.744	0.401
Biological Process	GO:0046390	7	ribose phosphate biosynthetic process	1.21	0.108112	Q5F426	328	K	1.60733	Up	Pyruvate dehydrogenase E1 component subunit alpha OS=Gallus gallus OX=9031 GN=PDHA1 PE=2 SV=1	PDHA1	1	9.8606e-29	225.1	2	SK(1)SDPITLLK(1)DR	0.35955	1.228	0.764
Biological Process	GO:0046390	7	ribose phosphate biosynthetic process	1.21	0.108112	A0A1D5PC75	385	K	2.80885	Up	FA_desaturase domain-containing protein OS=Gallus gallus OX=9031 GN=SCD PE=3 SV=2	SCD	1	6.85253e-38	252.02	3	VHHK(1)FSETDADPHNAMR	-0.13064	1.396	0.497
Biological Process	GO:0046390	7	ribose phosphate biosynthetic process	1.21	0.108112	A0A1D5PC75	412	K	3.13158	Up	FA_desaturase domain-containing protein OS=Gallus gallus OX=9031 GN=SCD PE=3 SV=2	SCD	1	0.00131314	95.311	2	K(1)HPDVIEK	-0.13534	1.428	0.456
Biological Process	GO:0046390	7	ribose phosphate biosynthetic process	1.21	0.108112	A0A1D5PC75	432	K	2.97474	Up	FA_desaturase domain-containing protein OS=Gallus gallus OX=9031 GN=SCD PE=3 SV=2	SCD	1	0.00143622	112.8	2	ADK(1)VVMFQR	-0.66713	1.413	0.475
Biological Process	GO:0046390	7	ribose phosphate biosynthetic process	1.21	0.108112	A0A1D5P810	166	K	3.85075	Up	ATP synthase peripheral stalk subunit OSCP OS=Gallus gallus OX=9031 GN=ATP5O PE=3 SV=2	ATP5O	1	1.62564e-06	74.733	2	YTPGIVSAFGK(1)IMSAFR	0.85153	1.548	0.402
Biological Process	GO:0046390	7	ribose phosphate biosynthetic process	1.21	0.108112	A0A1D5P810	96	K	1.68385	Up	ATP synthase peripheral stalk subunit OSCP OS=Gallus gallus OX=9031 GN=ATP5O PE=3 SV=2	ATP5O	1	2.24152e-21	200.06	2	QK(1)K(1)LEQVEK(1)ELGR	-0.042813	1.241	0.737
Biological Process	GO:0046390	7	ribose phosphate biosynthetic process	1.21	0.108112	A0A1D5P810	90	K	1.68385	Up	ATP synthase peripheral stalk subunit OSCP OS=Gallus gallus OX=9031 GN=ATP5O PE=3 SV=2	ATP5O	1	2.24152e-21	200.06	2	QK(1)K(1)LEQVEK(1)ELGR	-0.042813	1.241	0.737
Biological Process	GO:0046390	7	ribose phosphate biosynthetic process	1.21	0.108112	A0A1D5P810	109	K	0.636953	Down	ATP synthase peripheral stalk subunit OSCP OS=Gallus gallus OX=9031 GN=ATP5O PE=3 SV=2	ATP5O	1	6.52643e-06	133.07	2	DPK(1)LASIVMNPHTK	1.0643	0.786	1.234
Biological Process	GO:0046390	7	ribose phosphate biosynthetic process	1.21	0.108112	Q5F426	90	K	1.61417	Up	Pyruvate dehydrogenase E1 component subunit alpha OS=Gallus gallus OX=9031 GN=PDHA1 PE=2 SV=1	PDHA1	1	2.40337e-09	181.87	2	RMELK(1)SDQLYK(1)QK	0.35243	1.23	0.762
Biological Process	GO:0046390	7	ribose phosphate biosynthetic process	1.21	0.108112	Q5ZIF4	623	K	5.36218	Up	EF-hand domain-containing protein OS=Gallus gallus OX=9031 GN=SLC25A13 PE=2 SV=1	SLC25A13	1	3.1622e-14	123.14	3	WFYVDFGGVKPVGSEPVPK(1)SR	0.79613	1.673	0.312
Biological Process	GO:0046390	7	ribose phosphate biosynthetic process	1.21	0.108112	A0A1D5PUI6	118	K	0.465926	Down	Cytochrome c oxidase polypeptide Vb OS=Gallus gallus OX=9031 GN=LOC107049545 PE=4 SV=2	LOC107049545	1	2.40205e-05	115.05	3	CPSCGSHYK(1)LIPHELPH	0.96401	0.629	1.35
Biological Process	GO:0046390	7	ribose phosphate biosynthetic process	1.21	0.108112	A0A1D5PUL8	114	K	0.641494	Down	Dihydrolipoamide acetyltransferase component of pyruvate dehydrogenase complex OS=Gallus gallus OX=9031 GN=PDHX PE=3 SV=2	PDHX	1	8.5262e-05	92.732	2	ILVEEGSK(1)NVR	1.0296	0.773	1.205
Biological Process	GO:0046390	7	ribose phosphate biosynthetic process	1.21	0.108112	E1C658	63	K	1.69607	Up	ATP synthase subunit d, mitochondrial OS=Gallus gallus OX=9031 GN=ATP5H PE=3 SV=3	ATP5H	1	1.23416e-36	238.93	2	TAVAK(1)AGMVDEFQK(1)K	0.20722	1.25	0.737
Biological Process	GO:0046390	7	ribose phosphate biosynthetic process	1.21	0.108112	E1C658	109	K	1.52538	Up	ATP synthase subunit d, mitochondrial OS=Gallus gallus OX=9031 GN=ATP5H PE=3 SV=3	ATP5H	1	0.00436382	64.266	2	GIVEYVK(1)ASK(1)AR	-1.3211	1.202	0.788
Biological Process	GO:0046390	7	ribose phosphate biosynthetic process	1.21	0.108112	E1C658	99	K	1.87681	Up	ATP synthase subunit d, mitochondrial OS=Gallus gallus OX=9031 GN=ATP5H PE=3 SV=3	ATP5H	1	1.58667e-12	152.02	3	IDAQEQEAAK(1)GIVEYVK(1)ASK	0.17619	1.295	0.69
Biological Process	GO:0046390	7	ribose phosphate biosynthetic process	1.21	0.108112	E1C658	73	K	2.61609	Up	ATP synthase subunit d, mitochondrial OS=Gallus gallus OX=9031 GN=ATP5H PE=3 SV=3	ATP5H	1	5.04278e-09	110.14	2	K(1)FSALK(1)VPEPVDTQTAK	-0.59116	1.431	0.547
Biological Process	GO:0046390	7	ribose phosphate biosynthetic process	1.21	0.108112	E1C0Q5	257	K	1.53544	Up	THILA acetyltransferase (Fragment) OS=Odontophorus gujanensis OX=886794 GN=Acat1a PE=3 SV=1	ACAT1A	1	0.0118711	88.921	2	VDFSK(1)VPK	-0.21935	1.213	0.79
Biological Process	GO:0046390	7	ribose phosphate biosynthetic process	1.21	0.108112	E1BTT8	155	K	0.378065	Down	L-lactate dehydrogenase OS=Gallus gallus OX=9031 GN=LDHA PE=3 SV=2	LDHA	1	0.00415612	81.32	2	ISGFPK(1)HR	1.9622	0.555	1.468
Biological Process	GO:0046390	7	ribose phosphate biosynthetic process	1.21	0.108112	E1BRU7	337	K	1.87592	Up	Hexokinase OS=Gallus gallus OX=9031 GN=HKDC1 PE=3 SV=1	HKDC1	1	1.5545e-06	124.46	2	IEMK(1)HVSAMEK	1.2772	1.27	0.677
Biological Process	GO:0046390	7	ribose phosphate biosynthetic process	1.21	0.108112	E1BRU7	527	K	2.03912	Up	Hexokinase OS=Gallus gallus OX=9031 GN=HKDC1 PE=3 SV=1	HKDC1	1	0.000256255	74.524	2	GK(1)YLALDLGGTNFR	-1.8424	1.303	0.639
Biological Process	GO:0046390	7	ribose phosphate biosynthetic process	1.21	0.108112	F1NJ73	210	K	1.75847	Up	Adenylate kinase 2, mitochondrial OS=Gallus gallus OX=9031 GN=AK2 PE=3 SV=4	AK2	1	2.29334e-06	142.08	2	AYHTQTSPLVSYYSK(1)R	0.98952	1.245	0.708
Biological Process	GO:0046390	7	ribose phosphate biosynthetic process	1.21	0.108112	A0A3Q2U989	44	K	4.1519	Up	Formylglycinamide ribonucleotide amidotransferase OS=Strigops habroptila OX=2489341 GN=PFAS PE=3 SV=1	PFAS	1	0.00618	110.22	2	YLTNK(1)VDR	-1.6928	1.312	0.316
Biological Process	GO:0046390	7	ribose phosphate biosynthetic process	1.21	0.108112	A0A3Q2U525	38	K	5.39735	Up	Trans-2,3-enoyl-CoA reductase OS=Taeniopygia guttata OX=59729 GN=TECR PE=4 SV=1	TECR	1	7.62328e-20	168.43	3	NLFTK(1)THPQWYPAR	2.2327	1.63	0.302
Biological Process	GO:0046390	7	ribose phosphate biosynthetic process	1.21	0.108112	A0A3Q2U525	2	K	2.31081	Up	Trans-2,3-enoyl-CoA reductase OS=Taeniopygia guttata OX=59729 GN=TECR PE=4 SV=1	TECR	1	1.07723e-06	90.156	2	MK(1)HYEVEILDAK	1.0916	1.368	0.592
Biological Process	GO:0046390	7	ribose phosphate biosynthetic process	1.21	0.108112	A0A3Q2U525	140	K	4.47175	Up	Trans-2,3-enoyl-CoA reductase OS=Taeniopygia guttata OX=59729 GN=TECR PE=4 SV=1	TECR	1	5.59663e-15	160.52	4	HAVVHLACACHSFHYIK(1)R	2.0152	1.583	0.354
Biological Process	GO:0046390	7	ribose phosphate biosynthetic process	1.21	0.108112	A0A1D5PX68	256	K	1.73416	Up	TXTP protein (Fragment) OS=Odontophorus gujanensis OX=886794 GN=Slc25a1 PE=3 SV=1	Slc25a1	1	2.87311e-28	206.03	2	YK(1)STWDCAYQIMK	-0.35012	1.259	0.726
Biological Process	GO:0046390	7	ribose phosphate biosynthetic process	1.21	0.108112	A0A1D5PX68	64	K	0.497774	Down	TXTP protein (Fragment) OS=Odontophorus gujanensis OX=886794 GN=Slc25a1 PE=3 SV=1	Slc25a1	1	0.0393913	67.881	2	YK(1)GIGDCVK	3.44	0.671	1.348
Biological Process	GO:0046390	7	ribose phosphate biosynthetic process	1.21	0.108112	A0A1D5PX68	305	K	2.57324	Up	TXTP protein (Fragment) OS=Odontophorus gujanensis OX=886794 GN=Slc25a1 PE=3 SV=1	Slc25a1	1	0.00518039	88.35	2	FLNK(1)VWK	-0.81462	1.423	0.553
Biological Process	GO:0046390	7	ribose phosphate biosynthetic process	1.21	0.108112	A0A1D5PX68	205	K	1.72055	Up	TXTP protein (Fragment) OS=Odontophorus gujanensis OX=886794 GN=Slc25a1 PE=3 SV=1	Slc25a1	1	4.32699e-40	242.92	2	FFVMTSLK(1)NWYK	0.19193	1.256	0.73
Biological Process	GO:0046390	7	ribose phosphate biosynthetic process	1.21	0.108112	A0A1D5P1U2	184	K	3.05477	Up	Pyruvate dehydrogenase E1 component subunit beta OS=Gallus gallus OX=9031 GN=PDHB PE=4 SV=2	PDHB	1	0.000376334	112.73	2	VVSPWSSEDAK(1)GLLK	-1.7123	1.506	0.493
Biological Process	GO:0046390	7	ribose phosphate biosynthetic process	1.21	0.108112	A0A1D5P1D0	338	K	1.82511	Up	3'-phosphoadenosine-5'-phosphosulfate synthase OS=Gallus gallus OX=9031 GN=PAPSS2 PE=3 SV=2	PAPSS2	1	2.90478e-09	142.71	2	IWGTTCAK(1)HPHVK	-0.13621	1.294	0.709
Biological Process	GO:0046390	7	ribose phosphate biosynthetic process	1.21	0.108112	A0A1D5P1D0	217	K	2.77778	Up	3'-phosphoadenosine-5'-phosphosulfate synthase OS=Gallus gallus OX=9031 GN=PAPSS2 PE=3 SV=2	PAPSS2	1	9.01485e-05	105.36	2	DVFELFVPK(1)NK	-1.112	1.475	0.531
Biological Process	GO:0046390	7	ribose phosphate biosynthetic process	1.21	0.108112	A0A1D5P0U8	86	K	1.61406	Up	ATP synthase subunit gamma OS=Gallus gallus OX=9031 GN=ATP5C1 PE=3 SV=1	ATP5C1	1	1.30303e-14	187.1	2	K(1)K(1)HLLIGVSSDR	-1.0059	1.217	0.754
Biological Process	GO:0065003	6	protein-containing complex assembly	1.1	0.104715	Q5ZL72	369	K	1.76262	Up	60 kDa heat shock protein, mitochondrial OS=Gallus gallus OX=9031 GN=HSPD1 PE=1 SV=1	HSPD1	1	0.0218002	64.064	2	GEK(1)AQIEK(1)R	-0.53651	1.292	0.733
Biological Process	GO:0065003	6	protein-containing complex assembly	1.1	0.104715	Q5ZL72	364	K	1.76262	Up	60 kDa heat shock protein, mitochondrial OS=Gallus gallus OX=9031 GN=HSPD1 PE=1 SV=1	HSPD1	1	0.0218002	64.064	2	GEK(1)AQIEK(1)R	-0.53651	1.292	0.733
Biological Process	GO:0065003	6	protein-containing complex assembly	1.1	0.104715	Q5ZL72	130	K	1.89031	Up	60 kDa heat shock protein, mitochondrial OS=Gallus gallus OX=9031 GN=HSPD1 PE=1 SV=1	HSPD1	1	0.00117865	75.5	2	AIAK(1)EGFEK(1)ISK	-0.107	1.327	0.702
Biological Process	GO:0065003	6	protein-containing complex assembly	1.1	0.104715	Q5ZL72	125	K	1.89031	Up	60 kDa heat shock protein, mitochondrial OS=Gallus gallus OX=9031 GN=HSPD1 PE=1 SV=1	HSPD1	1	0.00117865	75.5	2	AIAK(1)EGFEK(1)ISK	-0.107	1.327	0.702
Biological Process	GO:0065003	6	protein-containing complex assembly	1.1	0.104715	Q5ZKB9	104	K	1.84517	Up	Probable ATP-dependent RNA helicase DDX6 OS=Gallus gallus OX=9031 GN=DDX6 PE=2 SV=1	DDX6	1	4.25117e-06	121.8	2	GNEFEDYCLK(1)R	0.57721	1.299	0.704
Biological Process	GO:0065003	6	protein-containing complex assembly	1.1	0.104715	Q5ZJL3	125	K	4.73824	Up	Proteasome inhibitor PI31 subunit OS=Gallus gallus OX=9031 GN=PSMF1 PE=2 SV=1	PSMF1	1	0.000783911	83.623	2	VYK(1)NMEELR	-0.32484	1.611	0.34
Biological Process	GO:0065003	6	protein-containing complex assembly	1.1	0.104715	Q5ZJ61	64	K	3.68998	Up	Phenylalanyl-tRNA synthetase beta subunit OS=Gallus gallus OX=9031 GN=FARSB PE=2 SV=1	FARSB	1	1.53096e-07	83.061	2	AEGASETVLYK(1)IDVPANR	-0.9926	1.583	0.429
Biological Process	GO:0065003	6	protein-containing complex assembly	1.1	0.104715	Q5ZJ54	196	K	1.88841	Up	T-complex protein 1 subunit zeta OS=Gallus gallus OX=9031 GN=CCT6 PE=1 SV=3	CCT6	1	1.8957e-13	151.55	4	KPGEPIDLHMVEIMEMK(1)HK	-0.67986	1.32	0.699
Biological Process	GO:0065003	6	protein-containing complex assembly	1.1	0.104715	Q5ZJ54	380	K	1.99555	Up	T-complex protein 1 subunit zeta OS=Gallus gallus OX=9031 GN=CCT6 PE=1 SV=3	CCT6	1	5.10012e-22	203.52	3	GPNK(1)HTLTQIK	1.6124	1.345	0.674
Biological Process	GO:0065003	6	protein-containing complex assembly	1.1	0.104715	Q5ZJ54	152	K	8.61033	Up	T-complex protein 1 subunit zeta OS=Gallus gallus OX=9031 GN=CCT6 PE=1 SV=3	CCT6	1	4.29459e-07	106.35	2	ETLIDVAK(1)TSLR	0.58554	1.834	0.213
Biological Process	GO:0065003	6	protein-containing complex assembly	1.1	0.104715	Q5ZIY4	35	K	7.26316	Up	Ribosome maturation protein SBDS OS=Gallus gallus OX=9031 GN=SBDS PE=2 SV=1	SBDS	1	0.0237203	69.093	2	NK(1)VMGWR	-0.91842	1.794	0.247
Biological Process	GO:0065003	6	protein-containing complex assembly	1.1	0.104715	Q5ZI42	18	K	5.42532	Up	Malignant T-cell-amplified sequence 1 OS=Gallus gallus OX=9031 GN=MCTS1 PE=2 SV=1	MCTS1	1	9.59681e-05	113.86	2	ENVSNCIQLK(1)TSVIK	-0.61646	1.671	0.308
Biological Process	GO:0065003	6	protein-containing complex assembly	1.1	0.104715	Q5ZHZ0	183	K	1.98375	Up	Spliceosome RNA helicase DDX39B OS=Gallus gallus OX=9031 GN=DDX39B PE=2 SV=1	DDX39B	1	0.0111654	85.813	2	NK(1)SLNLK	0.21856	1.343	0.677
Biological Process	GO:0065003	6	protein-containing complex assembly	1.1	0.104715	Q5ZHZ0	191	K	2.77138	Up	Spliceosome RNA helicase DDX39B OS=Gallus gallus OX=9031 GN=DDX39B PE=2 SV=1	DDX39B	1	1.57858e-14	126.48	2	HIK(1)HFILDECDK	2.2328	1.491	0.538
Biological Process	GO:0065003	6	protein-containing complex assembly	1.1	0.104715	Q5ZHW8	86	K	2.39661	Up	Ribosomal protein S14 OS=Meleagris gallopavo OX=9103 GN=RPS14 PE=3 SV=1	RPS14	1	4.26482e-05	124.46	2	CK(1)ELGITALHIK	1.7301	1.414	0.59
Biological Process	GO:0065003	6	protein-containing complex assembly	1.1	0.104715	Q5F424	176	K	3.48565	Up	CCT-beta OS=Gallus gallus OX=9031 GN=CCT2 PE=2 SV=1	CCT2	1	0.000349223	101.48	3	LLTHHK(1)DHFVK	0.80912	1.579	0.453
Biological Process	GO:0065003	6	protein-containing complex assembly	1.1	0.104715	Q5F424	284	K	3.45614	Up	CCT-beta OS=Gallus gallus OX=9031 GN=CCT2 PE=2 SV=1	CCT2	1	1.25681e-10	183.27	2	ILK(1)HGINCFINR	0.27112	1.576	0.456
Biological Process	GO:0065003	6	protein-containing complex assembly	1.1	0.104715	Q5ZL72	481	K	1.55373	Up	60 kDa heat shock protein, mitochondrial OS=Gallus gallus OX=9031 GN=HSPD1 PE=1 SV=1	HSPD1	1	6.73943e-11	107.43	3	IPAMTIAK(1)NAGVEGSLIVEK	0.99137	1.229	0.791
Biological Process	GO:0072522	6	purine-containing compound biosynthetic process	1.21	0.111731	A0A1D5PM72	191	K	2	Up	Hydroxysteroid 17-beta dehydrogenase 12 OS=Phasianus colchicus OX=9054 PE=3 SV=1	--	1	4.72346e-05	114.93	2	VETK(1)VIVADFGER	0.61832	1.314	0.657
Biological Process	GO:0065003	6	protein-containing complex assembly	1.1	0.104715	Q5ZL72	292	K	0.624795	Down	60 kDa heat shock protein, mitochondrial OS=Gallus gallus OX=9031 GN=HSPD1 PE=1 SV=1	HSPD1	1	0.0194899	76.572	2	LK(1)VGLQVVAVK	-0.2126	0.761	1.218
Biological Process	GO:0065003	6	protein-containing complex assembly	1.1	0.104715	Q6URH5	115	K	2.64249	Up	Gap junction protein OS=Gallus gallus OX=9031 GN=GJB1 PE=2 SV=1	GJB1	1	5.04727e-06	94.119	3	LLVMTGHGDAK(1)HLEEVK	-1.1799	1.53	0.579
Biological Process	GO:0046390	7	ribose phosphate biosynthetic process	1.21	0.108112	A0A1D5NZY6	44	K	3.80529	Up	Adenosine kinase OS=Gallus gallus OX=9031 GN=ADK PE=3 SV=1	ADK	1	5.14823e-14	229.17	3	YGLKPNDQILAEEK(1)HK	0.91468	1.583	0.416
Biological Process	GO:0046390	7	ribose phosphate biosynthetic process	1.21	0.108112	A0A1D5NZY6	57	K	4.74425	Up	Adenosine kinase OS=Gallus gallus OX=9031 GN=ADK PE=3 SV=1	ADK	1	1.78421e-13	182.52	2	FK(1)VEYHAGGSTQNSVK	0.57827	1.651	0.348
Biological Process	GO:0046390	7	ribose phosphate biosynthetic process	1.21	0.108112	A0A1D5NZY6	54	K	1.83286	Up	Adenosine kinase OS=Gallus gallus OX=9031 GN=ADK PE=3 SV=1	ADK	1	2.01002e-05	114.64	2	ELFEELVK(1)K	0.61088	1.294	0.706
Biological Process	GO:0046390	7	ribose phosphate biosynthetic process	1.21	0.108112	A0A1D5NZY6	148	K	1.66178	Up	Adenosine kinase OS=Gallus gallus OX=9031 GN=ADK PE=3 SV=1	ADK	1	2.32272e-06	107.08	2	EK(1)HLDLEK	-0.47093	1.248	0.751
Biological Process	GO:0046390	7	ribose phosphate biosynthetic process	1.21	0.108112	A0A1D5NZY6	332	K	3.15593	Up	Adenosine kinase OS=Gallus gallus OX=9031 GN=ADK PE=3 SV=1	ADK	1	8.87185e-21	187.1	2	AGHYAASVIIK(1)R	0.47762	1.518	0.481
Biological Process	GO:0046390	7	ribose phosphate biosynthetic process	1.21	0.108112	A0A1D5NYK3	184	K	1.83212	Up	GCDH protein (Fragment) OS=Hirundo rustica OX=43150 GN=Gcdh PE=3 SV=1	Gcdh	1	1.38613e-08	170.85	2	YDK(1)ATK(1)SYR	-0.27865	1.255	0.685
Biological Process	GO:0046390	7	ribose phosphate biosynthetic process	1.21	0.108112	A0A1D5NYK3	181	K	1.83212	Up	GCDH protein (Fragment) OS=Hirundo rustica OX=43150 GN=Gcdh PE=3 SV=1	Gcdh	1	1.38613e-08	170.85	2	YDK(1)ATK(1)SYR	-0.27865	1.255	0.685
Biological Process	GO:0046390	7	ribose phosphate biosynthetic process	1.21	0.108112	F1NI43	509	K	1.6609	Up	Long-chain-fatty-acid--CoA ligase ACSBG2 OS=Gallus gallus OX=9031 GN=ACSBG2 PE=4 SV=3	ACSBG2	1	8.62164e-10	173.54	3	TLIHK(1)PDADGIGEICFAGR	-0.010895	1.249	0.752
Biological Process	GO:0046390	7	ribose phosphate biosynthetic process	1.21	0.108112	F1NI43	391	K	3.78043	Up	Long-chain-fatty-acid--CoA ligase ACSBG2 OS=Gallus gallus OX=9031 GN=ACSBG2 PE=4 SV=3	ACSBG2	1	0.000624595	105.36	2	SVGAK(1)SSTLR	1.0332	1.584	0.419
Biological Process	GO:0046390	7	ribose phosphate biosynthetic process	1.21	0.108112	F1NI43	65	K	3.2617	Up	Long-chain-fatty-acid--CoA ligase ACSBG2 OS=Gallus gallus OX=9031 GN=ACSBG2 PE=4 SV=3	ACSBG2	1	5.5802e-09	176.97	2	SQMNK(1)TGLASSSR	0.90612	1.533	0.47
Biological Process	GO:0046390	7	ribose phosphate biosynthetic process	1.21	0.108112	F1NI43	542	K	2.82792	Up	Long-chain-fatty-acid--CoA ligase ACSBG2 OS=Gallus gallus OX=9031 GN=ACSBG2 PE=4 SV=3	ACSBG2	1	3.17718e-05	139.7	2	EAIDK(1)DGWLHSGDLGK	1.4138	1.479	0.523
Biological Process	GO:0046390	7	ribose phosphate biosynthetic process	1.21	0.108112	F1NI43	556	K	2.21348	Up	Long-chain-fatty-acid--CoA ligase ACSBG2 OS=Gallus gallus OX=9031 GN=ACSBG2 PE=4 SV=3	ACSBG2	1	9.03487e-07	143.22	2	CDK(1)DGFIYITGR	-0.43536	1.379	0.623
Biological Process	GO:0046390	7	ribose phosphate biosynthetic process	1.21	0.108112	F1NI43	645	K	3.1214	Up	Long-chain-fatty-acid--CoA ligase ACSBG2 OS=Gallus gallus OX=9031 GN=ACSBG2 PE=4 SV=3	ACSBG2	1	2.95752e-06	119.94	2	ATK(1)VSEIISSK	-0.35996	1.517	0.486
Biological Process	GO:0046390	7	ribose phosphate biosynthetic process	1.21	0.108112	A0A1D5NUN3	82	K	3.00351	Up	Propionate--CoA ligase OS=Gallus gallus OX=9031 GN=ACSS2 PE=3 SV=1	ACSS2	1	9.94304e-05	112.7	2	GAK(1)TNICYNLLDR	0.72354	1.712	0.57
Biological Process	GO:0046390	7	ribose phosphate biosynthetic process	1.21	0.108112	A0A1D5NUN3	540	K	3.51362	Up	Propionate--CoA ligase OS=Gallus gallus OX=9031 GN=ACSS2 PE=3 SV=1	ACSS2	1	0.000225517	79.889	2	DK(1)DGYYWITGR	0.15496	1.806	0.514
Biological Process	GO:0065003	6	protein-containing complex assembly	1.1	0.104715	Q90ZG0	35	K	1.73278	Up	Peptidylprolyl isomerase OS=Gallus gallus OX=9031 GN=FKBP12 PE=2 SV=1	FKBP12	1	0.000378827	61.867	3	RGQTCVVHYTGMLEDGK(1)K	0.084924	1.258	0.726
Biological Process	GO:0065003	6	protein-containing complex assembly	1.1	0.104715	Q8UWG7	220	K	2.64258	Up	60S ribosomal protein L6 OS=Gallus gallus OX=9031 GN=RPL6 PE=2 SV=1	RPL6	1	0.00108526	92.707	2	IPK(1)HLTDAYFK	1.0049	1.353	0.512
Biological Process	GO:0065003	6	protein-containing complex assembly	1.1	0.104715	Q5ZLQ6	3	K	1.77686	Up	14-3-3 protein beta/alpha OS=Gallus gallus OX=9031 GN=YWHAB PE=2 SV=1	YWHAB	1	0.00682929	60.892	2	MDK(1)SELVQK	0.47297	1.29	0.726
Biological Process	GO:0065003	6	protein-containing complex assembly	1.1	0.104715	R4GL60	249	K	2.73218	Up	ENTH domain-containing protein OS=Gallus gallus OX=9031 GN=CLINT1 PE=4 SV=1	CLINT1	1	5.36287e-09	121.71	2	AEFK(1)NEEETVTTK	-0.13102	1.418	0.519
Biological Process	GO:0072522	6	purine-containing compound biosynthetic process	1.21	0.111731	A0A1D5PRY0	17	K	4.34913	Up	Guanylate kinase OS=Gallus gallus OX=9031 GN=GUK1 PE=3 SV=1	GUK1	1	1.24737e-07	115.79	2	PVVLSGPSGAGK(1)STLIK	0.61421	1.744	0.401
Biological Process	GO:0072522	6	purine-containing compound biosynthetic process	1.21	0.111731	A0A1D5PUI6	118	K	0.465926	Down	Cytochrome c oxidase polypeptide Vb OS=Gallus gallus OX=9031 GN=LOC107049545 PE=4 SV=2	LOC107049545	1	2.40205e-05	115.05	3	CPSCGSHYK(1)LIPHELPH	0.96401	0.629	1.35
Biological Process	GO:0044237	3	cellular metabolic process	1.03	0.113122	A0A1D5PD86	320	K	0.660066	Down	2,4-dienoyl-CoA reductase 1 OS=Phasianus colchicus OX=9054 PE=4 SV=1	--	1	3.41647e-13	163.09	2	EVTK(1)EQWEVMEAMIR	-0.21812	0.8	1.212
Biological Process	GO:0044237	3	cellular metabolic process	1.03	0.113122	A0A1D5PD86	223	K	3.40045	Up	2,4-dienoyl-CoA reductase 1 OS=Phasianus colchicus OX=9054 PE=4 SV=1	--	1	7.84307e-09	170.22	2	AGVEAMSK(1)SLAAEWGK	4.8216	1.52	0.447
Biological Process	GO:0044237	3	cellular metabolic process	1.03	0.113122	A0A1D5PD38	83	K	3.02273	Up	CSAD decarboxylase (Fragment) OS=Odontophorus gujanensis OX=886794 GN=Csad PE=3 SV=1	Csad	1	0.00748955	98.009	2	YSVK(1)TCHPR	-0.19669	1.463	0.484
Biological Process	GO:0044237	3	cellular metabolic process	1.03	0.113122	A0A3S5ZPN3	384	K	4.26601	Up	DEAD box protein 5 OS=Gallus gallus OX=9031 GN=DDX5 PE=3 SV=1	DDX5	1	1.8554e-06	87.895	2	DWVLNEFK(1)HGK	-0.088495	1.732	0.406
Biological Process	GO:0044237	3	cellular metabolic process	1.03	0.113122	A0A3S5ZPN3	193	K	2.93284	Up	DEAD box protein 5 OS=Gallus gallus OX=9031 GN=DDX5 PE=3 SV=1	DDX5	1	0.0008777	94.804	2	LK(1)STCIYGGAPK	0.27597	1.572	0.536
Biological Process	GO:0044237	3	cellular metabolic process	1.03	0.113122	A0A1D5PD32	51	K	4.26494	Up	RNA helicase OS=Gallus gallus OX=9031 GN=DDX17 PE=3 SV=1	DDX17	1	0.000138148	95.656	3	FEK(1)NFYVEHPEVAR	-0.6767	1.642	0.385
Biological Process	GO:0044237	3	cellular metabolic process	1.03	0.113122	A0A1D5PD32	339	K	4.09296	Up	RNA helicase OS=Gallus gallus OX=9031 GN=DDX17 PE=3 SV=1	DDX17	1	0.00249672	79.889	2	ENK(1)TIIFVETK	-0.22338	1.629	0.398
Biological Process	GO:0044237	3	cellular metabolic process	1.03	0.113122	A0A1D5PD86	245	K	0.665563	Down	2,4-dienoyl-CoA reductase 1 OS=Phasianus colchicus OX=9054 PE=4 SV=1	--	1	6.0295e-05	108.4	2	FNVIQPGPIK(1)TK(1)GAFSR	-1.9275	0.804	1.208
Biological Process	GO:0044237	3	cellular metabolic process	1.03	0.113122	A0A1D5PD29	65	K	2.14774	Up	TGS domain-containing protein OS=Gallus gallus OX=9031 GN=MRPL39 PE=4 SV=1	MRPL39	1	4.91476e-06	100.69	2	YMGK(1)SHPGSVFVMNK	1.0361	1.381	0.643
Biological Process	GO:0044237	3	cellular metabolic process	1.03	0.113122	A0A1D5PC99	107	K	2.69663	Up	Electron transfer flavoprotein subunit alpha OS=Gallus gallus OX=9031 GN=ETFA PE=3 SV=1	ETFA	1	5.66442e-07	128.41	3	YTHICAGASAFGK(1)NLIPR	-0.093515	1.44	0.534
Biological Process	GO:0044237	3	cellular metabolic process	1.03	0.113122	A0A1D5PC99	196	K	1.51327	Up	Electron transfer flavoprotein subunit alpha OS=Gallus gallus OX=9031 GN=ETFA PE=3 SV=1	ETFA	1	1.3009e-13	184.43	3	LSK(1)SDRPELTSAR	1.3739	1.197	0.791
Biological Process	GO:0044237	3	cellular metabolic process	1.03	0.113122	A0A1D5PC75	385	K	2.80885	Up	FA_desaturase domain-containing protein OS=Gallus gallus OX=9031 GN=SCD PE=3 SV=2	SCD	1	6.85253e-38	252.02	3	VHHK(1)FSETDADPHNAMR	-0.13064	1.396	0.497
Biological Process	GO:0044237	3	cellular metabolic process	1.03	0.113122	A0A1D5PC75	412	K	3.13158	Up	FA_desaturase domain-containing protein OS=Gallus gallus OX=9031 GN=SCD PE=3 SV=2	SCD	1	0.00131314	95.311	2	K(1)HPDVIEK	-0.13534	1.428	0.456
Biological Process	GO:0044237	3	cellular metabolic process	1.03	0.113122	A0A1D5PC75	432	K	2.97474	Up	FA_desaturase domain-containing protein OS=Gallus gallus OX=9031 GN=SCD PE=3 SV=2	SCD	1	0.00143622	112.8	2	ADK(1)VVMFQR	-0.66713	1.413	0.475
Biological Process	GO:0044237	3	cellular metabolic process	1.03	0.113122	A0A1D5PC23	219	K	2.1693	Up	Transaldolase OS=Gallus gallus OX=9031 GN=TALDO1 PE=3 SV=1	TALDO1	1	0.000133663	142.56	2	SVTK(1)IYNYYK	0.68079	1.371	0.632
Biological Process	GO:0044237	3	cellular metabolic process	1.03	0.113122	A0A1D5PC23	230	K	4.55402	Up	Transaldolase OS=Gallus gallus OX=9031 GN=TALDO1 PE=3 SV=1	TALDO1	1	0.000506984	95.138	2	FGYK(1)TIVMGASFR	-0.21195	1.644	0.361
Biological Process	GO:0044237	3	cellular metabolic process	1.03	0.113122	A0A1D5PCZ1	577	K	3.12402	Up	Protein kinase C OS=Gallus gallus OX=9031 GN=PRKCB PE=3 SV=1	PRKCB	1	0.0236367	72.042	2	GLMTK(1)HPAK	0.67359	1.587	0.508
Biological Process	GO:0044237	3	cellular metabolic process	1.03	0.113122	A0A1D5PD86	93	K	1.6063	Up	2,4-dienoyl-CoA reductase 1 OS=Phasianus colchicus OX=9054 PE=4 SV=1	--	1	3.21769e-08	166.48	2	K(1)LDVLK(1)GTAEEISSK	-0.7726	1.224	0.762
Biological Process	GO:0044237	3	cellular metabolic process	1.03	0.113122	A0A1D5PD86	98	K	1.6063	Up	2,4-dienoyl-CoA reductase 1 OS=Phasianus colchicus OX=9054 PE=4 SV=1	--	1	7.29662e-11	166.48	2	K(1)LDVLK(1)GTAEEISSK	-0.7726	1.224	0.762
Biological Process	GO:0044237	3	cellular metabolic process	1.03	0.113122	A0A1D5PDE7	108	K	0.450365	Down	Peptidyl-prolyl cis-trans isomerase E OS=Gallus gallus OX=9031 GN=PPIE PE=3 SV=1	PPIE	1	6.01419e-23	133.47	2	FSGK(1)TLEENTEEGGTEAPK	-0.60788	0.617	1.37
Biological Process	GO:0044237	3	cellular metabolic process	1.03	0.113122	A0A1D5PGB1	177	K	1.94602	Up	Galactokinase 2 OS=Phasianus colchicus OX=9054 PE=3 SV=1	--	1	4.84663e-05	92.707	2	VELAEICTK(1)SER	0.69108	1.37	0.704
Biological Process	GO:0044237	3	cellular metabolic process	1.03	0.113122	A0A1D5PGB1	168	K	3.14453	Up	Galactokinase 2 OS=Phasianus colchicus OX=9054 PE=3 SV=1	--	1	0.000152613	98.865	2	TLSK(1)VELAEICTK	-0.57199	1.61	0.512
Biological Process	GO:0044237	3	cellular metabolic process	1.03	0.113122	A0A1D5PGB1	258	K	3.73614	Up	Galactokinase 2 OS=Phasianus colchicus OX=9054 PE=3 SV=1	--	1	0.00138021	102.46	2	SK(1)SLDWK	0.33486	1.685	0.451
Biological Process	GO:0044237	3	cellular metabolic process	1.03	0.113122	A0A1D5PGB1	252	K	1.62324	Up	Galactokinase 2 OS=Phasianus colchicus OX=9054 PE=3 SV=1	--	1	0.0183108	57.032	2	LATK(1)LLSK	-0.16755	1.271	0.783
Biological Process	GO:0044237	3	cellular metabolic process	1.03	0.113122	A0A1D5PGB1	332	K	3.20396	Up	Galactokinase 2 OS=Phasianus colchicus OX=9054 PE=3 SV=1	--	1	0.00150936	94.804	2	AK(1)HVYSEAAR	0.424	1.618	0.505
Biological Process	GO:0044237	3	cellular metabolic process	1.03	0.113122	A0A1D5PFY7	372	K	2.45133	Up	Succinate-semialdehyde dehydrogenase OS=Gallus gallus OX=9031 GN=ALDH5A1 PE=3 SV=1	ALDH5A1	1	3.08612e-05	94.791	2	GIHDTFVQK(1)FAK	0.98789	1.385	0.565
Biological Process	GO:0044237	3	cellular metabolic process	1.03	0.113122	Q98TF7	97	K	2.42808	Up	60S ribosomal protein L35 OS=Gallus gallus OX=9031 GN=RPL35 PE=2 SV=3	RPL35	1	6.53713e-06	146.88	2	LNK(1)HEENLK	-0.68351	1.418	0.584
Biological Process	GO:0044237	3	cellular metabolic process	1.03	0.113122	A0A1D5PF79	348	K	6.44223	Up	Protein-serine/threonine kinase OS=Gallus gallus OX=9031 GN=PDK3 PE=3 SV=1	PDK3	1	0.000622209	100.84	2	LPVFNK(1)SAWR	-0.58137	1.617	0.251
Biological Process	GO:0044237	3	cellular metabolic process	1.03	0.113122	A0A1D5PF08	106	K	3.76942	Up	Calnexin OS=Phasianus colchicus OX=9054 PE=3 SV=1	--	1	0.000597981	125.17	2	YDGK(1)WEVQDMK	1.1815	1.553	0.412
Biological Process	GO:0044237	3	cellular metabolic process	1.03	0.113122	A0A1D5PF08	230	K	2.96378	Up	Calnexin OS=Phasianus colchicus OX=9054 PE=3 SV=1	--	1	0.00037871	100.69	2	RPDADLK(1)TYFTDK	0.77908	1.473	0.497
Biological Process	GO:0044237	3	cellular metabolic process	1.03	0.113122	A0A1D5PF08	121	K	3.85185	Up	Calnexin OS=Phasianus colchicus OX=9054 PE=3 SV=1	--	1	0.00385228	71.219	2	LPGDK(1)GLVLVTR	-0.97329	1.56	0.405
Biological Process	GO:0044237	3	cellular metabolic process	1.03	0.113122	A0A1D5PF07	314	K	4.77879	Up	PPM-type phosphatase domain-containing protein OS=Gallus gallus OX=9031 GN=PPM1B PE=2 SV=2	PPM1B	1	0.000690427	73.655	2	DAELDK(1)HLESR	0.035396	1.577	0.33
Biological Process	GO:0044237	3	cellular metabolic process	1.03	0.113122	A0A1D5PEH7	430	K	4.06983	Up	Solute carrier family 27 member 5 OS=Phasianus colchicus OX=9054 PE=3 SV=1	--	1	1.78931e-13	153.08	3	ITK(1)STPFHGYAGDSQK	2.286	1.457	0.358
Biological Process	GO:0044237	3	cellular metabolic process	1.03	0.113122	Q5F426	394	K	1.52471	Up	Pyruvate dehydrogenase E1 component subunit alpha OS=Gallus gallus OX=9031 GN=PDHA1 PE=2 SV=1	PDHA1	1	0.000293613	121.31	2	YK(1)SLSHS	0.22499	1.203	0.789
Biological Process	GO:0044237	3	cellular metabolic process	1.03	0.113122	Q5F426	328	K	1.60733	Up	Pyruvate dehydrogenase E1 component subunit alpha OS=Gallus gallus OX=9031 GN=PDHA1 PE=2 SV=1	PDHA1	1	9.8606e-29	225.1	2	SK(1)SDPITLLK(1)DR	0.35955	1.228	0.764
Biological Process	GO:0044237	3	cellular metabolic process	1.03	0.113122	Q5F426	90	K	1.61417	Up	Pyruvate dehydrogenase E1 component subunit alpha OS=Gallus gallus OX=9031 GN=PDHA1 PE=2 SV=1	PDHA1	1	2.40337e-09	181.87	2	RMELK(1)SDQLYK(1)QK	0.35243	1.23	0.762
Biological Process	GO:0044237	3	cellular metabolic process	1.03	0.113122	A0A1D5PEE1	282	K	3.81022	Up	Oxysterol-binding protein OS=Gallus gallus OX=9031 GN=OSBP PE=3 SV=2	OSBP	1	1.73062e-11	144.72	3	VEDLSTCNDLIAK(1)HGTALQR	0.649	1.566	0.411
Biological Process	GO:0044237	3	cellular metabolic process	1.03	0.113122	A0A1D5PBN9	131	K	3.38717	Up	Purine rich element binding protein A OS=Phasianus colchicus OX=9054 PE=3 SV=1	--	1	0.00260439	78.816	2	ALK(1)SEFLVR	-0.6541	1.531	0.452
Biological Process	GO:0044237	3	cellular metabolic process	1.03	0.113122	A0A1D5PHA6	56	K	3.7549	Up	GTP:AMP phosphotransferase AK3, mitochondrial OS=Gallus gallus OX=9031 GN=AK3 PE=3 SV=2	AK3	1	1.35531e-19	196.38	2	TEVGILAK(1)SYIDQGR	-0.62791	1.532	0.408
Biological Process	GO:0044237	3	cellular metabolic process	1.03	0.113122	H9L0E7	159	K	1.64745	Up	SGTA_dimer domain-containing protein OS=Gallus gallus OX=9031 GN=SGTA PE=3 SV=3	SGTA	1	0.000697068	66.953	2	AIGIDPNYSK(1)AYGR	1.1596	1.229	0.746
Biological Process	GO:0044237	3	cellular metabolic process	1.03	0.113122	A0A1D5PAU7	202	K	2.09199	Up	N-acyl-L-amino-acid amidohydrolase OS=Gallus gallus OX=9031 GN=ACY1 PE=3 SV=1	ACY1	1	0.013958	72.492	2	SPWWIK(1)VK	-0.08695	1.41	0.674
Biological Process	GO:0044237	3	cellular metabolic process	1.03	0.113122	A0A1D5P8I7	91	K	1.64894	Up	Isocitrate dehydrogenase [NADP] OS=Gallus gallus OX=9031 GN=IDH2 PE=3 SV=2	IDH2	1	7.67068e-111	306.65	2	DK(1)TDDQVTIDSALATK(1)K	0.87892	1.24	0.752
Biological Process	GO:0044237	3	cellular metabolic process	1.03	0.113122	A0A1D5P832	125	K	7.77632	Up	Poly(U) binding splicing factor 60 OS=Strigops habroptila OX=2489341 GN=PUF60 PE=3 SV=1	PUF60	1	1.05105e-05	112.7	2	SIDMSWDSVTMK(1)HK	-0.58698	1.773	0.228
Biological Process	GO:0044237	3	cellular metabolic process	1.03	0.113122	A0A1D5P832	210	K	3.04858	Up	Poly(U) binding splicing factor 60 OS=Strigops habroptila OX=2489341 GN=PUF60 PE=3 SV=1	PUF60	1	0.0149347	72.038	2	IK(1)SCTLAR	-0.14421	1.506	0.494
Biological Process	GO:0044237	3	cellular metabolic process	1.03	0.113122	A0A1D5P810	166	K	3.85075	Up	ATP synthase peripheral stalk subunit OSCP OS=Gallus gallus OX=9031 GN=ATP5O PE=3 SV=2	ATP5O	1	1.62564e-06	74.733	2	YTPGIVSAFGK(1)IMSAFR	0.85153	1.548	0.402
Biological Process	GO:0044237	3	cellular metabolic process	1.03	0.113122	A0A1D5P810	96	K	1.68385	Up	ATP synthase peripheral stalk subunit OSCP OS=Gallus gallus OX=9031 GN=ATP5O PE=3 SV=2	ATP5O	1	2.24152e-21	200.06	2	QK(1)K(1)LEQVEK(1)ELGR	-0.042813	1.241	0.737
Biological Process	GO:0044237	3	cellular metabolic process	1.03	0.113122	A0A1D5P810	90	K	1.68385	Up	ATP synthase peripheral stalk subunit OSCP OS=Gallus gallus OX=9031 GN=ATP5O PE=3 SV=2	ATP5O	1	2.24152e-21	200.06	2	QK(1)K(1)LEQVEK(1)ELGR	-0.042813	1.241	0.737
Biological Process	GO:0044237	3	cellular metabolic process	1.03	0.113122	A0A1D5P810	109	K	0.636953	Down	ATP synthase peripheral stalk subunit OSCP OS=Gallus gallus OX=9031 GN=ATP5O PE=3 SV=2	ATP5O	1	6.52643e-06	133.07	2	DPK(1)LASIVMNPHTK	1.0643	0.786	1.234
Biological Process	GO:0044237	3	cellular metabolic process	1.03	0.113122	A0A1D5P8I7	384	K	2.24307	Up	Isocitrate dehydrogenase [NADP] OS=Gallus gallus OX=9031 GN=IDH2 PE=3 SV=2	IDH2	1	0.00318302	67.927	3	GK(1)LDSNPELIK(1)FAQTLEK	-0.11035	1.375	0.613
Biological Process	GO:0044237	3	cellular metabolic process	1.03	0.113122	A0A3Q2UJ64	68	K	3.55734	Up	Cytochrome b-c1 complex subunit 7 OS=Gallus gallus OX=9031 GN=UQCRB PE=3 SV=1	UQCRB	1	8.03968e-10	141.93	2	ALDLSLK(1)HR	0.2765	1.551	0.436
Biological Process	GO:0044237	3	cellular metabolic process	1.03	0.113122	F1NNU3	135	K	1.52732	Up	Cysteine desulfurase, mitochondrial OS=Gallus gallus OX=9031 GN=NFS1 PE=3 SV=2	NFS1	1	7.0996e-22	176.45	3	K(1)HIITTQTEHK(1)CVLDSCR	1.4719	1.202	0.787
Biological Process	GO:0044237	3	cellular metabolic process	1.03	0.113122	F1NNU3	236	K	0.574668	Down	Cysteine desulfurase, mitochondrial OS=Gallus gallus OX=9031 GN=NFS1 PE=3 SV=2	NFS1	1	4.66743e-05	98.895	3	IPLDVNDSK(1)IDLMSISGHK	-0.57131	0.735	1.279
Biological Process	GO:0044237	3	cellular metabolic process	1.03	0.113122	F1P2U1	569	K	2.95018	Up	CULLIN_2 domain-containing protein OS=Gallus gallus OX=9031 GN=CUL4A PE=3 SV=4	CUL4A	1	0.000668574	81.099	2	TFYLGK(1)HSGR	0.24308	1.599	0.542
Biological Process	GO:0044237	3	cellular metabolic process	1.03	0.113122	A0A1D5P7M2	453	K	4.90998	Up	Retinol saturase OS=Phasianus colchicus OX=9054 PE=4 SV=1	--	1	0.00014493	80.815	2	YPGK(1)STLSIITMAK	0.25748	2.018	0.411
Biological Process	GO:0044237	3	cellular metabolic process	1.03	0.113122	A0A1D5P6M8	101	K	2.37603	Up	CN hydrolase domain-containing protein OS=Gallus gallus OX=9031 GN=NIT2 PE=3 SV=2	NIT2	1	3.3821e-23	268.44	3	LYNTCTVFGPDGAILAK(1)HR	-0.056673	1.447	0.609
Biological Process	GO:0044237	3	cellular metabolic process	1.03	0.113122	A0A1D5PHJ9	474	K	3.70504	Up	1,4-alpha-glucan branching enzyme OS=Gallus gallus OX=9031 GN=GBE1 PE=3 SV=1	GBE1	1	4.44666e-10	102.55	3	YIAYAESHDQALVGDK(1)TLAFR	0.66911	1.545	0.417
Biological Process	GO:0044237	3	cellular metabolic process	1.03	0.113122	A0A1D5PHJ9	60	K	3.54398	Up	1,4-alpha-glucan branching enzyme OS=Gallus gallus OX=9031 GN=GBE1 PE=3 SV=1	GBE1	1	1.24177e-14	153.08	2	SYK(1)SFGVNQFVDGGVYCK	-0.31362	1.531	0.432
Biological Process	GO:0044237	3	cellular metabolic process	1.03	0.113122	F1NVD2	167	K	1.54323	Up	Fibronectin type-II domain-containing protein OS=Gallus gallus OX=9031 GN=IGF2R PE=1 SV=3	IGF2R	1	2.68402e-05	81.799	2	SSAVCAYDVDK(1)R	0.32541	1.196	0.775
Biological Process	GO:0044237	3	cellular metabolic process	1.03	0.113122	A0A1D5P8I7	393	K	2.03354	Up	Isocitrate dehydrogenase [NADP] OS=Gallus gallus OX=9031 GN=IDH2 PE=3 SV=2	IDH2	1	0.000510281	76.563	2	LDSNPELIK(1)FAQTLEK	-1.7437	1.334	0.656
Biological Process	GO:0044237	3	cellular metabolic process	1.03	0.113122	A0A1D5P8I7	280	K	1.59505	Up	Isocitrate dehydrogenase [NADP] OS=Gallus gallus OX=9031 GN=IDH2 PE=3 SV=2	IDH2	1	2.51295e-07	175.54	3	TEFDK(1)LK(1)IWYEHR	0.37971	1.225	0.768
Biological Process	GO:0044237	3	cellular metabolic process	1.03	0.113122	A0A1D5P8I7	45	K	0.559783	Down	Isocitrate dehydrogenase [NADP] OS=Gallus gallus OX=9031 GN=IDH2 PE=3 SV=2	IDH2	1	1.53388e-20	176	2	IK(1)VANPVVEMDGDEMTR	0.16939	0.721	1.288
Biological Process	GO:0044237	3	cellular metabolic process	1.03	0.113122	A0A1D5PAU7	33	K	1.78062	Up	N-acyl-L-amino-acid amidohydrolase OS=Gallus gallus OX=9031 GN=ACY1 PE=3 SV=1	ACY1	1	2.07564e-13	198.44	3	IDTVHPK(1)PDYDAAVQFLER	0.5339	1.323	0.743
Biological Process	GO:0044237	3	cellular metabolic process	1.03	0.113122	A0A1D5PAQ3	190	K	2.27929	Up	UDP-N-acetylglucosamine pyrophosphorylase 1 OS=Phasianus colchicus OX=9054 PE=4 SV=1	--	1	0.00431695	92.319	2	EFFQK(1)HR	-0.14003	1.42	0.623
Biological Process	GO:0044237	3	cellular metabolic process	1.03	0.113122	A0A1D5PAE8	147	K	4.0381	Up	Leukotriene A(4) hydrolase OS=Gallus gallus OX=9031 GN=LTA4H PE=3 SV=1	LTA4H	1	1.63425e-06	70.831	3	VTANGQDAQFAFGEK(1)HSFK	1.7408	1.696	0.42
Biological Process	GO:0044237	3	cellular metabolic process	1.03	0.113122	A0A1D5PAE8	196	K	2.21584	Up	Leukotriene A(4) hydrolase OS=Gallus gallus OX=9031 GN=LTA4H PE=3 SV=1	LTA4H	1	1.08897e-27	225.89	3	K(1)HPFLFSQCQANHCR	0.46265	1.427	0.644
Biological Process	GO:0044237	3	cellular metabolic process	1.03	0.113122	A0A1D5PAE8	410	K	2.45923	Up	Leukotriene A(4) hydrolase OS=Gallus gallus OX=9031 GN=LTA4H PE=3 SV=1	LTA4H	1	0.0159857	84.368	2	HFK(1)ALGGWR	-1.4135	1.478	0.601
Biological Process	GO:0044237	3	cellular metabolic process	1.03	0.113122	A0A1D5PAE8	655	K	4.17848	Up	Leukotriene A(4) hydrolase OS=Gallus gallus OX=9031 GN=LTA4H PE=3 SV=1	LTA4H	1	0.00552863	72.922	2	DLAVK(1)TFLEHR	0.42752	1.709	0.409
Biological Process	GO:0044237	3	cellular metabolic process	1.03	0.113122	A0A1D5P9U4	451	K	1.64199	Up	AdoHcyase_NAD domain-containing protein OS=Gallus gallus OX=9031 GN=AHCYL1 PE=3 SV=2	AHCYL1	1	0.00341876	81.335	2	YK(1)QDVYLLPK	-0.17211	1.22	0.743
Biological Process	GO:0044237	3	cellular metabolic process	1.03	0.113122	E1C988	302	K	1.84986	Up	Oxysterol-binding protein OS=Gallus gallus OX=9031 GN=OSBPL1A PE=3 SV=4	OSBPL1A	1	4.01433e-05	126.29	3	IPK(1)NNLPSHTR	0.16272	1.306	0.706
Biological Process	GO:0044237	3	cellular metabolic process	1.03	0.113122	A0A1D5P9F9	242	K	7.07563	Up	Complement C3 OS=Gallus gallus OX=9031 PE=2 SV=1	--	1	3.98859e-05	106.47	3	LLPPVVGK(1)HFVSVVAR	0.63046	1.684	0.238
Biological Process	GO:0044237	3	cellular metabolic process	1.03	0.113122	A0A1D5P9F9	724	K	3.78765	Up	Complement C3 OS=Gallus gallus OX=9031 PE=2 SV=1	--	1	6.51209e-07	75.969	3	LHIEGDHK(1)AHVGLVAVDK	-0.25914	1.534	0.405
Biological Process	GO:0044237	3	cellular metabolic process	1.03	0.113122	A0A1D5P9F9	1677	K	3.59953	Up	Complement C3 OS=Gallus gallus OX=9031 PE=2 SV=1	--	1	0.00227282	63.766	2	PGVDYVYK(1)VK	-0.73644	1.519	0.422
Biological Process	GO:0044237	3	cellular metabolic process	1.03	0.113122	A0A1D5P9F9	1627	K	3.47465	Up	Complement C3 OS=Gallus gallus OX=9031 PE=2 SV=1	--	1	0.000262479	85.622	2	FYHPDK(1)AGGQLR	0.23362	1.508	0.434
Biological Process	GO:0044237	3	cellular metabolic process	1.03	0.113122	E1BZR1	283	K	3.84086	Up	Heterogeneous nuclear ribonucleoprotein R OS=Aquila chrysaetos chrysaetos OX=223781 GN=HNRNPR PE=4 SV=1	HNRNPR	1	0.00680386	58.916	2	LFVGSIPK(1)NK	-1.9084	1.617	0.421
Biological Process	GO:0044237	3	cellular metabolic process	1.03	0.113122	E1BZR1	131	K	2.15109	Up	Heterogeneous nuclear ribonucleoprotein R OS=Aquila chrysaetos chrysaetos OX=223781 GN=HNRNPR PE=4 SV=1	HNRNPR	1	0.000950564	57.003	2	SAFLCGVMK(1)TYR	-0.73734	1.381	0.642
Biological Process	GO:0044237	3	cellular metabolic process	1.03	0.113122	A0A1D5P8I7	251	K	2.32998	Up	Isocitrate dehydrogenase [NADP] OS=Gallus gallus OX=9031 GN=IDH2 PE=3 SV=2	IDH2	1	5.46708e-09	168.05	2	WPLYMSTK(1)NTILK	2.0348	1.391	0.597
Biological Process	GO:0044237	3	cellular metabolic process	1.03	0.113122	A0A1D5P8I7	243	K	1.5369	Up	Isocitrate dehydrogenase [NADP] OS=Gallus gallus OX=9031 GN=IDH2 PE=3 SV=2	IDH2	1	0.0103153	107.08	2	K(1)WPLYMSTK	-0.39639	1.208	0.786
Biological Process	GO:0044237	3	cellular metabolic process	1.03	0.113122	A0A1D5P8I7	130	K	1.65955	Up	Isocitrate dehydrogenase [NADP] OS=Gallus gallus OX=9031 GN=IDH2 PE=3 SV=2	IDH2	1	0.0370604	60.547	2	K(1)MWK(1)SPNGTIR	-1.381	1.243	0.749
Biological Process	GO:0044237	3	cellular metabolic process	1.03	0.113122	H9L0E7	136	K	2.98773	Up	SGTA_dimer domain-containing protein OS=Gallus gallus OX=9031 GN=SGTA PE=3 SV=3	SGTA	1	0.0125725	84.309	2	AAAYSK(1)LGNYAGAVR	-1.3157	1.461	0.489
Biological Process	GO:0044237	3	cellular metabolic process	1.03	0.113122	A0A1D5PHJ9	203	K	2.72917	Up	1,4-alpha-glucan branching enzyme OS=Gallus gallus OX=9031 GN=GBE1 PE=3 SV=1	GBE1	1	2.88679e-20	198.33	2	IASYK(1)NFTYNVLPR	-0.023062	1.441	0.528
Biological Process	GO:0044237	3	cellular metabolic process	1.03	0.113122	A0A1D5PHH8	31	K	2.20826	Up	DCS-1 OS=Gallus gallus OX=9031 GN=DCPS PE=3 SV=1	DCPS	1	0.000775712	71.896	2	ATVVYPATEK(1)HLQK	1.1178	1.336	0.605
Biological Process	GO:0044237	3	cellular metabolic process	1.03	0.113122	Q9YHT2	90	K	3.8731	Up	Succinate dehydrogenase [ubiquinone] iron-sulfur subunit, mitochondrial OS=Gallus gallus OX=9031 GN=SDHB PE=1 SV=1	SDHB	1	1.04301e-05	151.66	2	IK(1)NELDSTLTFR	-0.66479	1.526	0.394
Biological Process	GO:0044237	3	cellular metabolic process	1.03	0.113122	Q90875	165	K	3.08761	Up	Cytoplasmic aconitate hydratase OS=Gallus gallus OX=9031 GN=ACO1 PE=2 SV=1	ACO1	1	0.00012526	115.86	2	WGSQAFK(1)NMR	-0.57968	1.445	0.468
Biological Process	GO:0044237	3	cellular metabolic process	1.03	0.113122	A0A1D5PPU9	243	K	1.74928	Up	Catalase OS=Gallus gallus OX=9031 GN=CAT PE=3 SV=2	CAT	1	6.77697e-78	317.99	2	TDQGIK(1)NLSVEEAAR	0.70851	1.221	0.698
Biological Process	GO:0044237	3	cellular metabolic process	1.03	0.113122	A0A1D5PPU9	237	K	2.30877	Up	Catalase OS=Gallus gallus OX=9031 GN=CAT PE=3 SV=2	CAT	1	4.05394e-15	158.37	3	FHVK(1)TDQGIK	1.5049	1.316	0.57
Biological Process	GO:0044237	3	cellular metabolic process	1.03	0.113122	A0A1D5PPU9	169	K	4.63158	Up	Catalase OS=Gallus gallus OX=9031 GN=CAT PE=3 SV=2	CAT	1	1.20208e-08	119.43	2	DAMLFPSFIHSQK(1)R	0.45396	1.496	0.323
Biological Process	GO:0044237	3	cellular metabolic process	1.03	0.113122	A0A1D5PPU9	105	K	2.39531	Up	Catalase OS=Gallus gallus OX=9031 GN=CAT PE=3 SV=2	CAT	1	7.51405e-06	121.31	2	VFEHIGK(1)R	0.77688	1.327	0.554
Biological Process	GO:0044237	3	cellular metabolic process	1.03	0.113122	A0A1D5PPU9	98	K	2.20508	Up	Catalase OS=Gallus gallus OX=9031 GN=CAT PE=3 SV=2	CAT	1	0.00739645	81.099	2	AK(1)VFEHIGK(1)R	-0.30888	1.301	0.59
Biological Process	GO:0044237	3	cellular metabolic process	1.03	0.113122	A0A1D5PPQ7	119	K	1.9941	Up	Eukaryotic translation initiation factor 4E OS=Phasianus colchicus OX=9054 PE=3 SV=1	--	1	1.08423e-06	126.82	2	WLITLTK(1)QQR	0.37631	1.352	0.678
Biological Process	GO:0044237	3	cellular metabolic process	1.03	0.113122	Q90875	26	K	2.88057	Up	Cytoplasmic aconitate hydratase OS=Gallus gallus OX=9031 GN=ACO1 PE=2 SV=1	ACO1	1	6.85143e-10	138.23	2	FFNLSK(1)LEDVR	0.030644	1.423	0.494
Biological Process	GO:0044237	3	cellular metabolic process	1.03	0.113122	A0A1D5PNX0	443	K	0.538233	Down	Alcohol dehydrogenase iron-containing protein 1 OS=Gallus gallus OX=9031 GN=ADHFE1 PE=3 SV=2	ADHFE1	1	0.0128093	93.561	2	VTK(1)LSPR	-1.7085	0.725	1.347
Biological Process	GO:0044237	3	cellular metabolic process	1.03	0.113122	A0A1D5PNU2	268	K	3.51079	Up	Apolipoprotein H OS=Gallus gallus OX=9031 GN=APOH PE=4 SV=1	APOH	1	6.92346e-06	105.36	2	YVLEGPK(1)HSR	0.6119	1.464	0.417
Biological Process	GO:0044237	3	cellular metabolic process	1.03	0.113122	A0A1I7Q419	82	K	3.46841	Up	40S ribosomal protein S12 OS=Gallus gallus OX=9031 GN=RPS12 PE=3 SV=1	RPS12	1	0.00212498	86.838	2	LGEWVGLCK(1)IDR	-0.32342	1.592	0.459
Biological Process	GO:0044237	3	cellular metabolic process	1.03	0.113122	A0A1D5PNC5	54	K	0.574048	Down	ACB domain-containing protein OS=Gallus gallus OX=9031 GN=ECI2 PE=4 SV=2	ECI2	1	0.0066248	114.64	2	PGMLDFVK(1)K	-0.14403	0.814	1.418
Biological Process	GO:0044237	3	cellular metabolic process	1.03	0.113122	A0A1D5PNC5	19	K	0.505921	Down	ACB domain-containing protein OS=Gallus gallus OX=9031 GN=ECI2 PE=4 SV=2	ECI2	1	4.95962e-15	180.81	2	LLK(1)NDPGNETK	0.91155	0.769	1.52
Biological Process	GO:0044237	3	cellular metabolic process	1.03	0.113122	A0A1D5PNC5	127	K	0.358932	Down	ACB domain-containing protein OS=Gallus gallus OX=9031 GN=ECI2 PE=4 SV=2	ECI2	1	1.37887e-13	147.02	3	IMFNRPEK(1)K(1)NAINHK	-0.58813	0.645	1.797
Biological Process	GO:0044237	3	cellular metabolic process	1.03	0.113122	A0A1D5PNC5	126	K	0.580966	Down	ACB domain-containing protein OS=Gallus gallus OX=9031 GN=ECI2 PE=4 SV=2	ECI2	1	1.37887e-13	147.02	3	IMFNRPEK(1)K(1)NAINHK	-0.58813	0.818	1.408
Biological Process	GO:0044237	3	cellular metabolic process	1.03	0.113122	A0A1D5PNC5	308	K	0.601014	Down	ACB domain-containing protein OS=Gallus gallus OX=9031 GN=ECI2 PE=4 SV=2	ECI2	1	6.91783e-07	154.09	2	AYASLPK(1)NSLAVSK	0.51065	0.83	1.381
Biological Process	GO:0044237	3	cellular metabolic process	1.03	0.113122	A0A1D5PNX0	72	K	0.622731	Down	Alcohol dehydrogenase iron-containing protein 1 OS=Gallus gallus OX=9031 GN=ADHFE1 PE=3 SV=2	ADHFE1	1	1.47791e-05	138.23	2	EIGMDLQNLGAK(1)R	-2.7326	0.789	1.267
Biological Process	GO:0044237	3	cellular metabolic process	1.03	0.113122	Q90875	67	K	1.98006	Up	Cytoplasmic aconitate hydratase OS=Gallus gallus OX=9031 GN=ACO1 PE=2 SV=1	ACO1	1	0.000139033	102.03	3	KQDVENILNWK(1)VMQHK	0.35919	1.291	0.652
Biological Process	GO:0044237	3	cellular metabolic process	1.03	0.113122	Q90875	72	K	2.04075	Up	Cytoplasmic aconitate hydratase OS=Gallus gallus OX=9031 GN=ACO1 PE=2 SV=1	ACO1	1	1.58373e-13	228.28	3	VMQHK(1)NVEVPFKPAR	0.56766	1.302	0.638
Biological Process	GO:0044237	3	cellular metabolic process	1.03	0.113122	Q90875	857	K	2.47207	Up	Cytoplasmic aconitate hydratase OS=Gallus gallus OX=9031 GN=ACO1 PE=2 SV=1	ACO1	1	1.16802e-06	136.94	2	LDTGK(1)TFHAIMR	0.28232	1.372	0.555
Biological Process	GO:0044237	3	cellular metabolic process	1.03	0.113122	A0A1D5PUI6	118	K	0.465926	Down	Cytochrome c oxidase polypeptide Vb OS=Gallus gallus OX=9031 GN=LOC107049545 PE=4 SV=2	LOC107049545	1	2.40205e-05	115.05	3	CPSCGSHYK(1)LIPHELPH	0.96401	0.629	1.35
Biological Process	GO:0044237	3	cellular metabolic process	1.03	0.113122	A0A1D5PU80	492	K	2.43893	Up	Sodium/potassium-transporting ATPase subunit alpha OS=Gallus gallus OX=9031 GN=ATP1A1 PE=3 SV=1	ATP1A1	1	9.52308e-14	160.07	2	YQLSIHK(1)NANPSESR	2.3078	1.278	0.524
Biological Process	GO:0044237	3	cellular metabolic process	1.03	0.113122	A0A1D5PTU5	137	K	3.83532	Up	Acylamino-acid-releasing enzyme OS=Gallus gallus OX=9031 GN=APEH PE=3 SV=1	APEH	1	0.000597981	78.043	2	VK(1)SIDLTALDK	-0.07463	1.607	0.419
Biological Process	GO:0044237	3	cellular metabolic process	1.03	0.113122	Q5ZIF4	623	K	5.36218	Up	EF-hand domain-containing protein OS=Gallus gallus OX=9031 GN=SLC25A13 PE=2 SV=1	SLC25A13	1	3.1622e-14	123.14	3	WFYVDFGGVKPVGSEPVPK(1)SR	0.79613	1.673	0.312
Biological Process	GO:0044237	3	cellular metabolic process	1.03	0.113122	F1NB02	97	K	3.98507	Up	40S ribosomal protein S8 OS=Gallus gallus OX=9031 GN=RPS8 PE=3 SV=3	RPS8	1	1.36921e-13	173.54	2	TLVK(1)NCIVLVDSTPYR	-0.24623	1.602	0.402
Biological Process	GO:0044237	3	cellular metabolic process	1.03	0.113122	F1NB02	36	K	2.63043	Up	40S ribosomal protein S8 OS=Gallus gallus OX=9031 GN=RPS8 PE=3 SV=3	RPS8	1	0.000132755	91.939	3	YELGRPPANTK(1)IGPR	-0.28273	1.452	0.552
Biological Process	GO:0044237	3	cellular metabolic process	1.03	0.113122	A0A1D5PRY0	17	K	4.34913	Up	Guanylate kinase OS=Gallus gallus OX=9031 GN=GUK1 PE=3 SV=1	GUK1	1	1.24737e-07	115.79	2	PVVLSGPSGAGK(1)STLIK	0.61421	1.744	0.401
Biological Process	GO:0044237	3	cellular metabolic process	1.03	0.113122	A0A3Q2UEX2	245	K	2.52941	Up	Cysteine-S-conjugate beta-lyase 2 OS=Gallus gallus OX=9031 GN=KYAT3 PE=4 SV=1	KYAT3	1	3.81775e-06	98.865	2	TITIGSAGK(1)TYSVTGWK	-0.9401	1.376	0.544
Biological Process	GO:0044237	3	cellular metabolic process	1.03	0.113122	A0A1D5PRN9	113	K	1.60682	Up	Ribose-5-phosphate isomerase OS=Gallus gallus OX=9031 GN=RPIA PE=3 SV=2	RPIA	1	3.972e-38	171.98	4	LAACAAVDK(1)HVQNNQVLGIGSGSTIVHAVHR	3.333	1.226	0.763
Biological Process	GO:0044237	3	cellular metabolic process	1.03	0.113122	A0A1D5PRN9	285	K	2.29784	Up	Ribose-5-phosphate isomerase OS=Gallus gallus OX=9031 GN=RPIA PE=3 SV=2	RPIA	1	8.88158e-14	200.9	3	FDK(1)VHEWSEVNTAIK	1.0484	1.381	0.601
Biological Process	GO:0044237	3	cellular metabolic process	1.03	0.113122	A0A1D5PRN9	252	K	1.94074	Up	Ribose-5-phosphate isomerase OS=Gallus gallus OX=9031 GN=RPIA PE=3 SV=2	RPIA	1	0.000117244	124.06	2	ALTK(1)NFGGAAELR	-0.51626	1.31	0.675
Biological Process	GO:0044237	3	cellular metabolic process	1.03	0.113122	E1BSI5	1103	K	1.76107	Up	THO complex subunit 2 OS=Gallus gallus OX=9031 GN=THOC2 PE=3 SV=4	THOC2	1	0.00115149	82.822	3	LTK(1)ASVHCLETGEYTHIR	-0.033322	1.312	0.745
Biological Process	GO:0044237	3	cellular metabolic process	1.03	0.113122	A0A1D5PQV3	288	K	1.54033	Up	Dihydrolipoyllysine-residue succinyltransferase component of 2-oxoglutarate dehydrogenase complex, mitochondrial OS=Gallus gallus OX=9031 GN=DLST PE=3 SV=2	DLST	1	0.00219796	103.87	2	AVHK(1)DPFLK(1)K	1.8773	1.203	0.781
Biological Process	GO:0044237	3	cellular metabolic process	1.03	0.113122	Q90875	760	K	2.14959	Up	Cytoplasmic aconitate hydratase OS=Gallus gallus OX=9031 GN=ACO1 PE=2 SV=1	ACO1	1	1.70395e-06	142.71	3	YK(1)QAGHPLIVLAGK	0.42958	1.322	0.615
Biological Process	GO:0044237	3	cellular metabolic process	1.03	0.113122	Q90875	141	K	2.99791	Up	Cytoplasmic aconitate hydratase OS=Gallus gallus OX=9031 GN=ACO1 PE=2 SV=1	ACO1	1	7.20249e-28	225.1	2	SDSLQK(1)NQDLEFER	0.92139	1.436	0.479
Biological Process	GO:0044237	3	cellular metabolic process	1.03	0.113122	Q90875	56	K	2.10737	Up	Cytoplasmic aconitate hydratase OS=Gallus gallus OX=9031 GN=ACO1 PE=2 SV=1	ACO1	1	0.0041627	120.33	2	NCDEFLVK(1)K	0.14587	1.315	0.624
Biological Process	GO:0044237	3	cellular metabolic process	1.03	0.113122	Q90875	639	K	1.96189	Up	Cytoplasmic aconitate hydratase OS=Gallus gallus OX=9031 GN=ACO1 PE=2 SV=1	ACO1	1	2.04528e-15	212.27	2	LYTWNPK(1)STYIK	0.20261	1.287	0.656
Biological Process	GO:0044237	3	cellular metabolic process	1.03	0.113122	P23991	317	K	3.57407	Up	Alcohol dehydrogenase 1 OS=Gallus gallus OX=9031 GN=ADH1 PE=1 SV=2	ADH1	1	4.32908e-05	150.21	2	TWK(1)GSVFGGWK	1.8133	1.544	0.432
Biological Process	GO:0044237	3	cellular metabolic process	1.03	0.113122	Q5F418	720	K	1.58119	Up	26S proteasome non-ATPase regulatory subunit 1 OS=Gallus gallus OX=9031 GN=PSMD1 PE=2 SV=1	PSMD1	1	1.62961e-05	106.11	2	VINDK(1)HDDVMAK	-0.17163	1.227	0.776
Biological Process	GO:0044237	3	cellular metabolic process	1.03	0.113122	P23991	108	K	2.41897	Up	Alcohol dehydrogenase 1 OS=Gallus gallus OX=9031 GN=ADH1 PE=1 SV=2	ADH1	1	4.8206e-05	101.45	2	SCLSTK(1)GNLCIK	0.087701	1.403	0.58
Biological Process	GO:0044237	3	cellular metabolic process	1.03	0.113122	P23991	325	K	3.03055	Up	Alcohol dehydrogenase 1 OS=Gallus gallus OX=9031 GN=ADH1 PE=1 SV=2	ADH1	1	0.00210138	111.61	2	GSVFGGWK(1)SK	0.13433	1.488	0.491
Biological Process	GO:0044237	3	cellular metabolic process	1.03	0.113122	A0A1D5PKN8	46	K	0.580545	Down	Sulfurtransferase OS=Gallus gallus OX=9031 GN=MPST PE=4 SV=1	MPST	1	0.000726917	106.35	2	RDPK(1)QEFEER	0.056945	0.746	1.285
Biological Process	GO:0044237	3	cellular metabolic process	1.03	0.113122	A0A1D5PKN8	21	K	0.659016	Down	Sulfurtransferase OS=Gallus gallus OX=9031 GN=MPST PE=4 SV=1	MPST	1	0.0189632	65.404	2	WLSEAIK(1)SK	0.96904	0.804	1.22
Biological Process	GO:0044237	3	cellular metabolic process	1.03	0.113122	A0A1D5PJW1	265	K	4.48711	Up	Dimethylaniline monooxygenase [N-oxide-forming] OS=Gallus gallus OX=9031 GN=FMO3 PE=3 SV=1	FMO3	1	3.77721e-24	169.6	3	SMNQQYK(1)HEDFGLMPVDGSSR	0.33793	1.566	0.349
Biological Process	GO:0044237	3	cellular metabolic process	1.03	0.113122	A0A1D5PJW1	300	K	2.23051	Up	Dimethylaniline monooxygenase [N-oxide-forming] OS=Gallus gallus OX=9031 GN=FMO3 PE=3 SV=1	FMO3	1	0.000829482	97.277	2	ITCGVVLIK(1)PNVK	-1.4615	1.345	0.603
Biological Process	GO:0044237	3	cellular metabolic process	1.03	0.113122	A0A1D5PJW1	107	K	3.51878	Up	Dimethylaniline monooxygenase [N-oxide-forming] OS=Gallus gallus OX=9031 GN=FMO3 PE=3 SV=1	FMO3	1	0.00590274	102.46	2	FK(1)TTVTK	-1.3546	1.499	0.426
Biological Process	GO:0044237	3	cellular metabolic process	1.03	0.113122	A0A1D5PJW1	167	K	2.89919	Up	Dimethylaniline monooxygenase [N-oxide-forming] OS=Gallus gallus OX=9031 GN=FMO3 PE=3 SV=1	FMO3	1	3.86355e-06	158.37	2	FK(1)GCYLHSR	0.66095	1.438	0.496
Biological Process	GO:0044237	3	cellular metabolic process	1.03	0.113122	A0A1D5PJP2	246	K	0.558689	Down	SARDH protein (Fragment) OS=Alectura lathami OX=81907 GN=Sardh PE=3 SV=1	Sardh	1	0.0066248	83.623	2	SPFDPDNK(1)R	0.77376	0.733	1.312
Biological Process	GO:0044237	3	cellular metabolic process	1.03	0.113122	A0A1D5PKV6	109	K	1.86759	Up	Xylulose kinase OS=Gallus gallus OX=9031 GN=XYLB PE=3 SV=1	XYLB	1	0.00137829	81.799	2	GSIQILK(1)NASPK	-0.073813	1.354	0.725
Biological Process	GO:0044237	3	cellular metabolic process	1.03	0.113122	A0A1D5PJN1	4135	K	3.3791	Up	UBC core domain-containing protein OS=Gallus gallus OX=9031 GN=BIRC6 PE=4 SV=1	BIRC6	1	0.00113117	117.18	2	K(1)HAQCLLR	0.60072	1.649	0.488
Biological Process	GO:0044237	3	cellular metabolic process	1.03	0.113122	A0A1L1RY35	161	K	4.67359	Up	ATP synthase subunit alpha OS=Gallus gallus OX=9031 GN=ATP5A1Z PE=3 SV=2	ATP5A1Z	1	4.16777e-12	103.63	2	VVDALGNPIDGK(1)GPITSK(1)TR	-2.6472	1.575	0.337
Biological Process	GO:0044237	3	cellular metabolic process	1.03	0.113122	A0A1L1RY35	126	K	1.90208	Up	ATP synthase subunit alpha OS=Gallus gallus OX=9031 GN=ATP5A1Z PE=3 SV=2	ATP5A1Z	1	0.0034195	106	2	LIK(1)EGDVVK(1)R	0.028375	1.282	0.674
Biological Process	GO:0044237	3	cellular metabolic process	1.03	0.113122	A0A1L1RY35	488	K	4.27548	Up	ATP synthase subunit alpha OS=Gallus gallus OX=9031 GN=ATP5A1Z PE=3 SV=2	ATP5A1Z	1	0.00446139	73.502	2	LEPSK(1)ITK	1.1239	1.552	0.363
Biological Process	GO:0044237	3	cellular metabolic process	1.03	0.113122	A0A3Q2UAF8	100	K	2.50669	Up	Synaptotagmin binding cytoplasmic RNA interacting protein OS=Meleagris gallopavo OX=9103 GN=SYNCRIP PE=4 SV=1	SYNCRIP	1	0.000950564	57.003	2	SAFLCGVMK(1)TYR	-0.73734	1.499	0.598
Biological Process	GO:0044237	3	cellular metabolic process	1.03	0.113122	A0A1D5PJF2	561	K	7.63636	Up	ACSM3 synthetase (Fragment) OS=Odontophorus gujanensis OX=886794 GN=Acsm3_2 PE=3 SV=1	Acsm3_2	1	0.000717932	116.36	2	KVEFVQSLPK(1)TATGK	-0.071653	1.764	0.231
Biological Process	GO:0044237	3	cellular metabolic process	1.03	0.113122	A0A1D5PJ47	472	K	3.5274	Up	Alpha-1,6-mannosyl-glycoprotein 2-beta-N-acetylglucosaminyltransferase OS=Gallus gallus OX=9031 GN=MGAT2 PE=3 SV=1	MGAT2	1	0.000790072	94.804	2	DHELCK(1)SYR	-0.97501	1.545	0.438
Biological Process	GO:0044237	3	cellular metabolic process	1.03	0.113122	A0A1D5PUZ2	729	K	2.31311	Up	Glutaminyl-tRNA synthetase OS=Gallus gallus OX=9031 GN=QARS PE=3 SV=1	QARS	0.999996	1.69486e-07	87.251	2	VIELEVTCTK(1)SDAAEKPK	-1.1767	1.411	0.61
Biological Process	GO:0044237	3	cellular metabolic process	1.03	0.113122	A0A1D5PJL3	141	K	1.81324	Up	Amino_oxidase domain-containing protein OS=Gallus gallus OX=9031 GN=MAOA PE=4 SV=2	MAOA	1	0.00236894	60.547	2	ELINK(1)ICWTK	0.35683	1.233	0.68
Biological Process	GO:0044237	3	cellular metabolic process	1.03	0.113122	A0A1D5PL36	235	K	0.532159	Down	Acetyl-CoA acyltransferase 2 OS=Phasianus colchicus OX=9054 PE=3 SV=1	--	1	4.2914e-05	69.613	3	AAQDAGHFNAEMAPIEVK(1)TK	1.4564	0.695	1.306
Biological Process	GO:0044237	3	cellular metabolic process	1.03	0.113122	A0A1D5PL36	245	K	1.78412	Up	Acetyl-CoA acyltransferase 2 OS=Phasianus colchicus OX=9054 PE=3 SV=1	--	1	7.11e-44	264.63	3	GK(1)ESMQK(1)DEHPK(1)PQTTLEQLAK	-0.16931	1.281	0.718
Biological Process	GO:0044237	3	cellular metabolic process	1.03	0.113122	A0A1D5PL36	240	K	1.70135	Up	Acetyl-CoA acyltransferase 2 OS=Phasianus colchicus OX=9054 PE=3 SV=1	--	1	7.11e-44	247.73	3	GK(1)ESMQK(1)DEHPK(1)PQTTLEQLAK	-0.16931	1.259	0.74
Biological Process	GO:0044237	3	cellular metabolic process	1.03	0.113122	P23991	114	K	1.9163	Up	Alcohol dehydrogenase 1 OS=Gallus gallus OX=9031 GN=ADH1 PE=1 SV=2	ADH1	1	3.96054e-18	125.77	2	GNLCIK(1)NDLSSSPTGLMADGTTR	1.2816	1.305	0.681
Biological Process	GO:0044237	3	cellular metabolic process	1.03	0.113122	P23991	137	K	1.57439	Up	Alcohol dehydrogenase 1 OS=Gallus gallus OX=9031 GN=ADH1 PE=1 SV=2	ADH1	1	5.51919e-88	309.09	4	GK(1)AIHHFVGTSTFTEYTVVHETAAAK	0.53761	1.217	0.773
Biological Process	GO:0044237	3	cellular metabolic process	1.03	0.113122	A0A1D5PN05	54	K	2.85149	Up	COX6C domain-containing protein OS=Gallus gallus OX=9031 GN=COX6C PE=3 SV=1	COX6C	1	3.07986e-09	171.09	2	AYAEFYK(1)NYDPMK	0.13926	1.44	0.505
Biological Process	GO:0044237	3	cellular metabolic process	1.03	0.113122	A0A1L1RMS7	414	K	4.69164	Up	Amidohydro-rel domain-containing protein OS=Gallus gallus OX=9031 GN=DPYS PE=3 SV=1	DPYS	1	3.54503e-57	162.61	4	TISAK(1)THHQANNFNVFEGMVCHGVPVATISR	0.72897	1.628	0.347
Biological Process	GO:0044237	3	cellular metabolic process	1.03	0.113122	A0A1L1RMS7	442	K	1.61286	Up	Amidohydro-rel domain-containing protein OS=Gallus gallus OX=9031 GN=DPYS PE=3 SV=1	DPYS	1	1.44079e-07	104	3	GK(1)VVYHDGVFNVTAGQGK	-0.12083	1.229	0.762
Biological Process	GO:0044237	3	cellular metabolic process	1.03	0.113122	A0A1L1RMS7	115	K	2.33445	Up	Amidohydro-rel domain-containing protein OS=Gallus gallus OX=9031 GN=DPYS PE=3 SV=1	DPYS	1	0.00539625	69.716	2	WK(1)GWADPK	0.83109	1.389	0.595
Biological Process	GO:0044237	3	cellular metabolic process	1.03	0.113122	A0A1L1RMS7	113	K	2.42069	Up	Amidohydro-rel domain-containing protein OS=Gallus gallus OX=9031 GN=DPYS PE=3 SV=1	DPYS	1	3.84637e-05	108.4	2	GCSLIEAFDK(1)WK	0.79683	1.404	0.58
Biological Process	GO:0044237	3	cellular metabolic process	1.03	0.113122	A0A1D5PMA0	589	K	3.5258	Up	Solute carrier organic anion transporter family member OS=Gallus gallus OX=9031 GN=SLCO1A2 PE=3 SV=2	SLCO1A2	1	1.27593e-20	200.76	2	WGTK(1)SCGGEGACR	0.11533	1.435	0.407
Biological Process	GO:0044237	3	cellular metabolic process	1.03	0.113122	A0A1D5PM72	191	K	2	Up	Hydroxysteroid 17-beta dehydrogenase 12 OS=Phasianus colchicus OX=9054 PE=3 SV=1	--	1	4.72346e-05	114.93	2	VETK(1)VIVADFGER	0.61832	1.314	0.657
Biological Process	GO:0044237	3	cellular metabolic process	1.03	0.113122	A0A1D5PM72	310	K	2.1254	Up	Hydroxysteroid 17-beta dehydrogenase 12 OS=Phasianus colchicus OX=9054 PE=3 SV=1	--	1	0.00299864	123.5	2	GLHAEYK(1)SK	-0.22272	1.339	0.63
Biological Process	GO:0044237	3	cellular metabolic process	1.03	0.113122	A0A1D5PM39	425	K	3.09767	Up	Inorganic diphosphatase OS=Gallus gallus OX=9031 GN=PPA2 PE=3 SV=2	PPA2	1	2.02089e-05	86.838	3	STHEYWK(1)ALLHK(1)K	0.024578	1.332	0.43
Biological Process	GO:0044237	3	cellular metabolic process	1.03	0.113122	A0A1D5PM39	369	K	2.14114	Up	Inorganic diphosphatase OS=Gallus gallus OX=9031 GN=PPA2 PE=3 SV=2	PPA2	0.999999	2.6171e-28	234.58	3	K(1)HKPGYLEATIDWFR	-0.27802	1.244	0.581
Biological Process	GO:0044237	3	cellular metabolic process	1.03	0.113122	A0A1D5PM39	413	K	1.66477	Up	Inorganic diphosphatase OS=Gallus gallus OX=9031 GN=PPA2 PE=3 SV=2	PPA2	1	5.71946e-39	303.77	3	DKDFAVEIIK(1)STHEYWK	1.0529	1.172	0.704
Biological Process	GO:0044237	3	cellular metabolic process	1.03	0.113122	A0A1D5PLS2	327	K	2.67532	Up	Citrate synthase OS=Gallus gallus OX=9031 GN=CS PE=3 SV=2	CS	1	5.96809e-05	119.07	2	EFALK(1)HLPK	0.43442	1.442	0.539
Biological Process	GO:0044237	3	cellular metabolic process	1.03	0.113122	A0A1D5PLK6	284	K	2.04036	Up	BRO1 domain-containing protein OS=Gallus gallus OX=9031 GN=PDCD6IP PE=4 SV=1	PDCD6IP	1	0.0101782	63.908	3	LQHAADLVK(1)TVASR	0.72401	1.365	0.669
Biological Process	GO:0044237	3	cellular metabolic process	1.03	0.113122	A0A1D5PLK6	626	K	3.28601	Up	BRO1 domain-containing protein OS=Gallus gallus OX=9031 GN=PDCD6IP PE=4 SV=1	PDCD6IP	0.999998	9.05194e-15	143.25	3	KQEELLK(1)NIQNAHQDFSK	0.021704	1.574	0.479
Biological Process	GO:0044237	3	cellular metabolic process	1.03	0.113122	A0A1D5PL53	33	K	2.17527	Up	Thioredoxin-disulfide reductase OS=Gallus gallus OX=9031 GN=TXNRD3 PE=3 SV=1	TXNRD3	1	0.000294187	84.309	2	VMIFSK(1)SYCPYCHR	1.8772	1.39	0.639
Biological Process	GO:0044237	3	cellular metabolic process	1.03	0.113122	P23991	40	K	2.305	Up	Alcohol dehydrogenase 1 OS=Gallus gallus OX=9031 GN=ADH1 PE=1 SV=2	ADH1	1	0.000193278	124.81	2	IK(1)IVATGICR	-0.35422	1.383	0.6
Biological Process	GO:0044237	3	cellular metabolic process	1.03	0.113122	A0A1D5PHJ9	593	K	1.90749	Up	1,4-alpha-glucan branching enzyme OS=Gallus gallus OX=9031 GN=GBE1 PE=3 SV=1	GBE1	1	1.71186e-09	131.06	3	FGWLASPPAFVTEK(1)HESNK	0.27133	1.299	0.681
Biological Process	GO:0044237	3	cellular metabolic process	1.03	0.113122	A0A1D5P6L7	397	K	1.72177	Up	U-box domain-containing protein OS=Gallus gallus OX=9031 GN=UBE4A PE=3 SV=1	UBE4A	1	8.8048e-10	145.75	2	NLLQLSPETK(1)HR	-0.3878	1.281	0.744
Biological Process	GO:0044237	3	cellular metabolic process	1.03	0.113122	F1NW23	163	K	5.05075	Up	Clathrin heavy chain OS=Gallus gallus OX=9031 GN=CLTC PE=3 SV=2	CLTC	1	3.30221e-06	121.71	2	QK(1)WLLLTGISAQQNR	0.28169	1.692	0.335
Biological Process	GO:0044237	3	cellular metabolic process	1.03	0.113122	A0A1D5NT61	118	K	2.46116	Up	Glutamate dehydrogenase (NAD(P)(+)) OS=Gallus gallus OX=9031 GN=GLUD2 PE=3 SV=1	GLUD2	1	1.34563e-14	205.37	2	PCNHVLSVSFPIK(1)R	-0.13106	1.489	0.605
Biological Process	GO:0044237	3	cellular metabolic process	1.03	0.113122	A0A1D5NT61	105	K	10.2887	Up	Glutamate dehydrogenase (NAD(P)(+)) OS=Gallus gallus OX=9031 GN=GLUD2 PE=3 SV=1	GLUD2	1	2.2852e-08	141.87	3	IIK(1)PCNHVLSVSFPIK(1)R	-0.30819	1.996	0.194
Biological Process	GO:0044237	3	cellular metabolic process	1.03	0.113122	A0A1D5NT61	206	K	1.71014	Up	Glutamate dehydrogenase (NAD(P)(+)) OS=Gallus gallus OX=9031 GN=GLUD2 PE=3 SV=1	GLUD2	1	0.0148887	90.308	2	FTMELAK(1)K	-0.048756	1.298	0.759
Biological Process	GO:0044237	3	cellular metabolic process	1.03	0.113122	A0A1D5NT61	475	K	1.6723	Up	Glutamate dehydrogenase (NAD(P)(+)) OS=Gallus gallus OX=9031 GN=GLUD2 PE=3 SV=1	GLUD2	1	8.59291e-13	179.9	3	K(1)FGK(1)HGGTIPVVPTAEFQDR	-0.59156	1.286	0.769
Biological Process	GO:0044237	3	cellular metabolic process	1.03	0.113122	A0A0B5H7I8	405	K	1.88873	Up	Tripartite motif containing 25 OS=Gallus gallus OX=9031 GN=TRIM25 PE=2 SV=1	TRIM25	1	6.67905e-09	85.742	3	IPHPTK(1)TTLLEETDTQDK	-0.47468	1.341	0.71
Biological Process	GO:0072522	6	purine-containing compound biosynthetic process	1.21	0.111731	Q9YH14	27	K	4.77448	Up	ATP synthase subunit e, mitochondrial OS=Gallus gallus OX=9031 GN=rbf PE=2 SV=1	rbf	1	0.00133718	87.942	2	YSALLVGMIYGK(1)K	0.25958	1.609	0.337
Biological Process	GO:0072522	6	purine-containing compound biosynthetic process	1.21	0.111731	Q5ZM32	409	K	2.41957	Up	Dihydrolipoyl dehydrogenase OS=Gallus gallus OX=9031 GN=DLD PE=2 SV=1	DLD	1	1.08839e-12	142.03	2	SEEQLK(1)EEGVEYK(1)IGK	0.45725	1.459	0.603
Biological Process	GO:0044237	3	cellular metabolic process	1.03	0.113122	A0A1D5NT61	498	K	0.415066	Down	Glutamate dehydrogenase (NAD(P)(+)) OS=Gallus gallus OX=9031 GN=GLUD2 PE=3 SV=1	GLUD2	1	3.37066e-23	157.7	3	ISGASEK(1)DIVHSGLAYTMER	1.7636	0.562	1.354
Biological Process	GO:0072522	6	purine-containing compound biosynthetic process	1.21	0.111731	Q5ZM32	126	K	4.19851	Up	Dihydrolipoyl dehydrogenase OS=Gallus gallus OX=9031 GN=DLD PE=2 SV=1	DLD	1	0.000694709	108.93	2	MMEQK(1)SSAVK	-0.73729	1.692	0.403
Biological Process	GO:0072522	6	purine-containing compound biosynthetic process	1.21	0.111731	Q5ZM32	345	K	1.77446	Up	Dihydrolipoyl dehydrogenase OS=Gallus gallus OX=9031 GN=DLD PE=2 SV=1	DLD	1	1.53438e-18	175.38	3	FQTK(1)IPNIYAIGDVVAGPMLAHK	-0.84188	1.306	0.736
Biological Process	GO:0072522	6	purine-containing compound biosynthetic process	1.21	0.111731	Q5ZM32	282	K	3.1497	Up	Dihydrolipoyl dehydrogenase OS=Gallus gallus OX=9031 GN=DLD PE=2 SV=1	DLD	0.96981	8.46006e-05	117.77	2	LNTK(1)VTGATK(0.97)K(0.03)PDGK	-0.27094	1.578	0.501
Biological Process	GO:0072522	6	purine-containing compound biosynthetic process	1.21	0.111731	Q5ZM32	272	K	1.90355	Up	Dihydrolipoyl dehydrogenase OS=Gallus gallus OX=9031 GN=DLD PE=2 SV=1	DLD	1	1.73412e-21	204.34	2	FK(1)LNTK(1)VTGATK	0.47974	1.342	0.705
Biological Process	GO:0072522	6	purine-containing compound biosynthetic process	1.21	0.111731	Q5ZLN1	113	K	2.49241	Up	Phosphoglycerate mutase 1 OS=Gallus gallus OX=9031 GN=PGAM1 PE=1 SV=3	PGAM1	1	0.000281999	83.438	2	HGEAQVK(1)IWR	0.56556	1.478	0.593
Biological Process	GO:0072522	6	purine-containing compound biosynthetic process	1.21	0.111731	Q5ZLN1	106	K	2.74414	Up	Phosphoglycerate mutase 1 OS=Gallus gallus OX=9031 GN=PGAM1 PE=1 SV=3	PGAM1	1	1.9664e-28	252.59	2	AETAAK(1)HGEAQVK	4.0176	1.523	0.555
Biological Process	GO:0072522	6	purine-containing compound biosynthetic process	1.21	0.111731	Q5ZL83	33	K	2.17147	Up	Succinate--CoA ligase [ADP/GDP-forming] subunit alpha, mitochondrial OS=Gallus gallus OX=9031 GN=SUCLG1 PE=2 SV=1	SUCLG1	1	2.33569e-05	111.61	2	K(1)NLYINK(1)STK	-0.76898	1.355	0.624
Biological Process	GO:0072522	6	purine-containing compound biosynthetic process	1.21	0.111731	Q5F420	114	K	2.61538	Up	Arachidonate--CoA ligase OS=Gallus gallus OX=9031 GN=ACSL1 PE=2 SV=1	ACSL1	1	0.000383823	90.689	2	K(1)PNQPYEWISYK	-0.5664	1.564	0.598
Biological Process	GO:0072522	6	purine-containing compound biosynthetic process	1.21	0.111731	Q5ZM32	283	K	2.8694	Up	Dihydrolipoyl dehydrogenase OS=Gallus gallus OX=9031 GN=DLD PE=2 SV=1	DLD	0.848824	0.000717821	86.729	3	LNTK(1)VTGATK(0.151)K(0.849)PDGK	-0.047484	1.538	0.536
Biological Process	GO:0044237	3	cellular metabolic process	1.03	0.113122	A0A1D5NT61	472	K	2.0816	Up	Glutamate dehydrogenase (NAD(P)(+)) OS=Gallus gallus OX=9031 GN=GLUD2 PE=3 SV=1	GLUD2	1	1.52395e-06	135.24	3	K(1)FGK(1)HGGTIPVVPTAEFQDR	-0.59156	1.403	0.674
Biological Process	GO:0044237	3	cellular metabolic process	1.03	0.113122	A0A1D5NT70	127	K	2.46125	Up	Glutathione transferase OS=Gallus gallus OX=9031 GN=LOC395611 PE=3 SV=1	LOC395611	1	8.51073e-30	240.41	2	DLANILDK(1)ATNR	-0.4175	1.334	0.542
Biological Process	GO:0044237	3	cellular metabolic process	1.03	0.113122	A0A1D5NT70	4	K	2.29947	Up	Glutathione transferase OS=Gallus gallus OX=9031 GN=LOC395611 PE=3 SV=1	LOC395611	1	2.78999e-05	94.66	2	SGK(1)PVLHYANIR	-0.25269	1.313	0.571
Biological Process	GO:0044237	3	cellular metabolic process	1.03	0.113122	A0A1D5NVI1	59	K	3.40764	Up	60S ribosomal protein L9 OS=Gallus gallus OX=9031 GN=RPL9 PE=3 SV=1	RPL9	1	0.000591621	102.46	2	VDK(1)WWGNR	-2.0804	1.605	0.471
Biological Process	GO:0044237	3	cellular metabolic process	1.03	0.113122	A0A1L1RZD1	10	K	4.22977	Up	Serine/arginine-rich splicing factor 7-like OS=Aquila chrysaetos chrysaetos OX=223781 GN=LOC115338701 PE=4 SV=1	LOC115338701	1	4.8343e-09	146.37	2	YETK(1)VYVGNLGTGAGK	-1.9111	1.62	0.383
Biological Process	GO:0044237	3	cellular metabolic process	1.03	0.113122	A0A1D5NV65	511	K	1.51818	Up	Phosphoglucomutase 2 OS=Phasianus colchicus OX=9054 PE=3 SV=1	--	1	0.00439082	84.699	2	FK(1)VSGIR	-0.38993	1.169	0.77
Biological Process	GO:0044237	3	cellular metabolic process	1.03	0.113122	A0A1D5NV65	505	K	1.51621	Up	Phosphoglucomutase 2 OS=Phasianus colchicus OX=9054 PE=3 SV=1	--	1	0.0402263	48.157	2	DTYPK(1)SCGR	0.13342	1.169	0.771
Biological Process	GO:0044237	3	cellular metabolic process	1.03	0.113122	F1NRQ6	341	K	3.45301	Up	Glycerol kinase OS=Gallus gallus OX=9031 GN=GK2 PE=3 SV=3	GK2	1	2.67716e-13	156.02	2	DNLGIVK(1)TSQEVEK	0.60751	1.433	0.415
Biological Process	GO:0044237	3	cellular metabolic process	1.03	0.113122	A0A3Q2UEL4	752	K	1.81192	Up	Phosphatidylinositol 3-kinase catalytic subunit type 3 OS=Gallus gallus OX=9031 GN=PIK3C3 PE=3 SV=1	PIK3C3	1	3.67093e-05	117.21	2	HLDNLLLTK(1)TGK	0.95631	1.368	0.755
Biological Process	GO:0044237	3	cellular metabolic process	1.03	0.113122	A0A1D5NUQ4	79	K	2.10361	Up	Ribos_L4_asso_C domain-containing protein OS=Gallus gallus OX=9031 GN=RPL4 PE=3 SV=2	RPL4	1	0.000290754	121.67	2	MFAPTK(1)TWR	0.68707	1.34	0.637
Biological Process	GO:0044237	3	cellular metabolic process	1.03	0.113122	A0A1D5NUN3	82	K	3.00351	Up	Propionate--CoA ligase OS=Gallus gallus OX=9031 GN=ACSS2 PE=3 SV=1	ACSS2	1	9.94304e-05	112.7	2	GAK(1)TNICYNLLDR	0.72354	1.712	0.57
Biological Process	GO:0044237	3	cellular metabolic process	1.03	0.113122	A0A1D5NUN3	540	K	3.51362	Up	Propionate--CoA ligase OS=Gallus gallus OX=9031 GN=ACSS2 PE=3 SV=1	ACSS2	1	0.000225517	79.889	2	DK(1)DGYYWITGR	0.15496	1.806	0.514
Biological Process	GO:0044237	3	cellular metabolic process	1.03	0.113122	Q5ZJZ2	103	K	6.59623	Up	60S ribosomal protein L3 OS=Amazona aestiva OX=12930 GN=AAES_111346 PE=3 SV=1	AAES_111346	1	1.94532e-49	238.01	2	SFK(1)TIFAEHISDECK	-0.37616	1.748	0.265
Biological Process	GO:0044237	3	cellular metabolic process	1.03	0.113122	Q5ZJZ2	300	K	3.52703	Up	60S ribosomal protein L3 OS=Amazona aestiva OX=12930 GN=AAES_111346 PE=3 SV=1	AAES_111346	1	2.28694e-37	277.21	2	LIK(1)NNASTDYDLSDK	-0.1018	1.566	0.444
Biological Process	GO:0044237	3	cellular metabolic process	1.03	0.113122	Q5ZJZ2	286	K	2.95669	Up	60S ribosomal protein L3 OS=Amazona aestiva OX=12930 GN=AAES_111346 PE=3 SV=1	AAES_111346	1	0.000512748	122.44	2	IYK(1)IGQGYQIK	-0.9161	1.502	0.508
Biological Process	GO:0044237	3	cellular metabolic process	1.03	0.113122	Q5ZJZ2	120	K	3.55782	Up	60S ribosomal protein L3 OS=Amazona aestiva OX=12930 GN=AAES_111346 PE=3 SV=1	AAES_111346	1	0.0177855	66.087	2	FYK(1)NWHK	-0.27309	1.569	0.441
Biological Process	GO:0044237	3	cellular metabolic process	1.03	0.113122	R4GIQ2	21	K	4.79037	Up	60S ribosomal protein L21 OS=Gallus gallus OX=9031 GN=RPL21 PE=3 SV=1	RPL21	1	6.22282e-07	122.51	2	K(1)HGVVPLATYMR	0.95535	1.691	0.353
Biological Process	GO:0044237	3	cellular metabolic process	1.03	0.113122	R4GIQ2	43	K	3.88038	Up	60S ribosomal protein L21 OS=Gallus gallus OX=9031 GN=RPL21 PE=3 SV=1	RPL21	0.999915	2.8085e-09	144.72	3	KGDIVDIK(1)GMGTVQQGMPHK	-0.19915	1.622	0.418
Biological Process	GO:0044237	3	cellular metabolic process	1.03	0.113122	A0A1D5NTZ8	607	K	1.55069	Up	Leucyl-tRNA synthetase OS=Gallus gallus OX=9031 GN=LARS2 PE=3 SV=1	LARS2	1	1.09545e-13	174.23	2	LLVQGLIK(1)NQTFR	0.42329	1.239	0.799
Biological Process	GO:0044237	3	cellular metabolic process	1.03	0.113122	F1NT10	621	K	5.5619	Up	Transcription elongation regulator 1-like (Fragment) OS=Tyto alba OX=56313 GN=N341_06562 PE=4 SV=1	N341_06562	1	5.8508e-05	94.804	2	TTFSEFAAK(1)HAK	0.15219	1.752	0.315
Biological Process	GO:0072522	6	purine-containing compound biosynthetic process	1.21	0.111731	Q5F420	633	K	3.138	Up	Arachidonate--CoA ligase OS=Gallus gallus OX=9031 GN=ACSL1 PE=2 SV=1	ACSL1	1	2.05541e-06	158.57	2	K(1)HILEDMVR	0.13106	1.66	0.529
Biological Process	GO:0044237	3	cellular metabolic process	1.03	0.113122	A0A1D5NVM2	76	K	0.444053	Down	NADH dehydrogenase [ubiquinone] 1 alpha subcomplex subunit 2 OS=Gallus gallus OX=9031 GN=NDUFA2 PE=3 SV=1	NDUFA2	1	0.000667661	83.474	3	EK(1)SVSLHNLSVDEVAK	1.4622	0.631	1.421
Biological Process	GO:0072522	6	purine-containing compound biosynthetic process	1.21	0.111731	Q5F420	303	K	5.18082	Up	Arachidonate--CoA ligase OS=Gallus gallus OX=9031 GN=ACSL1 PE=2 SV=1	ACSL1	1	0.000160305	66.485	2	NIVSNSSAFLK(1)TTEK	-0.23835	1.891	0.365
Biological Process	GO:0072522	6	purine-containing compound biosynthetic process	1.21	0.111731	P07341	13	K	1.60976	Up	Fructose-bisphosphate aldolase B OS=Gallus gallus OX=9031 GN=ALDOB PE=3 SV=3	ALDOB	1	0.000175227	126.21	2	THQFPALSPEQK(1)K	0.35129	1.254	0.779
Biological Process	GO:0072522	6	purine-containing compound biosynthetic process	1.21	0.111731	E1C658	99	K	1.87681	Up	ATP synthase subunit d, mitochondrial OS=Gallus gallus OX=9031 GN=ATP5H PE=3 SV=3	ATP5H	1	1.58667e-12	152.02	3	IDAQEQEAAK(1)GIVEYVK(1)ASK	0.17619	1.295	0.69
Biological Process	GO:0072522	6	purine-containing compound biosynthetic process	1.21	0.111731	E1C658	73	K	2.61609	Up	ATP synthase subunit d, mitochondrial OS=Gallus gallus OX=9031 GN=ATP5H PE=3 SV=3	ATP5H	1	5.04278e-09	110.14	2	K(1)FSALK(1)VPEPVDTQTAK	-0.59116	1.431	0.547
Biological Process	GO:0072522	6	purine-containing compound biosynthetic process	1.21	0.111731	E1C0Q5	257	K	1.53544	Up	THILA acetyltransferase (Fragment) OS=Odontophorus gujanensis OX=886794 GN=Acat1a PE=3 SV=1	Acat1a	1	0.0118711	88.921	2	VDFSK(1)VPK	-0.21935	1.213	0.79
Biological Process	GO:0072522	6	purine-containing compound biosynthetic process	1.21	0.111731	E1BTT8	155	K	0.378065	Down	L-lactate dehydrogenase OS=Gallus gallus OX=9031 GN=LDHA PE=3 SV=2	LDHA	1	0.00415612	81.32	2	ISGFPK(1)HR	1.9622	0.555	1.468
Biological Process	GO:0072522	6	purine-containing compound biosynthetic process	1.21	0.111731	E1BRU7	337	K	1.87592	Up	Hexokinase OS=Gallus gallus OX=9031 GN=HKDC1 PE=3 SV=1	HKDC1	1	1.5545e-06	124.46	2	IEMK(1)HVSAMEK	1.2772	1.27	0.677
Biological Process	GO:0072522	6	purine-containing compound biosynthetic process	1.21	0.111731	E1BRU7	527	K	2.03912	Up	Hexokinase OS=Gallus gallus OX=9031 GN=HKDC1 PE=3 SV=1	HKDC1	1	0.000256255	74.524	2	GK(1)YLALDLGGTNFR	-1.8424	1.303	0.639
Biological Process	GO:0072522	6	purine-containing compound biosynthetic process	1.21	0.111731	F1NJ73	210	K	1.75847	Up	Adenylate kinase 2, mitochondrial OS=Gallus gallus OX=9031 GN=AK2 PE=3 SV=4	AK2	1	2.29334e-06	142.08	2	AYHTQTSPLVSYYSK(1)R	0.98952	1.245	0.708
Biological Process	GO:0072522	6	purine-containing compound biosynthetic process	1.21	0.111731	E1C658	109	K	1.52538	Up	ATP synthase subunit d, mitochondrial OS=Gallus gallus OX=9031 GN=ATP5H PE=3 SV=3	ATP5H	1	0.00436382	64.266	2	GIVEYVK(1)ASK(1)AR	-1.3211	1.202	0.788
Biological Process	GO:0072522	6	purine-containing compound biosynthetic process	1.21	0.111731	A0A3Q2U989	44	K	4.1519	Up	Formylglycinamide ribonucleotide amidotransferase OS=Strigops habroptila OX=2489341 GN=PFAS PE=3 SV=1	PFAS	1	0.00618	110.22	2	YLTNK(1)VDR	-1.6928	1.312	0.316
Biological Process	GO:0072522	6	purine-containing compound biosynthetic process	1.21	0.111731	A0A3Q2U525	2	K	2.31081	Up	Trans-2,3-enoyl-CoA reductase OS=Taeniopygia guttata OX=59729 GN=TECR PE=4 SV=1	TECR	1	1.07723e-06	90.156	2	MK(1)HYEVEILDAK	1.0916	1.368	0.592
Biological Process	GO:0072522	6	purine-containing compound biosynthetic process	1.21	0.111731	A0A3Q2U525	140	K	4.47175	Up	Trans-2,3-enoyl-CoA reductase OS=Taeniopygia guttata OX=59729 GN=TECR PE=4 SV=1	TECR	1	5.59663e-15	160.52	4	HAVVHLACACHSFHYIK(1)R	2.0152	1.583	0.354
Biological Process	GO:0072522	6	purine-containing compound biosynthetic process	1.21	0.111731	A0A1D5PX68	256	K	1.73416	Up	TXTP protein (Fragment) OS=Odontophorus gujanensis OX=886794 GN=Slc25a1 PE=3 SV=1	Slc25a1	1	2.87311e-28	206.03	2	YK(1)STWDCAYQIMK	-0.35012	1.259	0.726
Biological Process	GO:0072522	6	purine-containing compound biosynthetic process	1.21	0.111731	A0A1D5PX68	64	K	0.497774	Down	TXTP protein (Fragment) OS=Odontophorus gujanensis OX=886794 GN=Slc25a1 PE=3 SV=1	Slc25a1	1	0.0393913	67.881	2	YK(1)GIGDCVK	3.44	0.671	1.348
Biological Process	GO:0072522	6	purine-containing compound biosynthetic process	1.21	0.111731	A0A1D5PX68	305	K	2.57324	Up	TXTP protein (Fragment) OS=Odontophorus gujanensis OX=886794 GN=Slc25a1 PE=3 SV=1	Slc25a1	1	0.00518039	88.35	2	FLNK(1)VWK	-0.81462	1.423	0.553
Biological Process	GO:0072522	6	purine-containing compound biosynthetic process	1.21	0.111731	A0A1D5PX68	205	K	1.72055	Up	TXTP protein (Fragment) OS=Odontophorus gujanensis OX=886794 GN=Slc25a1 PE=3 SV=1	Slc25a1	1	4.32699e-40	242.92	2	FFVMTSLK(1)NWYK	0.19193	1.256	0.73
Biological Process	GO:0072522	6	purine-containing compound biosynthetic process	1.21	0.111731	A0A1D5PUL8	114	K	0.641494	Down	Dihydrolipoamide acetyltransferase component of pyruvate dehydrogenase complex OS=Gallus gallus OX=9031 GN=PDHX PE=3 SV=2	PDHX	1	8.5262e-05	92.732	2	ILVEEGSK(1)NVR	1.0296	0.773	1.205
Biological Process	GO:0072522	6	purine-containing compound biosynthetic process	1.21	0.111731	A0A3Q2U525	38	K	5.39735	Up	Trans-2,3-enoyl-CoA reductase OS=Taeniopygia guttata OX=59729 GN=TECR PE=4 SV=1	TECR	1	7.62328e-20	168.43	3	NLFTK(1)THPQWYPAR	2.2327	1.63	0.302
Biological Process	GO:0072522	6	purine-containing compound biosynthetic process	1.21	0.111731	E1C658	63	K	1.69607	Up	ATP synthase subunit d, mitochondrial OS=Gallus gallus OX=9031 GN=ATP5H PE=3 SV=3	ATP5H	1	1.23416e-36	238.93	2	TAVAK(1)AGMVDEFQK(1)K	0.20722	1.25	0.737
Biological Process	GO:0072522	6	purine-containing compound biosynthetic process	1.21	0.111731	F1NCS6	342	K	0.654206	Down	Formate--tetrahydrofolate ligase OS=Gallus gallus OX=9031 GN=MTHFD1L PE=3 SV=3	MTHFD1L	1	3.76666e-10	162.8	2	MQNMVK(1)NTER	-1.0792	0.77	1.177
Biological Process	GO:0072522	6	purine-containing compound biosynthetic process	1.21	0.111731	F1NNV2	633	K	1.78886	Up	Arachidonate--CoA ligase OS=Gallus gallus OX=9031 GN=ACSL5 PE=4 SV=1	ACSL5	1	0.00497317	65.879	2	AAGLK(1)SFEQVK	-0.50398	1.22	0.682
Biological Process	GO:0072522	6	purine-containing compound biosynthetic process	1.21	0.111731	P07341	101	K	2.28275	Up	Fructose-bisphosphate aldolase B OS=Gallus gallus OX=9031 GN=ALDOB PE=3 SV=3	ALDOB	1	0.00950134	76.572	2	EK(1)GMVVGIK	0.53457	1.429	0.626
Biological Process	GO:0072522	6	purine-containing compound biosynthetic process	1.21	0.111731	P07341	317	K	4.50263	Up	Fructose-bisphosphate aldolase B OS=Gallus gallus OX=9031 GN=ALDOB PE=3 SV=3	ALDOB	1	1.17113e-37	233.43	2	ALQASALAAWLGK(1)SENK	-0.84725	1.711	0.38
Biological Process	GO:0072522	6	purine-containing compound biosynthetic process	1.21	0.111731	P00940	174	K	5.80519	Up	Triosephosphate isomerase OS=Gallus gallus OX=9031 GN=TPI1 PE=1 SV=2	TPI1	1	6.04448e-36	171.98	4	VVLAYEPVWAIGTGK(1)TATPQQAQEVHEK	1.4286	1.788	0.308
Biological Process	GO:0072522	6	purine-containing compound biosynthetic process	1.21	0.111731	P00940	5	K	2.50596	Up	Triosephosphate isomerase OS=Gallus gallus OX=9031 GN=TPI1 PE=1 SV=2	TPI1	1	6.14158e-06	129.56	2	K(1)FFVGGNWK	-1.7275	1.471	0.587
Biological Process	GO:0072522	6	purine-containing compound biosynthetic process	1.21	0.111731	P00940	193	K	2.82222	Up	Triosephosphate isomerase OS=Gallus gallus OX=9031 GN=TPI1 PE=1 SV=2	TPI1	1	1.50724e-19	202.24	2	GWLK(1)SHVSDAVAQSTR	0.67625	1.524	0.54
Biological Process	GO:0072522	6	purine-containing compound biosynthetic process	1.21	0.111731	P00356	332	K	2.7974	Up	Glyceraldehyde-3-phosphate dehydrogenase OS=Gallus gallus OX=9031 GN=GAPDH PE=2 SV=3	GAPDH	1	4.4072e-06	138.71	2	VVDLMVHMASK(1)E	-1.5405	1.505	0.538
Biological Process	GO:0072522	6	purine-containing compound biosynthetic process	1.21	0.111731	O57535	57	K	2.19635	Up	Nucleoside diphosphate kinase OS=Gallus gallus OX=9031 PE=2 SV=1	--	1	5.92685e-07	119.52	3	QHYIDLK(1)DRPFYPGLVK	-0.43358	1.443	0.657
Biological Process	GO:0072522	6	purine-containing compound biosynthetic process	1.21	0.111731	O57535	27	K	2.8068	Up	Nucleoside diphosphate kinase OS=Gallus gallus OX=9031 PE=2 SV=1	--	1	0.0136166	94.806	2	GLVGEIIK(1)R	0.70431	1.569	0.559
Biological Process	GO:0072522	6	purine-containing compound biosynthetic process	1.21	0.111731	O57535	32	K	3	Up	Nucleoside diphosphate kinase OS=Gallus gallus OX=9031 PE=2 SV=1	--	1	0.00376802	89.123	2	FEQK(1)GFR	-0.38858	1.602	0.534
Biological Process	GO:0072522	6	purine-containing compound biosynthetic process	1.21	0.111731	P28173	65	K	2.09091	Up	Amidophosphoribosyltransferase OS=Gallus gallus OX=9031 GN=PPAT PE=2 SV=1	PPAT	1	0.000120086	91.993	3	VHK(1)GMGLINHVFNADSLK	3.015	1.242	0.594
Biological Process	GO:0072522	6	purine-containing compound biosynthetic process	1.21	0.111731	P28173	174	K	5.76892	Up	Amidophosphoribosyltransferase OS=Gallus gallus OX=9031 GN=PPAT PE=2 SV=1	PPAT	1	1.59764e-11	125.14	3	IK(1)NLMNETPTSYSLLIMHK	-0.41132	1.448	0.251
Biological Process	GO:0072522	6	purine-containing compound biosynthetic process	1.21	0.111731	Q5ZKP6	276	K	1.96784	Up	Adenosine deaminase OS=Gallus gallus OX=9031 GN=ADA PE=2 SV=1	ADA	1	0.000967626	82.716	2	K(1)HPVVQFK	-0.65358	1.346	0.684
Biological Process	GO:0072522	6	purine-containing compound biosynthetic process	1.21	0.111731	F1P0W7	72	K	1.5064	Up	Mitochondrial pyruvate carrier OS=Gallus gallus OX=9031 GN=MPC1L PE=3 SV=4	MPC1L	1	2.66563e-06	113.1	2	FAYK(1)VQPR	-0.50208	1.294	0.859
Biological Process	GO:0072522	6	purine-containing compound biosynthetic process	1.21	0.111731	F1NW43	88	K	3.23673	Up	Pyruvate kinase OS=Gallus gallus OX=9031 GN=PKLR PE=3 SV=2	PKLR	1	5.6102e-11	162	4	LNFSHGTHEYHEGTIK(1)NVR	0.092218	1.586	0.49
Biological Process	GO:0072522	6	purine-containing compound biosynthetic process	1.21	0.111731	F1NSC1	381	K	1.52986	Up	ATP synthase subunit b OS=Gallus gallus OX=9031 GN=ATP5PB PE=3 SV=3	ATP5PB	1	0.0157958	79.809	2	SYLFDAK(1)R	0.18543	1.204	0.787
Biological Process	GO:0072522	6	purine-containing compound biosynthetic process	1.21	0.111731	F1NSC1	355	K	1.94222	Up	ATP synthase subunit b OS=Gallus gallus OX=9031 GN=ATP5PB PE=3 SV=3	ATP5PB	1	7.61121e-27	180.11	2	NEAIK(1)ALETAIEEEK(1)K	-0.48842	1.311	0.675
Biological Process	GO:0072522	6	purine-containing compound biosynthetic process	1.21	0.111731	F1NNV2	98	K	2.21269	Up	Arachidonate--CoA ligase OS=Gallus gallus OX=9031 GN=ACSL5 PE=4 SV=1	ACSL5	1	2.7087e-21	192.14	2	K(1)PNQPYQWLTYK	-0.88497	1.29	0.583
Biological Process	GO:0072522	6	purine-containing compound biosynthetic process	1.21	0.111731	Q5F420	292	K	3.88987	Up	Arachidonate--CoA ligase OS=Gallus gallus OX=9031 GN=ACSL1 PE=2 SV=1	ACSL1	1	0.00148606	90.376	3	GAMITHK(1)NIVSNSSAFLK	0.34367	1.766	0.454
Biological Process	GO:0044237	3	cellular metabolic process	1.03	0.113122	A0A1D5NW68	340	K	4.00817	Up	Albumin OS=Gallus gallus OX=9031 GN=ALB PE=4 SV=2	ALB	1	1.313e-55	298.6	3	CCK(1)TDNPAECYANAQEQLNQHIK	-0.3176	1.471	0.367
Biological Process	GO:0044237	3	cellular metabolic process	1.03	0.113122	A0A1D5NW68	70	K	2.22109	Up	Albumin OS=Gallus gallus OX=9031 GN=ALB PE=4 SV=2	ALB	1	1.95105e-13	148.57	3	DSYGAMADCCSK(1)ADPERNECFLSFK	0.96187	1.306	0.588
Biological Process	GO:0044237	3	cellular metabolic process	1.03	0.113122	A0A1D5NW68	367	K	3.14955	Up	Albumin OS=Gallus gallus OX=9031 GN=ALB PE=4 SV=2	ALB	1	5.04484e-35	211.07	3	ETQDVVK(1)TNCDLLHDHGEADFLK	0.8285	1.411	0.448
Biological Process	GO:0044237	3	cellular metabolic process	1.03	0.113122	F1NDC2	48	K	2.75097	Up	40S ribosomal protein S23 OS=Gallus gallus OX=9031 GN=RPS23 PE=3 SV=2	RPS23	1	1.13813e-09	114.35	2	ANPFGGASHAK(1)GIVLEK	-0.25512	1.425	0.518
Biological Process	GO:0044237	3	cellular metabolic process	1.03	0.113122	A0A1D5PU43	261	K	2.90716	Up	Enoyl-CoA delta isomerase 1 OS=Phasianus colchicus OX=9054 PE=3 SV=1	--	1	1.35825e-06	150.88	2	QLTK(1)SMMR	0.68725	1.503	0.517
Biological Process	GO:0044237	3	cellular metabolic process	1.03	0.113122	A0A1D5P3K4	132	K	5.05505	Up	NADH dehydrogenase [ubiquinone] 1 alpha subcomplex subunit 8 OS=Gallus gallus OX=9031 GN=NDUFA8 PE=3 SV=1	NDUFA8	1	4.79303e-06	105.78	3	VK(1)TDRPMPENVYHSR	1.6286	1.653	0.327
Biological Process	GO:0044237	3	cellular metabolic process	1.03	0.113122	A0A1D5P3J8	163	K	1.74245	Up	Serine hydroxymethyltransferase OS=Gallus gallus OX=9031 GN=SHMT1 PE=3 SV=3	SHMT1	1	0.000264245	94.63	2	VNPK(1)TGYIDYDK	-1.0478	1.211	0.695
Biological Process	GO:0044237	3	cellular metabolic process	1.03	0.113122	A0A1D5P3J8	182	K	3.08482	Up	Serine hydroxymethyltransferase OS=Gallus gallus OX=9031 GN=SHMT1 PE=3 SV=3	SHMT1	1	0.000384658	69.327	3	LFHPK(1)LIIAGVSCYSR	-0.08254	1.382	0.448
Biological Process	GO:0044237	3	cellular metabolic process	1.03	0.113122	A0A3Q2U252	78	K	2.21329	Up	Pyr_redox_2 domain-containing protein OS=Gallus gallus OX=9031 PE=4 SV=1	--	1	2.97186e-37	121.93	3	VGAGNVAVVEPSK(1)THYYQPLWTLVGAGAK	-0.08575	1.266	0.572
Biological Process	GO:0044237	3	cellular metabolic process	1.03	0.113122	A0A1D5P3I6	408	K	3.35022	Up	Peptidylprolyl isomerase OS=Gallus gallus OX=9031 GN=FKBP3 PE=4 SV=1	FKBP3	1	0.00111936	129.72	2	LLGQVK(1)NVAK	-0.74267	1.521	0.454
Biological Process	GO:0044237	3	cellular metabolic process	1.03	0.113122	F1NDC2	25	K	2.62873	Up	40S ribosomal protein S23 OS=Gallus gallus OX=9031 GN=RPS23 PE=3 SV=2	RPS23	1	0.00276183	113.14	2	WHDK(1)QYK	0.84652	1.409	0.536
Biological Process	GO:0044237	3	cellular metabolic process	1.03	0.113122	A0A1D5P3I6	483	K	1.55784	Up	Peptidylprolyl isomerase OS=Gallus gallus OX=9031 GN=FKBP3 PE=4 SV=1	FKBP3	1	0.018976	104.39	2	GDK(1)TNFPK	-1.202	1.212	0.778
Biological Process	GO:0044237	3	cellular metabolic process	1.03	0.113122	A0A1D5P3B1	52	K	2.56866	Up	60S ribosomal protein L11 OS=Gallus gallus OX=9031 GN=RPL11 PE=3 SV=1	RPL11	1	3.77425e-09	167.59	2	VLEQLTGQTPVFSK(1)AR	-2.4992	1.459	0.568
Biological Process	GO:0044237	3	cellular metabolic process	1.03	0.113122	A0A1D5P3B1	154	K	3.04382	Up	60S ribosomal protein L11 OS=Gallus gallus OX=9031 GN=RPL11 PE=3 SV=1	RPL11	1	0.00295431	118.06	2	TGNIGAK(1)HR	1.5947	1.528	0.502
Biological Process	GO:0044237	3	cellular metabolic process	1.03	0.113122	A0A1D5P360	161	K	1.83676	Up	Tyrosine-protein kinase OS=Gallus gallus OX=9031 GN=LYN PE=3 SV=1	LYN	1	0.000218057	82.437	3	DYDPQHGDVIK(1)HYK	-0.55193	1.339	0.729
Biological Process	GO:0044237	3	cellular metabolic process	1.03	0.113122	A0A1D5P2Q1	462	K	1.66575	Up	SAC domain-containing protein OS=Gallus gallus OX=9031 GN=SACM1L PE=4 SV=2	SACM1L	1	5.19738e-20	188.88	2	QYAGTGALK(1)TDYTR	0.0036149	1.216	0.73
Biological Process	GO:0044237	3	cellular metabolic process	1.03	0.113122	A0A1D5P2Q1	441	K	2.77183	Up	SAC domain-containing protein OS=Gallus gallus OX=9031 GN=SACM1L PE=4 SV=2	SACM1L	1	3.2386e-05	114.93	2	IYK(1)NAWADNANACAK	-0.42241	1.397	0.504
Biological Process	GO:0044237	3	cellular metabolic process	1.03	0.113122	A0A1D5P2L3	596	K	2.87713	Up	CULLIN_2 domain-containing protein OS=Gallus gallus OX=9031 GN=CUL1 PE=3 SV=1	CUL1	1	0.00453482	67.881	2	GELVTNCFK(1)NR	2.4799	1.522	0.529
Biological Process	GO:0044237	3	cellular metabolic process	1.03	0.113122	A0A1D5P263	189	K	2.75043	Up	Abhydrolase_2 domain-containing protein OS=Gallus gallus OX=9031 GN=LYPLA1 PE=3 SV=1	LYPLA1	1	4.36209e-21	161.23	2	LK(1)SMINPANITFR	-1.0662	1.598	0.581
Biological Process	GO:0044237	3	cellular metabolic process	1.03	0.113122	A0A1D5PBM6	670	K	3.69544	Up	Complex I-49kD OS=Gallus gallus OX=9031 GN=NDUFS2 PE=3 SV=2	NDUFS2	1	1.90706e-06	176.97	4	RAEMK(1)TSMESLIHHFK	-0.15666	1.541	0.417
Biological Process	GO:0044237	3	cellular metabolic process	1.03	0.113122	A0A1D5P470	82	K	2.88577	Up	Glutathione transferase OS=Gallus gallus OX=9031 GN=LOC107050492 PE=3 SV=2	LOC107050492	1	2.90814e-21	236.42	3	K(1)HNMCGDTEEER	-0.83559	1.541	0.534
Biological Process	GO:0044237	3	cellular metabolic process	1.03	0.113122	A0A1D5P470	42	K	1.63389	Up	Glutathione transferase OS=Gallus gallus OX=9031 GN=LOC107050492 PE=3 SV=2	LOC107050492	1	2.01339e-10	122.66	2	LYSCGEAPDYDK(1)SQWINEK	0.52874	1.263	0.773
Biological Process	GO:0044237	3	cellular metabolic process	1.03	0.113122	A0A1D5P4Q6	321	K	1.65915	Up	Insulin degrading enzyme OS=Phasianus colchicus OX=9054 PE=3 SV=1	--	1	0.0039076	61.194	2	AK(1)GWVYTLVGGQK	4.2869	1.251	0.754
Biological Process	GO:0044237	3	cellular metabolic process	1.03	0.113122	F1NW23	1516	K	2.03771	Up	Clathrin heavy chain OS=Gallus gallus OX=9031 GN=CLTC PE=3 SV=2	CLTC	1	0.000537353	84.368	2	IAAYLFK(1)GNNR	-0.094614	1.351	0.663
Biological Process	GO:0044237	3	cellular metabolic process	1.03	0.113122	F1NW23	1609	K	3.61872	Up	Clathrin heavy chain OS=Gallus gallus OX=9031 GN=CLTC PE=3 SV=2	CLTC	1	0.0251706	72.038	2	EYLTK(1)VDK	-0.17793	1.585	0.438
Biological Process	GO:0044237	3	cellular metabolic process	1.03	0.113122	F1NW23	1441	K	1.78147	Up	Clathrin heavy chain OS=Gallus gallus OX=9031 GN=CLTC PE=3 SV=2	CLTC	1	0.00411179	83.623	2	AVTFFTK(1)VK	0.017271	1.288	0.723
Biological Process	GO:0044237	3	cellular metabolic process	1.03	0.113122	F1NW23	487	K	7.35802	Up	Clathrin heavy chain OS=Gallus gallus OX=9031 GN=CLTC PE=3 SV=2	CLTC	1	4.03691e-09	111.38	3	ANVPNK(1)VIQCFAETGQVQK	-0.88675	1.788	0.243
Biological Process	GO:0044237	3	cellular metabolic process	1.03	0.113122	F1NW23	637	K	4.27344	Up	Clathrin heavy chain OS=Gallus gallus OX=9031 GN=CLTC PE=3 SV=2	CLTC	1	1.29911e-13	143.22	2	ALEHFTDLYDIK(1)R	-1.0936	1.641	0.384
Biological Process	GO:0044237	3	cellular metabolic process	1.03	0.113122	F1NW23	1347	K	2.29412	Up	Clathrin heavy chain OS=Gallus gallus OX=9031 GN=CLTC PE=3 SV=2	CLTC	1	0.00800279	92.677	2	VNIPK(1)VLR	-1.0403	1.404	0.612
Biological Process	GO:0044237	3	cellular metabolic process	1.03	0.113122	F1NW23	1501	K	2.38824	Up	Clathrin heavy chain OS=Gallus gallus OX=9031 GN=CLTC PE=3 SV=2	CLTC	1	3.10199e-06	141.29	2	LEK(1)HELIEFR	0.31722	1.421	0.595
Biological Process	GO:0044237	3	cellular metabolic process	1.03	0.113122	F1NW23	86	K	2.61181	Up	Clathrin heavy chain OS=Gallus gallus OX=9031 GN=CLTC PE=3 SV=2	CLTC	1	1.59009e-09	162.23	2	AGK(1)TLQIFNIEMK	3.4172	1.46	0.559
Biological Process	GO:0044237	3	cellular metabolic process	1.03	0.113122	Q5ZI00	262	K	1.78582	Up	Epimerase domain-containing protein OS=Gallus gallus OX=9031 GN=NDUFA9 PE=2 SV=1	NDUFA9	1	1.22513e-15	167.06	2	GK(1)TYALVGPNR	-1.5744	1.259	0.705
Biological Process	GO:0044237	3	cellular metabolic process	1.03	0.113122	A0A1D5P592	437	K	4.19954	Up	Propionyl-CoA carboxylase subunit beta OS=Phasianus colchicus OX=9054 PE=4 SV=1	--	1	1.43704e-27	240.52	2	AYGGAYDVMSSK(1)HLR	2.6311	1.81	0.431
Biological Process	GO:0044237	3	cellular metabolic process	1.03	0.113122	Q5ZHT1	552	K	1.71762	Up	Acyl-CoA dehydrogenase family member 11 OS=Gallus gallus OX=9031 GN=ACAD11 PE=2 SV=1	ACAD11	1	0.0111786	74.269	2	VAIVMGK(1)TK	-0.45493	1.326	0.772
Biological Process	GO:0044237	3	cellular metabolic process	1.03	0.113122	Q5ZHT1	687	K	2.34472	Up	Acyl-CoA dehydrogenase family member 11 OS=Gallus gallus OX=9031 GN=ACAD11 PE=2 SV=1	ACAD11	1	0.00965811	58.916	2	LLTLK(1)TASK	0.38061	1.51	0.644
Biological Process	GO:0044237	3	cellular metabolic process	1.03	0.113122	Q5ZHT1	68	K	0.341357	Down	Acyl-CoA dehydrogenase family member 11 OS=Gallus gallus OX=9031 GN=ACAD11 PE=2 SV=1	ACAD11	0.827363	0.0122207	92.428	3	K(0.173)K(0.827)PHGPLLPNAHK	-0.71133	0.468	1.371
Biological Process	GO:0044237	3	cellular metabolic process	1.03	0.113122	Q5ZHT1	382	K	3.20992	Up	Acyl-CoA dehydrogenase family member 11 OS=Gallus gallus OX=9031 GN=ACAD11 PE=2 SV=1	ACAD11	1	0.0143017	92.428	2	KGQEVLLK(1)VK	-0.17607	1.682	0.524
Biological Process	GO:0044237	3	cellular metabolic process	1.03	0.113122	Q5ZHT1	708	K	2.26444	Up	Acyl-CoA dehydrogenase family member 11 OS=Gallus gallus OX=9031 GN=ACAD11 PE=2 SV=1	ACAD11	1	0.000132717	117.3	2	EVAMTK(1)VVVPR	-2.707	1.49	0.658
Biological Process	GO:0044237	3	cellular metabolic process	1.03	0.113122	Q5ZHT1	404	K	1.65355	Up	Acyl-CoA dehydrogenase family member 11 OS=Gallus gallus OX=9031 GN=ACAD11 PE=2 SV=1	ACAD11	1	7.88573e-49	258	2	EIAEYYAK(1)HGNTEER	-0.74383	1.303	0.788
Biological Process	GO:0044237	3	cellular metabolic process	1.03	0.113122	A0A1D5P4Q6	160	K	0.650124	Down	Insulin degrading enzyme OS=Phasianus colchicus OX=9054 PE=3 SV=1	--	1	5.02669e-17	166.48	3	EVNAVDSEHEK(1)NLMNDAWR	-0.59768	0.786	1.209
Biological Process	GO:0044237	3	cellular metabolic process	1.03	0.113122	A0A1D5P201	188	K	4.68715	Up	2-phosphoxylose phosphatase 1 OS=Phasianus colchicus OX=9054 PE=4 SV=1	--	1	0.00790582	53.679	2	ETYINK(1)HK	-1.4767	1.678	0.358
Biological Process	GO:0044237	3	cellular metabolic process	1.03	0.113122	A0A1D5P1U2	184	K	3.05477	Up	Pyruvate dehydrogenase E1 component subunit beta OS=Gallus gallus OX=9031 GN=PDHB PE=4 SV=2	PDHB	1	0.000376334	112.73	2	VVSPWSSEDAK(1)GLLK	-1.7123	1.506	0.493
Biological Process	GO:0044237	3	cellular metabolic process	1.03	0.113122	A0A1D5P1J7	49	K	2.6011	Up	ATP synthase membrane subunit f OS=Gallus gallus OX=9031 GN=ATP5J2 PE=3 SV=1	ATP5J2	1	9.41533e-06	147.16	2	YYNK(1)YINVR	0.39565	1.415	0.544
Biological Process	GO:0044237	3	cellular metabolic process	1.03	0.113122	A0A1D5P1D0	338	K	1.82511	Up	3'-phosphoadenosine-5'-phosphosulfate synthase OS=Gallus gallus OX=9031 GN=PAPSS2 PE=3 SV=2	PAPSS2	1	2.90478e-09	142.71	2	IWGTTCAK(1)HPHVK	-0.13621	1.294	0.709
Biological Process	GO:0044237	3	cellular metabolic process	1.03	0.113122	A0A1D5PHD7	721	K	2.72222	Up	Calcium/calmodulin dependent serine protein kinase OS=Anas platyrhynchos platyrhynchos OX=8840 GN=CASK PE=3 SV=1	CASK	1	0.00846321	71.066	2	NTLITK(1)HPDR	0.20851	1.421	0.522
Biological Process	GO:0044237	3	cellular metabolic process	1.03	0.113122	A0A1D5NXM7	536	K	2.8019	Up	MPN domain-containing protein OS=Gallus gallus OX=9031 GN=NPLOC4 PE=3 SV=1	NPLOC4	1	0.00020558	99.174	2	TK(1)NEELAQTWK	-1.9793	1.471	0.525
Biological Process	GO:0044237	3	cellular metabolic process	1.03	0.113122	F1NI43	509	K	1.6609	Up	Long-chain-fatty-acid--CoA ligase ACSBG2 OS=Gallus gallus OX=9031 GN=ACSBG2 PE=4 SV=3	ACSBG2	1	8.62164e-10	173.54	3	TLIHK(1)PDADGIGEICFAGR	-0.010895	1.249	0.752
Biological Process	GO:0044237	3	cellular metabolic process	1.03	0.113122	F1NI43	391	K	3.78043	Up	Long-chain-fatty-acid--CoA ligase ACSBG2 OS=Gallus gallus OX=9031 GN=ACSBG2 PE=4 SV=3	ACSBG2	1	0.000624595	105.36	2	SVGAK(1)SSTLR	1.0332	1.584	0.419
Biological Process	GO:0044237	3	cellular metabolic process	1.03	0.113122	F1NI43	65	K	3.2617	Up	Long-chain-fatty-acid--CoA ligase ACSBG2 OS=Gallus gallus OX=9031 GN=ACSBG2 PE=4 SV=3	ACSBG2	1	5.5802e-09	176.97	2	SQMNK(1)TGLASSSR	0.90612	1.533	0.47
Biological Process	GO:0044237	3	cellular metabolic process	1.03	0.113122	F1NI43	542	K	2.82792	Up	Long-chain-fatty-acid--CoA ligase ACSBG2 OS=Gallus gallus OX=9031 GN=ACSBG2 PE=4 SV=3	ACSBG2	1	3.17718e-05	139.7	2	EAIDK(1)DGWLHSGDLGK	1.4138	1.479	0.523
Biological Process	GO:0044237	3	cellular metabolic process	1.03	0.113122	F1NI43	556	K	2.21348	Up	Long-chain-fatty-acid--CoA ligase ACSBG2 OS=Gallus gallus OX=9031 GN=ACSBG2 PE=4 SV=3	ACSBG2	1	9.03487e-07	143.22	2	CDK(1)DGFIYITGR	-0.43536	1.379	0.623
Biological Process	GO:0044237	3	cellular metabolic process	1.03	0.113122	F1NI43	645	K	3.1214	Up	Long-chain-fatty-acid--CoA ligase ACSBG2 OS=Gallus gallus OX=9031 GN=ACSBG2 PE=4 SV=3	ACSBG2	1	2.95752e-06	119.94	2	ATK(1)VSEIISSK	-0.35996	1.517	0.486
Biological Process	GO:0044237	3	cellular metabolic process	1.03	0.113122	A0A1D5PMD9	280	K	3.31915	Up	Carboxylic ester hydrolase OS=Gallus gallus OX=9031 GN=LOC769704 PE=3 SV=2	LOC769704	1	6.174e-40	221.46	3	IAAASGCEK(1)SSSAALVECLR	0.58759	1.56	0.47
Biological Process	GO:0044237	3	cellular metabolic process	1.03	0.113122	A0A1D5PMD9	45	K	3.08871	Up	Carboxylic ester hydrolase OS=Gallus gallus OX=9031 GN=LOC769704 PE=3 SV=2	LOC769704	1	2.82852e-06	159.93	2	GYQFK(1)VDAAER	0.21249	1.532	0.496
Biological Process	GO:0044237	3	cellular metabolic process	1.03	0.113122	A0A1D5PMD9	248	K	3.15779	Up	Carboxylic ester hydrolase OS=Gallus gallus OX=9031 GN=LOC769704 PE=3 SV=2	LOC769704	1	6.42278e-14	184.43	2	GLFHK(1)AISESGTAIR	-0.44505	1.541	0.488
Biological Process	GO:0044237	3	cellular metabolic process	1.03	0.113122	F1NK88	329	K	2.64964	Up	Rho-associated protein kinase 2 OS=Gallus gallus OX=9031 GN=ROCK2 PE=3 SV=4	ROCK2	1	0.000110148	96.27	3	NSLHFPDDVEISK(1)HAK	1.0165	1.452	0.548
Biological Process	GO:0044237	3	cellular metabolic process	1.03	0.113122	F1NK88	230	K	2.0722	Up	Rho-associated protein kinase 2 OS=Gallus gallus OX=9031 GN=ROCK2 PE=3 SV=4	ROCK2	1	0.00094579	86.729	3	DVKPDNMLLDK(1)HGHLK	0.10622	1.349	0.651
Biological Process	GO:0044237	3	cellular metabolic process	1.03	0.113122	A0A1D5NW68	514	K	2.90586	Up	Albumin OS=Gallus gallus OX=9031 GN=ALB PE=4 SV=2	ALB	1	3.61008e-21	195.4	2	RK(1)PQMTEEQIK	-0.4859	1.389	0.478
Biological Process	GO:0044237	3	cellular metabolic process	1.03	0.113122	A0A1D5NW68	414	K	4.88065	Up	Albumin OS=Gallus gallus OX=9031 GN=ALB PE=4 SV=2	ALB	1	5.07765e-20	205.26	2	MTTIGTK(1)CCQLPEDR	1.5052	1.513	0.31
Biological Process	GO:0044237	3	cellular metabolic process	1.03	0.113122	A0A1D5NW68	512	K	3.6175	Up	Albumin OS=Gallus gallus OX=9031 GN=ALB PE=4 SV=2	ALB	1	1.6711e-06	145.88	2	LLINLIK(1)R	-0.31312	1.447	0.4
Biological Process	GO:0044237	3	cellular metabolic process	1.03	0.113122	A0A1D5NW68	406	K	4.93811	Up	Albumin OS=Gallus gallus OX=9031 GN=ALB PE=4 SV=2	ALB	1	5.58497e-07	165.72	2	MPQVPTDLLLETGK(1)K	-0.39618	1.516	0.307
Biological Process	GO:0044237	3	cellular metabolic process	1.03	0.113122	A0A1D5NYB2	104	K	3.34177	Up	Polyadenylate-binding protein OS=Gallus gallus OX=9031 GN=PABPC1 PE=3 SV=2	PABPC1	1	3.52828e-09	176.97	2	SGVGNIFIK(1)NLDK	-0.54843	1.584	0.474
Biological Process	GO:0072522	6	purine-containing compound biosynthetic process	1.21	0.111731	Q5ZIF4	623	K	5.36218	Up	EF-hand domain-containing protein OS=Gallus gallus OX=9031 GN=SLC25A13 PE=2 SV=1	SLC25A13	1	3.1622e-14	123.14	3	WFYVDFGGVKPVGSEPVPK(1)SR	0.79613	1.673	0.312
Biological Process	GO:0044237	3	cellular metabolic process	1.03	0.113122	A0A1D5NYB2	607	K	9.445	Up	Polyadenylate-binding protein OS=Gallus gallus OX=9031 GN=PABPC1 PE=3 SV=2	PABPC1	1	4.60799e-09	168.43	2	SK(1)VDEAVAVLQAHQAK	-2.5732	1.889	0.2
Biological Process	GO:0044237	3	cellular metabolic process	1.03	0.113122	A0A1D5NYI2	167	K	1.99692	Up	NAD-dependent protein deacetylase OS=Gallus gallus OX=9031 GN=SIRT3 PE=2 SV=2	SIRT3	1	0.000574027	92.732	3	LLHDK(1)GLLLR	2.1946	1.298	0.65
Biological Process	GO:0044237	3	cellular metabolic process	1.03	0.113122	A0A1D5P1D0	217	K	2.77778	Up	3'-phosphoadenosine-5'-phosphosulfate synthase OS=Gallus gallus OX=9031 GN=PAPSS2 PE=3 SV=2	PAPSS2	1	9.01485e-05	105.36	2	DVFELFVPK(1)NK	-1.112	1.475	0.531
Biological Process	GO:0044237	3	cellular metabolic process	1.03	0.113122	A0A1D5P1C6	37	K	3.2404	Up	Phospholipase B-like OS=Gallus gallus OX=9031 GN=PLBD1 PE=3 SV=2	PLBD1	1	0.00263723	83.623	2	YATLYWNK(1)AQK	2.6442	1.604	0.495
Biological Process	GO:0044237	3	cellular metabolic process	1.03	0.113122	A0A1D5P1C6	45	K	3.93458	Up	Phospholipase B-like OS=Gallus gallus OX=9031 GN=PLBD1 PE=3 SV=2	PLBD1	1	0.000422936	94.804	2	ILQVK(1)NILDR	-0.11674	1.684	0.428
Biological Process	GO:0044237	3	cellular metabolic process	1.03	0.113122	A0A1D5P0U8	86	K	1.61406	Up	ATP synthase subunit gamma OS=Gallus gallus OX=9031 GN=ATP5C1 PE=3 SV=1	ATP5C1	1	1.30303e-14	187.1	2	K(1)K(1)HLLIGVSSDR	-1.0059	1.217	0.754
Biological Process	GO:0044237	3	cellular metabolic process	1.03	0.113122	A0A1D5P0T9	64	K	3.22907	Up	Fatty acid hydroxylase domain-containing protein OS=Gallus gallus OX=9031 GN=SC5D PE=4 SV=1	SC5D	1	3.2131e-08	156.57	2	K(1)HPQFLENQVQR	0.98773	1.466	0.454
Biological Process	GO:0044237	3	cellular metabolic process	1.03	0.113122	A0A1D5P0T9	255	K	3.16017	Up	Fatty acid hydroxylase domain-containing protein OS=Gallus gallus OX=9031 GN=SC5D PE=4 SV=1	SC5D	1	0.000249393	80.815	2	IGGSYK(1)SPTAFEGK	-0.97369	1.46	0.462
Biological Process	GO:0044237	3	cellular metabolic process	1.03	0.113122	A0A1D5P0B9	264	K	2.01935	Up	Exosome component 7 OS=Phasianus colchicus OX=9054 PE=4 SV=1	--	1	0.00586292	94.791	2	VGK(1)SLHASLQK	-0.17323	1.357	0.672
Biological Process	GO:0044237	3	cellular metabolic process	1.03	0.113122	A0A1D5NZY6	44	K	3.80529	Up	Adenosine kinase OS=Gallus gallus OX=9031 GN=ADK PE=3 SV=1	ADK	1	5.14823e-14	229.17	3	YGLKPNDQILAEEK(1)HK	0.91468	1.583	0.416
Biological Process	GO:0044237	3	cellular metabolic process	1.03	0.113122	A0A1D5NZY6	57	K	4.74425	Up	Adenosine kinase OS=Gallus gallus OX=9031 GN=ADK PE=3 SV=1	ADK	1	1.78421e-13	182.52	2	FK(1)VEYHAGGSTQNSVK	0.57827	1.651	0.348
Biological Process	GO:0044237	3	cellular metabolic process	1.03	0.113122	A0A1D5NZY6	54	K	1.83286	Up	Adenosine kinase OS=Gallus gallus OX=9031 GN=ADK PE=3 SV=1	ADK	1	2.01002e-05	114.64	2	ELFEELVK(1)K	0.61088	1.294	0.706
Biological Process	GO:0044237	3	cellular metabolic process	1.03	0.113122	A0A1D5NZY6	148	K	1.66178	Up	Adenosine kinase OS=Gallus gallus OX=9031 GN=ADK PE=3 SV=1	ADK	1	2.32272e-06	107.08	2	EK(1)HLDLEK	-0.47093	1.248	0.751
Biological Process	GO:0044237	3	cellular metabolic process	1.03	0.113122	A0A1D5NZY6	332	K	3.15593	Up	Adenosine kinase OS=Gallus gallus OX=9031 GN=ADK PE=3 SV=1	ADK	1	8.87185e-21	187.1	2	AGHYAASVIIK(1)R	0.47762	1.518	0.481
Biological Process	GO:0044237	3	cellular metabolic process	1.03	0.113122	A0A1D5NZC1	933	K	2.60317	Up	Eukaryotic translation initiation factor 4 gamma 3 OS=Phasianus colchicus OX=9054 PE=3 SV=1	--	1	1.39888e-13	193.34	2	LLK(1)NHDEESLECLCR	0.50514	1.476	0.567
Biological Process	GO:0044237	3	cellular metabolic process	1.03	0.113122	A0A1D5NYP5	239	K	2.27183	Up	Cytochrome P450 family 7 subfamily B member 1 OS=Gallus gallus OX=9031 PE=3 SV=2	--	1	0.00372738	63.397	2	WLGGSK(1)VVQAR	-7.3389	1.379	0.607
Biological Process	GO:0044237	3	cellular metabolic process	1.03	0.113122	A0A1D5NYK3	184	K	1.83212	Up	GCDH protein (Fragment) OS=Hirundo rustica OX=43150 GN=Gcdh PE=3 SV=1	Gcdh	1	1.38613e-08	170.85	2	YDK(1)ATK(1)SYR	-0.27865	1.255	0.685
Biological Process	GO:0044237	3	cellular metabolic process	1.03	0.113122	A0A1D5NYK3	181	K	1.83212	Up	GCDH protein (Fragment) OS=Hirundo rustica OX=43150 GN=Gcdh PE=3 SV=1	Gcdh	1	1.38613e-08	170.85	2	YDK(1)ATK(1)SYR	-0.27865	1.255	0.685
Biological Process	GO:0044237	3	cellular metabolic process	1.03	0.113122	A0A1D5NYJ2	478	K	3.20896	Up	Lon protease homolog, mitochondrial OS=Gallus gallus OX=9031 GN=LONP1 PE=3 SV=1	LONP1	1	9.36274e-06	74.733	3	AQAVLEEDHYGMDDVK(1)K	1.2914	1.505	0.469
Biological Process	GO:0044237	3	cellular metabolic process	1.03	0.113122	A0A1D5NYF3	59	K	4.88325	Up	Adipocyte-type fatty acid-binding protein OS=Gallus gallus OX=9031 GN=FABP4 PE=3 SV=1	FABP4	1	0.000261641	83.214	2	SESTFK(1)NTEISFK	-2.0384	1.924	0.394
Biological Process	GO:0044237	3	cellular metabolic process	1.03	0.113122	A0A1D5PUL8	114	K	0.641494	Down	Dihydrolipoamide acetyltransferase component of pyruvate dehydrogenase complex OS=Gallus gallus OX=9031 GN=PDHX PE=3 SV=2	PDHX	1	8.5262e-05	92.732	2	ILVEEGSK(1)NVR	1.0296	0.773	1.205
Biological Process	GO:0065003	6	protein-containing complex assembly	1.1	0.104715	F1NPM6	233	K	1.89474	Up	NADH dehydrogenase [ubiquinone] 1 alpha subcomplex subunit 10, mitochondrial OS=Gallus gallus OX=9031 GN=NDUFA10 PE=3 SV=1	NDUFA10	1	0.000721458	105.94	2	LQEK(1)GEPYEK(1)K	-1.0356	1.296	0.684
Biological Process	GO:0065003	6	protein-containing complex assembly	1.1	0.104715	F1NPM6	86	K	1.71272	Up	NADH dehydrogenase [ubiquinone] 1 alpha subcomplex subunit 10, mitochondrial OS=Gallus gallus OX=9031 GN=NDUFA10 PE=3 SV=1	NDUFA10	1	4.53812e-08	142.08	2	GK(1)LAQHIADK(1)LGMK	0.62301	1.252	0.731
Biological Process	GO:0016125	6	sterol metabolic process	1.37	0.101969	E1C3A9	671	K	3.17695	Up	Vigilin OS=Gallus gallus OX=9031 GN=HDLBP PE=4 SV=1	HDLBP	1	6.19176e-10	132.39	2	LHNSLIGAK(1)GR	0.092694	1.544	0.486
Biological Process	GO:0016125	6	sterol metabolic process	1.37	0.101969	E1C3A9	559	K	2.31097	Up	Vigilin OS=Gallus gallus OX=9031 GN=HDLBP PE=4 SV=1	HDLBP	1	0.00789094	93.467	2	GPK(1)NEVEK	1.6918	1.412	0.611
Biological Process	GO:0016125	6	sterol metabolic process	1.37	0.101969	E1C3A9	744	K	4.70868	Up	Vigilin OS=Gallus gallus OX=9031 GN=HDLBP PE=4 SV=1	HDLBP	1	0.0215753	72.038	2	FLIGK(1)GGGNIR	-0.071856	1.681	0.357
Biological Process	GO:0016125	6	sterol metabolic process	1.37	0.101969	E1C279	43	K	3.21179	Up	3Beta_HSD domain-containing protein OS=Gallus gallus OX=9031 GN=NSDHL PE=3 SV=1	NSDHL	1	0.000133447	110.52	2	GYSVNVFDIQK(1)R	-3.0625	1.471	0.458
Biological Process	GO:0016125	6	sterol metabolic process	1.37	0.101969	E1BZ79	239	K	3.06982	Up	Mevalonate kinase OS=Gallus gallus OX=9031 GN=MVK PE=3 SV=3	MVK	1	0.00146333	98.009	2	ILLTNTK(1)VPR	1.0066	1.495	0.487
Biological Process	GO:0016125	6	sterol metabolic process	1.37	0.101969	E1BYW5	216	K	2.54089	Up	Cytochrome P450 family 4 subfamily V member 2 OS=Phasianus colchicus OX=9054 PE=3 SV=1	--	1	1.92304e-06	151.52	2	NLGAQDNK(1)DSEYVR	0.61594	1.367	0.538
Biological Process	GO:0016125	6	sterol metabolic process	1.37	0.101969	E1BU27	375	K	3.54342	Up	Aldo_ket_red domain-containing protein OS=Gallus gallus OX=9031 GN=AKR1D1 PE=3 SV=4	AKR1D1	1	3.15681e-06	152.17	2	YNK(1)TAAQVALR	0.1649	1.428	0.403
Biological Process	GO:0016125	6	sterol metabolic process	1.37	0.101969	E1C3A9	178	K	2.83365	Up	Vigilin OS=Gallus gallus OX=9031 GN=HDLBP PE=4 SV=1	HDLBP	1	0.000348897	94.791	2	LQDLELK(1)TATK	1.0493	1.499	0.529
Biological Process	GO:0016125	6	sterol metabolic process	1.37	0.101969	E1BU27	395	K	3.52346	Up	Aldo_ket_red domain-containing protein OS=Gallus gallus OX=9031 GN=AKR1D1 PE=3 SV=4	AKR1D1	1	0.000899953	75.474	2	GVVVIPK(1)SFNPQR	-0.61565	1.427	0.405
Biological Process	GO:0016125	6	sterol metabolic process	1.37	0.101969	A0A1D6UPT3	145	K	3.59268	Up	Cellular nucleic acid-binding protein OS=Gallus gallus OX=9031 GN=CNBP PE=4 SV=2	CNBP	1	7.40915e-14	155.61	3	CGETGHVAINCSK(1)TSEVNCYR	1.1207	1.57	0.437
Biological Process	GO:0016125	6	sterol metabolic process	1.37	0.101969	A0A1D5PPU9	243	K	1.74928	Up	Catalase OS=Gallus gallus OX=9031 GN=CAT PE=3 SV=2	CAT	1	6.77697e-78	317.99	2	TDQGIK(1)NLSVEEAAR	0.70851	1.221	0.698
Biological Process	GO:0016125	6	sterol metabolic process	1.37	0.101969	A0A1D5PPU9	237	K	2.30877	Up	Catalase OS=Gallus gallus OX=9031 GN=CAT PE=3 SV=2	CAT	1	4.05394e-15	158.37	3	FHVK(1)TDQGIK	1.5049	1.316	0.57
Biological Process	GO:0016125	6	sterol metabolic process	1.37	0.101969	A0A1D5PPU9	169	K	4.63158	Up	Catalase OS=Gallus gallus OX=9031 GN=CAT PE=3 SV=2	CAT	1	1.20208e-08	119.43	2	DAMLFPSFIHSQK(1)R	0.45396	1.496	0.323
Biological Process	GO:0016125	6	sterol metabolic process	1.37	0.101969	A0A1D5PPU9	105	K	2.39531	Up	Catalase OS=Gallus gallus OX=9031 GN=CAT PE=3 SV=2	CAT	1	7.51405e-06	121.31	2	VFEHIGK(1)R	0.77688	1.327	0.554
Biological Process	GO:0016125	6	sterol metabolic process	1.37	0.101969	A0A1D5PPU9	98	K	2.20508	Up	Catalase OS=Gallus gallus OX=9031 GN=CAT PE=3 SV=2	CAT	1	0.00739645	81.099	2	AK(1)VFEHIGK(1)R	-0.30888	1.301	0.59
Biological Process	GO:0016125	6	sterol metabolic process	1.37	0.101969	A0A1D5PL36	240	K	1.70135	Up	Acetyl-CoA acyltransferase 2 OS=Phasianus colchicus OX=9054 PE=3 SV=1	--	1	7.11e-44	247.73	3	GK(1)ESMQK(1)DEHPK(1)PQTTLEQLAK	-0.16931	1.259	0.74
Biological Process	GO:0016125	6	sterol metabolic process	1.37	0.101969	E1BU27	286	K	3.45146	Up	Aldo_ket_red domain-containing protein OS=Gallus gallus OX=9031 GN=AKR1D1 PE=3 SV=4	AKR1D1	1	3.83747e-28	207.12	2	DAGLAK(1)SIGVSNFNR	1.1344	1.422	0.412
Biological Process	GO:0016125	6	sterol metabolic process	1.37	0.101969	E1C3A9	1061	K	3.29387	Up	Vigilin OS=Gallus gallus OX=9031 GN=HDLBP PE=4 SV=1	HDLBP	1	0.0182303	60.547	2	LTVTVDPK(1)YHPK	0.17789	1.558	0.473
Biological Process	GO:0016125	6	sterol metabolic process	1.37	0.101969	E1C3A9	444	K	3.06	Up	Vigilin OS=Gallus gallus OX=9031 GN=HDLBP PE=4 SV=1	HDLBP	1	2.36809e-05	134.2	3	MDYAEINVDHK(1)FHR	2.0508	1.53	0.5
Biological Process	GO:0016125	6	sterol metabolic process	1.37	0.101969	E1C3A9	809	K	4.01232	Up	Vigilin OS=Gallus gallus OX=9031 GN=HDLBP PE=4 SV=1	HDLBP	1	7.50549e-09	176	3	NLDNVVEDSMVVDPK(1)HHR	-0.6784	1.629	0.406
Biological Process	GO:0016125	6	sterol metabolic process	1.37	0.101969	F1NV02	109	K	2.4072	Up	Apolipoprotein B OS=Gallus gallus OX=9031 GN=APOB PE=4 SV=2	APOB	1	1.36381e-15	207.12	2	SK(1)NSDDFANAMSK	-2.4675	1.271	0.528
Biological Process	GO:0016125	6	sterol metabolic process	1.37	0.101969	F1NV02	120	K	3.67838	Up	Apolipoprotein B OS=Gallus gallus OX=9031 GN=APOB PE=4 SV=2	APOB	1	2.07345e-37	270.16	2	NSDDFANAMSK(1)HELR	0.41032	1.361	0.37
Biological Process	GO:0016125	6	sterol metabolic process	1.37	0.101969	F1NV02	1419	K	5.06452	Up	Apolipoprotein B OS=Gallus gallus OX=9031 GN=APOB PE=4 SV=2	APOB	1	3.07424e-06	142.51	3	NGFTCAYENHLK(1)HR	2.2055	1.413	0.279
Biological Process	GO:0016125	6	sterol metabolic process	1.37	0.101969	F1NV02	796	K	16.5217	Up	Apolipoprotein B OS=Gallus gallus OX=9031 GN=APOB PE=4 SV=2	APOB	1	7.15013e-09	145.08	2	LLGSVALECIK(1)TLQR	-2.1413	1.52	0.092
Biological Process	GO:0016125	6	sterol metabolic process	1.37	0.101969	F1NV02	2419	K	4.10714	Up	Apolipoprotein B OS=Gallus gallus OX=9031 GN=APOB PE=4 SV=2	APOB	1	1.42694e-37	262.3	2	LK(1)SFDYNQFVDDTNNK	0.071329	1.38	0.336
Biological Process	GO:0016125	6	sterol metabolic process	1.37	0.101969	F1NV02	859	K	3.63102	Up	Apolipoprotein B OS=Gallus gallus OX=9031 GN=APOB PE=4 SV=2	APOB	1	0.000112349	131.54	2	LHQK(1)SMQAELIAK	0.3822	1.358	0.374
Biological Process	GO:0016125	6	sterol metabolic process	1.37	0.101969	F1NV02	1770	K	2.92222	Up	Apolipoprotein B OS=Gallus gallus OX=9031 GN=APOB PE=4 SV=2	APOB	1	9.43192e-10	144.27	2	LDNSFSFDK(1)FHK	1.5932	1.315	0.45
Biological Process	GO:0016125	6	sterol metabolic process	1.37	0.101969	F1NV02	4355	K	3.30049	Up	Apolipoprotein B OS=Gallus gallus OX=9031 GN=APOB PE=4 SV=2	APOB	1	0.000132337	123.42	2	YISQMK(1)NFSQK	0.088797	1.34	0.406
Biological Process	GO:0016125	6	sterol metabolic process	1.37	0.101969	F1NV02	1947	K	3.89489	Up	Apolipoprotein B OS=Gallus gallus OX=9031 GN=APOB PE=4 SV=2	APOB	1	6.12224e-22	191.24	2	GSTSHSFK(1)SMR	-0.27186	1.371	0.352
Biological Process	GO:0016125	6	sterol metabolic process	1.37	0.101969	F1NV02	309	K	6.81221	Up	Apolipoprotein B OS=Gallus gallus OX=9031 GN=APOB PE=4 SV=2	APOB	1	0.00363312	51.454	2	GLALESTDAK(1)FSR	0.24918	1.451	0.213
Biological Process	GO:0016125	6	sterol metabolic process	1.37	0.101969	F1NV02	132	K	3.11737	Up	Apolipoprotein B OS=Gallus gallus OX=9031 GN=APOB PE=4 SV=2	APOB	1	0.00560581	98.009	2	FSTQDGTK(1)VK	-2.8739	1.328	0.426
Biological Process	GO:0016125	6	sterol metabolic process	1.37	0.101969	F1NV02	1773	K	3.73699	Up	Apolipoprotein B OS=Gallus gallus OX=9031 GN=APOB PE=4 SV=2	APOB	1	2.9375e-14	192.95	3	FHK(1)HVFDLQLQPR	-0.22376	1.364	0.365
Biological Process	GO:0016125	6	sterol metabolic process	1.37	0.101969	F1NV02	185	K	3.06005	Up	Apolipoprotein B OS=Gallus gallus OX=9031 GN=APOB PE=4 SV=2	APOB	1	0.00341876	99.34	2	CDSEVEFK(1)SR	1.1788	1.325	0.433
Biological Process	GO:0016125	6	sterol metabolic process	1.37	0.101969	F1NV02	503	K	4.65116	Up	Apolipoprotein B OS=Gallus gallus OX=9031 GN=APOB PE=4 SV=2	APOB	1	0.00505948	113.7	2	ASLK(1)TCIR	0.81218	1.4	0.301
Biological Process	GO:0016125	6	sterol metabolic process	1.37	0.101969	F1NV02	2502	K	2.15799	Up	Apolipoprotein B OS=Gallus gallus OX=9031 GN=APOB PE=4 SV=2	APOB	1	0.000193516	134.2	2	AK(1)VNEHLEDLR	2.5114	1.243	0.576
Biological Process	GO:0016125	6	sterol metabolic process	1.37	0.101969	E1C3A9	845	K	4.36053	Up	Vigilin OS=Gallus gallus OX=9031 GN=HDLBP PE=4 SV=1	HDLBP	1	0.000205929	101.48	2	SGTQSDK(1)VTLK	-3.3997	1.657	0.38
Biological Process	GO:0016125	6	sterol metabolic process	1.37	0.101969	E1C3A9	593	K	4.07731	Up	Vigilin OS=Gallus gallus OX=9031 GN=HDLBP PE=4 SV=1	HDLBP	1	9.9922e-10	137.88	2	QFHK(1)NIIGK	0.21027	1.635	0.401
Biological Process	GO:0016125	6	sterol metabolic process	1.37	0.101969	A0A1D5PL36	245	K	1.78412	Up	Acetyl-CoA acyltransferase 2 OS=Phasianus colchicus OX=9054 PE=3 SV=1	--	1	7.11e-44	264.63	3	GK(1)ESMQK(1)DEHPK(1)PQTTLEQLAK	-0.16931	1.281	0.718
Biological Process	GO:0016125	6	sterol metabolic process	1.37	0.101969	F1NV02	1509	K	3.31111	Up	Apolipoprotein B OS=Gallus gallus OX=9031 GN=APOB PE=4 SV=2	APOB	1	0.00039609	106.93	2	VLEGK(1)SNLR	0.22108	1.341	0.405
Biological Process	GO:0016125	6	sterol metabolic process	1.37	0.101969	A0A1D5PL36	235	K	0.532159	Down	Acetyl-CoA acyltransferase 2 OS=Phasianus colchicus OX=9054 PE=3 SV=1	--	1	4.2914e-05	69.613	3	AAQDAGHFNAEMAPIEVK(1)TK	1.4564	0.695	1.306
Biological Process	GO:0016125	6	sterol metabolic process	1.37	0.101969	A0A1D5P0T9	64	K	3.22907	Up	Fatty acid hydroxylase domain-containing protein OS=Gallus gallus OX=9031 GN=SC5D PE=4 SV=1	SC5D	1	3.2131e-08	156.57	2	K(1)HPQFLENQVQR	0.98773	1.466	0.454
Biological Process	GO:0006164	10	purine nucleotide biosynthetic process	1.23	0.101359	Q5ZM32	283	K	2.8694	Up	Dihydrolipoyl dehydrogenase OS=Gallus gallus OX=9031 GN=DLD PE=2 SV=1	DLD	0.848824	0.000717821	86.729	3	LNTK(1)VTGATK(0.151)K(0.849)PDGK	-0.047484	1.538	0.536
Biological Process	GO:0006164	10	purine nucleotide biosynthetic process	1.23	0.101359	Q5ZM32	345	K	1.77446	Up	Dihydrolipoyl dehydrogenase OS=Gallus gallus OX=9031 GN=DLD PE=2 SV=1	DLD	1	1.53438e-18	175.38	3	FQTK(1)IPNIYAIGDVVAGPMLAHK	-0.84188	1.306	0.736
Biological Process	GO:0006164	10	purine nucleotide biosynthetic process	1.23	0.101359	Q5ZM32	282	K	3.1497	Up	Dihydrolipoyl dehydrogenase OS=Gallus gallus OX=9031 GN=DLD PE=2 SV=1	DLD	0.96981	8.46006e-05	117.77	2	LNTK(1)VTGATK(0.97)K(0.03)PDGK	-0.27094	1.578	0.501
Biological Process	GO:0006164	10	purine nucleotide biosynthetic process	1.23	0.101359	Q5ZM32	272	K	1.90355	Up	Dihydrolipoyl dehydrogenase OS=Gallus gallus OX=9031 GN=DLD PE=2 SV=1	DLD	1	1.73412e-21	204.34	2	FK(1)LNTK(1)VTGATK	0.47974	1.342	0.705
Biological Process	GO:0006164	10	purine nucleotide biosynthetic process	1.23	0.101359	Q5ZLN1	113	K	2.49241	Up	Phosphoglycerate mutase 1 OS=Gallus gallus OX=9031 GN=PGAM1 PE=1 SV=3	PGAM1	1	0.000281999	83.438	2	HGEAQVK(1)IWR	0.56556	1.478	0.593
Biological Process	GO:0006164	10	purine nucleotide biosynthetic process	1.23	0.101359	Q5ZLN1	106	K	2.74414	Up	Phosphoglycerate mutase 1 OS=Gallus gallus OX=9031 GN=PGAM1 PE=1 SV=3	PGAM1	1	1.9664e-28	252.59	2	AETAAK(1)HGEAQVK	4.0176	1.523	0.555
Biological Process	GO:0006164	10	purine nucleotide biosynthetic process	1.23	0.101359	Q5ZL83	33	K	2.17147	Up	Succinate--CoA ligase [ADP/GDP-forming] subunit alpha, mitochondrial OS=Gallus gallus OX=9031 GN=SUCLG1 PE=2 SV=1	SUCLG1	1	2.33569e-05	111.61	2	K(1)NLYINK(1)STK	-0.76898	1.355	0.624
Biological Process	GO:0006164	10	purine nucleotide biosynthetic process	1.23	0.101359	Q5ZM32	126	K	4.19851	Up	Dihydrolipoyl dehydrogenase OS=Gallus gallus OX=9031 GN=DLD PE=2 SV=1	DLD	1	0.000694709	108.93	2	MMEQK(1)SSAVK	-0.73729	1.692	0.403
Biological Process	GO:0006164	10	purine nucleotide biosynthetic process	1.23	0.101359	Q5F420	114	K	2.61538	Up	Arachidonate--CoA ligase OS=Gallus gallus OX=9031 GN=ACSL1 PE=2 SV=1	ACSL1	1	0.000383823	90.689	2	K(1)PNQPYEWISYK	-0.5664	1.564	0.598
Biological Process	GO:0006164	10	purine nucleotide biosynthetic process	1.23	0.101359	Q5F420	303	K	5.18082	Up	Arachidonate--CoA ligase OS=Gallus gallus OX=9031 GN=ACSL1 PE=2 SV=1	ACSL1	1	0.000160305	66.485	2	NIVSNSSAFLK(1)TTEK	-0.23835	1.891	0.365
Biological Process	GO:0006164	10	purine nucleotide biosynthetic process	1.23	0.101359	Q5F420	292	K	3.88987	Up	Arachidonate--CoA ligase OS=Gallus gallus OX=9031 GN=ACSL1 PE=2 SV=1	ACSL1	1	0.00148606	90.376	3	GAMITHK(1)NIVSNSSAFLK	0.34367	1.766	0.454
Biological Process	GO:0006164	10	purine nucleotide biosynthetic process	1.23	0.101359	P07341	13	K	1.60976	Up	Fructose-bisphosphate aldolase B OS=Gallus gallus OX=9031 GN=ALDOB PE=3 SV=3	ALDOB	1	0.000175227	126.21	2	THQFPALSPEQK(1)K	0.35129	1.254	0.779
Biological Process	GO:0006164	10	purine nucleotide biosynthetic process	1.23	0.101359	P07341	101	K	2.28275	Up	Fructose-bisphosphate aldolase B OS=Gallus gallus OX=9031 GN=ALDOB PE=3 SV=3	ALDOB	1	0.00950134	76.572	2	EK(1)GMVVGIK	0.53457	1.429	0.626
Biological Process	GO:0006164	10	purine nucleotide biosynthetic process	1.23	0.101359	P07341	317	K	4.50263	Up	Fructose-bisphosphate aldolase B OS=Gallus gallus OX=9031 GN=ALDOB PE=3 SV=3	ALDOB	1	1.17113e-37	233.43	2	ALQASALAAWLGK(1)SENK	-0.84725	1.711	0.38
Biological Process	GO:0006164	10	purine nucleotide biosynthetic process	1.23	0.101359	P00940	174	K	5.80519	Up	Triosephosphate isomerase OS=Gallus gallus OX=9031 GN=TPI1 PE=1 SV=2	TPI1	1	6.04448e-36	171.98	4	VVLAYEPVWAIGTGK(1)TATPQQAQEVHEK	1.4286	1.788	0.308
Biological Process	GO:0006164	10	purine nucleotide biosynthetic process	1.23	0.101359	P00940	5	K	2.50596	Up	Triosephosphate isomerase OS=Gallus gallus OX=9031 GN=TPI1 PE=1 SV=2	TPI1	1	6.14158e-06	129.56	2	K(1)FFVGGNWK	-1.7275	1.471	0.587
Biological Process	GO:0006164	10	purine nucleotide biosynthetic process	1.23	0.101359	Q5F420	633	K	3.138	Up	Arachidonate--CoA ligase OS=Gallus gallus OX=9031 GN=ACSL1 PE=2 SV=1	ACSL1	1	2.05541e-06	158.57	2	K(1)HILEDMVR	0.13106	1.66	0.529
Biological Process	GO:0006164	10	purine nucleotide biosynthetic process	1.23	0.101359	Q5ZM32	409	K	2.41957	Up	Dihydrolipoyl dehydrogenase OS=Gallus gallus OX=9031 GN=DLD PE=2 SV=1	DLD	1	1.08839e-12	142.03	2	SEEQLK(1)EEGVEYK(1)IGK	0.45725	1.459	0.603
Biological Process	GO:0006164	10	purine nucleotide biosynthetic process	1.23	0.101359	Q9YH14	27	K	4.77448	Up	ATP synthase subunit e, mitochondrial OS=Gallus gallus OX=9031 GN=rbf PE=2 SV=1	rbf	1	0.00133718	87.942	2	YSALLVGMIYGK(1)K	0.25958	1.609	0.337
Biological Process	GO:0009950	8	dorsal/ventral axis specification	1.56	0.101451	A0A1D5PQN0	288	K	3.0875	Up	Catenin beta 1 OS=Aquila chrysaetos chrysaetos OX=223781 GN=CTNNB1 PE=3 SV=1	CTNNB1	1	0.000952503	117.3	2	MVALLNK(1)TNVK	-0.3371	1.482	0.48
Biological Process	GO:0016125	6	sterol metabolic process	1.37	0.101969	A0A1D5P0T9	255	K	3.16017	Up	Fatty acid hydroxylase domain-containing protein OS=Gallus gallus OX=9031 GN=SC5D PE=4 SV=1	SC5D	1	0.000249393	80.815	2	IGGSYK(1)SPTAFEGK	-0.97369	1.46	0.462
Biological Process	GO:0016125	6	sterol metabolic process	1.37	0.101969	A0A1D5NYP5	239	K	2.27183	Up	Cytochrome P450 family 7 subfamily B member 1 OS=Gallus gallus OX=9031 PE=3 SV=2	--	1	0.00372738	63.397	2	WLGGSK(1)VVQAR	-7.3389	1.379	0.607
Biological Process	GO:0016125	6	sterol metabolic process	1.37	0.101969	A0A1D5PMD9	280	K	3.31915	Up	Carboxylic ester hydrolase OS=Gallus gallus OX=9031 GN=LOC769704 PE=3 SV=2	LOC769704	1	6.174e-40	221.46	3	IAAASGCEK(1)SSSAALVECLR	0.58759	1.56	0.47
Biological Process	GO:0016125	6	sterol metabolic process	1.37	0.101969	A0A1D5PMD9	45	K	3.08871	Up	Carboxylic ester hydrolase OS=Gallus gallus OX=9031 GN=LOC769704 PE=3 SV=2	LOC769704	1	2.82852e-06	159.93	2	GYQFK(1)VDAAER	0.21249	1.532	0.496
Biological Process	GO:0016125	6	sterol metabolic process	1.37	0.101969	A0A1D5PMD9	248	K	3.15779	Up	Carboxylic ester hydrolase OS=Gallus gallus OX=9031 GN=LOC769704 PE=3 SV=2	LOC769704	1	6.42278e-14	184.43	2	GLFHK(1)AISESGTAIR	-0.44505	1.541	0.488
Biological Process	GO:0009950	8	dorsal/ventral axis specification	1.56	0.101451	Q9PTR5	368	K	2.5043	Up	Lissencephaly-1 homolog OS=Gallus gallus OX=9031 GN=PAFAH1B1 PE=2 SV=3	PAFAH1B1	1	0.0114335	88.35	2	VWDFK(1)NK	0.41867	1.455	0.581
Biological Process	GO:0009950	8	dorsal/ventral axis specification	1.56	0.101451	P26446	119	K	3.71141	Up	Poly [ADP-ribose] polymerase 1 OS=Gallus gallus OX=9031 GN=PARP1 PE=1 SV=2	PARP1	1	0.000126908	119.55	2	SLTDFAAEYAK(1)SNR	0.83971	1.659	0.447
Biological Process	GO:0009950	8	dorsal/ventral axis specification	1.56	0.101451	P26446	937	K	2.45424	Up	Poly [ADP-ribose] polymerase 1 OS=Gallus gallus OX=9031 GN=PARP1 PE=1 SV=2	PARP1	1	0.000422936	76.85	2	NASHITK(1)LPK	0.55787	1.475	0.601
Biological Process	GO:0009950	8	dorsal/ventral axis specification	1.56	0.101451	F1NKL4	3238	K	2.52993	Up	Dynein cytoplasmic 1 heavy chain 1 OS=Phasianus colchicus OX=9054 PE=3 SV=1	--	1	2.28229e-13	124.24	2	SQELEVK(1)NAAANDK	-0.17978	1.437	0.568
Biological Process	GO:0009950	8	dorsal/ventral axis specification	1.56	0.101451	F1NKL4	962	K	3.17917	Up	Dynein cytoplasmic 1 heavy chain 1 OS=Phasianus colchicus OX=9054 PE=3 SV=1	--	1	4.89877e-07	134.66	2	IK(1)NIVHELR	0.59224	1.526	0.48
Biological Process	GO:0009950	8	dorsal/ventral axis specification	1.56	0.101451	E1C1N8	59	K	1.64082	Up	Tudor domain-containing protein OS=Gallus gallus OX=9031 GN=AKAP1 PE=4 SV=3	AKAP1	1	9.91387e-15	173.54	2	ELPENDSPPK(1)TEACVPQR	0.90359	1.206	0.735
Biological Process	GO:0009950	8	dorsal/ventral axis specification	1.56	0.101451	E1BWJ5	315	K	3.37581	Up	Ubiquitinyl hydrolase 1 OS=Gallus gallus OX=9031 GN=USP9Y PE=3 SV=1	USP9Y	1	0.032109	65.156	2	SLK(1)NLASR	0.47968	1.563	0.463
Biological Process	GO:0009950	8	dorsal/ventral axis specification	1.56	0.101451	E1BWJ5	1370	K	4.82235	Up	Ubiquitinyl hydrolase 1 OS=Gallus gallus OX=9031 GN=USP9Y PE=3 SV=1	USP9Y	1	0.00126794	117.45	3	AK(1)HSGDYFTLLR	0.3947	1.683	0.349
Biological Process	GO:0009950	8	dorsal/ventral axis specification	1.56	0.101451	A0A3Q2UAF8	100	K	2.50669	Up	Synaptotagmin binding cytoplasmic RNA interacting protein OS=Meleagris gallopavo OX=9103 GN=SYNCRIP PE=4 SV=1	SYNCRIP	1	0.000950564	57.003	2	SAFLCGVMK(1)TYR	-0.73734	1.499	0.598
Biological Process	GO:0009950	8	dorsal/ventral axis specification	1.56	0.101451	E1BZR1	283	K	3.84086	Up	Heterogeneous nuclear ribonucleoprotein R OS=Aquila chrysaetos chrysaetos OX=223781 GN=HNRNPR PE=4 SV=1	HNRNPR	1	0.00680386	58.916	2	LFVGSIPK(1)NK	-1.9084	1.617	0.421
Biological Process	GO:0009950	8	dorsal/ventral axis specification	1.56	0.101451	E1BZR1	131	K	2.15109	Up	Heterogeneous nuclear ribonucleoprotein R OS=Aquila chrysaetos chrysaetos OX=223781 GN=HNRNPR PE=4 SV=1	HNRNPR	1	0.000950564	57.003	2	SAFLCGVMK(1)TYR	-0.73734	1.381	0.642
Biological Process	GO:0009950	8	dorsal/ventral axis specification	1.56	0.101451	A0A1D5P8F9	125	K	5.90714	Up	Saposin B-type domain-containing protein OS=Gallus gallus OX=9031 GN=CNPY2 PE=3 SV=2	CNPY2	1	5.75344e-05	85.081	3	VISHDGTK(1)LDLSGVK	-1.7152	1.654	0.28
Biological Process	GO:0016125	6	sterol metabolic process	1.37	0.101969	E1C988	302	K	1.84986	Up	Oxysterol-binding protein OS=Gallus gallus OX=9031 GN=OSBPL1A PE=3 SV=4	OSBPL1A	1	4.01433e-05	126.29	3	IPK(1)NNLPSHTR	0.16272	1.306	0.706
Biological Process	GO:0006164	10	purine nucleotide biosynthetic process	1.23	0.101359	P00940	193	K	2.82222	Up	Triosephosphate isomerase OS=Gallus gallus OX=9031 GN=TPI1 PE=1 SV=2	TPI1	1	1.50724e-19	202.24	2	GWLK(1)SHVSDAVAQSTR	0.67625	1.524	0.54
Biological Process	GO:0016125	6	sterol metabolic process	1.37	0.101969	F1NV02	3461	K	4.06785	Up	Apolipoprotein B OS=Gallus gallus OX=9031 GN=APOB PE=4 SV=2	APOB	1	9.9557e-09	172.09	2	VTYDFTTPK(1)HGISAK	0.5682	1.379	0.339
Biological Process	GO:0016125	6	sterol metabolic process	1.37	0.101969	F6UZR6	501	K	2.65487	Up	3-beta-hydroxysterol Delta (14)-reductase OS=Gallus gallus OX=9031 GN=LBR PE=3 SV=3	LBR	1	1.15787e-09	170.69	2	SANSQK(1)NNFR	0.51121	1.5	0.565
Biological Process	GO:0001906	3	cell killing	1.7	0.102758	P02789	259	K	4.00549	Up	Ovotransferrin OS=Gallus gallus OX=9031 PE=1 SV=2	--	1	5.09602e-50	289.85	2	QPVDNYK(1)TCNWAR	0.12173	1.458	0.364
Biological Process	GO:0001906	3	cell killing	1.7	0.102758	P02789	371	K	3.22477	Up	Ovotransferrin OS=Gallus gallus OX=9031 PE=1 SV=2	--	1	0.00121997	79.311	2	IQWCAVGK(1)DEK	0.54934	1.406	0.436
Biological Process	GO:0001906	3	cell killing	1.7	0.102758	P02789	131	K	7.17431	Up	Ovotransferrin OS=Gallus gallus OX=9031 PE=1 SV=2	--	1	9.35263e-35	235.92	3	KGTEFTVNDLQGK(1)TSCHTGLGR	-0.31956	1.564	0.218
Biological Process	GO:0001906	3	cell killing	1.7	0.102758	P02789	240	K	2.15719	Up	Ovotransferrin OS=Gallus gallus OX=9031 PE=1 SV=2	--	1	5.20905e-60	237.83	3	HTTVNENAPDQK(1)DEYELLCLDGSR	0.32479	1.29	0.598
Biological Process	GO:0001906	3	cell killing	1.7	0.102758	P00356	332	K	2.7974	Up	Glyceraldehyde-3-phosphate dehydrogenase OS=Gallus gallus OX=9031 GN=GAPDH PE=2 SV=3	GAPDH	1	4.4072e-06	138.71	2	VVDLMVHMASK(1)E	-1.5405	1.505	0.538
Biological Process	GO:0001906	3	cell killing	1.7	0.102758	A0A1L1RNR4	399	K	1.93827	Up	Kininogen 1 OS=Anas platyrhynchos platyrhynchos OX=8840 GN=KNG1 PE=4 SV=2	KNG1	1	0.000280087	114.64	2	HK(1)TDCGHR	-0.38863	1.256	0.648
Biological Process	GO:0001906	3	cell killing	1.7	0.102758	A0A1D5NW68	514	K	2.90586	Up	Albumin OS=Gallus gallus OX=9031 GN=ALB PE=4 SV=2	ALB	1	3.61008e-21	195.4	2	RK(1)PQMTEEQIK	-0.4859	1.389	0.478
Biological Process	GO:0001906	3	cell killing	1.7	0.102758	P09244	58	K	3.16211	Up	Tubulin beta-7 chain OS=Gallus gallus OX=9031 PE=2 SV=1	--	1	3.35059e-06	149.02	2	ISVYYNEATGGK(1)YVPR	-0.19803	1.502	0.475
Biological Process	GO:0001906	3	cell killing	1.7	0.102758	A0A1D5NW68	414	K	4.88065	Up	Albumin OS=Gallus gallus OX=9031 GN=ALB PE=4 SV=2	ALB	1	5.07765e-20	205.26	2	MTTIGTK(1)CCQLPEDR	1.5052	1.513	0.31
Biological Process	GO:0001906	3	cell killing	1.7	0.102758	A0A1D5NW68	406	K	4.93811	Up	Albumin OS=Gallus gallus OX=9031 GN=ALB PE=4 SV=2	ALB	1	5.58497e-07	165.72	2	MPQVPTDLLLETGK(1)K	-0.39618	1.516	0.307
Biological Process	GO:0001906	3	cell killing	1.7	0.102758	A0A1D5NW68	367	K	3.14955	Up	Albumin OS=Gallus gallus OX=9031 GN=ALB PE=4 SV=2	ALB	1	5.04484e-35	211.07	3	ETQDVVK(1)TNCDLLHDHGEADFLK	0.8285	1.411	0.448
Biological Process	GO:0001906	3	cell killing	1.7	0.102758	A0A1D5NW68	70	K	2.22109	Up	Albumin OS=Gallus gallus OX=9031 GN=ALB PE=4 SV=2	ALB	1	1.95105e-13	148.57	3	DSYGAMADCCSK(1)ADPERNECFLSFK	0.96187	1.306	0.588
Biological Process	GO:0001906	3	cell killing	1.7	0.102758	A0A1D5NW68	340	K	4.00817	Up	Albumin OS=Gallus gallus OX=9031 GN=ALB PE=4 SV=2	ALB	1	1.313e-55	298.6	3	CCK(1)TDNPAECYANAQEQLNQHIK	-0.3176	1.471	0.367
Biological Process	GO:0002576	9	platelet degranulation	1.37	0.101969	Q5ZMK3	203	K	2.5979	Up	Sacchrp_dh_NADP domain-containing protein OS=Gallus gallus OX=9031 GN=SCCPDH PE=2 SV=1	SCCPDH	1	1.92834e-68	242.29	3	TGPEGSCIHDGTWK(1)SAVYGLADQDNLK	0.85959	1.486	0.572
Biological Process	GO:0002576	9	platelet degranulation	1.37	0.101969	Q5ZMK3	412	K	2.64894	Up	Sacchrp_dh_NADP domain-containing protein OS=Gallus gallus OX=9031 GN=SCCPDH PE=2 SV=1	SCCPDH	1	2.75674e-05	117.21	2	EGGVYSPGAAFSK(1)TK	-0.10088	1.494	0.564
Biological Process	GO:0002576	9	platelet degranulation	1.37	0.101969	P19121	31	K	2.11853	Up	Albumin OS=Gallus gallus OX=9031 GN=ALB PE=1 SV=2	ALB	1	2.70564e-22	203.52	2	DAEHK(1)SEIAHR	1.9396	1.269	0.599
Biological Process	GO:0001906	3	cell killing	1.7	0.102758	A0A1D5NW68	512	K	3.6175	Up	Albumin OS=Gallus gallus OX=9031 GN=ALB PE=4 SV=2	ALB	1	1.6711e-06	145.88	2	LLINLIK(1)R	-0.31312	1.447	0.4
Biological Process	GO:0001906	3	cell killing	1.7	0.102758	P0CB50	120	K	3.12236	Up	Peroxiredoxin-1 OS=Gallus gallus OX=9031 GN=PRDX1 PE=1 SV=1	PRDX1	1	0.000210736	119.52	2	DYGVLK(1)EDEGIAYR	1.3384	1.48	0.474
Biological Process	GO:0001906	3	cell killing	1.7	0.102758	P0CB50	136	K	1.79349	Up	Peroxiredoxin-1 OS=Gallus gallus OX=9031 GN=PRDX1 PE=1 SV=1	PRDX1	1	1.7557e-05	140.05	2	GLFIIDEK(1)GILR	-0.58183	1.268	0.707
Biological Process	GO:0001906	3	cell killing	1.7	0.102758	P0CB50	178	K	1.67162	Up	Peroxiredoxin-1 OS=Gallus gallus OX=9031 GN=PRDX1 PE=1 SV=1	PRDX1	1	6.01403e-11	73.532	3	HGEVCPAGWK(1)PGSDTIK(1)PDVQK	0.18987	1.237	0.74
Biological Process	GO:0035151	9	regulation of tube size, open tracheal system	1.7	0.102758	F1NW23	487	K	7.35802	Up	Clathrin heavy chain OS=Gallus gallus OX=9031 GN=CLTC PE=3 SV=2	CLTC	1	4.03691e-09	111.38	3	ANVPNK(1)VIQCFAETGQVQK	-0.88675	1.788	0.243
Biological Process	GO:0035151	9	regulation of tube size, open tracheal system	1.7	0.102758	F1NW23	637	K	4.27344	Up	Clathrin heavy chain OS=Gallus gallus OX=9031 GN=CLTC PE=3 SV=2	CLTC	1	1.29911e-13	143.22	2	ALEHFTDLYDIK(1)R	-1.0936	1.641	0.384
Biological Process	GO:0035151	9	regulation of tube size, open tracheal system	1.7	0.102758	F1NW23	1347	K	2.29412	Up	Clathrin heavy chain OS=Gallus gallus OX=9031 GN=CLTC PE=3 SV=2	CLTC	1	0.00800279	92.677	2	VNIPK(1)VLR	-1.0403	1.404	0.612
Biological Process	GO:0035151	9	regulation of tube size, open tracheal system	1.7	0.102758	F1NW23	1501	K	2.38824	Up	Clathrin heavy chain OS=Gallus gallus OX=9031 GN=CLTC PE=3 SV=2	CLTC	1	3.10199e-06	141.29	2	LEK(1)HELIEFR	0.31722	1.421	0.595
Biological Process	GO:0035151	9	regulation of tube size, open tracheal system	1.7	0.102758	F1NW23	86	K	2.61181	Up	Clathrin heavy chain OS=Gallus gallus OX=9031 GN=CLTC PE=3 SV=2	CLTC	1	1.59009e-09	162.23	2	AGK(1)TLQIFNIEMK	3.4172	1.46	0.559
Biological Process	GO:0035151	9	regulation of tube size, open tracheal system	1.7	0.102758	Q789A6	881	K	3.0039	Up	Nonmuscle myosin heavy chain OS=Gallus gallus OX=9031 GN=MYH10 PE=2 SV=1	MYH10	1	9.09285e-06	154.35	2	K(1)HQQLLEEK	0.37254	1.541	0.513
Biological Process	GO:0035151	9	regulation of tube size, open tracheal system	1.7	0.102758	Q789A6	1106	K	1.9795	Up	Nonmuscle myosin heavy chain OS=Gallus gallus OX=9031 GN=MYH10 PE=2 SV=1	MYH10	1	1.01649e-13	153.33	2	GDEEAVQK(1)NNALK	-0.26384	1.352	0.683
Biological Process	GO:0035151	9	regulation of tube size, open tracheal system	1.7	0.102758	Q789A6	663	K	2.85714	Up	Nonmuscle myosin heavy chain OS=Gallus gallus OX=9031 GN=MYH10 PE=2 SV=1	MYH10	1	0.00106764	83.775	2	ESLTK(1)LMATLR	0.33451	1.52	0.532
Biological Process	GO:0035151	9	regulation of tube size, open tracheal system	1.7	0.102758	Q789A6	73	K	1.76567	Up	Nonmuscle myosin heavy chain OS=Gallus gallus OX=9031 GN=MYH10 PE=2 SV=1	MYH10	1	0.0107116	59.645	2	ALVNK(1)DDIQK	1.3492	1.296	0.734
Biological Process	GO:0035151	9	regulation of tube size, open tracheal system	1.7	0.102758	Q789A6	1188	K	4.1675	Up	Nonmuscle myosin heavy chain OS=Gallus gallus OX=9031 GN=MYH10 PE=2 SV=1	MYH10	1	1.34491e-07	88.42	3	AIEEETK(1)NHEAQIQEIR	1.8981	1.667	0.4
Biological Process	GO:0035151	9	regulation of tube size, open tracheal system	1.7	0.102758	Q789A6	767	K	3.04528	Up	Nonmuscle myosin heavy chain OS=Gallus gallus OX=9031 GN=MYH10 PE=2 SV=1	MYH10	1	0.000144721	122.44	2	IGQSK(1)IFFR	1.1075	1.547	0.508
Biological Process	GO:0035151	9	regulation of tube size, open tracheal system	1.7	0.102758	A0A1D5P287	1037	K	3.12397	Up	Myosin-11 OS=Gallus gallus OX=9031 GN=MYH11 PE=3 SV=2	MYH11	1	7.62142e-07	156.14	3	NK(1)HESMISELEVR	0.7708	1.512	0.484
Biological Process	GO:0035151	9	regulation of tube size, open tracheal system	1.7	0.102758	A0A1D5P287	887	K	2.71695	Up	Myosin-11 OS=Gallus gallus OX=9031 GN=MYH11 PE=3 SV=2	MYH11	1	1.10105e-38	256.93	2	ELEQK(1)HTQLCEEK	0.59669	1.459	0.537
Biological Process	GO:0035151	9	regulation of tube size, open tracheal system	1.7	0.102758	A0A1D5P287	578	K	2.52028	Up	Myosin-11 OS=Gallus gallus OX=9031 GN=MYH11 PE=3 SV=2	MYH11	1	5.05509e-09	133.49	2	DK(1)TEFCILHYAGK	-2.0007	1.429	0.567
Biological Process	GO:0001906	3	cell killing	1.7	0.102758	P19121	31	K	2.11853	Up	Albumin OS=Gallus gallus OX=9031 GN=ALB PE=1 SV=2	ALB	1	2.70564e-22	203.52	2	DAEHK(1)SEIAHR	1.9396	1.269	0.599
Biological Process	GO:0001906	3	cell killing	1.7	0.102758	P0CB50	168	K	1.87883	Up	Peroxiredoxin-1 OS=Gallus gallus OX=9031 GN=PRDX1 PE=1 SV=1	PRDX1	1	8.55193e-76	238.4	3	LVQAFQFTDK(1)HGEVCPAGWK	0.40535	1.287	0.685
Biological Process	GO:0001906	3	cell killing	1.7	0.102758	P0CB50	109	K	1.72928	Up	Peroxiredoxin-1 OS=Gallus gallus OX=9031 GN=PRDX1 PE=1 SV=1	PRDX1	1	5.70209e-05	146.27	2	IPLVSDTK(1)R	1.3896	1.252	0.724
Biological Process	GO:0002576	9	platelet degranulation	1.37	0.101969	P17153	58	K	2.13688	Up	Annexin A5 OS=Gallus gallus OX=9031 GN=ANXA5 PE=1 SV=2	ANXA5	1	2.29402e-38	244.44	2	QEIASAFK(1)TLFGR	1.1535	1.327	0.621
Biological Process	GO:0016125	6	sterol metabolic process	1.37	0.101969	F1NV02	1797	K	3.73699	Up	Apolipoprotein B OS=Gallus gallus OX=9031 GN=APOB PE=4 SV=2	APOB	1	2.65507e-05	131.22	2	YTK(1)TEVSNK	0.29152	1.364	0.365
Biological Process	GO:0002576	9	platelet degranulation	1.37	0.101969	P17153	97	K	1.6053	Up	Annexin A5 OS=Gallus gallus OX=9031 GN=ANXA5 PE=1 SV=2	ANXA5	1	2.55385e-08	127.93	2	IFDAHALK(1)HAIK	0.89149	1.212	0.755
Biological Process	GO:0002576	9	platelet degranulation	1.37	0.101969	P02789	259	K	4.00549	Up	Ovotransferrin OS=Gallus gallus OX=9031 PE=1 SV=2	--	1	5.09602e-50	289.85	2	QPVDNYK(1)TCNWAR	0.12173	1.458	0.364
Biological Process	GO:0002576	9	platelet degranulation	1.37	0.101969	A0A1D5P360	161	K	1.83676	Up	Tyrosine-protein kinase OS=Gallus gallus OX=9031 GN=LYN PE=3 SV=1	LYN	1	0.000218057	82.437	3	DYDPQHGDVIK(1)HYK	-0.55193	1.339	0.729
Biological Process	GO:0002576	9	platelet degranulation	1.37	0.101969	A0A1D5NW68	514	K	2.90586	Up	Albumin OS=Gallus gallus OX=9031 GN=ALB PE=4 SV=2	ALB	1	3.61008e-21	195.4	2	RK(1)PQMTEEQIK	-0.4859	1.389	0.478
Biological Process	GO:0002576	9	platelet degranulation	1.37	0.101969	A0A1D5NW68	414	K	4.88065	Up	Albumin OS=Gallus gallus OX=9031 GN=ALB PE=4 SV=2	ALB	1	5.07765e-20	205.26	2	MTTIGTK(1)CCQLPEDR	1.5052	1.513	0.31
Biological Process	GO:0002576	9	platelet degranulation	1.37	0.101969	A0A1D5NW68	512	K	3.6175	Up	Albumin OS=Gallus gallus OX=9031 GN=ALB PE=4 SV=2	ALB	1	1.6711e-06	145.88	2	LLINLIK(1)R	-0.31312	1.447	0.4
Biological Process	GO:0002576	9	platelet degranulation	1.37	0.101969	A0A1D5NW68	406	K	4.93811	Up	Albumin OS=Gallus gallus OX=9031 GN=ALB PE=4 SV=2	ALB	1	5.58497e-07	165.72	2	MPQVPTDLLLETGK(1)K	-0.39618	1.516	0.307
Biological Process	GO:0002576	9	platelet degranulation	1.37	0.101969	A0A1D5NW68	367	K	3.14955	Up	Albumin OS=Gallus gallus OX=9031 GN=ALB PE=4 SV=2	ALB	1	5.04484e-35	211.07	3	ETQDVVK(1)TNCDLLHDHGEADFLK	0.8285	1.411	0.448
Biological Process	GO:0002576	9	platelet degranulation	1.37	0.101969	A0A1D5NW68	70	K	2.22109	Up	Albumin OS=Gallus gallus OX=9031 GN=ALB PE=4 SV=2	ALB	1	1.95105e-13	148.57	3	DSYGAMADCCSK(1)ADPERNECFLSFK	0.96187	1.306	0.588
Biological Process	GO:0002576	9	platelet degranulation	1.37	0.101969	A0A3Q2U743	489	K	10.4067	Up	A2M_recep domain-containing protein OS=Gallus gallus OX=9031 PE=4 SV=1	--	1	0.015439	67.548	2	MLSGFIPVK(1)SSVR	-0.28862	1.561	0.15
Biological Process	GO:0002576	9	platelet degranulation	1.37	0.101969	A0A1D5NW68	340	K	4.00817	Up	Albumin OS=Gallus gallus OX=9031 GN=ALB PE=4 SV=2	ALB	1	1.313e-55	298.6	3	CCK(1)TDNPAECYANAQEQLNQHIK	-0.3176	1.471	0.367
Biological Process	GO:0016125	6	sterol metabolic process	1.37	0.101969	Q5ZIF2	500	K	3.26591	Up	FAD-binding PCMH-type domain-containing protein OS=Gallus gallus OX=9031 GN=DHCR24 PE=2 SV=1	DHCR24	1	2.80532e-19	179.21	2	EQMNCK(1)DAFPEVYDK	1.9723	1.437	0.44
Biological Process	GO:0016125	6	sterol metabolic process	1.37	0.101969	Q5ZIF2	316	K	2.43321	Up	FAD-binding PCMH-type domain-containing protein OS=Gallus gallus OX=9031 GN=DHCR24 PE=2 SV=1	DHCR24	1	3.29615e-15	188.6	2	ANK(1)TGIEYIPSR	-2.4468	1.348	0.554
Biological Process	GO:0016125	6	sterol metabolic process	1.37	0.101969	R4GMB6	332	K	2.09091	Up	Farnesyl pyrophosphate synthase OS=Gallus gallus OX=9031 GN=FDPS PE=3 SV=2	FDPS	1	6.26845e-31	228.28	3	RLQELIEK(1)HSNR	-0.10671	1.311	0.627
Biological Process	GO:0016125	6	sterol metabolic process	1.37	0.101969	P08250	249	K	3.17255	Up	Apolipoprotein A-I OS=Gallus gallus OX=9031 GN=APOA1 PE=1 SV=2	APOA1	1	5.98251e-05	151.22	2	LTPYAENLK(1)NR	-0.76326	1.618	0.51
Biological Process	GO:0016125	6	sterol metabolic process	1.37	0.101969	O42484	84	K	1.84935	Up	17-beta-hydroxysteroid dehydrogenase type IV OS=Gallus gallus OX=9031 GN=HSD17B4 PE=2 SV=1	HSD17B4	1	2.45881e-06	135.28	2	LVK(1)SALEAFGR	0.51079	1.289	0.697
Biological Process	GO:0016125	6	sterol metabolic process	1.37	0.101969	O42484	336	K	1.77266	Up	17-beta-hydroxysteroid dehydrogenase type IV OS=Gallus gallus OX=9031 GN=HSD17B4 PE=2 SV=1	HSD17B4	1	0.0213865	72.492	2	ELTTK(1)VYK	1.0145	1.271	0.717
Biological Process	GO:0016125	6	sterol metabolic process	1.37	0.101969	O42484	142	K	2.38055	Up	17-beta-hydroxysteroid dehydrogenase type IV OS=Gallus gallus OX=9031 GN=HSD17B4 PE=2 SV=1	HSD17B4	1	7.46601e-05	99.34	3	AAWNHMK(1)NQK(1)FGR	-1.3081	1.395	0.586
Biological Process	GO:0016125	6	sterol metabolic process	1.37	0.101969	Q5ZIF2	301	K	5.91353	Up	FAD-binding PCMH-type domain-containing protein OS=Gallus gallus OX=9031 GN=DHCR24 PE=2 SV=1	DHCR24	1	0.000365995	85.716	2	IGNYYK(1)PWFFK	0.68101	1.573	0.266
Biological Process	GO:0002576	9	platelet degranulation	1.37	0.101969	A0A1D5PNU2	268	K	3.51079	Up	Apolipoprotein H OS=Gallus gallus OX=9031 GN=APOH PE=4 SV=1	APOH	1	6.92346e-06	105.36	2	YVLEGPK(1)HSR	0.6119	1.464	0.417
Biological Process	GO:0002576	9	platelet degranulation	1.37	0.101969	A0A1L1RNR4	399	K	1.93827	Up	Kininogen 1 OS=Anas platyrhynchos platyrhynchos OX=8840 GN=KNG1 PE=4 SV=2	KNG1	1	0.000280087	114.64	2	HK(1)TDCGHR	-0.38863	1.256	0.648
Biological Process	GO:0002576	9	platelet degranulation	1.37	0.101969	A0A1L1RRA5	153	K	1.51605	Up	Superoxide dismutase [Cu-Zn] OS=Gallus gallus OX=9031 GN=SOD1 PE=3 SV=2	SOD1	1	0.00482285	67.464	2	LACGVIGIAK(1)C	-0.30925	1.228	0.81
Biological Process	GO:0002576	9	platelet degranulation	1.37	0.101969	P02789	371	K	3.22477	Up	Ovotransferrin OS=Gallus gallus OX=9031 PE=1 SV=2	--	1	0.00121997	79.311	2	IQWCAVGK(1)DEK	0.54934	1.406	0.436
Biological Process	GO:0002576	9	platelet degranulation	1.37	0.101969	P02789	131	K	7.17431	Up	Ovotransferrin OS=Gallus gallus OX=9031 PE=1 SV=2	--	1	9.35263e-35	235.92	3	KGTEFTVNDLQGK(1)TSCHTGLGR	-0.31956	1.564	0.218
Biological Process	GO:0002576	9	platelet degranulation	1.37	0.101969	P02789	240	K	2.15719	Up	Ovotransferrin OS=Gallus gallus OX=9031 PE=1 SV=2	--	1	5.20905e-60	237.83	3	HTTVNENAPDQK(1)DEYELLCLDGSR	0.32479	1.29	0.598
Biological Process	GO:0002576	9	platelet degranulation	1.37	0.101969	O93277	323	K	2.32993	Up	WD repeat-containing protein 1 OS=Gallus gallus OX=9031 GN=WDR1 PE=2 SV=1	WDR1	1	1.56183e-06	150.44	3	GHSK(1)SIQCLTVHK	0.29766	1.37	0.588
Biological Process	GO:0002576	9	platelet degranulation	1.37	0.101969	F1P212	388	K	5.04956	Up	Thioredoxin domain-containing protein OS=Gallus gallus OX=9031 GN=TMX3 PE=4 SV=4	TMX3	1	4.13285e-05	106.47	2	IVYDAK(1)STVVSVFK	0.36817	1.732	0.343
Biological Process	GO:0002576	9	platelet degranulation	1.37	0.101969	F1NWX6	141	K	4.19198	Up	Plasminogen OS=Gallus gallus OX=9031 GN=PLG PE=3 SV=2	PLG	0.999993	7.64785e-36	157.28	4	WADTAPHKPNYTPEK(1)HPSAGLEENYCR	1.0522	1.463	0.349
Biological Process	GO:0002576	9	platelet degranulation	1.37	0.101969	F1NWX6	733	K	5.44604	Up	Plasminogen OS=Gallus gallus OX=9031 GN=PLG PE=3 SV=2	PLG	1	9.26946e-28	134.02	4	K(1)HELCAGNIHGGTDTCQGDSGGPLVCLDQDK	-1.8449	1.514	0.278
Biological Process	GO:0002576	9	platelet degranulation	1.37	0.101969	F1NWX6	504	K	11.6043	Up	Plasminogen OS=Gallus gallus OX=9031 GN=PLG PE=3 SV=2	PLG	1	1.44557e-09	103.17	4	ICQEWSSQTPHK(1)HDYFTPR	-0.80697	1.613	0.139
Biological Process	GO:0002576	9	platelet degranulation	1.37	0.101969	Q02020	399	K	4.40881	Up	Fibrinogen beta chain (Fragment) OS=Gallus gallus OX=9031 GN=FGB PE=1 SV=1	FGB	1	0.000212833	110.52	2	QCSK(1)EDGGGWWYNR	1.1375	1.402	0.318
Biological Process	GO:0002576	9	platelet degranulation	1.37	0.101969	Q02020	307	K	3.35484	Up	Fibrinogen beta chain (Fragment) OS=Gallus gallus OX=9031 GN=FGB PE=1 SV=1	FGB	1	8.69e-07	139.78	2	ISQLTK(1)IGPTK	-0.47614	1.352	0.403
Biological Process	GO:0002576	9	platelet degranulation	1.37	0.101969	Q02020	282	K	3.6383	Up	Fibrinogen beta chain (Fragment) OS=Gallus gallus OX=9031 GN=FGB PE=1 SV=1	FGB	1	6.83464e-07	150.53	2	GFGNIAK(1)SGGK	0.020351	1.368	0.376
Biological Process	GO:0002576	9	platelet degranulation	1.37	0.101969	F1NER9	282	K	3.89779	Up	Glycoprotein IIIb OS=Gallus gallus OX=9031 GN=CD36 PE=3 SV=3	CD36	1	6.36021e-05	144.27	2	SIYGVYQTSK(1)TVK	0.41008	1.411	0.362
Biological Process	GO:0002576	9	platelet degranulation	1.37	0.101969	F1NER9	230	K	3.36829	Up	Glycoprotein IIIb OS=Gallus gallus OX=9031 GN=CD36 PE=3 SV=3	CD36	1	0.00178103	85.716	2	TAIIESYK(1)NK	-1.1784	1.381	0.41
Biological Process	GO:0002576	9	platelet degranulation	1.37	0.101969	F1NER9	222	K	3.74133	Up	Glycoprotein IIIb OS=Gallus gallus OX=9031 GN=CD36 PE=3 SV=3	CD36	1	6.90858e-10	143.22	2	EDISK(1)TAIIESYK	-0.067238	1.403	0.375
Biological Process	GO:0002576	9	platelet degranulation	1.37	0.101969	E1BV78	169	K	2.75365	Up	Fibrinogen C-terminal domain-containing protein OS=Gallus gallus OX=9031 GN=FGG PE=4 SV=2	FGG	1	3.17941e-103	383.3	3	IAQLESHCQEPCK(1)DTAEIQETTGR	1.1638	1.319	0.479
Biological Process	GO:0002576	9	platelet degranulation	1.37	0.101969	Q5ZM25	190	K	2.67455	Up	Obg-like ATPase 1 OS=Gallus gallus OX=9031 GN=OLA1 PE=2 SV=1	OLA1	1	0.0249609	67.881	2	IK(1)TWVIDEK	0.28797	1.471	0.55
Biological Process	GO:0002576	9	platelet degranulation	1.37	0.101969	A0A1L1RRA5	122	K	1.6606	Up	Superoxide dismutase [Cu-Zn] OS=Gallus gallus OX=9031 GN=SOD1 PE=3 SV=2	SOD1	1	4.16631e-20	224.49	2	TMVVHAK(1)SDDLGR	0.13786	1.277	0.769
Biological Process	GO:0002576	9	platelet degranulation	1.37	0.101969	P08250	249	K	3.17255	Up	Apolipoprotein A-I OS=Gallus gallus OX=9031 GN=APOA1 PE=1 SV=2	APOA1	1	5.98251e-05	151.22	2	LTPYAENLK(1)NR	-0.76326	1.618	0.51
Biological Process	GO:0006164	10	purine nucleotide biosynthetic process	1.23	0.101359	P00356	332	K	2.7974	Up	Glyceraldehyde-3-phosphate dehydrogenase OS=Gallus gallus OX=9031 GN=GAPDH PE=2 SV=3	GAPDH	1	4.4072e-06	138.71	2	VVDLMVHMASK(1)E	-1.5405	1.505	0.538
Biological Process	GO:0006164	10	purine nucleotide biosynthetic process	1.23	0.101359	O57535	57	K	2.19635	Up	Nucleoside diphosphate kinase OS=Gallus gallus OX=9031 PE=2 SV=1	--	1	5.92685e-07	119.52	3	QHYIDLK(1)DRPFYPGLVK	-0.43358	1.443	0.657
Biological Process	GO:0006164	10	purine nucleotide biosynthetic process	1.23	0.101359	O57535	27	K	2.8068	Up	Nucleoside diphosphate kinase OS=Gallus gallus OX=9031 PE=2 SV=1	--	1	0.0136166	94.806	2	GLVGEIIK(1)R	0.70431	1.569	0.559
Biological Process	GO:0090407	6	organophosphate biosynthetic process	1.16	0.099426	O57535	27	K	2.8068	Up	Nucleoside diphosphate kinase OS=Gallus gallus OX=9031 PE=2 SV=1	--	1	0.0136166	94.806	2	GLVGEIIK(1)R	0.70431	1.569	0.559
Biological Process	GO:0090407	6	organophosphate biosynthetic process	1.16	0.099426	O57535	32	K	3	Up	Nucleoside diphosphate kinase OS=Gallus gallus OX=9031 PE=2 SV=1	--	1	0.00376802	89.123	2	FEQK(1)GFR	-0.38858	1.602	0.534
Biological Process	GO:0090407	6	organophosphate biosynthetic process	1.16	0.099426	P28173	65	K	2.09091	Up	Amidophosphoribosyltransferase OS=Gallus gallus OX=9031 GN=PPAT PE=2 SV=1	PPAT	1	0.000120086	91.993	3	VHK(1)GMGLINHVFNADSLK	3.015	1.242	0.594
Biological Process	GO:0090407	6	organophosphate biosynthetic process	1.16	0.099426	P28173	174	K	5.76892	Up	Amidophosphoribosyltransferase OS=Gallus gallus OX=9031 GN=PPAT PE=2 SV=1	PPAT	1	1.59764e-11	125.14	3	IK(1)NLMNETPTSYSLLIMHK	-0.41132	1.448	0.251
Biological Process	GO:0090407	6	organophosphate biosynthetic process	1.16	0.099426	Q5ZKP6	276	K	1.96784	Up	Adenosine deaminase OS=Gallus gallus OX=9031 GN=ADA PE=2 SV=1	ADA	1	0.000967626	82.716	2	K(1)HPVVQFK	-0.65358	1.346	0.684
Biological Process	GO:0090407	6	organophosphate biosynthetic process	1.16	0.099426	F1P1A5	609	K	2.11801	Up	TRANSKETOLASE_1 domain-containing protein OS=Gallus gallus OX=9031 GN=TKTL1 PE=4 SV=2	TKTL1	1	0.000450321	91.939	2	MFGIDK(1)DAIVQAVK	-1.0766	1.364	0.644
Biological Process	GO:0090407	6	organophosphate biosynthetic process	1.16	0.099426	F1P1A5	204	K	1.79777	Up	TRANSKETOLASE_1 domain-containing protein OS=Gallus gallus OX=9031 GN=TKTL1 PE=4 SV=2	TKTL1	1	2.76013e-17	120.37	4	LGQSDPAPLQHHVEIYQK(1)R	0.10349	1.289	0.717
Biological Process	GO:0090407	6	organophosphate biosynthetic process	1.16	0.099426	O57535	57	K	2.19635	Up	Nucleoside diphosphate kinase OS=Gallus gallus OX=9031 PE=2 SV=1	--	1	5.92685e-07	119.52	3	QHYIDLK(1)DRPFYPGLVK	-0.43358	1.443	0.657
Biological Process	GO:0090407	6	organophosphate biosynthetic process	1.16	0.099426	F1P1A5	241	K	2.34276	Up	TRANSKETOLASE_1 domain-containing protein OS=Gallus gallus OX=9031 GN=TKTL1 PE=4 SV=2	TKTL1	1	2.47993e-05	114.93	2	HQPTAIIAK(1)TFK	0.49526	1.408	0.601
Biological Process	GO:0090407	6	organophosphate biosynthetic process	1.16	0.099426	F1P156	133	K	2.52878	Up	Crystallin lambda 1 OS=Phasianus colchicus OX=9054 PE=3 SV=1	--	1	0.0059083	96.311	2	LFTGLK(1)HVK	-1.3295	1.406	0.556
Biological Process	GO:0090407	6	organophosphate biosynthetic process	1.16	0.099426	F1P0W7	72	K	1.5064	Up	Mitochondrial pyruvate carrier OS=Gallus gallus OX=9031 GN=MPC1L PE=3 SV=4	MPC1L	1	2.66563e-06	113.1	2	FAYK(1)VQPR	-0.50208	1.294	0.859
Biological Process	GO:0090407	6	organophosphate biosynthetic process	1.16	0.099426	F1NW43	88	K	3.23673	Up	Pyruvate kinase OS=Gallus gallus OX=9031 GN=PKLR PE=3 SV=2	PKLR	1	5.6102e-11	162	4	LNFSHGTHEYHEGTIK(1)NVR	0.092218	1.586	0.49
Biological Process	GO:0090407	6	organophosphate biosynthetic process	1.16	0.099426	Q5ZKD1	45	K	9.76437	Up	Choline/ethanolaminephosphotransferase 1 OS=Gallus gallus OX=9031 GN=CEPT1 PE=2 SV=2	CEPT1	1	4.76356e-05	106.11	3	LVQLPTPPLSK(1)HQLK	-1.2676	1.699	0.174
Biological Process	GO:0090407	6	organophosphate biosynthetic process	1.16	0.099426	F1NSS4	173	K	3.42609	Up	Acetyl-CoA C-myristoyltransferase OS=Gallus gallus OX=9031 GN=SCP2 PE=3 SV=3	SCP2	1	1.34902e-19	216.53	2	YGTNPEYFAK(1)IAWK	0.009785	1.576	0.46
Biological Process	GO:0090407	6	organophosphate biosynthetic process	1.16	0.099426	F1NSS4	419	K	2.89272	Up	Acetyl-CoA C-myristoyltransferase OS=Gallus gallus OX=9031 GN=SCP2 PE=3 SV=3	SCP2	1	0.000719099	54.261	3	VTAVPLSAAVDGFK(1)SHLVFK	0.012436	1.51	0.522
Biological Process	GO:0090407	6	organophosphate biosynthetic process	1.16	0.099426	F1NSS4	132	K	2.71115	Up	Acetyl-CoA C-myristoyltransferase OS=Gallus gallus OX=9031 GN=SCP2 PE=3 SV=3	SCP2	1	3.71441e-05	124.62	2	TNPMDK(1)HLEIMINK	-0.070044	1.483	0.547
Biological Process	GO:0090407	6	organophosphate biosynthetic process	1.16	0.099426	F1P156	290	K	2.57195	Up	Crystallin lambda 1 OS=Phasianus colchicus OX=9054 PE=3 SV=1	--	1	0.000233209	111.39	2	VPAVPK(1)HLGAR	0.7995	1.412	0.549
Biological Process	GO:0090407	6	organophosphate biosynthetic process	1.16	0.099426	P00356	332	K	2.7974	Up	Glyceraldehyde-3-phosphate dehydrogenase OS=Gallus gallus OX=9031 GN=GAPDH PE=2 SV=3	GAPDH	1	4.4072e-06	138.71	2	VVDLMVHMASK(1)E	-1.5405	1.505	0.538
Biological Process	GO:0090407	6	organophosphate biosynthetic process	1.16	0.099426	P00940	193	K	2.82222	Up	Triosephosphate isomerase OS=Gallus gallus OX=9031 GN=TPI1 PE=1 SV=2	TPI1	1	1.50724e-19	202.24	2	GWLK(1)SHVSDAVAQSTR	0.67625	1.524	0.54
Biological Process	GO:0090407	6	organophosphate biosynthetic process	1.16	0.099426	P00940	5	K	2.50596	Up	Triosephosphate isomerase OS=Gallus gallus OX=9031 GN=TPI1 PE=1 SV=2	TPI1	1	6.14158e-06	129.56	2	K(1)FFVGGNWK	-1.7275	1.471	0.587
Biological Process	GO:0090407	6	organophosphate biosynthetic process	1.16	0.099426	Q5ZK84	25	K	1.90286	Up	Aldo-keto reductase family 1 member A1 OS=Gallus gallus OX=9031 GN=AKR1A1 PE=2 SV=1	AKR1A1	1	2.88718e-20	160.07	2	IPLIGLGTWK(1)SEPGQVK	-0.58498	1.332	0.7
Biological Process	GO:0090407	6	organophosphate biosynthetic process	1.16	0.099426	Q5ZHR4	499	K	5.28691	Up	Diadenosine tetraphosphate synthetase OS=Gallus gallus OX=9031 GN=GARS PE=2 SV=1	GARS	1	0.00123199	86.243	2	TFTLTK(1)DMVTVK	-0.91525	1.898	0.359
Biological Process	GO:0090407	6	organophosphate biosynthetic process	1.16	0.099426	Q5ZHR4	365	K	2.42903	Up	Diadenosine tetraphosphate synthetase OS=Gallus gallus OX=9031 GN=GARS PE=2 SV=1	GARS	1	0.000276087	108.5	2	IYLFLTK(1)VGVSPDK	-0.75088	1.523	0.627
Biological Process	GO:0090407	6	organophosphate biosynthetic process	1.16	0.099426	Q5ZHR4	436	K	3.39122	Up	Diadenosine tetraphosphate synthetase OS=Gallus gallus OX=9031 GN=GARS PE=2 SV=1	GARS	1	5.71137e-05	119.52	2	EPK(1)TVNIVQFEANK	-0.42393	1.699	0.501
Biological Process	GO:0090407	6	organophosphate biosynthetic process	1.16	0.099426	Q5F420	114	K	2.61538	Up	Arachidonate--CoA ligase OS=Gallus gallus OX=9031 GN=ACSL1 PE=2 SV=1	ACSL1	1	0.000383823	90.689	2	K(1)PNQPYEWISYK	-0.5664	1.564	0.598
Biological Process	GO:0090407	6	organophosphate biosynthetic process	1.16	0.099426	Q5F420	633	K	3.138	Up	Arachidonate--CoA ligase OS=Gallus gallus OX=9031 GN=ACSL1 PE=2 SV=1	ACSL1	1	2.05541e-06	158.57	2	K(1)HILEDMVR	0.13106	1.66	0.529
Biological Process	GO:0090407	6	organophosphate biosynthetic process	1.16	0.099426	Q5F420	303	K	5.18082	Up	Arachidonate--CoA ligase OS=Gallus gallus OX=9031 GN=ACSL1 PE=2 SV=1	ACSL1	1	0.000160305	66.485	2	NIVSNSSAFLK(1)TTEK	-0.23835	1.891	0.365
Biological Process	GO:0090407	6	organophosphate biosynthetic process	1.16	0.099426	Q5F420	292	K	3.88987	Up	Arachidonate--CoA ligase OS=Gallus gallus OX=9031 GN=ACSL1 PE=2 SV=1	ACSL1	1	0.00148606	90.376	3	GAMITHK(1)NIVSNSSAFLK	0.34367	1.766	0.454
Biological Process	GO:0090407	6	organophosphate biosynthetic process	1.16	0.099426	Q58I02	484	K	2.45378	Up	Nicotinamide phosphoribosyltransferase OS=Gallus gallus OX=9031 GN=PBEF1 PE=2 SV=1	PBEF1	1	0.000400656	120.33	2	LK(1)NSELETASH	-0.34524	1.46	0.595
Biological Process	GO:0090407	6	organophosphate biosynthetic process	1.16	0.099426	P0DMQ6	132	K	3.11475	Up	Sorbitol dehydrogenase OS=Gallus gallus OX=9031 GN=SORD PE=1 SV=1	SORD	1	2.58943e-05	138.23	3	YYK(1)HSASYCYK	-0.49073	1.52	0.488
Biological Process	GO:0090407	6	organophosphate biosynthetic process	1.16	0.099426	P0DMQ6	105	K	2.54417	Up	Sorbitol dehydrogenase OS=Gallus gallus OX=9031 GN=SORD PE=1 SV=1	SORD	1	1.1051e-14	170.69	2	ETDEFCK(1)TGR	-0.5037	1.44	0.566
Biological Process	GO:0090407	6	organophosphate biosynthetic process	1.16	0.099426	R4GMB6	332	K	2.09091	Up	Farnesyl pyrophosphate synthase OS=Gallus gallus OX=9031 GN=FDPS PE=3 SV=2	FDPS	1	6.26845e-31	228.28	3	RLQELIEK(1)HSNR	-0.10671	1.311	0.627
Biological Process	GO:0090407	6	organophosphate biosynthetic process	1.16	0.099426	P08250	249	K	3.17255	Up	Apolipoprotein A-I OS=Gallus gallus OX=9031 GN=APOA1 PE=1 SV=2	APOA1	1	5.98251e-05	151.22	2	LTPYAENLK(1)NR	-0.76326	1.618	0.51
Biological Process	GO:0090407	6	organophosphate biosynthetic process	1.16	0.099426	P07341	13	K	1.60976	Up	Fructose-bisphosphate aldolase B OS=Gallus gallus OX=9031 GN=ALDOB PE=3 SV=3	ALDOB	1	0.000175227	126.21	2	THQFPALSPEQK(1)K	0.35129	1.254	0.779
Biological Process	GO:0090407	6	organophosphate biosynthetic process	1.16	0.099426	P07341	101	K	2.28275	Up	Fructose-bisphosphate aldolase B OS=Gallus gallus OX=9031 GN=ALDOB PE=3 SV=3	ALDOB	1	0.00950134	76.572	2	EK(1)GMVVGIK	0.53457	1.429	0.626
Biological Process	GO:0090407	6	organophosphate biosynthetic process	1.16	0.099426	P07341	317	K	4.50263	Up	Fructose-bisphosphate aldolase B OS=Gallus gallus OX=9031 GN=ALDOB PE=3 SV=3	ALDOB	1	1.17113e-37	233.43	2	ALQASALAAWLGK(1)SENK	-0.84725	1.711	0.38
Biological Process	GO:0090407	6	organophosphate biosynthetic process	1.16	0.099426	P00940	174	K	5.80519	Up	Triosephosphate isomerase OS=Gallus gallus OX=9031 GN=TPI1 PE=1 SV=2	TPI1	1	6.04448e-36	171.98	4	VVLAYEPVWAIGTGK(1)TATPQQAQEVHEK	1.4286	1.788	0.308
Biological Process	GO:0090407	6	organophosphate biosynthetic process	1.16	0.099426	F1NSS4	177	K	5.13814	Up	Acetyl-CoA C-myristoyltransferase OS=Gallus gallus OX=9031 GN=SCP2 PE=3 SV=3	SCP2	1	3.48076e-52	238.39	4	IAWK(1)NHSHSTNNPYSQFQK	0.79467	1.711	0.333
Biological Process	GO:0090407	6	organophosphate biosynthetic process	1.16	0.099426	Q5ZK84	265	K	1.78709	Up	Aldo-keto reductase family 1 member A1 OS=Gallus gallus OX=9031 GN=AKR1A1 PE=2 SV=1	AKR1A1	1	2.69478e-05	136.06	2	VVTIPK(1)SVTPAR	0.53624	1.301	0.728
Biological Process	GO:0090407	6	organophosphate biosynthetic process	1.16	0.099426	F1NSC1	381	K	1.52986	Up	ATP synthase subunit b OS=Gallus gallus OX=9031 GN=ATP5PB PE=3 SV=3	ATP5PB	1	0.0157958	79.809	2	SYLFDAK(1)R	0.18543	1.204	0.787
Biological Process	GO:0090407	6	organophosphate biosynthetic process	1.16	0.099426	F1NNV2	98	K	2.21269	Up	Arachidonate--CoA ligase OS=Gallus gallus OX=9031 GN=ACSL5 PE=4 SV=1	ACSL5	1	2.7087e-21	192.14	2	K(1)PNQPYQWLTYK	-0.88497	1.29	0.583
Biological Process	GO:0090407	6	organophosphate biosynthetic process	1.16	0.099426	A0A3S5ZP86	473	K	3.85169	Up	Cytochrome b5 heme-binding domain-containing protein OS=Gallus gallus OX=9031 GN=FADS1 PE=3 SV=1	FADS1	1	5.65401e-06	94.507	3	SLCAK(1)HGIEYHCK	-0.80068	1.818	0.472
Biological Process	GO:0090407	6	organophosphate biosynthetic process	1.16	0.099426	F1NJ73	210	K	1.75847	Up	Adenylate kinase 2, mitochondrial OS=Gallus gallus OX=9031 GN=AK2 PE=3 SV=4	AK2	1	2.29334e-06	142.08	2	AYHTQTSPLVSYYSK(1)R	0.98952	1.245	0.708
Biological Process	GO:0090407	6	organophosphate biosynthetic process	1.16	0.099426	A0A3Q2U989	44	K	4.1519	Up	Formylglycinamide ribonucleotide amidotransferase OS=Strigops habroptila OX=2489341 GN=PFAS PE=3 SV=1	PFAS	1	0.00618	110.22	2	YLTNK(1)VDR	-1.6928	1.312	0.316
Biological Process	GO:0090407	6	organophosphate biosynthetic process	1.16	0.099426	A0A3Q2U525	38	K	5.39735	Up	Trans-2,3-enoyl-CoA reductase OS=Taeniopygia guttata OX=59729 GN=TECR PE=4 SV=1	TECR	1	7.62328e-20	168.43	3	NLFTK(1)THPQWYPAR	2.2327	1.63	0.302
Biological Process	GO:0090407	6	organophosphate biosynthetic process	1.16	0.099426	A0A3Q2U525	2	K	2.31081	Up	Trans-2,3-enoyl-CoA reductase OS=Taeniopygia guttata OX=59729 GN=TECR PE=4 SV=1	TECR	1	1.07723e-06	90.156	2	MK(1)HYEVEILDAK	1.0916	1.368	0.592
Biological Process	GO:0090407	6	organophosphate biosynthetic process	1.16	0.099426	A0A3Q2U525	140	K	4.47175	Up	Trans-2,3-enoyl-CoA reductase OS=Taeniopygia guttata OX=59729 GN=TECR PE=4 SV=1	TECR	1	5.59663e-15	160.52	4	HAVVHLACACHSFHYIK(1)R	2.0152	1.583	0.354
Biological Process	GO:0090407	6	organophosphate biosynthetic process	1.16	0.099426	A0A3Q2TUH0	215	K	2.11649	Up	Pyridoxal kinase OS=Gallus gallus OX=9031 GN=PDXK PE=3 SV=1	PDXK	1	0.000434566	99.174	2	TNADGTK(1)ITQR	-0.45884	1.399	0.661
Biological Process	GO:0090407	6	organophosphate biosynthetic process	1.16	0.099426	A0A3S5ZP86	468	K	3.08545	Up	Cytochrome b5 heme-binding domain-containing protein OS=Gallus gallus OX=9031 GN=FADS1 PE=3 SV=1	FADS1	1	0.00413811	62.271	2	VAPLVK(1)SLCAK	-0.22001	1.697	0.55
Biological Process	GO:0090407	6	organophosphate biosynthetic process	1.16	0.099426	E1BXT1	291	K	1.61658	Up	Haloacid dehalogenase like hydrolase domain containing 5 OS=Phasianus colchicus OX=9054 PE=4 SV=1	--	1	1.72926e-09	165.09	2	EQAEK(1)HGWK(1)APIR	-0.3641	1.248	0.772
Biological Process	GO:0090407	6	organophosphate biosynthetic process	1.16	0.099426	A0A1D5PX68	64	K	0.497774	Down	TXTP protein (Fragment) OS=Odontophorus gujanensis OX=886794 GN=Slc25a1 PE=3 SV=1	Slc25a1	1	0.0393913	67.881	2	YK(1)GIGDCVK	3.44	0.671	1.348
Biological Process	GO:0090407	6	organophosphate biosynthetic process	1.16	0.099426	A0A1D5PX68	305	K	2.57324	Up	TXTP protein (Fragment) OS=Odontophorus gujanensis OX=886794 GN=Slc25a1 PE=3 SV=1	Slc25a1	1	0.00518039	88.35	2	FLNK(1)VWK	-0.81462	1.423	0.553
Biological Process	GO:0090407	6	organophosphate biosynthetic process	1.16	0.099426	A0A1D5PX68	205	K	1.72055	Up	TXTP protein (Fragment) OS=Odontophorus gujanensis OX=886794 GN=Slc25a1 PE=3 SV=1	Slc25a1	1	4.32699e-40	242.92	2	FFVMTSLK(1)NWYK	0.19193	1.256	0.73
Biological Process	GO:0090407	6	organophosphate biosynthetic process	1.16	0.099426	A0A1D5PUL8	114	K	0.641494	Down	Dihydrolipoamide acetyltransferase component of pyruvate dehydrogenase complex OS=Gallus gallus OX=9031 GN=PDHX PE=3 SV=2	PDHX	1	8.5262e-05	92.732	2	ILVEEGSK(1)NVR	1.0296	0.773	1.205
Biological Process	GO:0090407	6	organophosphate biosynthetic process	1.16	0.099426	A0A1D5PUI6	118	K	0.465926	Down	Cytochrome c oxidase polypeptide Vb OS=Gallus gallus OX=9031 GN=LOC107049545 PE=4 SV=2	LOC107049545	1	2.40205e-05	115.05	3	CPSCGSHYK(1)LIPHELPH	0.96401	0.629	1.35
Biological Process	GO:0090407	6	organophosphate biosynthetic process	1.16	0.099426	Q5ZIF4	623	K	5.36218	Up	EF-hand domain-containing protein OS=Gallus gallus OX=9031 GN=SLC25A13 PE=2 SV=1	SLC25A13	1	3.1622e-14	123.14	3	WFYVDFGGVKPVGSEPVPK(1)SR	0.79613	1.673	0.312
Biological Process	GO:0090407	6	organophosphate biosynthetic process	1.16	0.099426	A0A1D5PRY0	17	K	4.34913	Up	Guanylate kinase OS=Gallus gallus OX=9031 GN=GUK1 PE=3 SV=1	GUK1	1	1.24737e-07	115.79	2	PVVLSGPSGAGK(1)STLIK	0.61421	1.744	0.401
Biological Process	GO:0090407	6	organophosphate biosynthetic process	1.16	0.099426	A0A1D5PX68	256	K	1.73416	Up	TXTP protein (Fragment) OS=Odontophorus gujanensis OX=886794 GN=Slc25a1 PE=3 SV=1	Slc25a1	1	2.87311e-28	206.03	2	YK(1)STWDCAYQIMK	-0.35012	1.259	0.726
Biological Process	GO:0090407	6	organophosphate biosynthetic process	1.16	0.099426	E1BRU7	527	K	2.03912	Up	Hexokinase OS=Gallus gallus OX=9031 GN=HKDC1 PE=3 SV=1	HKDC1	1	0.000256255	74.524	2	GK(1)YLALDLGGTNFR	-1.8424	1.303	0.639
Biological Process	GO:0090407	6	organophosphate biosynthetic process	1.16	0.099426	E1BRU7	337	K	1.87592	Up	Hexokinase OS=Gallus gallus OX=9031 GN=HKDC1 PE=3 SV=1	HKDC1	1	1.5545e-06	124.46	2	IEMK(1)HVSAMEK	1.2772	1.27	0.677
Biological Process	GO:0090407	6	organophosphate biosynthetic process	1.16	0.099426	E1BTF7	165	K	1.94556	Up	1-acyl-sn-glycerol-3-phosphate acyltransferase OS=Gallus gallus OX=9031 GN=AGPAT2 PE=3 SV=4	AGPAT2	1	0.000476738	89.382	2	IK(1)VEVLPPIETK	1.4866	1.358	0.698
Biological Process	GO:0090407	6	organophosphate biosynthetic process	1.16	0.099426	F1NNV2	633	K	1.78886	Up	Arachidonate--CoA ligase OS=Gallus gallus OX=9031 GN=ACSL5 PE=4 SV=1	ACSL5	1	0.00497317	65.879	2	AAGLK(1)SFEQVK	-0.50398	1.22	0.682
Biological Process	GO:0090407	6	organophosphate biosynthetic process	1.16	0.099426	F1NKY6	182	K	4.8484	Up	Copine 1 OS=Phasianus colchicus OX=9054 PE=3 SV=1	--	1	4.11194e-09	128.97	2	SEVVK(1)NNLSPCWR	0.003756	1.663	0.343
Biological Process	GO:0090407	6	organophosphate biosynthetic process	1.16	0.099426	F1NKY6	50	K	2.25325	Up	Copine 1 OS=Phasianus colchicus OX=9054 PE=3 SV=1	--	1	9.78692e-10	121.96	2	IK(1)NCHDPEFSK	1.1196	1.388	0.616
Biological Process	GO:0090407	6	organophosphate biosynthetic process	1.16	0.099426	F1NHQ3	244	K	5.78182	Up	ethanolaminephosphotransferase 1 OS=Aythya fuligula OX=219594 GN=SELENOI PE=3 SV=1	SELENOI	1	0.00574162	105.81	2	AYK(1)NNTLK	-0.60118	2.226	0.385
Biological Process	GO:0090407	6	organophosphate biosynthetic process	1.16	0.099426	F1NE72	161	K	3.39111	Up	Lysine--tRNA ligase OS=Gallus gallus OX=9031 GN=KARS PE=3 SV=1	KARS	1	0.000956957	90.142	2	LYK(1)SEEEYFR	2.1089	1.526	0.45
Biological Process	GO:0090407	6	organophosphate biosynthetic process	1.16	0.099426	F1NE72	360	K	1.80254	Up	Lysine--tRNA ligase OS=Gallus gallus OX=9031 GN=KARS PE=3 SV=1	KARS	1	4.29834e-06	156.02	2	LLSGMVK(1)HITGSYK	1.1118	1.278	0.709
Biological Process	GO:0090407	6	organophosphate biosynthetic process	1.16	0.099426	F1NB62	84	K	3.45114	Up	CTP:phosphoethanolamine cytidylyltransferase OS=Gallus gallus OX=9031 GN=PCYT2 PE=3 SV=3	PCYT2	1	4.50463e-05	62.711	3	AMGDYLIVGVHTDEEIAK(1)HK	-0.67249	1.66	0.481
Biological Process	GO:0090407	6	organophosphate biosynthetic process	1.16	0.099426	E1C658	63	K	1.69607	Up	ATP synthase subunit d, mitochondrial OS=Gallus gallus OX=9031 GN=ATP5H PE=3 SV=3	ATP5H	1	1.23416e-36	238.93	2	TAVAK(1)AGMVDEFQK(1)K	0.20722	1.25	0.737
Biological Process	GO:0090407	6	organophosphate biosynthetic process	1.16	0.099426	E1C658	109	K	1.52538	Up	ATP synthase subunit d, mitochondrial OS=Gallus gallus OX=9031 GN=ATP5H PE=3 SV=3	ATP5H	1	0.00436382	64.266	2	GIVEYVK(1)ASK(1)AR	-1.3211	1.202	0.788
Biological Process	GO:0090407	6	organophosphate biosynthetic process	1.16	0.099426	E1C658	99	K	1.87681	Up	ATP synthase subunit d, mitochondrial OS=Gallus gallus OX=9031 GN=ATP5H PE=3 SV=3	ATP5H	1	1.58667e-12	152.02	3	IDAQEQEAAK(1)GIVEYVK(1)ASK	0.17619	1.295	0.69
Biological Process	GO:0090407	6	organophosphate biosynthetic process	1.16	0.099426	E1C658	73	K	2.61609	Up	ATP synthase subunit d, mitochondrial OS=Gallus gallus OX=9031 GN=ATP5H PE=3 SV=3	ATP5H	1	5.04278e-09	110.14	2	K(1)FSALK(1)VPEPVDTQTAK	-0.59116	1.431	0.547
Biological Process	GO:0090407	6	organophosphate biosynthetic process	1.16	0.099426	E1C0Q5	257	K	1.53544	Up	THILA acetyltransferase (Fragment) OS=Odontophorus gujanensis OX=886794 GN=Acat1a PE=3 SV=1	Acat1a	1	0.0118711	88.921	2	VDFSK(1)VPK	-0.21935	1.213	0.79
Biological Process	GO:0090407	6	organophosphate biosynthetic process	1.16	0.099426	E1C0L2	110	K	1.94681	Up	3-hydroxyanthranilate 3,4-dioxygenase OS=Gallus gallus OX=9031 GN=HAAO PE=3 SV=2	HAAO	1	0.00260439	98.009	2	QK(1)TEMDGLR	1.8158	1.281	0.658
Biological Process	GO:0090407	6	organophosphate biosynthetic process	1.16	0.099426	E1C0L2	25	K	4.81734	Up	3-hydroxyanthranilate 3,4-dioxygenase OS=Gallus gallus OX=9031 GN=HAAO PE=3 SV=2	HAAO	1	0.000363325	72.365	2	AAFLPPVCNK(1)LMHR	0.12892	1.556	0.323
Biological Process	GO:0090407	6	organophosphate biosynthetic process	1.16	0.099426	E1BZ79	239	K	3.06982	Up	Mevalonate kinase OS=Gallus gallus OX=9031 GN=MVK PE=3 SV=3	MVK	1	0.00146333	98.009	2	ILLTNTK(1)VPR	1.0066	1.495	0.487
Biological Process	GO:0090407	6	organophosphate biosynthetic process	1.16	0.099426	E1BTT8	155	K	0.378065	Down	L-lactate dehydrogenase OS=Gallus gallus OX=9031 GN=LDHA PE=3 SV=2	LDHA	1	0.00415612	81.32	2	ISGFPK(1)HR	1.9622	0.555	1.468
Biological Process	GO:0090407	6	organophosphate biosynthetic process	1.16	0.099426	E1BTI0	765	K	2.21677	Up	Glycerol-3-phosphate acyltransferase 1, mitochondrial OS=Gallus gallus OX=9031 GN=GPAM PE=3 SV=1	GPAM	1	4.27709e-06	110.9	3	TEK(1)NVAVYAESATYSHVK	0.49516	1.401	0.632
Biological Process	GO:0090407	6	organophosphate biosynthetic process	1.16	0.099426	F1NSC1	355	K	1.94222	Up	ATP synthase subunit b OS=Gallus gallus OX=9031 GN=ATP5PB PE=3 SV=3	ATP5PB	1	7.61121e-27	180.11	2	NEAIK(1)ALETAIEEEK(1)K	-0.48842	1.311	0.675
Biological Process	GO:0090407	6	organophosphate biosynthetic process	1.16	0.099426	Q5ZK84	87	K	3.56541	Up	Aldo-keto reductase family 1 member A1 OS=Gallus gallus OX=9031 GN=AKR1A1 PE=2 SV=1	AKR1A1	1	3.91749e-06	140.01	3	LWNTK(1)HHPEDVEPALR	0.20866	1.608	0.451
Biological Process	GO:0090407	6	organophosphate biosynthetic process	1.16	0.099426	Q5ZK84	223	K	5.32012	Up	Aldo-keto reductase family 1 member A1 OS=Gallus gallus OX=9031 GN=AKR1A1 PE=2 SV=1	AKR1A1	1	1.06725e-05	86.135	3	MWK(1)HPDEPVLLEEPGIK	0.082242	1.745	0.328
Biological Process	GO:0090407	6	organophosphate biosynthetic process	1.16	0.099426	Q5ZKE7	2	K	2.23639	Up	UMP-CMP kinase OS=Gallus gallus OX=9031 GN=CMPK PE=2 SV=1	CMPK	1	5.65094e-06	76.255	2	MK(1)PVVVFVLGGPGAGK	0.48671	1.438	0.643
Biological Process	GO:0006164	10	purine nucleotide biosynthetic process	1.23	0.101359	A0A3Q2U525	2	K	2.31081	Up	Trans-2,3-enoyl-CoA reductase OS=Taeniopygia guttata OX=59729 GN=TECR PE=4 SV=1	TECR	1	1.07723e-06	90.156	2	MK(1)HYEVEILDAK	1.0916	1.368	0.592
Biological Process	GO:0006164	10	purine nucleotide biosynthetic process	1.23	0.101359	A0A3Q2U525	140	K	4.47175	Up	Trans-2,3-enoyl-CoA reductase OS=Taeniopygia guttata OX=59729 GN=TECR PE=4 SV=1	TECR	1	5.59663e-15	160.52	4	HAVVHLACACHSFHYIK(1)R	2.0152	1.583	0.354
Biological Process	GO:0006164	10	purine nucleotide biosynthetic process	1.23	0.101359	A0A1D5PX68	256	K	1.73416	Up	TXTP protein (Fragment) OS=Odontophorus gujanensis OX=886794 GN=Slc25a1 PE=3 SV=1	Slc25a1	1	2.87311e-28	206.03	2	YK(1)STWDCAYQIMK	-0.35012	1.259	0.726
Biological Process	GO:0006164	10	purine nucleotide biosynthetic process	1.23	0.101359	A0A1D5PX68	64	K	0.497774	Down	TXTP protein (Fragment) OS=Odontophorus gujanensis OX=886794 GN=Slc25a1 PE=3 SV=1	Slc25a1	1	0.0393913	67.881	2	YK(1)GIGDCVK	3.44	0.671	1.348
Biological Process	GO:0006164	10	purine nucleotide biosynthetic process	1.23	0.101359	A0A1D5PX68	305	K	2.57324	Up	TXTP protein (Fragment) OS=Odontophorus gujanensis OX=886794 GN=Slc25a1 PE=3 SV=1	Slc25a1	1	0.00518039	88.35	2	FLNK(1)VWK	-0.81462	1.423	0.553
Biological Process	GO:0006164	10	purine nucleotide biosynthetic process	1.23	0.101359	A0A1D5PX68	205	K	1.72055	Up	TXTP protein (Fragment) OS=Odontophorus gujanensis OX=886794 GN=Slc25a1 PE=3 SV=1	Slc25a1	1	4.32699e-40	242.92	2	FFVMTSLK(1)NWYK	0.19193	1.256	0.73
Biological Process	GO:0006164	10	purine nucleotide biosynthetic process	1.23	0.101359	A0A1D5PUL8	114	K	0.641494	Down	Dihydrolipoamide acetyltransferase component of pyruvate dehydrogenase complex OS=Gallus gallus OX=9031 GN=PDHX PE=3 SV=2	PDHX	1	8.5262e-05	92.732	2	ILVEEGSK(1)NVR	1.0296	0.773	1.205
Biological Process	GO:0006164	10	purine nucleotide biosynthetic process	1.23	0.101359	A0A3Q2U525	38	K	5.39735	Up	Trans-2,3-enoyl-CoA reductase OS=Taeniopygia guttata OX=59729 GN=TECR PE=4 SV=1	TECR	1	7.62328e-20	168.43	3	NLFTK(1)THPQWYPAR	2.2327	1.63	0.302
Biological Process	GO:0006164	10	purine nucleotide biosynthetic process	1.23	0.101359	A0A1D5PUI6	118	K	0.465926	Down	Cytochrome c oxidase polypeptide Vb OS=Gallus gallus OX=9031 GN=LOC107049545 PE=4 SV=2	LOC107049545	1	2.40205e-05	115.05	3	CPSCGSHYK(1)LIPHELPH	0.96401	0.629	1.35
Biological Process	GO:0006164	10	purine nucleotide biosynthetic process	1.23	0.101359	A0A1D5PRY0	17	K	4.34913	Up	Guanylate kinase OS=Gallus gallus OX=9031 GN=GUK1 PE=3 SV=1	GUK1	1	1.24737e-07	115.79	2	PVVLSGPSGAGK(1)STLIK	0.61421	1.744	0.401
Biological Process	GO:0006164	10	purine nucleotide biosynthetic process	1.23	0.101359	A0A1D5PM72	191	K	2	Up	Hydroxysteroid 17-beta dehydrogenase 12 OS=Phasianus colchicus OX=9054 PE=3 SV=1	--	1	4.72346e-05	114.93	2	VETK(1)VIVADFGER	0.61832	1.314	0.657
Biological Process	GO:0006164	10	purine nucleotide biosynthetic process	1.23	0.101359	A0A1D5PM72	310	K	2.1254	Up	Hydroxysteroid 17-beta dehydrogenase 12 OS=Phasianus colchicus OX=9054 PE=3 SV=1	--	1	0.00299864	123.5	2	GLHAEYK(1)SK	-0.22272	1.339	0.63
Biological Process	GO:0006164	10	purine nucleotide biosynthetic process	1.23	0.101359	A0A1L1RY35	161	K	4.67359	Up	ATP synthase subunit alpha OS=Gallus gallus OX=9031 GN=ATP5A1Z PE=3 SV=2	ATP5A1Z	1	4.16777e-12	103.63	2	VVDALGNPIDGK(1)GPITSK(1)TR	-2.6472	1.575	0.337
Biological Process	GO:0006164	10	purine nucleotide biosynthetic process	1.23	0.101359	A0A1L1RY35	126	K	1.90208	Up	ATP synthase subunit alpha OS=Gallus gallus OX=9031 GN=ATP5A1Z PE=3 SV=2	ATP5A1Z	1	0.0034195	106	2	LIK(1)EGDVVK(1)R	0.028375	1.282	0.674
Biological Process	GO:0006164	10	purine nucleotide biosynthetic process	1.23	0.101359	A0A1L1RY35	488	K	4.27548	Up	ATP synthase subunit alpha OS=Gallus gallus OX=9031 GN=ATP5A1Z PE=3 SV=2	ATP5A1Z	1	0.00446139	73.502	2	LEPSK(1)ITK	1.1239	1.552	0.363
Biological Process	GO:0006164	10	purine nucleotide biosynthetic process	1.23	0.101359	A0A1D5PHA6	56	K	3.7549	Up	GTP:AMP phosphotransferase AK3, mitochondrial OS=Gallus gallus OX=9031 GN=AK3 PE=3 SV=2	AK3	1	1.35531e-19	196.38	2	TEVGILAK(1)SYIDQGR	-0.62791	1.532	0.408
Biological Process	GO:0006164	10	purine nucleotide biosynthetic process	1.23	0.101359	Q5ZIF4	623	K	5.36218	Up	EF-hand domain-containing protein OS=Gallus gallus OX=9031 GN=SLC25A13 PE=2 SV=1	SLC25A13	1	3.1622e-14	123.14	3	WFYVDFGGVKPVGSEPVPK(1)SR	0.79613	1.673	0.312
Biological Process	GO:0006164	10	purine nucleotide biosynthetic process	1.23	0.101359	A0A3Q2U989	44	K	4.1519	Up	Formylglycinamide ribonucleotide amidotransferase OS=Strigops habroptila OX=2489341 GN=PFAS PE=3 SV=1	PFAS	1	0.00618	110.22	2	YLTNK(1)VDR	-1.6928	1.312	0.316
Biological Process	GO:0006164	10	purine nucleotide biosynthetic process	1.23	0.101359	F1NJ73	210	K	1.75847	Up	Adenylate kinase 2, mitochondrial OS=Gallus gallus OX=9031 GN=AK2 PE=3 SV=4	AK2	1	2.29334e-06	142.08	2	AYHTQTSPLVSYYSK(1)R	0.98952	1.245	0.708
Biological Process	GO:0006164	10	purine nucleotide biosynthetic process	1.23	0.101359	E1BRU7	527	K	2.03912	Up	Hexokinase OS=Gallus gallus OX=9031 GN=HKDC1 PE=3 SV=1	HKDC1	1	0.000256255	74.524	2	GK(1)YLALDLGGTNFR	-1.8424	1.303	0.639
Biological Process	GO:0006164	10	purine nucleotide biosynthetic process	1.23	0.101359	O57535	32	K	3	Up	Nucleoside diphosphate kinase OS=Gallus gallus OX=9031 PE=2 SV=1	--	1	0.00376802	89.123	2	FEQK(1)GFR	-0.38858	1.602	0.534
Biological Process	GO:0006164	10	purine nucleotide biosynthetic process	1.23	0.101359	P28173	65	K	2.09091	Up	Amidophosphoribosyltransferase OS=Gallus gallus OX=9031 GN=PPAT PE=2 SV=1	PPAT	1	0.000120086	91.993	3	VHK(1)GMGLINHVFNADSLK	3.015	1.242	0.594
Biological Process	GO:0006164	10	purine nucleotide biosynthetic process	1.23	0.101359	P28173	174	K	5.76892	Up	Amidophosphoribosyltransferase OS=Gallus gallus OX=9031 GN=PPAT PE=2 SV=1	PPAT	1	1.59764e-11	125.14	3	IK(1)NLMNETPTSYSLLIMHK	-0.41132	1.448	0.251
Biological Process	GO:0006164	10	purine nucleotide biosynthetic process	1.23	0.101359	Q5ZKP6	276	K	1.96784	Up	Adenosine deaminase OS=Gallus gallus OX=9031 GN=ADA PE=2 SV=1	ADA	1	0.000967626	82.716	2	K(1)HPVVQFK	-0.65358	1.346	0.684
Biological Process	GO:0006164	10	purine nucleotide biosynthetic process	1.23	0.101359	F1P0W7	72	K	1.5064	Up	Mitochondrial pyruvate carrier OS=Gallus gallus OX=9031 GN=MPC1L PE=3 SV=4	MPC1L	1	2.66563e-06	113.1	2	FAYK(1)VQPR	-0.50208	1.294	0.859
Biological Process	GO:0006164	10	purine nucleotide biosynthetic process	1.23	0.101359	F1NW43	88	K	3.23673	Up	Pyruvate kinase OS=Gallus gallus OX=9031 GN=PKLR PE=3 SV=2	PKLR	1	5.6102e-11	162	4	LNFSHGTHEYHEGTIK(1)NVR	0.092218	1.586	0.49
Biological Process	GO:0006164	10	purine nucleotide biosynthetic process	1.23	0.101359	F1NSC1	381	K	1.52986	Up	ATP synthase subunit b OS=Gallus gallus OX=9031 GN=ATP5PB PE=3 SV=3	ATP5PB	1	0.0157958	79.809	2	SYLFDAK(1)R	0.18543	1.204	0.787
Biological Process	GO:0006164	10	purine nucleotide biosynthetic process	1.23	0.101359	F1NSC1	355	K	1.94222	Up	ATP synthase subunit b OS=Gallus gallus OX=9031 GN=ATP5PB PE=3 SV=3	ATP5PB	1	7.61121e-27	180.11	2	NEAIK(1)ALETAIEEEK(1)K	-0.48842	1.311	0.675
Biological Process	GO:0006164	10	purine nucleotide biosynthetic process	1.23	0.101359	F1NNV2	98	K	2.21269	Up	Arachidonate--CoA ligase OS=Gallus gallus OX=9031 GN=ACSL5 PE=4 SV=1	ACSL5	1	2.7087e-21	192.14	2	K(1)PNQPYQWLTYK	-0.88497	1.29	0.583
Biological Process	GO:0006164	10	purine nucleotide biosynthetic process	1.23	0.101359	F1NNV2	633	K	1.78886	Up	Arachidonate--CoA ligase OS=Gallus gallus OX=9031 GN=ACSL5 PE=4 SV=1	ACSL5	1	0.00497317	65.879	2	AAGLK(1)SFEQVK	-0.50398	1.22	0.682
Biological Process	GO:0006164	10	purine nucleotide biosynthetic process	1.23	0.101359	E1C658	63	K	1.69607	Up	ATP synthase subunit d, mitochondrial OS=Gallus gallus OX=9031 GN=ATP5H PE=3 SV=3	ATP5H	1	1.23416e-36	238.93	2	TAVAK(1)AGMVDEFQK(1)K	0.20722	1.25	0.737
Biological Process	GO:0006164	10	purine nucleotide biosynthetic process	1.23	0.101359	E1C658	109	K	1.52538	Up	ATP synthase subunit d, mitochondrial OS=Gallus gallus OX=9031 GN=ATP5H PE=3 SV=3	ATP5H	1	0.00436382	64.266	2	GIVEYVK(1)ASK(1)AR	-1.3211	1.202	0.788
Biological Process	GO:0006164	10	purine nucleotide biosynthetic process	1.23	0.101359	E1C658	99	K	1.87681	Up	ATP synthase subunit d, mitochondrial OS=Gallus gallus OX=9031 GN=ATP5H PE=3 SV=3	ATP5H	1	1.58667e-12	152.02	3	IDAQEQEAAK(1)GIVEYVK(1)ASK	0.17619	1.295	0.69
Biological Process	GO:0006164	10	purine nucleotide biosynthetic process	1.23	0.101359	E1C658	73	K	2.61609	Up	ATP synthase subunit d, mitochondrial OS=Gallus gallus OX=9031 GN=ATP5H PE=3 SV=3	ATP5H	1	5.04278e-09	110.14	2	K(1)FSALK(1)VPEPVDTQTAK	-0.59116	1.431	0.547
Biological Process	GO:0006164	10	purine nucleotide biosynthetic process	1.23	0.101359	E1C0Q5	257	K	1.53544	Up	THILA acetyltransferase (Fragment) OS=Odontophorus gujanensis OX=886794 GN=Acat1a PE=3 SV=1	Acat1a	1	0.0118711	88.921	2	VDFSK(1)VPK	-0.21935	1.213	0.79
Biological Process	GO:0006164	10	purine nucleotide biosynthetic process	1.23	0.101359	E1BTT8	155	K	0.378065	Down	L-lactate dehydrogenase OS=Gallus gallus OX=9031 GN=LDHA PE=3 SV=2	LDHA	1	0.00415612	81.32	2	ISGFPK(1)HR	1.9622	0.555	1.468
Biological Process	GO:0006164	10	purine nucleotide biosynthetic process	1.23	0.101359	E1BRU7	337	K	1.87592	Up	Hexokinase OS=Gallus gallus OX=9031 GN=HKDC1 PE=3 SV=1	HKDC1	1	1.5545e-06	124.46	2	IEMK(1)HVSAMEK	1.2772	1.27	0.677
Biological Process	GO:0006164	10	purine nucleotide biosynthetic process	1.23	0.101359	Q5F426	394	K	1.52471	Up	Pyruvate dehydrogenase E1 component subunit alpha OS=Gallus gallus OX=9031 GN=PDHA1 PE=2 SV=1	PDHA1	1	0.000293613	121.31	2	YK(1)SLSHS	0.22499	1.203	0.789
Biological Process	GO:0006164	10	purine nucleotide biosynthetic process	1.23	0.101359	Q5F426	328	K	1.60733	Up	Pyruvate dehydrogenase E1 component subunit alpha OS=Gallus gallus OX=9031 GN=PDHA1 PE=2 SV=1	PDHA1	1	9.8606e-29	225.1	2	SK(1)SDPITLLK(1)DR	0.35955	1.228	0.764
Biological Process	GO:0006164	10	purine nucleotide biosynthetic process	1.23	0.101359	Q5F426	90	K	1.61417	Up	Pyruvate dehydrogenase E1 component subunit alpha OS=Gallus gallus OX=9031 GN=PDHA1 PE=2 SV=1	PDHA1	1	2.40337e-09	181.87	2	RMELK(1)SDQLYK(1)QK	0.35243	1.23	0.762
Biological Process	GO:0006164	10	purine nucleotide biosynthetic process	1.23	0.101359	A0A1D5PC75	385	K	2.80885	Up	FA_desaturase domain-containing protein OS=Gallus gallus OX=9031 GN=SCD PE=3 SV=2	SCD	1	6.85253e-38	252.02	3	VHHK(1)FSETDADPHNAMR	-0.13064	1.396	0.497
Biological Process	GO:0006164	10	purine nucleotide biosynthetic process	1.23	0.101359	F1NI43	556	K	2.21348	Up	Long-chain-fatty-acid--CoA ligase ACSBG2 OS=Gallus gallus OX=9031 GN=ACSBG2 PE=4 SV=3	ACSBG2	1	9.03487e-07	143.22	2	CDK(1)DGFIYITGR	-0.43536	1.379	0.623
Biological Process	GO:0006164	10	purine nucleotide biosynthetic process	1.23	0.101359	F1NI43	645	K	3.1214	Up	Long-chain-fatty-acid--CoA ligase ACSBG2 OS=Gallus gallus OX=9031 GN=ACSBG2 PE=4 SV=3	ACSBG2	1	2.95752e-06	119.94	2	ATK(1)VSEIISSK	-0.35996	1.517	0.486
Biological Process	GO:0006164	10	purine nucleotide biosynthetic process	1.23	0.101359	A0A1D5NUN3	82	K	3.00351	Up	Propionate--CoA ligase OS=Gallus gallus OX=9031 GN=ACSS2 PE=3 SV=1	ACSS2	1	9.94304e-05	112.7	2	GAK(1)TNICYNLLDR	0.72354	1.712	0.57
Biological Process	GO:0006164	10	purine nucleotide biosynthetic process	1.23	0.101359	A0A1D5NUN3	540	K	3.51362	Up	Propionate--CoA ligase OS=Gallus gallus OX=9031 GN=ACSS2 PE=3 SV=1	ACSS2	1	0.000225517	79.889	2	DK(1)DGYYWITGR	0.15496	1.806	0.514
Biological Process	GO:0090407	6	organophosphate biosynthetic process	1.16	0.099426	Q9YH14	27	K	4.77448	Up	ATP synthase subunit e, mitochondrial OS=Gallus gallus OX=9031 GN=rbf PE=2 SV=1	rbf	1	0.00133718	87.942	2	YSALLVGMIYGK(1)K	0.25958	1.609	0.337
Biological Process	GO:0090407	6	organophosphate biosynthetic process	1.16	0.099426	Q90687	280	K	2.49825	Up	Tyrosine-protein phosphatase non-receptor type 11 OS=Gallus gallus OX=9031 GN=PTPN11 PE=2 SV=1	PTPN11	1	0.000516569	116.13	2	YK(1)NILPFDHTR	0.54217	1.429	0.572
Biological Process	GO:0090407	6	organophosphate biosynthetic process	1.16	0.099426	Q5ZM65	281	K	2.82241	Up	Phosphatidylserine synthase 1 OS=Gallus gallus OX=9031 GN=PTDSS1 PE=2 SV=2	PTDSS1	1	0.00791103	70.389	2	WFDPK(1)SSFQR	-1.1882	1.637	0.58
Biological Process	GO:0090407	6	organophosphate biosynthetic process	1.16	0.099426	Q5ZM32	409	K	2.41957	Up	Dihydrolipoyl dehydrogenase OS=Gallus gallus OX=9031 GN=DLD PE=2 SV=1	DLD	1	1.08839e-12	142.03	2	SEEQLK(1)EEGVEYK(1)IGK	0.45725	1.459	0.603
Biological Process	GO:0090407	6	organophosphate biosynthetic process	1.16	0.099426	Q5ZM32	126	K	4.19851	Up	Dihydrolipoyl dehydrogenase OS=Gallus gallus OX=9031 GN=DLD PE=2 SV=1	DLD	1	0.000694709	108.93	2	MMEQK(1)SSAVK	-0.73729	1.692	0.403
Biological Process	GO:0090407	6	organophosphate biosynthetic process	1.16	0.099426	Q5ZM32	283	K	2.8694	Up	Dihydrolipoyl dehydrogenase OS=Gallus gallus OX=9031 GN=DLD PE=2 SV=1	DLD	0.848824	0.000717821	86.729	3	LNTK(1)VTGATK(0.151)K(0.849)PDGK	-0.047484	1.538	0.536
Biological Process	GO:0090407	6	organophosphate biosynthetic process	1.16	0.099426	Q5ZM32	345	K	1.77446	Up	Dihydrolipoyl dehydrogenase OS=Gallus gallus OX=9031 GN=DLD PE=2 SV=1	DLD	1	1.53438e-18	175.38	3	FQTK(1)IPNIYAIGDVVAGPMLAHK	-0.84188	1.306	0.736
Biological Process	GO:0090407	6	organophosphate biosynthetic process	1.16	0.099426	Q5ZM32	282	K	3.1497	Up	Dihydrolipoyl dehydrogenase OS=Gallus gallus OX=9031 GN=DLD PE=2 SV=1	DLD	0.96981	8.46006e-05	117.77	2	LNTK(1)VTGATK(0.97)K(0.03)PDGK	-0.27094	1.578	0.501
Biological Process	GO:0090407	6	organophosphate biosynthetic process	1.16	0.099426	Q5ZM32	272	K	1.90355	Up	Dihydrolipoyl dehydrogenase OS=Gallus gallus OX=9031 GN=DLD PE=2 SV=1	DLD	1	1.73412e-21	204.34	2	FK(1)LNTK(1)VTGATK	0.47974	1.342	0.705
Biological Process	GO:0090407	6	organophosphate biosynthetic process	1.16	0.099426	Q5ZLN1	113	K	2.49241	Up	Phosphoglycerate mutase 1 OS=Gallus gallus OX=9031 GN=PGAM1 PE=1 SV=3	PGAM1	1	0.000281999	83.438	2	HGEAQVK(1)IWR	0.56556	1.478	0.593
Biological Process	GO:0090407	6	organophosphate biosynthetic process	1.16	0.099426	Q5ZLN1	106	K	2.74414	Up	Phosphoglycerate mutase 1 OS=Gallus gallus OX=9031 GN=PGAM1 PE=1 SV=3	PGAM1	1	1.9664e-28	252.59	2	AETAAK(1)HGEAQVK	4.0176	1.523	0.555
Biological Process	GO:0090407	6	organophosphate biosynthetic process	1.16	0.099426	Q5ZL83	33	K	2.17147	Up	Succinate--CoA ligase [ADP/GDP-forming] subunit alpha, mitochondrial OS=Gallus gallus OX=9031 GN=SUCLG1 PE=2 SV=1	SUCLG1	1	2.33569e-05	111.61	2	K(1)NLYINK(1)STK	-0.76898	1.355	0.624
Biological Process	GO:0090407	6	organophosphate biosynthetic process	1.16	0.099426	Q5ZKE7	106	K	3.08915	Up	UMP-CMP kinase OS=Gallus gallus OX=9031 GN=CMPK PE=2 SV=1	CMPK	1	2.10543e-27	234.58	2	NEDNLQGWNK(1)TMDGK	1.0381	1.594	0.516
Biological Process	GO:0006164	10	purine nucleotide biosynthetic process	1.23	0.101359	F1NI43	542	K	2.82792	Up	Long-chain-fatty-acid--CoA ligase ACSBG2 OS=Gallus gallus OX=9031 GN=ACSBG2 PE=4 SV=3	ACSBG2	1	3.17718e-05	139.7	2	EAIDK(1)DGWLHSGDLGK	1.4138	1.479	0.523
Biological Process	GO:0035151	9	regulation of tube size, open tracheal system	1.7	0.102758	F1NW23	1441	K	1.78147	Up	Clathrin heavy chain OS=Gallus gallus OX=9031 GN=CLTC PE=3 SV=2	CLTC	1	0.00411179	83.623	2	AVTFFTK(1)VK	0.017271	1.288	0.723
Biological Process	GO:0006164	10	purine nucleotide biosynthetic process	1.23	0.101359	F1NI43	65	K	3.2617	Up	Long-chain-fatty-acid--CoA ligase ACSBG2 OS=Gallus gallus OX=9031 GN=ACSBG2 PE=4 SV=3	ACSBG2	1	5.5802e-09	176.97	2	SQMNK(1)TGLASSSR	0.90612	1.533	0.47
Biological Process	GO:0006164	10	purine nucleotide biosynthetic process	1.23	0.101359	F1NI43	509	K	1.6609	Up	Long-chain-fatty-acid--CoA ligase ACSBG2 OS=Gallus gallus OX=9031 GN=ACSBG2 PE=4 SV=3	ACSBG2	1	8.62164e-10	173.54	3	TLIHK(1)PDADGIGEICFAGR	-0.010895	1.249	0.752
Biological Process	GO:0006164	10	purine nucleotide biosynthetic process	1.23	0.101359	A0A1D5PC75	412	K	3.13158	Up	FA_desaturase domain-containing protein OS=Gallus gallus OX=9031 GN=SCD PE=3 SV=2	SCD	1	0.00131314	95.311	2	K(1)HPDVIEK	-0.13534	1.428	0.456
Biological Process	GO:0006164	10	purine nucleotide biosynthetic process	1.23	0.101359	A0A1D5PC75	432	K	2.97474	Up	FA_desaturase domain-containing protein OS=Gallus gallus OX=9031 GN=SCD PE=3 SV=2	SCD	1	0.00143622	112.8	2	ADK(1)VVMFQR	-0.66713	1.413	0.475
Biological Process	GO:0006164	10	purine nucleotide biosynthetic process	1.23	0.101359	A0A1D5P810	166	K	3.85075	Up	ATP synthase peripheral stalk subunit OSCP OS=Gallus gallus OX=9031 GN=ATP5O PE=3 SV=2	ATP5O	1	1.62564e-06	74.733	2	YTPGIVSAFGK(1)IMSAFR	0.85153	1.548	0.402
Biological Process	GO:0006164	10	purine nucleotide biosynthetic process	1.23	0.101359	A0A1D5P810	96	K	1.68385	Up	ATP synthase peripheral stalk subunit OSCP OS=Gallus gallus OX=9031 GN=ATP5O PE=3 SV=2	ATP5O	1	2.24152e-21	200.06	2	QK(1)K(1)LEQVEK(1)ELGR	-0.042813	1.241	0.737
Biological Process	GO:0006164	10	purine nucleotide biosynthetic process	1.23	0.101359	A0A1D5P810	90	K	1.68385	Up	ATP synthase peripheral stalk subunit OSCP OS=Gallus gallus OX=9031 GN=ATP5O PE=3 SV=2	ATP5O	1	2.24152e-21	200.06	2	QK(1)K(1)LEQVEK(1)ELGR	-0.042813	1.241	0.737
Biological Process	GO:0006164	10	purine nucleotide biosynthetic process	1.23	0.101359	A0A1D5P810	109	K	0.636953	Down	ATP synthase peripheral stalk subunit OSCP OS=Gallus gallus OX=9031 GN=ATP5O PE=3 SV=2	ATP5O	1	6.52643e-06	133.07	2	DPK(1)LASIVMNPHTK	1.0643	0.786	1.234
Biological Process	GO:0006164	10	purine nucleotide biosynthetic process	1.23	0.101359	A0A1D5P1U2	184	K	3.05477	Up	Pyruvate dehydrogenase E1 component subunit beta OS=Gallus gallus OX=9031 GN=PDHB PE=4 SV=2	PDHB	1	0.000376334	112.73	2	VVSPWSSEDAK(1)GLLK	-1.7123	1.506	0.493
Biological Process	GO:0006164	10	purine nucleotide biosynthetic process	1.23	0.101359	A0A1D5P1D0	338	K	1.82511	Up	3'-phosphoadenosine-5'-phosphosulfate synthase OS=Gallus gallus OX=9031 GN=PAPSS2 PE=3 SV=2	PAPSS2	1	2.90478e-09	142.71	2	IWGTTCAK(1)HPHVK	-0.13621	1.294	0.709
Biological Process	GO:0006164	10	purine nucleotide biosynthetic process	1.23	0.101359	A0A1D5P1D0	217	K	2.77778	Up	3'-phosphoadenosine-5'-phosphosulfate synthase OS=Gallus gallus OX=9031 GN=PAPSS2 PE=3 SV=2	PAPSS2	1	9.01485e-05	105.36	2	DVFELFVPK(1)NK	-1.112	1.475	0.531
Biological Process	GO:0006164	10	purine nucleotide biosynthetic process	1.23	0.101359	A0A1D5P0U8	86	K	1.61406	Up	ATP synthase subunit gamma OS=Gallus gallus OX=9031 GN=ATP5C1 PE=3 SV=1	ATP5C1	1	1.30303e-14	187.1	2	K(1)K(1)HLLIGVSSDR	-1.0059	1.217	0.754
Biological Process	GO:0006164	10	purine nucleotide biosynthetic process	1.23	0.101359	A0A1D5NZY6	44	K	3.80529	Up	Adenosine kinase OS=Gallus gallus OX=9031 GN=ADK PE=3 SV=1	ADK	1	5.14823e-14	229.17	3	YGLKPNDQILAEEK(1)HK	0.91468	1.583	0.416
Biological Process	GO:0006164	10	purine nucleotide biosynthetic process	1.23	0.101359	A0A1D5NZY6	57	K	4.74425	Up	Adenosine kinase OS=Gallus gallus OX=9031 GN=ADK PE=3 SV=1	ADK	1	1.78421e-13	182.52	2	FK(1)VEYHAGGSTQNSVK	0.57827	1.651	0.348
Biological Process	GO:0006164	10	purine nucleotide biosynthetic process	1.23	0.101359	A0A1D5NZY6	54	K	1.83286	Up	Adenosine kinase OS=Gallus gallus OX=9031 GN=ADK PE=3 SV=1	ADK	1	2.01002e-05	114.64	2	ELFEELVK(1)K	0.61088	1.294	0.706
Biological Process	GO:0006164	10	purine nucleotide biosynthetic process	1.23	0.101359	A0A1D5NZY6	148	K	1.66178	Up	Adenosine kinase OS=Gallus gallus OX=9031 GN=ADK PE=3 SV=1	ADK	1	2.32272e-06	107.08	2	EK(1)HLDLEK	-0.47093	1.248	0.751
Biological Process	GO:0006164	10	purine nucleotide biosynthetic process	1.23	0.101359	A0A1D5NZY6	332	K	3.15593	Up	Adenosine kinase OS=Gallus gallus OX=9031 GN=ADK PE=3 SV=1	ADK	1	8.87185e-21	187.1	2	AGHYAASVIIK(1)R	0.47762	1.518	0.481
Biological Process	GO:0006164	10	purine nucleotide biosynthetic process	1.23	0.101359	A0A1D5NYK3	184	K	1.83212	Up	GCDH protein (Fragment) OS=Hirundo rustica OX=43150 GN=Gcdh PE=3 SV=1	Gcdh	1	1.38613e-08	170.85	2	YDK(1)ATK(1)SYR	-0.27865	1.255	0.685
Biological Process	GO:0006164	10	purine nucleotide biosynthetic process	1.23	0.101359	A0A1D5NYK3	181	K	1.83212	Up	GCDH protein (Fragment) OS=Hirundo rustica OX=43150 GN=Gcdh PE=3 SV=1	Gcdh	1	1.38613e-08	170.85	2	YDK(1)ATK(1)SYR	-0.27865	1.255	0.685
Biological Process	GO:0006164	10	purine nucleotide biosynthetic process	1.23	0.101359	F1NI43	391	K	3.78043	Up	Long-chain-fatty-acid--CoA ligase ACSBG2 OS=Gallus gallus OX=9031 GN=ACSBG2 PE=4 SV=3	ACSBG2	1	0.000624595	105.36	2	SVGAK(1)SSTLR	1.0332	1.584	0.419
Biological Process	GO:0065003	6	protein-containing complex assembly	1.1	0.104715	F1NPM6	227	K	1.89474	Up	NADH dehydrogenase [ubiquinone] 1 alpha subcomplex subunit 10, mitochondrial OS=Gallus gallus OX=9031 GN=NDUFA10 PE=3 SV=1	NDUFA10	1	0.000721458	105.94	2	LQEK(1)GEPYEK(1)K	-1.0356	1.296	0.684
Biological Process	GO:0035151	9	regulation of tube size, open tracheal system	1.7	0.102758	F1NW23	1609	K	3.61872	Up	Clathrin heavy chain OS=Gallus gallus OX=9031 GN=CLTC PE=3 SV=2	CLTC	1	0.0251706	72.038	2	EYLTK(1)VDK	-0.17793	1.585	0.438
Biological Process	GO:0035151	9	regulation of tube size, open tracheal system	1.7	0.102758	F1NW23	163	K	5.05075	Up	Clathrin heavy chain OS=Gallus gallus OX=9031 GN=CLTC PE=3 SV=2	CLTC	1	3.30221e-06	121.71	2	QK(1)WLLLTGISAQQNR	0.28169	1.692	0.335
Biological Process	GO:0065003	6	protein-containing complex assembly	1.1	0.104715	A0A1D5PV06	380	K	2.97194	Up	Protein disulfide-isomerase OS=Gallus gallus OX=9031 GN=P4HB PE=3 SV=2	P4HB	1	2.69124e-37	258	2	VLVGK(1)NFEEVAFDENK	0.080815	1.483	0.499
Biological Process	GO:0065003	6	protein-containing complex assembly	1.1	0.104715	A0A1D5PV06	268	K	3.53899	Up	Protein disulfide-isomerase OS=Gallus gallus OX=9031 GN=P4HB PE=3 SV=2	P4HB	1	8.2219e-15	178.03	3	THILLFLPK(1)SVSDYEGK	-1.0115	1.543	0.436
Biological Process	GO:0065003	6	protein-containing complex assembly	1.1	0.104715	A0A1D5PV06	414	K	3.36123	Up	Protein disulfide-isomerase OS=Gallus gallus OX=9031 GN=P4HB PE=3 SV=2	P4HB	1	4.33321e-14	154.94	2	QLAPIWDK(1)LGETYR	0.3961	1.526	0.454
Biological Process	GO:0065003	6	protein-containing complex assembly	1.1	0.104715	A0A1D5PV06	281	K	2.85603	Up	Protein disulfide-isomerase OS=Gallus gallus OX=9031 GN=P4HB PE=3 SV=2	P4HB	1	1.94909e-39	275.93	2	LDNFK(1)TAAGNFK	1.0296	1.468	0.514
Biological Process	GO:0065003	6	protein-containing complex assembly	1.1	0.104715	A0A1D5PV06	313	K	2.09984	Up	Protein disulfide-isomerase OS=Gallus gallus OX=9031 GN=P4HB PE=3 SV=2	P4HB	1	0.0277797	56.378	2	ILEFFGLK(1)K	0.42922	1.346	0.641
Biological Process	GO:0065003	6	protein-containing complex assembly	1.1	0.104715	A0A1D5PV06	357	K	2.88627	Up	Protein disulfide-isomerase OS=Gallus gallus OX=9031 GN=P4HB PE=3 SV=2	P4HB	1	0.000316277	70.552	3	IK(1)PHLMSQDLPEDWDK	0.70509	1.472	0.51
Biological Process	GO:0065003	6	protein-containing complex assembly	1.1	0.104715	A0A1D5PV06	345	K	1.7284	Up	Protein disulfide-isomerase OS=Gallus gallus OX=9031 GN=P4HB PE=3 SV=2	P4HB	1	0.0120693	65.313	2	IK(1)EFCNK	1.368	1.26	0.729
Biological Process	GO:0065003	6	protein-containing complex assembly	1.1	0.104715	A0A1D5PV06	333	K	2.10312	Up	Protein disulfide-isomerase OS=Gallus gallus OX=9031 GN=P4HB PE=3 SV=2	P4HB	1	0.000293626	104.04	2	YK(1)PESDDLTADK	-2.4796	1.346	0.64
Biological Process	GO:0065003	6	protein-containing complex assembly	1.1	0.104715	A0A1D5PV06	135	K	3.03462	Up	Protein disulfide-isomerase OS=Gallus gallus OX=9031 GN=P4HB PE=3 SV=2	P4HB	1	0.00321601	76.85	2	EADDIVSWLK(1)K	0.98094	1.49	0.491
Biological Process	GO:0065003	6	protein-containing complex assembly	1.1	0.104715	F1NJ69	631	K	1.75207	Up	Uso1_p115_head domain-containing protein OS=Gallus gallus OX=9031 GN=USO1 PE=4 SV=2	USO1	0.999998	0.000117566	111.38	3	AIYK(1)SSEEDKKEEEVK	-1.1789	1.272	0.726
Biological Process	GO:0065003	6	protein-containing complex assembly	1.1	0.104715	A0A1D5PPU9	243	K	1.74928	Up	Catalase OS=Gallus gallus OX=9031 GN=CAT PE=3 SV=2	CAT	1	6.77697e-78	317.99	2	TDQGIK(1)NLSVEEAAR	0.70851	1.221	0.698
Biological Process	GO:0065003	6	protein-containing complex assembly	1.1	0.104715	A0A1D5PPU9	237	K	2.30877	Up	Catalase OS=Gallus gallus OX=9031 GN=CAT PE=3 SV=2	CAT	1	4.05394e-15	158.37	3	FHVK(1)TDQGIK	1.5049	1.316	0.57
Biological Process	GO:0065003	6	protein-containing complex assembly	1.1	0.104715	A0A1D5PPU9	169	K	4.63158	Up	Catalase OS=Gallus gallus OX=9031 GN=CAT PE=3 SV=2	CAT	1	1.20208e-08	119.43	2	DAMLFPSFIHSQK(1)R	0.45396	1.496	0.323
Biological Process	GO:0065003	6	protein-containing complex assembly	1.1	0.104715	A0A1D5PPU9	105	K	2.39531	Up	Catalase OS=Gallus gallus OX=9031 GN=CAT PE=3 SV=2	CAT	1	7.51405e-06	121.31	2	VFEHIGK(1)R	0.77688	1.327	0.554
Biological Process	GO:0065003	6	protein-containing complex assembly	1.1	0.104715	A0A1D5PPU9	98	K	2.20508	Up	Catalase OS=Gallus gallus OX=9031 GN=CAT PE=3 SV=2	CAT	1	0.00739645	81.099	2	AK(1)VFEHIGK(1)R	-0.30888	1.301	0.59
Biological Process	GO:0065003	6	protein-containing complex assembly	1.1	0.104715	A0A1D5PPF8	61	K	3.46563	Up	Heat shock 70 kDa protein 4 OS=Gallus gallus OX=9031 GN=HSPA4 PE=3 SV=1	HSPA4	1	5.24398e-06	115.35	2	SQVISNAK(1)NTVQSFK	0.75329	1.563	0.451
Biological Process	GO:0065003	6	protein-containing complex assembly	1.1	0.104715	F1NJ69	587	K	5.17337	Up	Uso1_p115_head domain-containing protein OS=Gallus gallus OX=9031 GN=USO1 PE=4 SV=2	USO1	1	1.3231e-14	181.87	2	LGFISK(1)HELYSR	0.19165	1.671	0.323
Biological Process	GO:0065003	6	protein-containing complex assembly	1.1	0.104715	A0A1D5PVM0	53	K	3.55809	Up	Vitellogenin domain-containing protein OS=Gallus gallus OX=9031 GN=MTTP PE=4 SV=2	MTTP	1	1.85166e-06	150.53	2	ASLQK(1)SAGYR	-0.30013	1.562	0.439
Biological Process	GO:0065003	6	protein-containing complex assembly	1.1	0.104715	A0A1D5PVM0	349	K	9.76344	Up	Vitellogenin domain-containing protein OS=Gallus gallus OX=9031 GN=MTTP PE=4 SV=2	MTTP	1	7.91267e-07	129.69	2	EEILQIIK(1)TENK	-1.2278	1.816	0.186
Biological Process	GO:0065003	6	protein-containing complex assembly	1.1	0.104715	A0A1D5PVM0	416	K	1.91121	Up	Vitellogenin domain-containing protein OS=Gallus gallus OX=9031 GN=MTTP PE=4 SV=2	MTTP	1	0.000948029	81.799	2	FK(1)GDIANEEIR	0.28273	1.313	0.687
Biological Process	GO:0065003	6	protein-containing complex assembly	1.1	0.104715	A0A1L1RLL0	122	K	0.0753532	Down	TRASH domain-containing protein OS=Gallus gallus OX=9031 GN=RPL24 PE=3 SV=2	RPL24	1	0.00311569	110.44	2	AK(1)QATK(1)K(1)TAVSAAK	1.5193	0.144	1.911
Biological Process	GO:0065003	6	protein-containing complex assembly	1.1	0.104715	F1NYK6	3	K	1.89489	Up	Carbonyl reductase 4 OS=Phasianus colchicus OX=9054 PE=4 SV=1	--	1	0.000420657	72.922	2	GK(1)ICAVFGGSR	2.4843	1.298	0.685
Biological Process	GO:0065003	6	protein-containing complex assembly	1.1	0.104715	P35915	290	K	2.73792	Up	Hydroxymethylglutaryl-CoA lyase, mitochondrial OS=Gallus gallus OX=9031 GN=HMGCL PE=1 SV=1	HMGCL	1	2.00846e-30	207.6	2	TNSK(1)VSQAACR	-0.21944	1.473	0.538
Biological Process	GO:0065003	6	protein-containing complex assembly	1.1	0.104715	P35915	21	K	0.592652	Down	Hydroxymethylglutaryl-CoA lyase, mitochondrial OS=Gallus gallus OX=9031 GN=HMGCL PE=1 SV=1	HMGCL	1	2.43302e-37	241.56	2	DGLQNEK(1)SVVPTPVK(1)IR	-1.1053	0.742	1.252
Biological Process	GO:0065003	6	protein-containing complex assembly	1.1	0.104715	A0A1D6UPT4	446	K	1.81948	Up	Apoptosis inducing factor mitochondria associated 1 OS=Phasianus colchicus OX=9054 PE=3 SV=1	--	1	4.79218e-17	175.48	3	REGVNVMPNAVVK(1)SVSVSGNR	-0.98395	1.27	0.698
Biological Process	GO:0065003	6	protein-containing complex assembly	1.1	0.104715	A0A1D6UPT4	594	K	4.31956	Up	Apoptosis inducing factor mitochondria associated 1 OS=Phasianus colchicus OX=9054 PE=3 SV=1	--	1	7.01733e-06	105.08	2	DTPK(1)SATEQSGTGIR	-0.54911	1.568	0.363
Biological Process	GO:0065003	6	protein-containing complex assembly	1.1	0.104715	A0A1D5PZT4	59	K	2.38757	Up	GTP cyclohydrolase 1 feedback regulatory protein OS=Gallus gallus OX=9031 GN=GCHFR PE=3 SV=1	GCHFR	1	4.72014e-10	139.78	2	IVLNK(1)LESCGYR	-0.14106	1.306	0.547
Biological Process	GO:0065003	6	protein-containing complex assembly	1.1	0.104715	A0A1D5PZS0	179	K	3.35021	Up	Pre-mRNA-processing factor 19 OS=Gallus gallus OX=9031 GN=PRPF19 PE=3 SV=2	PRPF19	1	6.58189e-05	117.45	2	LQDK(1)ATVLTTER	-1.1093	1.588	0.474
Biological Process	GO:0065003	6	protein-containing complex assembly	1.1	0.104715	Q90955	21	K	3.10303	Up	Prostaglandin E synthase 3 (Fragment) OS=Gallus gallus OX=9031 GN=PTGES3 PE=1 SV=1	PTGES3	1	1.94305e-08	119.79	2	SK(1)LTFSCLGGSDNFK	-0.64166	1.536	0.495
Biological Process	GO:0065003	6	protein-containing complex assembly	1.1	0.104715	Q90955	51	K	2.14798	Up	Prostaglandin E synthase 3 (Fragment) OS=Gallus gallus OX=9031 GN=PTGES3 PE=1 SV=1	PTGES3	1	4.29797e-23	170.92	4	HLNEIDLFNNIDPNESK(1)HK	-0.3943	1.379	0.642
Biological Process	GO:0065003	6	protein-containing complex assembly	1.1	0.104715	Q6B344	79	K	1.71698	Up	Annexin OS=Gallus gallus OX=9031 GN=ANXA6 PE=2 SV=1	ANXA6	1	0.0104966	58.916	2	YELTGK(1)FER	1.5454	1.274	0.742
Biological Process	GO:0065003	6	protein-containing complex assembly	1.1	0.104715	Q6B344	297	K	1.75923	Up	Annexin OS=Gallus gallus OX=9031 GN=ANXA6 PE=2 SV=1	ANXA6	1	0.000119288	113.46	2	YDK(1)SLHNMIK	-0.38861	1.286	0.731
Biological Process	GO:0065003	6	protein-containing complex assembly	1.1	0.104715	Q6B344	496	K	2.47089	Up	Annexin OS=Gallus gallus OX=9031 GN=ANXA6 PE=2 SV=1	ANXA6	1	5.21807e-13	135.21	2	SLEDDLSSDTSGHFK(1)R	-0.56102	1.443	0.584
Biological Process	GO:0065003	6	protein-containing complex assembly	1.1	0.104715	Q6B344	606	K	2.88889	Up	Annexin OS=Gallus gallus OX=9031 GN=ANXA6 PE=2 SV=1	ANXA6	1	0.00430232	80.623	2	NKPAFFADK(1)LYK	0.64981	1.508	0.522
Biological Process	GO:0065003	6	protein-containing complex assembly	1.1	0.104715	Q6B344	404	K	1.50685	Up	Annexin OS=Gallus gallus OX=9031 GN=ANXA6 PE=2 SV=1	ANXA6	1	0.0163192	78.178	2	AYK(1)AHYGR	1.003	1.21	0.803
Biological Process	GO:0065003	6	protein-containing complex assembly	1.1	0.104715	P20785	981	K	4.94578	Up	Collagen alpha-1(VI) chain OS=Gallus gallus OX=9031 GN=COL6A1 PE=2 SV=1	COL6A1	1	1.74902e-20	178.03	2	VLVTGK(1)STNYDVAYGER	1.1171	1.642	0.332
Biological Process	GO:0065003	6	protein-containing complex assembly	1.1	0.104715	A0A1D5PVM0	271	K	4.05303	Up	Vitellogenin domain-containing protein OS=Gallus gallus OX=9031 GN=MTTP PE=4 SV=2	MTTP	1	1.18885e-16	124.69	3	LELQSVEAGPGLIAGK(1)HVAGVIK	1.0471	1.605	0.396
Biological Process	GO:0065003	6	protein-containing complex assembly	1.1	0.104715	A0A1D5PPF8	53	K	1.64644	Up	Heat shock 70 kDa protein 4 OS=Gallus gallus OX=9031 GN=HSPA4 PE=3 SV=1	HSPA4	1	1.18972e-27	225.89	2	SIGAAAK(1)SQVISNAK	0.60711	1.248	0.758
Biological Process	GO:0065003	6	protein-containing complex assembly	1.1	0.104715	A0A1L1RLL0	123	K	0.0753532	Down	TRASH domain-containing protein OS=Gallus gallus OX=9031 GN=RPL24 PE=3 SV=2	RPL24	1	0.00311569	110.44	2	AK(1)QATK(1)K(1)TAVSAAK	1.5193	0.144	1.911
Biological Process	GO:0065003	6	protein-containing complex assembly	1.1	0.104715	A0A1L1RMS7	414	K	4.69164	Up	Amidohydro-rel domain-containing protein OS=Gallus gallus OX=9031 GN=DPYS PE=3 SV=1	DPYS	1	3.54503e-57	162.61	4	TISAK(1)THHQANNFNVFEGMVCHGVPVATISR	0.72897	1.628	0.347
Biological Process	GO:0065003	6	protein-containing complex assembly	1.1	0.104715	A0A1L1RMS7	115	K	2.33445	Up	Amidohydro-rel domain-containing protein OS=Gallus gallus OX=9031 GN=DPYS PE=3 SV=1	DPYS	1	0.00539625	69.716	2	WK(1)GWADPK	0.83109	1.389	0.595
Biological Process	GO:0065003	6	protein-containing complex assembly	1.1	0.104715	F1NW23	1441	K	1.78147	Up	Clathrin heavy chain OS=Gallus gallus OX=9031 GN=CLTC PE=3 SV=2	CLTC	1	0.00411179	83.623	2	AVTFFTK(1)VK	0.017271	1.288	0.723
Biological Process	GO:0065003	6	protein-containing complex assembly	1.1	0.104715	F1NW23	487	K	7.35802	Up	Clathrin heavy chain OS=Gallus gallus OX=9031 GN=CLTC PE=3 SV=2	CLTC	1	4.03691e-09	111.38	3	ANVPNK(1)VIQCFAETGQVQK	-0.88675	1.788	0.243
Biological Process	GO:0065003	6	protein-containing complex assembly	1.1	0.104715	F1NW23	637	K	4.27344	Up	Clathrin heavy chain OS=Gallus gallus OX=9031 GN=CLTC PE=3 SV=2	CLTC	1	1.29911e-13	143.22	2	ALEHFTDLYDIK(1)R	-1.0936	1.641	0.384
Biological Process	GO:0065003	6	protein-containing complex assembly	1.1	0.104715	F1NW23	1347	K	2.29412	Up	Clathrin heavy chain OS=Gallus gallus OX=9031 GN=CLTC PE=3 SV=2	CLTC	1	0.00800279	92.677	2	VNIPK(1)VLR	-1.0403	1.404	0.612
Biological Process	GO:0065003	6	protein-containing complex assembly	1.1	0.104715	F1NW23	1501	K	2.38824	Up	Clathrin heavy chain OS=Gallus gallus OX=9031 GN=CLTC PE=3 SV=2	CLTC	1	3.10199e-06	141.29	2	LEK(1)HELIEFR	0.31722	1.421	0.595
Biological Process	GO:0065003	6	protein-containing complex assembly	1.1	0.104715	F1NW23	86	K	2.61181	Up	Clathrin heavy chain OS=Gallus gallus OX=9031 GN=CLTC PE=3 SV=2	CLTC	1	1.59009e-09	162.23	2	AGK(1)TLQIFNIEMK	3.4172	1.46	0.559
Biological Process	GO:0065003	6	protein-containing complex assembly	1.1	0.104715	Q5ZI00	262	K	1.78582	Up	Epimerase domain-containing protein OS=Gallus gallus OX=9031 GN=NDUFA9 PE=2 SV=1	NDUFA9	1	1.22513e-15	167.06	2	GK(1)TYALVGPNR	-1.5744	1.259	0.705
Biological Process	GO:0065003	6	protein-containing complex assembly	1.1	0.104715	F1NW23	1609	K	3.61872	Up	Clathrin heavy chain OS=Gallus gallus OX=9031 GN=CLTC PE=3 SV=2	CLTC	1	0.0251706	72.038	2	EYLTK(1)VDK	-0.17793	1.585	0.438
Biological Process	GO:0065003	6	protein-containing complex assembly	1.1	0.104715	A0A1D5P4Y0	81	K	2.75787	Up	Tubulin polymerization promoting protein OS=Phasianus colchicus OX=9054 PE=3 SV=1	--	1	7.86756e-10	136.94	2	LCK(1)DCQVIDGK	3.0539	1.401	0.508
Biological Process	GO:0065003	6	protein-containing complex assembly	1.1	0.104715	A0A1D5P4Q6	321	K	1.65915	Up	Insulin degrading enzyme OS=Phasianus colchicus OX=9054 PE=3 SV=1	--	1	0.0039076	61.194	2	AK(1)GWVYTLVGGQK	4.2869	1.251	0.754
Biological Process	GO:0065003	6	protein-containing complex assembly	1.1	0.104715	F1NDC2	25	K	2.62873	Up	40S ribosomal protein S23 OS=Gallus gallus OX=9031 GN=RPS23 PE=3 SV=2	RPS23	1	0.00276183	113.14	2	WHDK(1)QYK	0.84652	1.409	0.536
Biological Process	GO:0065003	6	protein-containing complex assembly	1.1	0.104715	F1NDC2	48	K	2.75097	Up	40S ribosomal protein S23 OS=Gallus gallus OX=9031 GN=RPS23 PE=3 SV=2	RPS23	1	1.13813e-09	114.35	2	ANPFGGASHAK(1)GIVLEK	-0.25512	1.425	0.518
Biological Process	GO:0065003	6	protein-containing complex assembly	1.1	0.104715	A0A3Q2U2M9	96	K	3.67265	Up	PH domain-containing protein OS=Gallus gallus OX=9031 GN=FERMT2 PE=3 SV=1	FERMT2	1	0.000453029	101.45	2	TWLLK(1)THWTLDK	-2.9004	1.638	0.446
Biological Process	GO:0065003	6	protein-containing complex assembly	1.1	0.104715	A0A3Q2U2M9	404	K	3.41826	Up	PH domain-containing protein OS=Gallus gallus OX=9031 GN=FERMT2 PE=3 SV=1	FERMT2	1	0.0384534	41.796	2	DTSISCYK(1)SK	1.0825	1.61	0.471
Biological Process	GO:0065003	6	protein-containing complex assembly	1.1	0.104715	A0A1D5P3K4	132	K	5.05505	Up	NADH dehydrogenase [ubiquinone] 1 alpha subcomplex subunit 8 OS=Gallus gallus OX=9031 GN=NDUFA8 PE=3 SV=1	NDUFA8	1	4.79303e-06	105.78	3	VK(1)TDRPMPENVYHSR	1.6286	1.653	0.327
Biological Process	GO:0065003	6	protein-containing complex assembly	1.1	0.104715	A0A1D5P3J8	163	K	1.74245	Up	Serine hydroxymethyltransferase OS=Gallus gallus OX=9031 GN=SHMT1 PE=3 SV=3	SHMT1	1	0.000264245	94.63	2	VNPK(1)TGYIDYDK	-1.0478	1.211	0.695
Biological Process	GO:0065003	6	protein-containing complex assembly	1.1	0.104715	A0A1D5P4Q6	160	K	0.650124	Down	Insulin degrading enzyme OS=Phasianus colchicus OX=9054 PE=3 SV=1	--	1	5.02669e-17	166.48	3	EVNAVDSEHEK(1)NLMNDAWR	-0.59768	0.786	1.209
Biological Process	GO:0065003	6	protein-containing complex assembly	1.1	0.104715	F1NW23	1516	K	2.03771	Up	Clathrin heavy chain OS=Gallus gallus OX=9031 GN=CLTC PE=3 SV=2	CLTC	1	0.000537353	84.368	2	IAAYLFK(1)GNNR	-0.094614	1.351	0.663
Biological Process	GO:0065003	6	protein-containing complex assembly	1.1	0.104715	F1NW23	163	K	5.05075	Up	Clathrin heavy chain OS=Gallus gallus OX=9031 GN=CLTC PE=3 SV=2	CLTC	1	3.30221e-06	121.71	2	QK(1)WLLLTGISAQQNR	0.28169	1.692	0.335
Biological Process	GO:0065003	6	protein-containing complex assembly	1.1	0.104715	F1P2U1	569	K	2.95018	Up	CULLIN_2 domain-containing protein OS=Gallus gallus OX=9031 GN=CUL4A PE=3 SV=4	CUL4A	1	0.000668574	81.099	2	TFYLGK(1)HSGR	0.24308	1.599	0.542
Biological Process	GO:0065003	6	protein-containing complex assembly	1.1	0.104715	A0A1L1RMS7	113	K	2.42069	Up	Amidohydro-rel domain-containing protein OS=Gallus gallus OX=9031 GN=DPYS PE=3 SV=1	DPYS	1	3.84637e-05	108.4	2	GCSLIEAFDK(1)WK	0.79683	1.404	0.58
Biological Process	GO:0065003	6	protein-containing complex assembly	1.1	0.104715	A0A1D5PLK6	284	K	2.04036	Up	BRO1 domain-containing protein OS=Gallus gallus OX=9031 GN=PDCD6IP PE=4 SV=1	PDCD6IP	1	0.0101782	63.908	3	LQHAADLVK(1)TVASR	0.72401	1.365	0.669
Biological Process	GO:0065003	6	protein-containing complex assembly	1.1	0.104715	A0A1D5PLK6	626	K	3.28601	Up	BRO1 domain-containing protein OS=Gallus gallus OX=9031 GN=PDCD6IP PE=4 SV=1	PDCD6IP	0.999998	9.05194e-15	143.25	3	KQEELLK(1)NIQNAHQDFSK	0.021704	1.574	0.479
Biological Process	GO:0065003	6	protein-containing complex assembly	1.1	0.104715	A0A1D5PHA6	56	K	3.7549	Up	GTP:AMP phosphotransferase AK3, mitochondrial OS=Gallus gallus OX=9031 GN=AK3 PE=3 SV=2	AK3	1	1.35531e-19	196.38	2	TEVGILAK(1)SYIDQGR	-0.62791	1.532	0.408
Biological Process	GO:0065003	6	protein-containing complex assembly	1.1	0.104715	E1BV83	1281	K	1.54315	Up	Nucleoporin 205 OS=Phasianus colchicus OX=9054 PE=3 SV=1	--	1	0.00926577	86.205	2	K(1)HALESWR	0.7985	1.216	0.788
Biological Process	GO:0065003	6	protein-containing complex assembly	1.1	0.104715	E1BV83	1231	K	2.36745	Up	Nucleoporin 205 OS=Phasianus colchicus OX=9054 PE=3 SV=1	--	1	0.0136297	50.834	3	GQVVCNVK(1)HLHR	-1.38	1.411	0.596
Biological Process	GO:0065003	6	protein-containing complex assembly	1.1	0.104715	A0A1D5PFY7	372	K	2.45133	Up	Succinate-semialdehyde dehydrogenase OS=Gallus gallus OX=9031 GN=ALDH5A1 PE=3 SV=1	ALDH5A1	1	3.08612e-05	94.791	2	GIHDTFVQK(1)FAK	0.98789	1.385	0.565
Biological Process	GO:0065003	6	protein-containing complex assembly	1.1	0.104715	A0A1D5PD86	98	K	1.6063	Up	2,4-dienoyl-CoA reductase 1 OS=Phasianus colchicus OX=9054 PE=4 SV=1	--	1	7.29662e-11	166.48	2	K(1)LDVLK(1)GTAEEISSK	-0.7726	1.224	0.762
Biological Process	GO:0065003	6	protein-containing complex assembly	1.1	0.104715	A0A1D5PD86	93	K	1.6063	Up	2,4-dienoyl-CoA reductase 1 OS=Phasianus colchicus OX=9054 PE=4 SV=1	--	1	3.21769e-08	166.48	2	K(1)LDVLK(1)GTAEEISSK	-0.7726	1.224	0.762
Biological Process	GO:0065003	6	protein-containing complex assembly	1.1	0.104715	A0A1D5PD86	245	K	0.665563	Down	2,4-dienoyl-CoA reductase 1 OS=Phasianus colchicus OX=9054 PE=4 SV=1	--	1	6.0295e-05	108.4	2	FNVIQPGPIK(1)TK(1)GAFSR	-1.9275	0.804	1.208
Biological Process	GO:0065003	6	protein-containing complex assembly	1.1	0.104715	A0A1D5PD86	320	K	0.660066	Down	2,4-dienoyl-CoA reductase 1 OS=Phasianus colchicus OX=9054 PE=4 SV=1	--	1	3.41647e-13	163.09	2	EVTK(1)EQWEVMEAMIR	-0.21812	0.8	1.212
Biological Process	GO:0065003	6	protein-containing complex assembly	1.1	0.104715	A0A1D5PD86	223	K	3.40045	Up	2,4-dienoyl-CoA reductase 1 OS=Phasianus colchicus OX=9054 PE=4 SV=1	--	1	7.84307e-09	170.22	2	AGVEAMSK(1)SLAAEWGK	4.8216	1.52	0.447
Biological Process	GO:0065003	6	protein-containing complex assembly	1.1	0.104715	A0A1D5PCR1	261	K	7.07563	Up	Huntingtin interacting protein 1 related OS=Phasianus colchicus OX=9054 PE=3 SV=1	--	1	0.0455169	58.286	2	SLK(1)NFFK	-0.37963	1.684	0.238
Biological Process	GO:0065003	6	protein-containing complex assembly	1.1	0.104715	A0A3Q2U743	489	K	10.4067	Up	A2M_recep domain-containing protein OS=Gallus gallus OX=9031 PE=4 SV=1	--	1	0.015439	67.548	2	MLSGFIPVK(1)SSVR	-0.28862	1.561	0.15
Biological Process	GO:0065003	6	protein-containing complex assembly	1.1	0.104715	A0A3Q2UJ64	68	K	3.55734	Up	Cytochrome b-c1 complex subunit 7 OS=Gallus gallus OX=9031 GN=UQCRB PE=3 SV=1	UQCRB	1	8.03968e-10	141.93	2	ALDLSLK(1)HR	0.2765	1.551	0.436
Biological Process	GO:0065003	6	protein-containing complex assembly	1.1	0.104715	F1NNU3	135	K	1.52732	Up	Cysteine desulfurase, mitochondrial OS=Gallus gallus OX=9031 GN=NFS1 PE=3 SV=2	NFS1	1	7.0996e-22	176.45	3	K(1)HIITTQTEHK(1)CVLDSCR	1.4719	1.202	0.787
Biological Process	GO:0065003	6	protein-containing complex assembly	1.1	0.104715	F1NNU3	236	K	0.574668	Down	Cysteine desulfurase, mitochondrial OS=Gallus gallus OX=9031 GN=NFS1 PE=3 SV=2	NFS1	1	4.66743e-05	98.895	3	IPLDVNDSK(1)IDLMSISGHK	-0.57131	0.735	1.279
Biological Process	GO:0065003	6	protein-containing complex assembly	1.1	0.104715	A0A1L1RMS7	442	K	1.61286	Up	Amidohydro-rel domain-containing protein OS=Gallus gallus OX=9031 GN=DPYS PE=3 SV=1	DPYS	1	1.44079e-07	104	3	GK(1)VVYHDGVFNVTAGQGK	-0.12083	1.229	0.762
Biological Process	GO:0065003	6	protein-containing complex assembly	1.1	0.104715	A0A1D5P3J8	182	K	3.08482	Up	Serine hydroxymethyltransferase OS=Gallus gallus OX=9031 GN=SHMT1 PE=3 SV=3	SHMT1	1	0.000384658	69.327	3	LFHPK(1)LIIAGVSCYSR	-0.08254	1.382	0.448
Biological Process	GO:0065003	6	protein-containing complex assembly	1.1	0.104715	A0A1L1RLL0	11	K	3.46032	Up	TRASH domain-containing protein OS=Gallus gallus OX=9031 GN=RPL24 PE=3 SV=2	RPL24	1	1.12725e-07	119.52	3	VELCSFSGYK(1)IYPGHGR	0.26977	1.526	0.441
Biological Process	GO:0065003	6	protein-containing complex assembly	1.1	0.104715	Q5ZMG9	156	K	3.5906	Up	CCT-alpha OS=Gallus gallus OX=9031 GN=TCP1 PE=2 SV=1	TCP1	1	1.1847e-08	126.21	2	ECLINAAK(1)TSMSSK	1.0489	1.605	0.447
Biological Process	GO:0065003	6	protein-containing complex assembly	1.1	0.104715	F1ND23	137	K	2.62752	Up	Complex I-30kD OS=Gallus gallus OX=9031 GN=NDUFS3 PE=3 SV=3	NDUFS3	1	2.39962e-17	166.48	3	VK(1)TYTDELTPIDSAVSVHK	0.27	1.432	0.545
Biological Process	GO:0065003	6	protein-containing complex assembly	1.1	0.104715	F1NA76	127	K	6.53175	Up	GOLD domain-containing protein OS=Gallus gallus OX=9031 GN=TMED10 PE=3 SV=1	TMED10	1	1.13527e-06	105.79	3	MPDQLVILDMK(1)HGVEAK	0.67489	1.646	0.252
Biological Process	GO:0065003	6	protein-containing complex assembly	1.1	0.104715	F1NA76	133	K	2.46869	Up	GOLD domain-containing protein OS=Gallus gallus OX=9031 GN=TMED10 PE=3 SV=1	TMED10	1	1.32466e-06	119.52	2	HGVEAK(1)NYEEIAK	0.45635	1.38	0.559
Biological Process	GO:0065003	6	protein-containing complex assembly	1.1	0.104715	F1N9U0	585	K	4.5989	Up	PRP6 homolog OS=Gallus gallus OX=9031 GN=PRPF6 PE=4 SV=4	PRPF6	1	7.31274e-07	94.791	2	AAYFEK(1)NHGTR	0.73132	1.674	0.364
Biological Process	GO:0065003	6	protein-containing complex assembly	1.1	0.104715	E1C9H8	132	K	4.57256	Up	Protein kinase cAMP-dependent type II regulatory subunit alpha OS=Aquila chrysaetos chrysaetos OX=223781 GN=PRKAR2A PE=3 SV=1	PRKAR2A	1	1.08828e-06	140.57	2	LQEACK(1)DILLFK	0.8844	1.733	0.379
Biological Process	GO:0065003	6	protein-containing complex assembly	1.1	0.104715	E1C7M7	736	K	3.55231	Up	CTNA1 protein (Fragment) OS=Anseranas semipalmata OX=8851 GN=Ctnna1_0 PE=3 SV=1	Ctnna1_0	1	6.52643e-06	162.23	2	GPLK(1)NTSDVISAAK	-0.34005	1.46	0.411
Biological Process	GO:0065003	6	protein-containing complex assembly	1.1	0.104715	E1C7A7	221	K	4.11202	Up	SMB domain-containing protein OS=Gallus gallus OX=9031 GN=VTN PE=4 SV=2	VTN	1	0.000208654	90.142	2	TYLFK(1)GSQYWR	0.69554	1.505	0.366
Biological Process	GO:0065003	6	protein-containing complex assembly	1.1	0.104715	F1NEF6	596	K	1.89047	Up	Acyl-CoA dehydrogenase family member 9 OS=Phasianus colchicus OX=9054 PE=3 SV=1	--	1	0.00250098	90.263	2	AAK(1)QILEK(1)R	-0.76056	1.329	0.703
Biological Process	GO:0065003	6	protein-containing complex assembly	1.1	0.104715	E1C7A7	216	K	3.0406	Up	SMB domain-containing protein OS=Gallus gallus OX=9031 GN=VTN PE=4 SV=2	VTN	1	0.000141414	120.65	2	INCQGK(1)TYLFK	0.075881	1.423	0.468
Biological Process	GO:0065003	6	protein-containing complex assembly	1.1	0.104715	E1C735	352	K	5.36923	Up	S-adenosylmethionine synthase OS=Gallus gallus OX=9031 GN=MAT1A PE=3 SV=1	MAT1A	1	9.42224e-23	207.06	3	ELLDIVHK(1)NFDLRPGVIVR	-0.19008	1.745	0.325
Biological Process	GO:0065003	6	protein-containing complex assembly	1.1	0.104715	E1C735	290	K	3.54084	Up	S-adenosylmethionine synthase OS=Gallus gallus OX=9031 GN=MAT1A PE=3 SV=1	MAT1A	1	0.000233518	113.14	2	DYTK(1)VDR	-0.21427	1.604	0.453
Biological Process	GO:0065003	6	protein-containing complex assembly	1.1	0.104715	E1C6G6	323	K	3.66667	Up	Signal recognition particle 54 kDa protein OS=Gallus gallus OX=9031 GN=SRP54 PE=3 SV=3	SRP54	1	0.00965356	83.358	2	LK(1)HGQFTLR	0.35633	1.562	0.426
Biological Process	GO:0065003	6	protein-containing complex assembly	1.1	0.104715	E1C6C9	67	K	2.73408	Up	Complex I-PDSW OS=Gallus gallus OX=9031 GN=NDUFB10 PE=3 SV=1	NDUFB10	1	0.00202641	99.305	2	SYYYHQK(1)FR	0.64475	1.46	0.534
Biological Process	GO:0065003	6	protein-containing complex assembly	1.1	0.104715	E1C6C9	60	K	3.68941	Up	Complex I-PDSW OS=Gallus gallus OX=9031 GN=NDUFB10 PE=3 SV=1	NDUFB10	1	4.61641e-10	158.37	2	NK(1)SYYYHQK	0.55392	1.568	0.425
Biological Process	GO:0065003	6	protein-containing complex assembly	1.1	0.104715	Q5ZI89	297	K	3.38166	Up	Trafficking protein particle complex subunit 11 OS=Gallus gallus OX=9031 GN=TRAPPC11 PE=2 SV=1	TRAPPC11	1	0.0328825	51.864	2	K(1)HIDLCK	-0.47112	1.586	0.469
Biological Process	GO:0065003	6	protein-containing complex assembly	1.1	0.104715	E1C0Q5	257	K	1.53544	Up	THILA acetyltransferase (Fragment) OS=Odontophorus gujanensis OX=886794 GN=Acat1a PE=3 SV=1	Acat1a	1	0.0118711	88.921	2	VDFSK(1)VPK	-0.21935	1.213	0.79
Biological Process	GO:0065003	6	protein-containing complex assembly	1.1	0.104715	E1C735	374	K	2.7286	Up	S-adenosylmethionine synthase OS=Gallus gallus OX=9031 GN=MAT1A PE=3 SV=1	MAT1A	1	6.79212e-29	289.89	3	KPIYQK(1)TACYGHFGR	-0.6285	1.498	0.549
Biological Process	GO:0065003	6	protein-containing complex assembly	1.1	0.104715	F1NEF6	601	K	1.89047	Up	Acyl-CoA dehydrogenase family member 9 OS=Phasianus colchicus OX=9054 PE=3 SV=1	--	1	0.00250098	90.263	2	AAK(1)QILEK(1)R	-0.76056	1.329	0.703
Biological Process	GO:0065003	6	protein-containing complex assembly	1.1	0.104715	F1NEF6	233	K	0.562599	Down	Acyl-CoA dehydrogenase family member 9 OS=Phasianus colchicus OX=9054 PE=3 SV=1	--	1	0.00894974	58.889	2	DK(1)ITAFIVER	0.86965	0.71	1.262
Biological Process	GO:0065003	6	protein-containing complex assembly	1.1	0.104715	F1NEF6	592	K	1.64146	Up	Acyl-CoA dehydrogenase family member 9 OS=Phasianus colchicus OX=9054 PE=3 SV=1	--	1	1.56518e-21	228.06	2	YADENLDDHIK(1)K	1.1617	1.259	0.767
Biological Process	GO:0065003	6	protein-containing complex assembly	1.1	0.104715	F1NPM6	78	K	1.6502	Up	NADH dehydrogenase [ubiquinone] 1 alpha subcomplex subunit 10, mitochondrial OS=Gallus gallus OX=9031 GN=NDUFA10 PE=3 SV=1	NDUFA10	1	4.53812e-08	142.08	2	GK(1)LAQHIADK(1)LGMK	0.62301	1.236	0.749
Biological Process	GO:0065003	6	protein-containing complex assembly	1.1	0.104715	F1NPJ8	167	K	3.64944	Up	Glutathione peroxidase OS=Meleagris gallopavo OX=9103 GN=GPX3 PE=2 SV=2	GPX3	1	2.24254e-09	179.95	2	NHDIK(1)WNFEK	0.26781	1.624	0.445
Biological Process	GO:0065003	6	protein-containing complex assembly	1.1	0.104715	F1NLV4	15	K	3.27044	Up	G protein subunit beta 1 OS=Strigops habroptila OX=2489341 GN=GNB1 PE=3 SV=1	GNB1	1	8.43493e-41	271.35	2	QEAEQLK(1)NQIR	1.2321	1.56	0.477
Biological Process	GO:0065003	6	protein-containing complex assembly	1.1	0.104715	F1NLV4	57	K	27.2877	Up	G protein subunit beta 1 OS=Strigops habroptila OX=2489341 GN=GNB1 PE=3 SV=1	GNB1	1	7.79689e-05	59.997	3	GHLAK(1)IYAMHWGTDSR	1.1395	1.992	0.073
Biological Process	GO:0065003	6	protein-containing complex assembly	1.1	0.104715	P26446	119	K	3.71141	Up	Poly [ADP-ribose] polymerase 1 OS=Gallus gallus OX=9031 GN=PARP1 PE=1 SV=2	PARP1	1	0.000126908	119.55	2	SLTDFAAEYAK(1)SNR	0.83971	1.659	0.447
Biological Process	GO:0065003	6	protein-containing complex assembly	1.1	0.104715	P26446	937	K	2.45424	Up	Poly [ADP-ribose] polymerase 1 OS=Gallus gallus OX=9031 GN=PARP1 PE=1 SV=2	PARP1	1	0.000422936	76.85	2	NASHITK(1)LPK	0.55787	1.475	0.601
Biological Process	GO:0065003	6	protein-containing complex assembly	1.1	0.104715	F1NKW9	351	K	2.00446	Up	26S proteasome non-ATPase regulatory subunit 5 OS=Gallus gallus OX=9031 GN=PSMD5 PE=3 SV=4	PSMD5	1	5.89838e-05	101.45	3	IGHQAK(1)NAPTELR	-0.23339	1.349	0.673
Biological Process	GO:0065003	6	protein-containing complex assembly	1.1	0.104715	F1NKL4	3238	K	2.52993	Up	Dynein cytoplasmic 1 heavy chain 1 OS=Phasianus colchicus OX=9054 PE=3 SV=1	--	1	2.28229e-13	124.24	2	SQELEVK(1)NAAANDK	-0.17978	1.437	0.568
Biological Process	GO:0065003	6	protein-containing complex assembly	1.1	0.104715	F1NKL4	962	K	3.17917	Up	Dynein cytoplasmic 1 heavy chain 1 OS=Phasianus colchicus OX=9054 PE=3 SV=1	--	1	4.89877e-07	134.66	2	IK(1)NIVHELR	0.59224	1.526	0.48
Biological Process	GO:0065003	6	protein-containing complex assembly	1.1	0.104715	P27463	30	K	2.0624	Up	Aldehyde dehydrogenase 1A1 OS=Gallus gallus OX=9031 GN=ALDH1A1 PE=2 SV=1	ALDH1A1	1	2.55186e-14	167.01	3	YTK(1)IFINNEWHDSVSGK	1.8108	1.355	0.657
Biological Process	GO:0065003	6	protein-containing complex assembly	1.1	0.104715	P27463	147	K	1.8784	Up	Aldehyde dehydrogenase 1A1 OS=Gallus gallus OX=9031 GN=ALDH1A1 PE=2 SV=1	ALDH1A1	1	1.12563e-06	120.65	2	YCAGWADK(1)IHGR	2.1239	1.313	0.699
Biological Process	GO:0065003	6	protein-containing complex assembly	1.1	0.104715	P27463	370	K	1.60104	Up	Aldehyde dehydrogenase 1A1 OS=Gallus gallus OX=9031 GN=ALDH1A1 PE=2 SV=1	ALDH1A1	1	0.00569526	65.933	2	ILDLIESGK(1)K	-0.13233	1.236	0.772
Biological Process	GO:0065003	6	protein-containing complex assembly	1.1	0.104715	P27463	420	K	1.60233	Up	Aldehyde dehydrogenase 1A1 OS=Gallus gallus OX=9031 GN=ALDH1A1 PE=2 SV=1	ALDH1A1	1	8.75308e-06	127.94	2	FK(1)TIDEVIK	-0.0088035	1.237	0.772
Biological Process	GO:0065003	6	protein-containing complex assembly	1.1	0.104715	F1NGU3	746	K	3.44252	Up	Leucine rich pentatricopeptide repeat containing OS=Phasianus colchicus OX=9054 PE=4 SV=1	--	1	2.61943e-14	179.31	2	YIALVEVLAK(1)HGR	0.59377	1.587	0.461
Biological Process	GO:0065003	6	protein-containing complex assembly	1.1	0.104715	F1NGU3	504	K	2.46259	Up	Leucine rich pentatricopeptide repeat containing OS=Phasianus colchicus OX=9054 PE=4 SV=1	--	1	0.00417277	49.487	3	LK(1)NVVSLLSSASTPSIDFR	-0.64695	1.448	0.588
Biological Process	GO:0065003	6	protein-containing complex assembly	1.1	0.104715	F1NGU3	342	K	4.79437	Up	Leucine rich pentatricopeptide repeat containing OS=Phasianus colchicus OX=9054 PE=4 SV=1	--	1	5.23927e-07	118.91	2	ILK(1)SYNHLSR	0.52762	1.702	0.355
Biological Process	GO:0065003	6	protein-containing complex assembly	1.1	0.104715	F1NGM0	220	K	4.63689	Up	EH domain-containing protein 3 OS=Aythya fuligula OX=219594 GN=EHD3 PE=4 SV=1	EHD3	1	1.23725e-27	177.41	2	VVLNK(1)ADQIETQQLMR	-1.2221	1.609	0.347
Biological Process	GO:0065003	6	protein-containing complex assembly	1.1	0.104715	E1BZT5	1144	K	4.48787	Up	MPN domain-containing protein OS=Gallus gallus OX=9031 GN=PRPF8 PE=4 SV=1	PRPF8	1	0.00024596	116.13	2	LMK(1)HDVNLGR	-1.5891	1.665	0.371
Biological Process	GO:0065003	6	protein-containing complex assembly	1.1	0.104715	A0A1L1RM23	277	K	2.64126	Up	NADH dehydrogenase [ubiquinone] iron-sulfur protein 4, mitochondrial OS=Gallus gallus OX=9031 GN=NDUFS4 PE=3 SV=2	NDUFS4	1	7.36888e-10	168.05	2	SK(1)SYGANFSWNK	1.0135	1.421	0.538
Biological Process	GO:0065003	6	protein-containing complex assembly	1.1	0.104715	E1BZT5	769	K	1.87322	Up	MPN domain-containing protein OS=Gallus gallus OX=9031 GN=PRPF8 PE=4 SV=1	PRPF8	1	0.00194961	90.263	2	GATVDK(1)TVCK	-0.82116	1.315	0.702
Biological Process	GO:0065003	6	protein-containing complex assembly	1.1	0.104715	E1BZT5	746	K	2.98428	Up	MPN domain-containing protein OS=Gallus gallus OX=9031 GN=PRPF8 PE=4 SV=1	PRPF8	1	3.97137e-06	124.06	2	AK(1)ADWWTNTAHYNR	1.0438	1.519	0.509
Biological Process	GO:0065003	6	protein-containing complex assembly	1.1	0.104715	A0A3Q2UA96	153	K	3.26793	Up	T-complex protein 1 subunit gamma OS=Gallus gallus OX=9031 GN=CCT3 PE=3 SV=1	CCT3	1	1.36351e-06	105.78	3	EIQVQHPAAK(1)SMIEISR	0.023636	1.549	0.474
Biological Process	GO:0065003	6	protein-containing complex assembly	1.1	0.104715	A0A3Q2U825	16	K	2.78667	Up	40S ribosomal protein S28 OS=Gallus gallus OX=9031 GN=RPS28 PE=3 SV=1	RPS28	1	0.0136757	70.67	2	VTK(1)VLGR	1.6974	1.463	0.525
Biological Process	GO:0065003	6	protein-containing complex assembly	1.1	0.104715	Q5F471	146	K	4.66116	Up	Serine/threonine-protein phosphatase 6 regulatory subunit 3 OS=Gallus gallus OX=9031 GN=PPP6R3 PE=2 SV=1	PPP6R3	1	0.000164368	135.28	2	K(1)HDFVDLVIK	-0.062695	1.692	0.363
Biological Process	GO:0065003	6	protein-containing complex assembly	1.1	0.104715	A0A3Q2U150	218	K	0.328482	Down	Acyl-CoA dehydrogenase medium chain OS=Phasianus colchicus OX=9054 PE=3 SV=1	--	1	5.21961e-13	105.71	4	THPDPSAPASK(1)AFTGFVVDADSPGIHVGR	0.18488	0.474	1.443
Biological Process	GO:0065003	6	protein-containing complex assembly	1.1	0.104715	F1P179	1198	K	2.52174	Up	Glutamyl-tRNA synthetase OS=Gallus gallus OX=9031 GN=EPRS PE=3 SV=1	EPRS	1	1.7236e-13	74.524	3	SGK(1)TELAEPIAIRPTSETVMYPAYAK	-0.1291	1.45	0.575
Biological Process	GO:0065003	6	protein-containing complex assembly	1.1	0.104715	F1P179	497	K	0.36326	Down	Glutamyl-tRNA synthetase OS=Gallus gallus OX=9031 GN=EPRS PE=3 SV=1	EPRS	1	0.00286577	80.294	2	IWSFNK(1)K	-0.54609	0.526	1.448
Biological Process	GO:0065003	6	protein-containing complex assembly	1.1	0.104715	F1P179	995	K	4.7762	Up	Glutamyl-tRNA synthetase OS=Gallus gallus OX=9031 GN=EPRS PE=3 SV=1	EPRS	1	0.00057424	90.689	2	ALFNK(1)VALQGDEVR	-1.2112	1.686	0.353
Biological Process	GO:0065003	6	protein-containing complex assembly	1.1	0.104715	A0A3Q2UA96	297	K	1.83521	Up	T-complex protein 1 subunit gamma OS=Gallus gallus OX=9031 GN=CCT3 PE=3 SV=1	CCT3	1	1.20615e-06	125.17	2	GIMVNK(1)DVTHPR	0.84692	1.303	0.71
Biological Process	GO:0065003	6	protein-containing complex assembly	1.1	0.104715	Q5ZKC1	347	K	2.55498	Up	Eukaryotic translation initiation factor 2A OS=Gallus gallus OX=9031 GN=EIF2A PE=2 SV=1	EIF2A	1	3.08612e-05	87.942	2	GQMEVWDVK(1)NYK	-0.482	1.487	0.582
Biological Process	GO:0065003	6	protein-containing complex assembly	1.1	0.104715	A0A1L1RWX6	46	K	0.654067	Down	4HBT domain-containing protein OS=Gallus gallus OX=9031 GN=ACOT13 PE=3 SV=2	ACOT13	1	6.70166e-20	203.93	2	VVCELK(1)VEEEHTNR	0.80506	0.796	1.217
Biological Process	GO:0065003	6	protein-containing complex assembly	1.1	0.104715	F1NC38	339	K	2.90056	Up	Long-chain specific acyl-CoA dehydrogenase, mitochondrial OS=Gallus gallus OX=9031 GN=ACADL PE=3 SV=1	ACADL	1	7.91267e-07	129.69	2	LAEMK(1)TNICVGR	-0.21402	1.546	0.533
Biological Process	GO:0065003	6	protein-containing complex assembly	1.1	0.104715	Q90835	395	K	2.65511	Up	Elongation factor 1-alpha 1 OS=Gallus gallus OX=9031 GN=EEF1A PE=2 SV=1	EEF1A	1	3.53676e-09	167.01	2	FLK(1)SGDAAIVDMIPGK	0.88204	1.455	0.548
Biological Process	GO:0065003	6	protein-containing complex assembly	1.1	0.104715	Q90835	20	K	3.49103	Up	Elongation factor 1-alpha 1 OS=Gallus gallus OX=9031 GN=EEF1A PE=2 SV=1	EEF1A	1	2.08147e-49	224.87	3	THINIVVIGHVDSGK(1)STTTGHLIYK	2.9652	1.557	0.446
Biological Process	GO:0065003	6	protein-containing complex assembly	1.1	0.104715	Q90835	5	K	2.38345	Up	Elongation factor 1-alpha 1 OS=Gallus gallus OX=9031 GN=EEF1A PE=2 SV=1	EEF1A	1	3.62344e-10	146.75	3	EK(1)THINIVVIGHVDSGK	-0.51218	1.411	0.592
Biological Process	GO:0065003	6	protein-containing complex assembly	1.1	0.104715	F1NAM6	255	K	2.77996	Up	GB1/RHD3-type G domain-containing protein OS=Gallus gallus OX=9031 GN=ATL1 PE=3 SV=4	ATL1	1	0.00593275	108.93	2	K(1)HIHSCFTK	0.28844	1.554	0.559
Biological Process	GO:0065003	6	protein-containing complex assembly	1.1	0.104715	Q5ZMG9	368	K	2.72628	Up	CCT-alpha OS=Gallus gallus OX=9031 GN=TCP1 PE=2 SV=1	TCP1	1	5.7854e-06	91.245	2	ICDDELILIK(1)NTK	-0.94881	1.494	0.548
Biological Process	GO:0065003	6	protein-containing complex assembly	1.1	0.104715	Q5ZKC1	223	K	3.10454	Up	Eukaryotic translation initiation factor 2A OS=Gallus gallus OX=9031 GN=EIF2A PE=2 SV=1	EIF2A	1	0.000620173	106.35	2	ADK(1)VTMLWNK	-0.019168	1.574	0.507
Biological Process	GO:0065003	6	protein-containing complex assembly	1.1	0.104715	A0A3Q2UA96	232	K	2.94727	Up	T-complex protein 1 subunit gamma OS=Gallus gallus OX=9031 GN=CCT3 PE=3 SV=1	CCT3	1	0.000555433	133.98	2	IIK(1)SAINTK	-0.95437	1.509	0.512
Biological Process	GO:0065003	6	protein-containing complex assembly	1.1	0.104715	E1BUD8	890	K	2.12776	Up	SC24C protein (Fragment) OS=Rhynochetos jubatus OX=54386 GN=Sec24c PE=3 SV=1	Sec24c	1	0.000973698	76.85	2	GVLNSPVK(1)SVR	-0.27472	1.349	0.634
Biological Process	GO:0065003	6	protein-containing complex assembly	1.1	0.104715	E1BUD8	819	K	3.73141	Up	SC24C protein (Fragment) OS=Rhynochetos jubatus OX=54386 GN=Sec24c PE=3 SV=1	Sec24c	1	2.45611e-06	122.51	2	TITVEFK(1)HDDK	0.019406	1.556	0.417
Biological Process	GO:0065003	6	protein-containing complex assembly	1.1	0.104715	E1BYQ3	459	K	1.79799	Up	CULLIN_2 domain-containing protein OS=Gallus gallus OX=9031 GN=CUL3 PE=3 SV=3	CUL3	1	2.15708e-10	181.87	2	LK(1)TECGCQFTSK	-0.28235	1.255	0.698
Biological Process	GO:0065003	6	protein-containing complex assembly	1.1	0.104715	E1BYQ3	542	K	2.85944	Up	CULLIN_2 domain-containing protein OS=Gallus gallus OX=9031 GN=CUL3 PE=3 SV=3	CUL3	1	0.00544034	99.305	2	FYLAK(1)HSGR	0.82472	1.424	0.498
Biological Process	GO:0065003	6	protein-containing complex assembly	1.1	0.104715	E1BYF1	172	K	2.2963	Up	Cystathionine gamma-lyase OS=Gallus gallus OX=9031 GN=CTH PE=3 SV=1	CTH	1	1.27733e-13	176.58	2	VIDIQGCADVIHK(1)HK	0.43562	1.302	0.567
Biological Process	GO:0065003	6	protein-containing complex assembly	1.1	0.104715	E1BYF1	317	K	1.80265	Up	Cystathionine gamma-lyase OS=Gallus gallus OX=9031 GN=CTH PE=3 SV=1	CTH	1	5.11357e-07	142.71	2	GNLK(1)HATIFLK	0.61682	1.224	0.679
Biological Process	GO:0065003	6	protein-containing complex assembly	1.1	0.104715	E1BYF1	254	K	2.93162	Up	Cystathionine gamma-lyase OS=Gallus gallus OX=9031 GN=CTH PE=3 SV=1	CTH	1	0.0127381	69.905	2	GLK(1)TLQLR	0.38033	1.372	0.468
Biological Process	GO:0065003	6	protein-containing complex assembly	1.1	0.104715	Q01841	424	K	3.40618	Up	Protein-glutamine gamma-glutamyltransferase 2 OS=Gallus gallus OX=9031 GN=TGM2 PE=1 SV=3	TGM2	1	8.17112e-06	110.91	2	STHSSVVGK(1)NISTK	-2.1529	1.543	0.453
Biological Process	GO:0065003	6	protein-containing complex assembly	1.1	0.104715	Q01841	458	K	2.83301	Up	Protein-glutamine gamma-glutamyltransferase 2 OS=Gallus gallus OX=9031 GN=TGM2 PE=1 SV=3	TGM2	1	0.00815697	70.389	2	EVFSK(1)AEHEK	0.93987	1.476	0.521
Biological Process	GO:0065003	6	protein-containing complex assembly	1.1	0.104715	Q01841	463	K	4.76879	Up	Protein-glutamine gamma-glutamyltransferase 2 OS=Gallus gallus OX=9031 GN=TGM2 PE=1 SV=3	TGM2	1	7.23828e-21	142.32	3	AEHEK(1)SSLGEQEEGLHMR	-1.8519	1.65	0.346
Biological Process	GO:0065003	6	protein-containing complex assembly	1.1	0.104715	E1BXG9	111	K	7.10833	Up	PPIase cyclophilin-type domain-containing protein OS=Gallus gallus OX=9031 GN=PPID PE=4 SV=2	PPID	1	2.41854e-08	126.21	2	FEDENFHYK(1)HDK	0.15365	1.706	0.24
Biological Process	GO:0065003	6	protein-containing complex assembly	1.1	0.104715	E1BWX4	287	K	2.09943	Up	Lysine ketoglutarate reductase OS=Gallus gallus OX=9031 GN=AASS PE=3 SV=2	AASS	1	1.15285e-10	110.9	3	DGMYDPADYDK(1)HPELYTSR	1.0904	1.098	0.523
Biological Process	GO:0065003	6	protein-containing complex assembly	1.1	0.104715	E1BV78	169	K	2.75365	Up	Fibrinogen C-terminal domain-containing protein OS=Gallus gallus OX=9031 GN=FGG PE=4 SV=2	FGG	1	3.17941e-103	383.3	3	IAQLESHCQEPCK(1)DTAEIQETTGR	1.1638	1.319	0.479
Biological Process	GO:0065003	6	protein-containing complex assembly	1.1	0.104715	E1BTY4	293	K	3.2039	Up	Sorting nexin OS=Gallus gallus OX=9031 GN=SNX9 PE=3 SV=3	SNX9	1	0.00140518	85.821	3	YK(1)HFDWLYER	0.31607	1.477	0.461
Biological Process	GO:0065003	6	protein-containing complex assembly	1.1	0.104715	E1BTG1	99	K	2.82667	Up	60S ribosomal protein L12 OS=Gallus gallus OX=9031 GN=RPL12 PE=3 SV=2	RPL12	1	6.77674e-07	141.88	3	NIK(1)HSGSVSFDEIVNIAR	-0.78625	1.484	0.525
Biological Process	GO:0065003	6	protein-containing complex assembly	1.1	0.104715	E1BTG1	54	K	2.04552	Up	60S ribosomal protein L12 OS=Gallus gallus OX=9031 GN=RPL12 PE=3 SV=2	RPL12	1	0.00257147	125.98	2	ATGDWK(1)GLR	0.60691	1.348	0.659
Biological Process	GO:0065003	6	protein-containing complex assembly	1.1	0.104715	E1BSS3	409	K	1.84181	Up	Eukaryotic translation initiation factor 3 subunit A OS=Gallus gallus OX=9031 GN=EIF3A PE=3 SV=4	EIF3A	1	0.000639557	88.181	2	VSK(1)VLNWVK	-0.20562	1.304	0.708
Biological Process	GO:0065003	6	protein-containing complex assembly	1.1	0.104715	E1BSA7	729	K	1.87129	Up	SEC24 homolog A, COPII coat complex component OS=Meleagris gallopavo OX=9103 GN=SEC24A PE=3 SV=2	SEC24A	1	6.57437e-28	180.12	3	YSAGSVYYYQSYHHK(1)HNPVQVEK	1.8851	1.323	0.707
Biological Process	GO:0065003	6	protein-containing complex assembly	1.1	0.104715	E1BSA7	458	K	1.79862	Up	SEC24 homolog A, COPII coat complex component OS=Meleagris gallopavo OX=9103 GN=SEC24A PE=3 SV=2	SEC24A	1	0.0088666	70.67	2	WK(1)CNLCYR	3.0433	1.304	0.725
Biological Process	GO:0065003	6	protein-containing complex assembly	1.1	0.104715	E1BZT5	609	K	3.53571	Up	MPN domain-containing protein OS=Gallus gallus OX=9031 GN=PRPF8 PE=4 SV=1	PRPF8	1	0.00463952	78.816	2	DLK(1)HLIYYR	1.135	1.584	0.448
Biological Process	GO:0065003	6	protein-containing complex assembly	1.1	0.104715	A0A1D5PBM6	670	K	3.69544	Up	Complex I-49kD OS=Gallus gallus OX=9031 GN=NDUFS2 PE=3 SV=2	NDUFS2	1	1.90706e-06	176.97	4	RAEMK(1)TSMESLIHHFK	-0.15666	1.541	0.417
Biological Process	GO:0065003	6	protein-containing complex assembly	1.1	0.104715	A0A1D5P3B1	52	K	2.56866	Up	60S ribosomal protein L11 OS=Gallus gallus OX=9031 GN=RPL11 PE=3 SV=1	RPL11	1	3.77425e-09	167.59	2	VLEQLTGQTPVFSK(1)AR	-2.4992	1.459	0.568
Biological Process	GO:0065003	6	protein-containing complex assembly	1.1	0.104715	A0A1D5P3B1	154	K	3.04382	Up	60S ribosomal protein L11 OS=Gallus gallus OX=9031 GN=RPL11 PE=3 SV=1	RPL11	1	0.00295431	118.06	2	TGNIGAK(1)HR	1.5947	1.528	0.502
Biological Process	GO:0006577	6	amino-acid betaine metabolic process	1.7	0.102758	E1BSH9	285	K	2.82474	Up	Hcy-binding domain-containing protein OS=Gallus gallus OX=9031 GN=BHMT2 PE=4 SV=1	BHMT2	1	0.034968	56.014	2	WDVQK(1)YAR	0.93015	1.37	0.485
Biological Process	GO:0006577	6	amino-acid betaine metabolic process	1.7	0.102758	E1BSH9	379	K	3.72351	Up	Hcy-binding domain-containing protein OS=Gallus gallus OX=9031 GN=BHMT2 PE=4 SV=1	BHMT2	1	4.5244e-13	170.95	3	PYCPSMSKPDGWGVTK(1)GAR	-0.46019	1.441	0.387
Biological Process	GO:0006577	6	amino-acid betaine metabolic process	1.7	0.102758	E1BSH9	371	K	2.25433	Up	Hcy-binding domain-containing protein OS=Gallus gallus OX=9031 GN=BHMT2 PE=4 SV=1	BHMT2	1	2.82434e-37	221.63	2	PYCPSMSK(1)PDGWGVTK	-0.78158	1.303	0.578
Biological Process	GO:0006577	6	amino-acid betaine metabolic process	1.7	0.102758	E1BSH9	42	K	2.3081	Up	Hcy-binding domain-containing protein OS=Gallus gallus OX=9031 GN=BHMT2 PE=4 SV=1	BHMT2	1	6.01219e-15	175.62	4	RGYVK(1)AGPWTPEATVEHPEAVR	2.5008	1.311	0.568
Biological Process	GO:0006577	6	amino-acid betaine metabolic process	1.7	0.102758	E1BSH9	342	K	2.18581	Up	Hcy-binding domain-containing protein OS=Gallus gallus OX=9031 GN=BHMT2 PE=4 SV=1	BHMT2	1	2.26814e-14	185.57	3	HGSWGNSLSMHTK(1)PWVR	1.3075	1.294	0.592
Biological Process	GO:0006577	6	amino-acid betaine metabolic process	1.7	0.102758	E1BSH9	329	K	4.33824	Up	Hcy-binding domain-containing protein OS=Gallus gallus OX=9031 GN=BHMT2 PE=4 SV=1	BHMT2	1	2.21059e-15	155.96	3	GFLPEASEK(1)HGSWGNSLSMHTK	4.0151	1.475	0.34
Biological Process	GO:0006577	6	amino-acid betaine metabolic process	1.7	0.102758	E1BSH9	358	K	1.72301	Up	Hcy-binding domain-containing protein OS=Gallus gallus OX=9031 GN=BHMT2 PE=4 SV=1	BHMT2	1	3.11431e-49	252.59	2	KEYWENLK(1)PASGR	-0.82147	1.213	0.704
Biological Process	GO:0006577	6	amino-acid betaine metabolic process	1.7	0.102758	F1NMN7	451	K	2.35924	Up	Aldedh domain-containing protein OS=Gallus gallus OX=9031 GN=ALDH9A1 PE=3 SV=4	ALDH9A1	1	1.36444e-09	76.049	2	EQGAQVLCGGDLYVPEDPK(1)LK	-0.76652	1.366	0.579
Biological Process	GO:0006577	6	amino-acid betaine metabolic process	1.7	0.102758	A0A3Q2U150	218	K	0.328482	Down	Acyl-CoA dehydrogenase medium chain OS=Phasianus colchicus OX=9054 PE=3 SV=1	--	1	5.21961e-13	105.71	4	THPDPSAPASK(1)AFTGFVVDADSPGIHVGR	0.18488	0.474	1.443
Biological Process	GO:0006577	6	amino-acid betaine metabolic process	1.7	0.102758	A0A1D5Q004	320	K	0.655434	Down	Carn_acyltransf domain-containing protein OS=Gallus gallus OX=9031 GN=CRAT PE=3 SV=1	CRAT	1	2.50042e-14	187.49	2	TIEK(1)SICTVCLDAPMPR	-1.2015	0.778	1.187
Biological Process	GO:0006577	6	amino-acid betaine metabolic process	1.7	0.102758	A0A1D5Q004	662	K	1.86072	Up	Carn_acyltransf domain-containing protein OS=Gallus gallus OX=9031 GN=CRAT PE=3 SV=1	CRAT	1	0.00372677	92.428	2	SLLQSTPK(1)SK	0.20035	1.336	0.718
Biological Process	GO:0006577	6	amino-acid betaine metabolic process	1.7	0.102758	A0A1D5Q004	531	K	5.87742	Up	Carn_acyltransf domain-containing protein OS=Gallus gallus OX=9031 GN=CRAT PE=3 SV=1	CRAT	1	1.52886e-09	94.66	2	SDQVK(1)TDLLR	-1.3023	1.822	0.31
Biological Process	GO:0006577	6	amino-acid betaine metabolic process	1.7	0.102758	A0A1D5Q004	434	K	2.23281	Up	Carn_acyltransf domain-containing protein OS=Gallus gallus OX=9031 GN=CRAT PE=3 SV=1	CRAT	1	6.9823e-06	130.78	2	FNITPEIK(1)NDIEK(1)AK	-1.1353	1.429	0.64
Biological Process	GO:0006577	6	amino-acid betaine metabolic process	1.7	0.102758	A0A1D5Q004	312	K	1.93438	Up	Carn_acyltransf domain-containing protein OS=Gallus gallus OX=9031 GN=CRAT PE=3 SV=1	CRAT	1	1.11113e-08	174.8	2	DK(1)TNK(1)ESVR	-0.14219	1.356	0.701
Biological Process	GO:0006577	6	amino-acid betaine metabolic process	1.7	0.102758	A0A1D5Q004	309	K	1.66971	Up	Carn_acyltransf domain-containing protein OS=Gallus gallus OX=9031 GN=CRAT PE=3 SV=1	CRAT	1	5.67854e-14	200.76	2	DK(1)TNK(1)ESVR	-0.14219	1.279	0.766
Biological Process	GO:0006577	6	amino-acid betaine metabolic process	1.7	0.102758	A0A1D5Q004	307	K	1.50431	Up	Carn_acyltransf domain-containing protein OS=Gallus gallus OX=9031 GN=CRAT PE=3 SV=1	CRAT	1	1.71748e-27	229.17	2	NSWAK(1)AYNNLLK(1)DK	0.65442	1.223	0.813
Biological Process	GO:0006577	6	amino-acid betaine metabolic process	1.7	0.102758	F1NC38	339	K	2.90056	Up	Long-chain specific acyl-CoA dehydrogenase, mitochondrial OS=Gallus gallus OX=9031 GN=ACADL PE=3 SV=1	ACADL	1	7.91267e-07	129.69	2	LAEMK(1)TNICVGR	-0.21402	1.546	0.533
Biological Process	GO:0006577	6	amino-acid betaine metabolic process	1.7	0.102758	F1NMN7	391	K	2.01855	Up	Aldedh domain-containing protein OS=Gallus gallus OX=9031 GN=ALDH9A1 PE=3 SV=4	ALDH9A1	1	1.72479e-28	188.6	2	K(1)ILDTFTK(1)EVVK	-0.73248	1.306	0.647
Biological Process	GO:0006577	6	amino-acid betaine metabolic process	1.7	0.102758	F1NMN7	395	K	2.01855	Up	Aldedh domain-containing protein OS=Gallus gallus OX=9031 GN=ALDH9A1 PE=3 SV=4	ALDH9A1	1	1.72479e-28	188.6	2	ILDTFTK(1)EVVK(1)R	-0.23364	1.306	0.647
Biological Process	GO:0006577	6	amino-acid betaine metabolic process	1.7	0.102758	F1NMN7	384	K	1.75316	Up	Aldedh domain-containing protein OS=Gallus gallus OX=9031 GN=ALDH9A1 PE=3 SV=4	ALDH9A1	1	3.83557e-09	142.51	2	K(1)ILDTFTK(1)EVVK	-0.73248	1.25	0.713
Biological Process	GO:0006699	9	bile acid biosynthetic process	1.7	0.102758	F1NSS4	173	K	3.42609	Up	Acetyl-CoA C-myristoyltransferase OS=Gallus gallus OX=9031 GN=SCP2 PE=3 SV=3	SCP2	1	1.34902e-19	216.53	2	YGTNPEYFAK(1)IAWK	0.009785	1.576	0.46
Biological Process	GO:0006699	9	bile acid biosynthetic process	1.7	0.102758	F1NSS4	419	K	2.89272	Up	Acetyl-CoA C-myristoyltransferase OS=Gallus gallus OX=9031 GN=SCP2 PE=3 SV=3	SCP2	1	0.000719099	54.261	3	VTAVPLSAAVDGFK(1)SHLVFK	0.012436	1.51	0.522
Biological Process	GO:0006699	9	bile acid biosynthetic process	1.7	0.102758	F1NSS4	132	K	2.71115	Up	Acetyl-CoA C-myristoyltransferase OS=Gallus gallus OX=9031 GN=SCP2 PE=3 SV=3	SCP2	1	3.71441e-05	124.62	2	TNPMDK(1)HLEIMINK	-0.070044	1.483	0.547
Biological Process	GO:0006699	9	bile acid biosynthetic process	1.7	0.102758	F1NSS4	177	K	5.13814	Up	Acetyl-CoA C-myristoyltransferase OS=Gallus gallus OX=9031 GN=SCP2 PE=3 SV=3	SCP2	1	3.48076e-52	238.39	4	IAWK(1)NHSHSTNNPYSQFQK	0.79467	1.711	0.333
Biological Process	GO:0006699	9	bile acid biosynthetic process	1.7	0.102758	E1C5V6	671	K	0.637829	Down	Acyl-coenzyme A oxidase OS=Gallus gallus OX=9031 GN=ACOX2 PE=3 SV=1	ACOX2	1	6.20899e-05	115.41	3	YLKPLLHNK(1)LSK	0.58278	0.752	1.179
Biological Process	GO:0006699	9	bile acid biosynthetic process	1.7	0.102758	E1C5V6	258	K	0.320229	Down	Acyl-coenzyme A oxidase OS=Gallus gallus OX=9031 GN=ACOX2 PE=3 SV=1	ACOX2	1	0.000362778	69.641	3	MNFEHIDNGYLMLK(1)NVR	1.6724	0.448	1.399
Biological Process	GO:0006699	9	bile acid biosynthetic process	1.7	0.102758	E1C5V6	547	K	0.425968	Down	Acyl-coenzyme A oxidase OS=Gallus gallus OX=9031 GN=ACOX2 PE=3 SV=1	ACOX2	1	1.9857e-20	223.03	3	AHCHYITVK(1)NFVETVEK	-1.0076	0.561	1.317
Biological Process	GO:0006699	9	bile acid biosynthetic process	1.7	0.102758	E1BU27	375	K	3.54342	Up	Aldo_ket_red domain-containing protein OS=Gallus gallus OX=9031 GN=AKR1D1 PE=3 SV=4	AKR1D1	1	3.15681e-06	152.17	2	YNK(1)TAAQVALR	0.1649	1.428	0.403
Biological Process	GO:0006699	9	bile acid biosynthetic process	1.7	0.102758	E1BU27	395	K	3.52346	Up	Aldo_ket_red domain-containing protein OS=Gallus gallus OX=9031 GN=AKR1D1 PE=3 SV=4	AKR1D1	1	0.000899953	75.474	2	GVVVIPK(1)SFNPQR	-0.61565	1.427	0.405
Biological Process	GO:0006699	9	bile acid biosynthetic process	1.7	0.102758	E1BU27	286	K	3.45146	Up	Aldo_ket_red domain-containing protein OS=Gallus gallus OX=9031 GN=AKR1D1 PE=3 SV=4	AKR1D1	1	3.83747e-28	207.12	2	DAGLAK(1)SIGVSNFNR	1.1344	1.422	0.412
Biological Process	GO:0006699	9	bile acid biosynthetic process	1.7	0.102758	A0A1D5PEH7	430	K	4.06983	Up	Solute carrier family 27 member 5 OS=Phasianus colchicus OX=9054 PE=3 SV=1	--	1	1.78931e-13	153.08	3	ITK(1)STPFHGYAGDSQK	2.286	1.457	0.358
Biological Process	GO:0006699	9	bile acid biosynthetic process	1.7	0.102758	A0A1D5PEE1	282	K	3.81022	Up	Oxysterol-binding protein OS=Gallus gallus OX=9031 GN=OSBP PE=3 SV=2	OSBP	1	1.73062e-11	144.72	3	VEDLSTCNDLIAK(1)HGTALQR	0.649	1.566	0.411
Biological Process	GO:0006699	9	bile acid biosynthetic process	1.7	0.102758	E1C988	302	K	1.84986	Up	Oxysterol-binding protein OS=Gallus gallus OX=9031 GN=OSBPL1A PE=3 SV=4	OSBPL1A	1	4.01433e-05	126.29	3	IPK(1)NNLPSHTR	0.16272	1.306	0.706
Biological Process	GO:0006699	9	bile acid biosynthetic process	1.7	0.102758	A0A1D5NYP5	239	K	2.27183	Up	Cytochrome P450 family 7 subfamily B member 1 OS=Gallus gallus OX=9031 PE=3 SV=2	--	1	0.00372738	63.397	2	WLGGSK(1)VVQAR	-7.3389	1.379	0.607
Biological Process	GO:0006577	6	amino-acid betaine metabolic process	1.7	0.102758	F1P2T2	480	K	6.52632	Up	NADPH--cytochrome P450 reductase OS=Gallus gallus OX=9031 GN=POR PE=3 SV=2	POR	1	2.48427e-12	81.618	3	VHPNSIHICAVTVEYETK(1)TGR	1.8448	1.612	0.247
Biological Process	GO:0006577	6	amino-acid betaine metabolic process	1.7	0.102758	F1P2T2	266	K	3.28733	Up	NADPH--cytochrome P450 reductase OS=Gallus gallus OX=9031 GN=POR PE=3 SV=2	POR	1	0.00588998	102.57	3	LK(1)SYENQKPPFDAK	1.4477	1.453	0.442
Biological Process	GO:0006577	6	amino-acid betaine metabolic process	1.7	0.102758	F1P2T2	357	K	1.84187	Up	NADPH--cytochrome P450 reductase OS=Gallus gallus OX=9031 GN=POR PE=3 SV=2	POR	1	1.11991e-06	154.81	2	K(1)HPFPCPTSYR	0.6711	1.258	0.683
Biological Process	GO:0006577	6	amino-acid betaine metabolic process	1.7	0.102758	A0A1D5Q004	462	K	38.6364	Up	Carn_acyltransf domain-containing protein OS=Gallus gallus OX=9031 GN=CRAT PE=3 SV=1	CRAT	1	0.000630799	78.888	3	VMVFHQFGK(1)AFPK(1)SEK	-1.2837	2.125	0.055
Biological Process	GO:0006534	10	cysteine metabolic process	1.7	0.102758	A0A1D5P9U4	451	K	1.64199	Up	AdoHcyase_NAD domain-containing protein OS=Gallus gallus OX=9031 GN=AHCYL1 PE=3 SV=2	AHCYL1	1	0.00341876	81.335	2	YK(1)QDVYLLPK	-0.17211	1.22	0.743
Biological Process	GO:0006577	6	amino-acid betaine metabolic process	1.7	0.102758	A0A1D5P3J8	163	K	1.74245	Up	Serine hydroxymethyltransferase OS=Gallus gallus OX=9031 GN=SHMT1 PE=3 SV=3	SHMT1	1	0.000264245	94.63	2	VNPK(1)TGYIDYDK	-1.0478	1.211	0.695
Biological Process	GO:0008207	7	C21-steroid hormone metabolic process	1.7	0.102758	R4GG24	86	K	3.58747	Up	Aldo_ket_red domain-containing protein OS=Gallus gallus OX=9031 GN=AKR1E2 PE=3 SV=1	AKR1E2	1	9.27673e-07	136.94	2	LFSTFHEK(1)HLVK	0.40972	1.661	0.463
Biological Process	GO:0006085	13	acetyl-CoA biosynthetic process	1.7	0.102758	Q5ZM32	282	K	3.1497	Up	Dihydrolipoyl dehydrogenase OS=Gallus gallus OX=9031 GN=DLD PE=2 SV=1	DLD	0.96981	8.46006e-05	117.77	2	LNTK(1)VTGATK(0.97)K(0.03)PDGK	-0.27094	1.578	0.501
Biological Process	GO:0006085	13	acetyl-CoA biosynthetic process	1.7	0.102758	Q5ZM32	272	K	1.90355	Up	Dihydrolipoyl dehydrogenase OS=Gallus gallus OX=9031 GN=DLD PE=2 SV=1	DLD	1	1.73412e-21	204.34	2	FK(1)LNTK(1)VTGATK	0.47974	1.342	0.705
Biological Process	GO:0006085	13	acetyl-CoA biosynthetic process	1.7	0.102758	F1P0W7	72	K	1.5064	Up	Mitochondrial pyruvate carrier OS=Gallus gallus OX=9031 GN=MPC1L PE=3 SV=4	MPC1L	1	2.66563e-06	113.1	2	FAYK(1)VQPR	-0.50208	1.294	0.859
Biological Process	GO:0006085	13	acetyl-CoA biosynthetic process	1.7	0.102758	E1C0Q5	257	K	1.53544	Up	THILA acetyltransferase (Fragment) OS=Odontophorus gujanensis OX=886794 GN=Acat1a PE=3 SV=1	Acat1a	1	0.0118711	88.921	2	VDFSK(1)VPK	-0.21935	1.213	0.79
Biological Process	GO:0006085	13	acetyl-CoA biosynthetic process	1.7	0.102758	A0A1D5PUL8	114	K	0.641494	Down	Dihydrolipoamide acetyltransferase component of pyruvate dehydrogenase complex OS=Gallus gallus OX=9031 GN=PDHX PE=3 SV=2	PDHX	1	8.5262e-05	92.732	2	ILVEEGSK(1)NVR	1.0296	0.773	1.205
Biological Process	GO:0006085	13	acetyl-CoA biosynthetic process	1.7	0.102758	Q5F426	394	K	1.52471	Up	Pyruvate dehydrogenase E1 component subunit alpha OS=Gallus gallus OX=9031 GN=PDHA1 PE=2 SV=1	PDHA1	1	0.000293613	121.31	2	YK(1)SLSHS	0.22499	1.203	0.789
Biological Process	GO:0006085	13	acetyl-CoA biosynthetic process	1.7	0.102758	Q5F426	328	K	1.60733	Up	Pyruvate dehydrogenase E1 component subunit alpha OS=Gallus gallus OX=9031 GN=PDHA1 PE=2 SV=1	PDHA1	1	9.8606e-29	225.1	2	SK(1)SDPITLLK(1)DR	0.35955	1.228	0.764
Biological Process	GO:0006085	13	acetyl-CoA biosynthetic process	1.7	0.102758	Q5ZM32	345	K	1.77446	Up	Dihydrolipoyl dehydrogenase OS=Gallus gallus OX=9031 GN=DLD PE=2 SV=1	DLD	1	1.53438e-18	175.38	3	FQTK(1)IPNIYAIGDVVAGPMLAHK	-0.84188	1.306	0.736
Biological Process	GO:0006085	13	acetyl-CoA biosynthetic process	1.7	0.102758	Q5F426	90	K	1.61417	Up	Pyruvate dehydrogenase E1 component subunit alpha OS=Gallus gallus OX=9031 GN=PDHA1 PE=2 SV=1	PDHA1	1	2.40337e-09	181.87	2	RMELK(1)SDQLYK(1)QK	0.35243	1.23	0.762
Biological Process	GO:0006085	13	acetyl-CoA biosynthetic process	1.7	0.102758	A0A1D5NUN3	82	K	3.00351	Up	Propionate--CoA ligase OS=Gallus gallus OX=9031 GN=ACSS2 PE=3 SV=1	ACSS2	1	9.94304e-05	112.7	2	GAK(1)TNICYNLLDR	0.72354	1.712	0.57
Biological Process	GO:0006085	13	acetyl-CoA biosynthetic process	1.7	0.102758	A0A1D5NUN3	540	K	3.51362	Up	Propionate--CoA ligase OS=Gallus gallus OX=9031 GN=ACSS2 PE=3 SV=1	ACSS2	1	0.000225517	79.889	2	DK(1)DGYYWITGR	0.15496	1.806	0.514
Biological Process	GO:0035151	9	regulation of tube size, open tracheal system	1.7	0.102758	Q5ZL57	243	K	4.03359	Up	Coatomer subunit delta OS=Gallus gallus OX=9031 GN=ARCN1 PE=2 SV=1	ARCN1	1	1.11436e-08	106.97	2	LK(1)SEGENIMTSVGK	-1.3987	1.561	0.387
Biological Process	GO:0035151	9	regulation of tube size, open tracheal system	1.7	0.102758	E1BUD8	819	K	3.73141	Up	SC24C protein (Fragment) OS=Rhynochetos jubatus OX=54386 GN=Sec24c PE=3 SV=1	Sec24c	1	2.45611e-06	122.51	2	TITVEFK(1)HDDK	0.019406	1.556	0.417
Biological Process	GO:0035151	9	regulation of tube size, open tracheal system	1.7	0.102758	E1BUD8	890	K	2.12776	Up	SC24C protein (Fragment) OS=Rhynochetos jubatus OX=54386 GN=Sec24c PE=3 SV=1	Sec24c	1	0.000973698	76.85	2	GVLNSPVK(1)SVR	-0.27472	1.349	0.634
Biological Process	GO:0035151	9	regulation of tube size, open tracheal system	1.7	0.102758	A0A1D5PU80	492	K	2.43893	Up	Sodium/potassium-transporting ATPase subunit alpha OS=Gallus gallus OX=9031 GN=ATP1A1 PE=3 SV=1	ATP1A1	1	9.52308e-14	160.07	2	YQLSIHK(1)NANPSESR	2.3078	1.278	0.524
Biological Process	GO:0035151	9	regulation of tube size, open tracheal system	1.7	0.102758	A0A1D5PAQ3	190	K	2.27929	Up	UDP-N-acetylglucosamine pyrophosphorylase 1 OS=Phasianus colchicus OX=9054 PE=4 SV=1	--	1	0.00431695	92.319	2	EFFQK(1)HR	-0.14003	1.42	0.623
Biological Process	GO:0006085	13	acetyl-CoA biosynthetic process	1.7	0.102758	A0A1D5P1U2	184	K	3.05477	Up	Pyruvate dehydrogenase E1 component subunit beta OS=Gallus gallus OX=9031 GN=PDHB PE=4 SV=2	PDHB	1	0.000376334	112.73	2	VVSPWSSEDAK(1)GLLK	-1.7123	1.506	0.493
Biological Process	GO:0006085	13	acetyl-CoA biosynthetic process	1.7	0.102758	Q5ZM32	283	K	2.8694	Up	Dihydrolipoyl dehydrogenase OS=Gallus gallus OX=9031 GN=DLD PE=2 SV=1	DLD	0.848824	0.000717821	86.729	3	LNTK(1)VTGATK(0.151)K(0.849)PDGK	-0.047484	1.538	0.536
Biological Process	GO:0006085	13	acetyl-CoA biosynthetic process	1.7	0.102758	Q5ZM32	126	K	4.19851	Up	Dihydrolipoyl dehydrogenase OS=Gallus gallus OX=9031 GN=DLD PE=2 SV=1	DLD	1	0.000694709	108.93	2	MMEQK(1)SSAVK	-0.73729	1.692	0.403
Biological Process	GO:0006085	13	acetyl-CoA biosynthetic process	1.7	0.102758	Q5ZM32	409	K	2.41957	Up	Dihydrolipoyl dehydrogenase OS=Gallus gallus OX=9031 GN=DLD PE=2 SV=1	DLD	1	1.08839e-12	142.03	2	SEEQLK(1)EEGVEYK(1)IGK	0.45725	1.459	0.603
Biological Process	GO:0008207	7	C21-steroid hormone metabolic process	1.7	0.102758	F7BQ11	242	K	4.52083	Up	Signal transducer and activator of transcription OS=Gallus gallus OX=9031 GN=STAT5A PE=3 SV=2	STAT5A	1	0.000278661	100.84	2	VELAEK(1)HQK	0.41081	1.736	0.384
Biological Process	GO:0008207	7	C21-steroid hormone metabolic process	1.7	0.102758	F7BQ11	565	K	6.96283	Up	Signal transducer and activator of transcription OS=Gallus gallus OX=9031 GN=STAT5A PE=3 SV=2	STAT5A	0.999574	1.84342e-10	129.04	3	K(1)HLKPHWNDGAILGFVNK	-1.642	1.873	0.269
Biological Process	GO:0008207	7	C21-steroid hormone metabolic process	1.7	0.102758	F7BQ11	366	K	2.19784	Up	Signal transducer and activator of transcription OS=Gallus gallus OX=9031 GN=STAT5A PE=3 SV=2	STAT5A	1	0.0183498	74.269	2	ALLK(1)NESTR	0.49077	1.422	0.647
Biological Process	GO:0008207	7	C21-steroid hormone metabolic process	1.7	0.102758	F1NT18	158	K	5.22308	Up	Cytochrome P450 3A OS=Gallus gallus OX=9031 GN=CYP3A5 PE=3 SV=1	CYP3A5	1	0.000239419	106.35	2	YFGEMLVK(1)NIQK	1.3316	1.358	0.26
Biological Process	GO:0008207	7	C21-steroid hormone metabolic process	1.7	0.102758	F1NSS4	173	K	3.42609	Up	Acetyl-CoA C-myristoyltransferase OS=Gallus gallus OX=9031 GN=SCP2 PE=3 SV=3	SCP2	1	1.34902e-19	216.53	2	YGTNPEYFAK(1)IAWK	0.009785	1.576	0.46
Biological Process	GO:0008207	7	C21-steroid hormone metabolic process	1.7	0.102758	F1NSS4	419	K	2.89272	Up	Acetyl-CoA C-myristoyltransferase OS=Gallus gallus OX=9031 GN=SCP2 PE=3 SV=3	SCP2	1	0.000719099	54.261	3	VTAVPLSAAVDGFK(1)SHLVFK	0.012436	1.51	0.522
Biological Process	GO:0008207	7	C21-steroid hormone metabolic process	1.7	0.102758	F1NSS4	132	K	2.71115	Up	Acetyl-CoA C-myristoyltransferase OS=Gallus gallus OX=9031 GN=SCP2 PE=3 SV=3	SCP2	1	3.71441e-05	124.62	2	TNPMDK(1)HLEIMINK	-0.070044	1.483	0.547
Biological Process	GO:0008207	7	C21-steroid hormone metabolic process	1.7	0.102758	F1NSS4	177	K	5.13814	Up	Acetyl-CoA C-myristoyltransferase OS=Gallus gallus OX=9031 GN=SCP2 PE=3 SV=3	SCP2	1	3.48076e-52	238.39	4	IAWK(1)NHSHSTNNPYSQFQK	0.79467	1.711	0.333
Biological Process	GO:0008207	7	C21-steroid hormone metabolic process	1.7	0.102758	F1NJG4	263	K	4.87126	Up	Cytochrome P450 CYP2D49 OS=Gallus gallus OX=9031 GN=CYP2D6 PE=2 SV=2	CYP2D6	1	1.08535e-27	189.56	3	AYVDFTQMLIDK(1)HK	-0.11682	1.627	0.334
Biological Process	GO:0008207	7	C21-steroid hormone metabolic process	1.7	0.102758	E1BVD1	306	K	1.85652	Up	Aldo_ket_red domain-containing protein OS=Gallus gallus OX=9031 GN=LOC418170 PE=3 SV=1	LOC418170	1	0.0204236	66.664	2	NHK(1)EYPFNAEY	0.98619	1.281	0.69
Biological Process	GO:0008207	7	C21-steroid hormone metabolic process	1.7	0.102758	E1BVD1	90	K	2.35788	Up	Aldo_ket_red domain-containing protein OS=Gallus gallus OX=9031 GN=LOC418170 PE=3 SV=1	LOC418170	1	7.8193e-05	107.6	2	PLVK(1)GACQK(1)TLASLK	0.53223	1.377	0.584
Biological Process	GO:0008207	7	C21-steroid hormone metabolic process	1.7	0.102758	E1BVD1	203	K	1.67751	Up	Aldo_ket_red domain-containing protein OS=Gallus gallus OX=9031 GN=LOC418170 PE=3 SV=1	LOC418170	1	1.98325e-19	191.02	3	LINYCQSK(1)GITVTAYCPLGRPER	-1.3333	1.238	0.738
Biological Process	GO:0008207	7	C21-steroid hormone metabolic process	1.7	0.102758	E1BVD1	69	K	2.03082	Up	Aldo_ket_red domain-containing protein OS=Gallus gallus OX=9031 GN=LOC418170 PE=3 SV=1	LOC418170	1	0.0315104	77.072	2	IK(1)EGVVK(1)R	1.8555	1.318	0.649
Biological Process	GO:0008207	7	C21-steroid hormone metabolic process	1.7	0.102758	E1BVD1	64	K	2.03082	Up	Aldo_ket_red domain-containing protein OS=Gallus gallus OX=9031 GN=LOC418170 PE=3 SV=1	LOC418170	1	0.0315104	77.072	2	IK(1)EGVVK(1)R	1.8555	1.318	0.649
Biological Process	GO:0008207	7	C21-steroid hormone metabolic process	1.7	0.102758	E1BU27	375	K	3.54342	Up	Aldo_ket_red domain-containing protein OS=Gallus gallus OX=9031 GN=AKR1D1 PE=3 SV=4	AKR1D1	1	3.15681e-06	152.17	2	YNK(1)TAAQVALR	0.1649	1.428	0.403
Biological Process	GO:0008207	7	C21-steroid hormone metabolic process	1.7	0.102758	E1BU27	395	K	3.52346	Up	Aldo_ket_red domain-containing protein OS=Gallus gallus OX=9031 GN=AKR1D1 PE=3 SV=4	AKR1D1	1	0.000899953	75.474	2	GVVVIPK(1)SFNPQR	-0.61565	1.427	0.405
Biological Process	GO:0008207	7	C21-steroid hormone metabolic process	1.7	0.102758	E1BU27	286	K	3.45146	Up	Aldo_ket_red domain-containing protein OS=Gallus gallus OX=9031 GN=AKR1D1 PE=3 SV=4	AKR1D1	1	3.83747e-28	207.12	2	DAGLAK(1)SIGVSNFNR	1.1344	1.422	0.412
Biological Process	GO:0006577	6	amino-acid betaine metabolic process	1.7	0.102758	A0A1D5P3J8	182	K	3.08482	Up	Serine hydroxymethyltransferase OS=Gallus gallus OX=9031 GN=SHMT1 PE=3 SV=3	SHMT1	1	0.000384658	69.327	3	LFHPK(1)LIIAGVSCYSR	-0.08254	1.382	0.448
Biological Process	GO:0006534	10	cysteine metabolic process	1.7	0.102758	A0A1D5PD38	83	K	3.02273	Up	CSAD decarboxylase (Fragment) OS=Odontophorus gujanensis OX=886794 GN=Csad PE=3 SV=1	Csad	1	0.00748955	98.009	2	YSVK(1)TCHPR	-0.19669	1.463	0.484
Biological Process	GO:0006534	10	cysteine metabolic process	1.7	0.102758	A0A1D5PJP2	246	K	0.558689	Down	SARDH protein (Fragment) OS=Alectura lathami OX=81907 GN=Sardh PE=3 SV=1	Sardh	1	0.0066248	83.623	2	SPFDPDNK(1)R	0.77376	0.733	1.312
Biological Process	GO:0006534	10	cysteine metabolic process	1.7	0.102758	A0A1D5PKN8	21	K	0.659016	Down	Sulfurtransferase OS=Gallus gallus OX=9031 GN=MPST PE=4 SV=1	MPST	1	0.0189632	65.404	2	WLSEAIK(1)SK	0.96904	0.804	1.22
Biological Process	GO:0065003	6	protein-containing complex assembly	1.1	0.104715	F1NZX7	564	K	1.8307	Up	Sorting nexin-2 OS=Gallus gallus OX=9031 GN=SNX2 PE=3 SV=4	SNX2	1	0.000840932	85.821	2	DFK(1)TVIIK	0.24731	1.276	0.697
Biological Process	GO:0065003	6	protein-containing complex assembly	1.1	0.104715	Q5ZJZ2	103	K	6.59623	Up	60S ribosomal protein L3 OS=Amazona aestiva OX=12930 GN=AAES_111346 PE=3 SV=1	AAES_111346	1	1.94532e-49	238.01	2	SFK(1)TIFAEHISDECK	-0.37616	1.748	0.265
Biological Process	GO:0065003	6	protein-containing complex assembly	1.1	0.104715	Q5ZJZ2	300	K	3.52703	Up	60S ribosomal protein L3 OS=Amazona aestiva OX=12930 GN=AAES_111346 PE=3 SV=1	AAES_111346	1	2.28694e-37	277.21	2	LIK(1)NNASTDYDLSDK	-0.1018	1.566	0.444
Biological Process	GO:0065003	6	protein-containing complex assembly	1.1	0.104715	Q5ZJZ2	286	K	2.95669	Up	60S ribosomal protein L3 OS=Amazona aestiva OX=12930 GN=AAES_111346 PE=3 SV=1	AAES_111346	1	0.000512748	122.44	2	IYK(1)IGQGYQIK	-0.9161	1.502	0.508
Biological Process	GO:0065003	6	protein-containing complex assembly	1.1	0.104715	Q5ZJZ2	120	K	3.55782	Up	60S ribosomal protein L3 OS=Amazona aestiva OX=12930 GN=AAES_111346 PE=3 SV=1	AAES_111346	1	0.0177855	66.087	2	FYK(1)NWHK	-0.27309	1.569	0.441
Biological Process	GO:0065003	6	protein-containing complex assembly	1.1	0.104715	A0A1L1RN08	190	K	3.1663	Up	L-type lectin-like domain-containing protein OS=Gallus gallus OX=9031 GN=LMAN1L PE=4 SV=1	LMAN1L	1	0.0140055	76.833	2	NK(1)PYPVR	0.15754	1.447	0.457
Biological Process	GO:0065003	6	protein-containing complex assembly	1.1	0.104715	A0A1L1RN08	89	K	3.20309	Up	L-type lectin-like domain-containing protein OS=Gallus gallus OX=9031 GN=LMAN1L PE=4 SV=1	LMAN1L	1	0.00505948	102.46	2	GSVWTK(1)NK	-0.92948	1.451	0.453
Biological Process	GO:0065003	6	protein-containing complex assembly	1.1	0.104715	A0A1D5NVM2	76	K	0.444053	Down	NADH dehydrogenase [ubiquinone] 1 alpha subcomplex subunit 2 OS=Gallus gallus OX=9031 GN=NDUFA2 PE=3 SV=1	NDUFA2	1	0.000667661	83.474	3	EK(1)SVSLHNLSVDEVAK	1.4622	0.631	1.421
Biological Process	GO:0065003	6	protein-containing complex assembly	1.1	0.104715	A0A1L1RN08	440	K	2.73099	Up	L-type lectin-like domain-containing protein OS=Gallus gallus OX=9031 GN=LMAN1L PE=4 SV=1	LMAN1L	1	6.52847e-15	166.86	2	EHLHVVK(1)R	-0.050303	1.401	0.513
Biological Process	GO:0071827	7	plasma lipoprotein particle organization	1.7	0.102758	P19121	31	K	2.11853	Up	Albumin OS=Gallus gallus OX=9031 GN=ALB PE=1 SV=2	ALB	1	2.70564e-22	203.52	2	DAEHK(1)SEIAHR	1.9396	1.269	0.599
Biological Process	GO:0071827	7	plasma lipoprotein particle organization	1.7	0.102758	P08250	249	K	3.17255	Up	Apolipoprotein A-I OS=Gallus gallus OX=9031 GN=APOA1 PE=1 SV=2	APOA1	1	5.98251e-05	151.22	2	LTPYAENLK(1)NR	-0.76326	1.618	0.51
Biological Process	GO:0071827	7	plasma lipoprotein particle organization	1.7	0.102758	F1NV02	1797	K	3.73699	Up	Apolipoprotein B OS=Gallus gallus OX=9031 GN=APOB PE=4 SV=2	APOB	1	2.65507e-05	131.22	2	YTK(1)TEVSNK	0.29152	1.364	0.365
Biological Process	GO:0071827	7	plasma lipoprotein particle organization	1.7	0.102758	F1NV02	3461	K	4.06785	Up	Apolipoprotein B OS=Gallus gallus OX=9031 GN=APOB PE=4 SV=2	APOB	1	9.9557e-09	172.09	2	VTYDFTTPK(1)HGISAK	0.5682	1.379	0.339
Biological Process	GO:0071827	7	plasma lipoprotein particle organization	1.7	0.102758	F1NV02	1509	K	3.31111	Up	Apolipoprotein B OS=Gallus gallus OX=9031 GN=APOB PE=4 SV=2	APOB	1	0.00039609	106.93	2	VLEGK(1)SNLR	0.22108	1.341	0.405
Biological Process	GO:0071827	7	plasma lipoprotein particle organization	1.7	0.102758	F1NV02	109	K	2.4072	Up	Apolipoprotein B OS=Gallus gallus OX=9031 GN=APOB PE=4 SV=2	APOB	1	1.36381e-15	207.12	2	SK(1)NSDDFANAMSK	-2.4675	1.271	0.528
Biological Process	GO:0071827	7	plasma lipoprotein particle organization	1.7	0.102758	F1NV02	120	K	3.67838	Up	Apolipoprotein B OS=Gallus gallus OX=9031 GN=APOB PE=4 SV=2	APOB	1	2.07345e-37	270.16	2	NSDDFANAMSK(1)HELR	0.41032	1.361	0.37
Biological Process	GO:0065003	6	protein-containing complex assembly	1.1	0.104715	A0A1L1RN08	197	K	2.89206	Up	L-type lectin-like domain-containing protein OS=Gallus gallus OX=9031 GN=LMAN1L PE=4 SV=1	LMAN1L	1	0.0135646	58.426	2	AK(1)ITYYQK	0.62971	1.42	0.491
Biological Process	GO:0065003	6	protein-containing complex assembly	1.1	0.104715	A0A1D5PMD9	248	K	3.15779	Up	Carboxylic ester hydrolase OS=Gallus gallus OX=9031 GN=LOC769704 PE=3 SV=2	LOC769704	1	6.42278e-14	184.43	2	GLFHK(1)AISESGTAIR	-0.44505	1.541	0.488
Biological Process	GO:0065003	6	protein-containing complex assembly	1.1	0.104715	A0A1D5PMD9	45	K	3.08871	Up	Carboxylic ester hydrolase OS=Gallus gallus OX=9031 GN=LOC769704 PE=3 SV=2	LOC769704	1	2.82852e-06	159.93	2	GYQFK(1)VDAAER	0.21249	1.532	0.496
Biological Process	GO:0065003	6	protein-containing complex assembly	1.1	0.104715	A0A1D5PMD9	280	K	3.31915	Up	Carboxylic ester hydrolase OS=Gallus gallus OX=9031 GN=LOC769704 PE=3 SV=2	LOC769704	1	6.174e-40	221.46	3	IAAASGCEK(1)SSSAALVECLR	0.58759	1.56	0.47
Biological Process	GO:0065003	6	protein-containing complex assembly	1.1	0.104715	A0A1D5P2L3	596	K	2.87713	Up	CULLIN_2 domain-containing protein OS=Gallus gallus OX=9031 GN=CUL1 PE=3 SV=1	CUL1	1	0.00453482	67.881	2	GELVTNCFK(1)NR	2.4799	1.522	0.529
Biological Process	GO:0065003	6	protein-containing complex assembly	1.1	0.104715	Q789A6	881	K	3.0039	Up	Nonmuscle myosin heavy chain OS=Gallus gallus OX=9031 GN=MYH10 PE=2 SV=1	MYH10	1	9.09285e-06	154.35	2	K(1)HQQLLEEK	0.37254	1.541	0.513
Biological Process	GO:0065003	6	protein-containing complex assembly	1.1	0.104715	Q789A6	1106	K	1.9795	Up	Nonmuscle myosin heavy chain OS=Gallus gallus OX=9031 GN=MYH10 PE=2 SV=1	MYH10	1	1.01649e-13	153.33	2	GDEEAVQK(1)NNALK	-0.26384	1.352	0.683
Biological Process	GO:0065003	6	protein-containing complex assembly	1.1	0.104715	Q789A6	663	K	2.85714	Up	Nonmuscle myosin heavy chain OS=Gallus gallus OX=9031 GN=MYH10 PE=2 SV=1	MYH10	1	0.00106764	83.775	2	ESLTK(1)LMATLR	0.33451	1.52	0.532
Biological Process	GO:0065003	6	protein-containing complex assembly	1.1	0.104715	Q789A6	73	K	1.76567	Up	Nonmuscle myosin heavy chain OS=Gallus gallus OX=9031 GN=MYH10 PE=2 SV=1	MYH10	1	0.0107116	59.645	2	ALVNK(1)DDIQK	1.3492	1.296	0.734
Biological Process	GO:0065003	6	protein-containing complex assembly	1.1	0.104715	Q789A6	1188	K	4.1675	Up	Nonmuscle myosin heavy chain OS=Gallus gallus OX=9031 GN=MYH10 PE=2 SV=1	MYH10	1	1.34491e-07	88.42	3	AIEEETK(1)NHEAQIQEIR	1.8981	1.667	0.4
Biological Process	GO:0065003	6	protein-containing complex assembly	1.1	0.104715	Q789A6	767	K	3.04528	Up	Nonmuscle myosin heavy chain OS=Gallus gallus OX=9031 GN=MYH10 PE=2 SV=1	MYH10	1	0.000144721	122.44	2	IGQSK(1)IFFR	1.1075	1.547	0.508
Biological Process	GO:0065003	6	protein-containing complex assembly	1.1	0.104715	A0A1D5P287	1037	K	3.12397	Up	Myosin-11 OS=Gallus gallus OX=9031 GN=MYH11 PE=3 SV=2	MYH11	1	7.62142e-07	156.14	3	NK(1)HESMISELEVR	0.7708	1.512	0.484
Biological Process	GO:0065003	6	protein-containing complex assembly	1.1	0.104715	A0A1D5P287	887	K	2.71695	Up	Myosin-11 OS=Gallus gallus OX=9031 GN=MYH11 PE=3 SV=2	MYH11	1	1.10105e-38	256.93	2	ELEQK(1)HTQLCEEK	0.59669	1.459	0.537
Biological Process	GO:0065003	6	protein-containing complex assembly	1.1	0.104715	A0A1D5P287	578	K	2.52028	Up	Myosin-11 OS=Gallus gallus OX=9031 GN=MYH11 PE=3 SV=2	MYH11	1	5.05509e-09	133.49	2	DK(1)TEFCILHYAGK	-2.0007	1.429	0.567
Biological Process	GO:0065003	6	protein-containing complex assembly	1.1	0.104715	A0A3Q3AFD8	1334	K	2.37866	Up	Protein transport protein sec16 OS=Gallus gallus OX=9031 GN=SEC16A PE=3 SV=1	SEC16A	1	7.77795e-14	191.95	2	ATQCFK(1)NENLIDK	-0.81542	1.382	0.581
Biological Process	GO:0065003	6	protein-containing complex assembly	1.1	0.104715	A0A1D5P0E2	392	K	2.56714	Up	Protein transport protein SEC23 OS=Gallus gallus OX=9031 GN=SEC23A PE=3 SV=1	SEC23A	1	1.91274e-05	152.17	2	VFTK(1)DMQGQFK	-0.76634	1.453	0.566
Biological Process	GO:0065003	6	protein-containing complex assembly	1.1	0.104715	A0A1D5P0E2	329	K	3.20374	Up	Protein transport protein SEC23 OS=Gallus gallus OX=9031 GN=SEC23A PE=3 SV=1	SEC23A	1	3.33949e-05	143.39	2	GTK(1)HFEALANR	0.78252	1.541	0.481
Biological Process	GO:0065003	6	protein-containing complex assembly	1.1	0.104715	A0A1D5P0E2	562	K	2.99407	Up	Protein transport protein SEC23 OS=Gallus gallus OX=9031 GN=SEC23A PE=3 SV=1	SEC23A	1	0.00128983	77.157	3	FGEYHK(1)DDPSSFR	-0.37059	1.515	0.506
Biological Process	GO:0065003	6	protein-containing complex assembly	1.1	0.104715	F1NLV6	572	K	3.38444	Up	Cobl domain-containing protein OS=Gallus gallus OX=9031 GN=COBLL1 PE=4 SV=2	COBLL1	1	9.25606e-09	153.05	3	LSNCQASK(1)NDIAISHK	0.65866	1.479	0.437
Biological Process	GO:0065003	6	protein-containing complex assembly	1.1	0.104715	A0A1D5NYJ2	478	K	3.20896	Up	Lon protease homolog, mitochondrial OS=Gallus gallus OX=9031 GN=LONP1 PE=3 SV=1	LONP1	1	9.36274e-06	74.733	3	AQAVLEEDHYGMDDVK(1)K	1.2914	1.505	0.469
Biological Process	GO:0065003	6	protein-containing complex assembly	1.1	0.104715	A0A1D5PQN0	288	K	3.0875	Up	Catenin beta 1 OS=Aquila chrysaetos chrysaetos OX=223781 GN=CTNNB1 PE=3 SV=1	CTNNB1	1	0.000952503	117.3	2	MVALLNK(1)TNVK	-0.3371	1.482	0.48
Biological Process	GO:0071827	7	plasma lipoprotein particle organization	1.7	0.102758	F1NV02	1419	K	5.06452	Up	Apolipoprotein B OS=Gallus gallus OX=9031 GN=APOB PE=4 SV=2	APOB	1	3.07424e-06	142.51	3	NGFTCAYENHLK(1)HR	2.2055	1.413	0.279
Biological Process	GO:0071827	7	plasma lipoprotein particle organization	1.7	0.102758	F1NV02	796	K	16.5217	Up	Apolipoprotein B OS=Gallus gallus OX=9031 GN=APOB PE=4 SV=2	APOB	1	7.15013e-09	145.08	2	LLGSVALECIK(1)TLQR	-2.1413	1.52	0.092
Biological Process	GO:0071827	7	plasma lipoprotein particle organization	1.7	0.102758	F1NV02	2419	K	4.10714	Up	Apolipoprotein B OS=Gallus gallus OX=9031 GN=APOB PE=4 SV=2	APOB	1	1.42694e-37	262.3	2	LK(1)SFDYNQFVDDTNNK	0.071329	1.38	0.336
Biological Process	GO:0071827	7	plasma lipoprotein particle organization	1.7	0.102758	F1NV02	859	K	3.63102	Up	Apolipoprotein B OS=Gallus gallus OX=9031 GN=APOB PE=4 SV=2	APOB	1	0.000112349	131.54	2	LHQK(1)SMQAELIAK	0.3822	1.358	0.374
Biological Process	GO:0071827	7	plasma lipoprotein particle organization	1.7	0.102758	A0A1D5PV06	135	K	3.03462	Up	Protein disulfide-isomerase OS=Gallus gallus OX=9031 GN=P4HB PE=3 SV=2	P4HB	1	0.00321601	76.85	2	EADDIVSWLK(1)K	0.98094	1.49	0.491
Biological Process	GO:0071827	7	plasma lipoprotein particle organization	1.7	0.102758	A0A1D5PMD9	280	K	3.31915	Up	Carboxylic ester hydrolase OS=Gallus gallus OX=9031 GN=LOC769704 PE=3 SV=2	LOC769704	1	6.174e-40	221.46	3	IAAASGCEK(1)SSSAALVECLR	0.58759	1.56	0.47
Biological Process	GO:0071827	7	plasma lipoprotein particle organization	1.7	0.102758	A0A1D5PMD9	45	K	3.08871	Up	Carboxylic ester hydrolase OS=Gallus gallus OX=9031 GN=LOC769704 PE=3 SV=2	LOC769704	1	2.82852e-06	159.93	2	GYQFK(1)VDAAER	0.21249	1.532	0.496
Biological Process	GO:0071827	7	plasma lipoprotein particle organization	1.7	0.102758	A0A1D5PMD9	248	K	3.15779	Up	Carboxylic ester hydrolase OS=Gallus gallus OX=9031 GN=LOC769704 PE=3 SV=2	LOC769704	1	6.42278e-14	184.43	2	GLFHK(1)AISESGTAIR	-0.44505	1.541	0.488
Biological Process	GO:0071827	7	plasma lipoprotein particle organization	1.7	0.102758	A0A1D5NW68	514	K	2.90586	Up	Albumin OS=Gallus gallus OX=9031 GN=ALB PE=4 SV=2	ALB	1	3.61008e-21	195.4	2	RK(1)PQMTEEQIK	-0.4859	1.389	0.478
Biological Process	GO:0071827	7	plasma lipoprotein particle organization	1.7	0.102758	A0A1D5NW68	414	K	4.88065	Up	Albumin OS=Gallus gallus OX=9031 GN=ALB PE=4 SV=2	ALB	1	5.07765e-20	205.26	2	MTTIGTK(1)CCQLPEDR	1.5052	1.513	0.31
Biological Process	GO:0071827	7	plasma lipoprotein particle organization	1.7	0.102758	A0A1D5NW68	512	K	3.6175	Up	Albumin OS=Gallus gallus OX=9031 GN=ALB PE=4 SV=2	ALB	1	1.6711e-06	145.88	2	LLINLIK(1)R	-0.31312	1.447	0.4
Biological Process	GO:0071827	7	plasma lipoprotein particle organization	1.7	0.102758	A0A1D5NW68	406	K	4.93811	Up	Albumin OS=Gallus gallus OX=9031 GN=ALB PE=4 SV=2	ALB	1	5.58497e-07	165.72	2	MPQVPTDLLLETGK(1)K	-0.39618	1.516	0.307
Biological Process	GO:0071827	7	plasma lipoprotein particle organization	1.7	0.102758	A0A1D5NW68	367	K	3.14955	Up	Albumin OS=Gallus gallus OX=9031 GN=ALB PE=4 SV=2	ALB	1	5.04484e-35	211.07	3	ETQDVVK(1)TNCDLLHDHGEADFLK	0.8285	1.411	0.448
Biological Process	GO:0071827	7	plasma lipoprotein particle organization	1.7	0.102758	A0A1D5NW68	70	K	2.22109	Up	Albumin OS=Gallus gallus OX=9031 GN=ALB PE=4 SV=2	ALB	1	1.95105e-13	148.57	3	DSYGAMADCCSK(1)ADPERNECFLSFK	0.96187	1.306	0.588
Biological Process	GO:0071827	7	plasma lipoprotein particle organization	1.7	0.102758	A0A1D5NW68	340	K	4.00817	Up	Albumin OS=Gallus gallus OX=9031 GN=ALB PE=4 SV=2	ALB	1	1.313e-55	298.6	3	CCK(1)TDNPAECYANAQEQLNQHIK	-0.3176	1.471	0.367
Biological Process	GO:0006534	10	cysteine metabolic process	1.7	0.102758	F1NQZ9	24	K	2.39735	Up	Glutamate--cysteine ligase OS=Gallus gallus OX=9031 GN=GCLC PE=3 SV=3	GCLC	1	5.35083e-15	170.69	3	K(1)HGILQFLHIYR	-0.027308	1.448	0.604
Biological Process	GO:0006534	10	cysteine metabolic process	1.7	0.102758	E1BYF1	172	K	2.2963	Up	Cystathionine gamma-lyase OS=Gallus gallus OX=9031 GN=CTH PE=3 SV=1	CTH	1	1.27733e-13	176.58	2	VIDIQGCADVIHK(1)HK	0.43562	1.302	0.567
Biological Process	GO:0006534	10	cysteine metabolic process	1.7	0.102758	E1BYF1	317	K	1.80265	Up	Cystathionine gamma-lyase OS=Gallus gallus OX=9031 GN=CTH PE=3 SV=1	CTH	1	5.11357e-07	142.71	2	GNLK(1)HATIFLK	0.61682	1.224	0.679
Biological Process	GO:0006534	10	cysteine metabolic process	1.7	0.102758	E1BYF1	254	K	2.93162	Up	Cystathionine gamma-lyase OS=Gallus gallus OX=9031 GN=CTH PE=3 SV=1	CTH	1	0.0127381	69.905	2	GLK(1)TLQLR	0.38033	1.372	0.468
Biological Process	GO:0006534	10	cysteine metabolic process	1.7	0.102758	E1BYG4	226	K	2.69522	Up	Cystathionine beta-synthase OS=Gallus gallus OX=9031 GN=CBSL PE=3 SV=4	CBSL	1	6.18901e-06	89.359	3	LK(1)NEIPNAHILDQYR	1.301	1.353	0.502
Biological Process	GO:0006534	10	cysteine metabolic process	1.7	0.102758	A0A1D5PKN8	46	K	0.580545	Down	Sulfurtransferase OS=Gallus gallus OX=9031 GN=MPST PE=4 SV=1	MPST	1	0.000726917	106.35	2	RDPK(1)QEFEER	0.056945	0.746	1.285
Biological Process	GO:0071827	7	plasma lipoprotein particle organization	1.7	0.102758	A0A1D5PV06	345	K	1.7284	Up	Protein disulfide-isomerase OS=Gallus gallus OX=9031 GN=P4HB PE=3 SV=2	P4HB	1	0.0120693	65.313	2	IK(1)EFCNK	1.368	1.26	0.729
Biological Process	GO:0035151	9	regulation of tube size, open tracheal system	1.7	0.102758	F1NW23	1516	K	2.03771	Up	Clathrin heavy chain OS=Gallus gallus OX=9031 GN=CLTC PE=3 SV=2	CLTC	1	0.000537353	84.368	2	IAAYLFK(1)GNNR	-0.094614	1.351	0.663
Biological Process	GO:0071827	7	plasma lipoprotein particle organization	1.7	0.102758	A0A1D5PV06	357	K	2.88627	Up	Protein disulfide-isomerase OS=Gallus gallus OX=9031 GN=P4HB PE=3 SV=2	P4HB	1	0.000316277	70.552	3	IK(1)PHLMSQDLPEDWDK	0.70509	1.472	0.51
Biological Process	GO:0071827	7	plasma lipoprotein particle organization	1.7	0.102758	A0A1D5PV06	281	K	2.85603	Up	Protein disulfide-isomerase OS=Gallus gallus OX=9031 GN=P4HB PE=3 SV=2	P4HB	1	1.94909e-39	275.93	2	LDNFK(1)TAAGNFK	1.0296	1.468	0.514
Biological Process	GO:0071827	7	plasma lipoprotein particle organization	1.7	0.102758	F1NV02	1770	K	2.92222	Up	Apolipoprotein B OS=Gallus gallus OX=9031 GN=APOB PE=4 SV=2	APOB	1	9.43192e-10	144.27	2	LDNSFSFDK(1)FHK	1.5932	1.315	0.45
Biological Process	GO:0071827	7	plasma lipoprotein particle organization	1.7	0.102758	F1NV02	4355	K	3.30049	Up	Apolipoprotein B OS=Gallus gallus OX=9031 GN=APOB PE=4 SV=2	APOB	1	0.000132337	123.42	2	YISQMK(1)NFSQK	0.088797	1.34	0.406
Biological Process	GO:0071827	7	plasma lipoprotein particle organization	1.7	0.102758	F1NV02	1947	K	3.89489	Up	Apolipoprotein B OS=Gallus gallus OX=9031 GN=APOB PE=4 SV=2	APOB	1	6.12224e-22	191.24	2	GSTSHSFK(1)SMR	-0.27186	1.371	0.352
Biological Process	GO:0071827	7	plasma lipoprotein particle organization	1.7	0.102758	F1NV02	309	K	6.81221	Up	Apolipoprotein B OS=Gallus gallus OX=9031 GN=APOB PE=4 SV=2	APOB	1	0.00363312	51.454	2	GLALESTDAK(1)FSR	0.24918	1.451	0.213
Biological Process	GO:0071827	7	plasma lipoprotein particle organization	1.7	0.102758	F1NV02	132	K	3.11737	Up	Apolipoprotein B OS=Gallus gallus OX=9031 GN=APOB PE=4 SV=2	APOB	1	0.00560581	98.009	2	FSTQDGTK(1)VK	-2.8739	1.328	0.426
Biological Process	GO:0071827	7	plasma lipoprotein particle organization	1.7	0.102758	F1NV02	1773	K	3.73699	Up	Apolipoprotein B OS=Gallus gallus OX=9031 GN=APOB PE=4 SV=2	APOB	1	2.9375e-14	192.95	3	FHK(1)HVFDLQLQPR	-0.22376	1.364	0.365
Biological Process	GO:0071827	7	plasma lipoprotein particle organization	1.7	0.102758	F1NV02	185	K	3.06005	Up	Apolipoprotein B OS=Gallus gallus OX=9031 GN=APOB PE=4 SV=2	APOB	1	0.00341876	99.34	2	CDSEVEFK(1)SR	1.1788	1.325	0.433
Biological Process	GO:0071827	7	plasma lipoprotein particle organization	1.7	0.102758	F1NV02	503	K	4.65116	Up	Apolipoprotein B OS=Gallus gallus OX=9031 GN=APOB PE=4 SV=2	APOB	1	0.00505948	113.7	2	ASLK(1)TCIR	0.81218	1.4	0.301
Biological Process	GO:0071827	7	plasma lipoprotein particle organization	1.7	0.102758	F1NV02	2502	K	2.15799	Up	Apolipoprotein B OS=Gallus gallus OX=9031 GN=APOB PE=4 SV=2	APOB	1	0.000193516	134.2	2	AK(1)VNEHLEDLR	2.5114	1.243	0.576
Biological Process	GO:0071827	7	plasma lipoprotein particle organization	1.7	0.102758	A0A1D5PVM0	271	K	4.05303	Up	Vitellogenin domain-containing protein OS=Gallus gallus OX=9031 GN=MTTP PE=4 SV=2	MTTP	1	1.18885e-16	124.69	3	LELQSVEAGPGLIAGK(1)HVAGVIK	1.0471	1.605	0.396
Biological Process	GO:0071827	7	plasma lipoprotein particle organization	1.7	0.102758	A0A1D5PVM0	416	K	1.91121	Up	Vitellogenin domain-containing protein OS=Gallus gallus OX=9031 GN=MTTP PE=4 SV=2	MTTP	1	0.000948029	81.799	2	FK(1)GDIANEEIR	0.28273	1.313	0.687
Biological Process	GO:0071827	7	plasma lipoprotein particle organization	1.7	0.102758	A0A1D5PVM0	349	K	9.76344	Up	Vitellogenin domain-containing protein OS=Gallus gallus OX=9031 GN=MTTP PE=4 SV=2	MTTP	1	7.91267e-07	129.69	2	EEILQIIK(1)TENK	-1.2278	1.816	0.186
Biological Process	GO:0071827	7	plasma lipoprotein particle organization	1.7	0.102758	A0A1D5PVM0	53	K	3.55809	Up	Vitellogenin domain-containing protein OS=Gallus gallus OX=9031 GN=MTTP PE=4 SV=2	MTTP	1	1.85166e-06	150.53	2	ASLQK(1)SAGYR	-0.30013	1.562	0.439
Biological Process	GO:0071827	7	plasma lipoprotein particle organization	1.7	0.102758	A0A1D5PV06	333	K	2.10312	Up	Protein disulfide-isomerase OS=Gallus gallus OX=9031 GN=P4HB PE=3 SV=2	P4HB	1	0.000293626	104.04	2	YK(1)PESDDLTADK	-2.4796	1.346	0.64
Biological Process	GO:0071827	7	plasma lipoprotein particle organization	1.7	0.102758	A0A1D5PV06	380	K	2.97194	Up	Protein disulfide-isomerase OS=Gallus gallus OX=9031 GN=P4HB PE=3 SV=2	P4HB	1	2.69124e-37	258	2	VLVGK(1)NFEEVAFDENK	0.080815	1.483	0.499
Biological Process	GO:0071827	7	plasma lipoprotein particle organization	1.7	0.102758	A0A1D5PV06	268	K	3.53899	Up	Protein disulfide-isomerase OS=Gallus gallus OX=9031 GN=P4HB PE=3 SV=2	P4HB	1	8.2219e-15	178.03	3	THILLFLPK(1)SVSDYEGK	-1.0115	1.543	0.436
Biological Process	GO:0071827	7	plasma lipoprotein particle organization	1.7	0.102758	A0A1D5PV06	414	K	3.36123	Up	Protein disulfide-isomerase OS=Gallus gallus OX=9031 GN=P4HB PE=3 SV=2	P4HB	1	4.33321e-14	154.94	2	QLAPIWDK(1)LGETYR	0.3961	1.526	0.454
Biological Process	GO:0071827	7	plasma lipoprotein particle organization	1.7	0.102758	A0A1D5PV06	313	K	2.09984	Up	Protein disulfide-isomerase OS=Gallus gallus OX=9031 GN=P4HB PE=3 SV=2	P4HB	1	0.0277797	56.378	2	ILEFFGLK(1)K	0.42922	1.346	0.641
Biological Process	GO:0044237	3	cellular metabolic process	1.03	0.113122	A0A1D5PV06	135	K	3.03462	Up	Protein disulfide-isomerase OS=Gallus gallus OX=9031 GN=P4HB PE=3 SV=2	P4HB	1	0.00321601	76.85	2	EADDIVSWLK(1)K	0.98094	1.49	0.491
Biological Process	GO:0044237	3	cellular metabolic process	1.03	0.113122	A0A1D5PV06	345	K	1.7284	Up	Protein disulfide-isomerase OS=Gallus gallus OX=9031 GN=P4HB PE=3 SV=2	P4HB	1	0.0120693	65.313	2	IK(1)EFCNK	1.368	1.26	0.729
Biological Process	GO:0044237	3	cellular metabolic process	1.03	0.113122	A0A1D5PV06	357	K	2.88627	Up	Protein disulfide-isomerase OS=Gallus gallus OX=9031 GN=P4HB PE=3 SV=2	P4HB	1	0.000316277	70.552	3	IK(1)PHLMSQDLPEDWDK	0.70509	1.472	0.51
Biological Process	GO:1901615	4	organic hydroxy compound metabolic process	1.18	0.114222	A0A1D5PL36	235	K	0.532159	Down	Acetyl-CoA acyltransferase 2 OS=Phasianus colchicus OX=9054 PE=3 SV=1	--	1	4.2914e-05	69.613	3	AAQDAGHFNAEMAPIEVK(1)TK	1.4564	0.695	1.306
Biological Process	GO:1901615	4	organic hydroxy compound metabolic process	1.18	0.114222	A0A1D5PJL3	141	K	1.81324	Up	Amino_oxidase domain-containing protein OS=Gallus gallus OX=9031 GN=MAOA PE=4 SV=2	MAOA	1	0.00236894	60.547	2	ELINK(1)ICWTK	0.35683	1.233	0.68
Biological Process	GO:1901615	4	organic hydroxy compound metabolic process	1.18	0.114222	A0A1D5PEH7	430	K	4.06983	Up	Solute carrier family 27 member 5 OS=Phasianus colchicus OX=9054 PE=3 SV=1	--	1	1.78931e-13	153.08	3	ITK(1)STPFHGYAGDSQK	2.286	1.457	0.358
Biological Process	GO:1901615	4	organic hydroxy compound metabolic process	1.18	0.114222	A0A1D5PEE1	282	K	3.81022	Up	Oxysterol-binding protein OS=Gallus gallus OX=9031 GN=OSBP PE=3 SV=2	OSBP	1	1.73062e-11	144.72	3	VEDLSTCNDLIAK(1)HGTALQR	0.649	1.566	0.411
Biological Process	GO:1901615	4	organic hydroxy compound metabolic process	1.18	0.114222	E1C988	302	K	1.84986	Up	Oxysterol-binding protein OS=Gallus gallus OX=9031 GN=OSBPL1A PE=3 SV=4	OSBPL1A	1	4.01433e-05	126.29	3	IPK(1)NNLPSHTR	0.16272	1.306	0.706
Biological Process	GO:1901615	4	organic hydroxy compound metabolic process	1.18	0.114222	A0A1D5P7M2	453	K	4.90998	Up	Retinol saturase OS=Phasianus colchicus OX=9054 PE=4 SV=1	--	1	0.00014493	80.815	2	YPGK(1)STLSIITMAK	0.25748	2.018	0.411
Biological Process	GO:1901615	4	organic hydroxy compound metabolic process	1.18	0.114222	A0A1D5P0T9	64	K	3.22907	Up	Fatty acid hydroxylase domain-containing protein OS=Gallus gallus OX=9031 GN=SC5D PE=4 SV=1	SC5D	1	3.2131e-08	156.57	2	K(1)HPQFLENQVQR	0.98773	1.466	0.454
Biological Process	GO:1901615	4	organic hydroxy compound metabolic process	1.18	0.114222	A0A1D5PL36	245	K	1.78412	Up	Acetyl-CoA acyltransferase 2 OS=Phasianus colchicus OX=9054 PE=3 SV=1	--	1	7.11e-44	264.63	3	GK(1)ESMQK(1)DEHPK(1)PQTTLEQLAK	-0.16931	1.281	0.718
Biological Process	GO:1901615	4	organic hydroxy compound metabolic process	1.18	0.114222	A0A1D5P0T9	255	K	3.16017	Up	Fatty acid hydroxylase domain-containing protein OS=Gallus gallus OX=9031 GN=SC5D PE=4 SV=1	SC5D	1	0.000249393	80.815	2	IGGSYK(1)SPTAFEGK	-0.97369	1.46	0.462
Biological Process	GO:1901615	4	organic hydroxy compound metabolic process	1.18	0.114222	A0A1D5PMD9	280	K	3.31915	Up	Carboxylic ester hydrolase OS=Gallus gallus OX=9031 GN=LOC769704 PE=3 SV=2	LOC769704	1	6.174e-40	221.46	3	IAAASGCEK(1)SSSAALVECLR	0.58759	1.56	0.47
Biological Process	GO:1901615	4	organic hydroxy compound metabolic process	1.18	0.114222	A0A1D5PMD9	45	K	3.08871	Up	Carboxylic ester hydrolase OS=Gallus gallus OX=9031 GN=LOC769704 PE=3 SV=2	LOC769704	1	2.82852e-06	159.93	2	GYQFK(1)VDAAER	0.21249	1.532	0.496
Biological Process	GO:1901615	4	organic hydroxy compound metabolic process	1.18	0.114222	A0A1D5PMD9	248	K	3.15779	Up	Carboxylic ester hydrolase OS=Gallus gallus OX=9031 GN=LOC769704 PE=3 SV=2	LOC769704	1	6.42278e-14	184.43	2	GLFHK(1)AISESGTAIR	-0.44505	1.541	0.488
Biological Process	GO:1901615	4	organic hydroxy compound metabolic process	1.18	0.114222	F1NRQ6	341	K	3.45301	Up	Glycerol kinase OS=Gallus gallus OX=9031 GN=GK2 PE=3 SV=3	GK2	1	2.67716e-13	156.02	2	DNLGIVK(1)TSQEVEK	0.60751	1.433	0.415
Biological Process	GO:1901615	4	organic hydroxy compound metabolic process	1.18	0.114222	A0A1D5NUN3	82	K	3.00351	Up	Propionate--CoA ligase OS=Gallus gallus OX=9031 GN=ACSS2 PE=3 SV=1	ACSS2	1	9.94304e-05	112.7	2	GAK(1)TNICYNLLDR	0.72354	1.712	0.57
Biological Process	GO:1901615	4	organic hydroxy compound metabolic process	1.18	0.114222	A0A1D5NUN3	540	K	3.51362	Up	Propionate--CoA ligase OS=Gallus gallus OX=9031 GN=ACSS2 PE=3 SV=1	ACSS2	1	0.000225517	79.889	2	DK(1)DGYYWITGR	0.15496	1.806	0.514
Biological Process	GO:0010259	5	multicellular organism aging	1.23	0.114153	R4GLS1	115	K	2.71723	Up	ZnF_CDGSH domain-containing protein OS=Gallus gallus OX=9031 GN=CISD2 PE=4 SV=1	CISD2	1	7.95428e-09	67.057	4	TFPVCDGSHNK(1)HNELTGDNVGPLILK	-1.3956	1.451	0.534
Biological Process	GO:1901615	4	organic hydroxy compound metabolic process	1.18	0.114222	A0A1D5NYP5	239	K	2.27183	Up	Cytochrome P450 family 7 subfamily B member 1 OS=Gallus gallus OX=9031 PE=3 SV=2	--	1	0.00372738	63.397	2	WLGGSK(1)VVQAR	-7.3389	1.379	0.607
Biological Process	GO:1901615	4	organic hydroxy compound metabolic process	1.18	0.114222	A0A1D5PL36	240	K	1.70135	Up	Acetyl-CoA acyltransferase 2 OS=Phasianus colchicus OX=9054 PE=3 SV=1	--	1	7.11e-44	247.73	3	GK(1)ESMQK(1)DEHPK(1)PQTTLEQLAK	-0.16931	1.259	0.74
Biological Process	GO:1901615	4	organic hydroxy compound metabolic process	1.18	0.114222	A0A1D5PMA0	589	K	3.5258	Up	Solute carrier organic anion transporter family member OS=Gallus gallus OX=9031 GN=SLCO1A2 PE=3 SV=2	SLCO1A2	1	1.27593e-20	200.76	2	WGTK(1)SCGGEGACR	0.11533	1.435	0.407
Biological Process	GO:1901615	4	organic hydroxy compound metabolic process	1.18	0.114222	P23991	137	K	1.57439	Up	Alcohol dehydrogenase 1 OS=Gallus gallus OX=9031 GN=ADH1 PE=1 SV=2	ADH1	1	5.51919e-88	309.09	4	GK(1)AIHHFVGTSTFTEYTVVHETAAAK	0.53761	1.217	0.773
Biological Process	GO:1901615	4	organic hydroxy compound metabolic process	1.18	0.114222	A0A3Q2TX12	313	K	3.45759	Up	Glycerol-3-phosphate dehydrogenase [NAD(+)] OS=Gallus gallus OX=9031 GN=GPD1L2 PE=3 SV=1	GPD1L2	1	0.0130374	84.368	2	EK(1)NMLEK	1.1041	1.549	0.448
Biological Process	GO:1901615	4	organic hydroxy compound metabolic process	1.18	0.114222	F1NL99	26	K	3.12311	Up	6-pyruvoyl tetrahydrobiopterin synthase OS=Gallus gallus OX=9031 GN=PTS PE=3 SV=2	PTS	1	3.04657e-09	119.94	2	LHSK(1)SLSDEENLK	2.8895	1.446	0.463
Biological Process	GO:1901615	4	organic hydroxy compound metabolic process	1.18	0.114222	A0A3Q2TUH0	215	K	2.11649	Up	Pyridoxal kinase OS=Gallus gallus OX=9031 GN=PDXK PE=3 SV=1	PDXK	1	0.000434566	99.174	2	TNADGTK(1)ITQR	-0.45884	1.399	0.661
Biological Process	GO:1901615	4	organic hydroxy compound metabolic process	1.18	0.114222	F1NYK6	3	K	1.89489	Up	Carbonyl reductase 4 OS=Phasianus colchicus OX=9054 PE=4 SV=1	--	1	0.000420657	72.922	2	GK(1)ICAVFGGSR	2.4843	1.298	0.685
Biological Process	GO:1901615	4	organic hydroxy compound metabolic process	1.18	0.114222	A0A1D6UPT3	145	K	3.59268	Up	Cellular nucleic acid-binding protein OS=Gallus gallus OX=9031 GN=CNBP PE=4 SV=2	CNBP	1	7.40915e-14	155.61	3	CGETGHVAINCSK(1)TSEVNCYR	1.1207	1.57	0.437
Biological Process	GO:1901615	4	organic hydroxy compound metabolic process	1.18	0.114222	A0A1D5PYP4	68	K	3.13433	Up	CRAL-TRIO domain-containing protein OS=Gallus gallus OX=9031 GN=TTPA PE=4 SV=2	TTPA	1	0.00574901	84.699	2	LLK(1)NYQK	0.56545	1.47	0.469
Biological Process	GO:1901615	4	organic hydroxy compound metabolic process	1.18	0.114222	A0A1D5PYP4	110	K	2.886	Up	CRAL-TRIO domain-containing protein OS=Gallus gallus OX=9031 GN=TTPA PE=4 SV=2	TTPA	1	0.00101493	81.099	2	DPSGSK(1)VLIYR	-2.5529	1.443	0.5
Biological Process	GO:1901615	4	organic hydroxy compound metabolic process	1.18	0.114222	A0A1D5PPU9	243	K	1.74928	Up	Catalase OS=Gallus gallus OX=9031 GN=CAT PE=3 SV=2	CAT	1	6.77697e-78	317.99	2	TDQGIK(1)NLSVEEAAR	0.70851	1.221	0.698
Biological Process	GO:1901615	4	organic hydroxy compound metabolic process	1.18	0.114222	A0A1D5PPU9	237	K	2.30877	Up	Catalase OS=Gallus gallus OX=9031 GN=CAT PE=3 SV=2	CAT	1	4.05394e-15	158.37	3	FHVK(1)TDQGIK	1.5049	1.316	0.57
Biological Process	GO:1901615	4	organic hydroxy compound metabolic process	1.18	0.114222	A0A1D5PPU9	169	K	4.63158	Up	Catalase OS=Gallus gallus OX=9031 GN=CAT PE=3 SV=2	CAT	1	1.20208e-08	119.43	2	DAMLFPSFIHSQK(1)R	0.45396	1.496	0.323
Biological Process	GO:1901615	4	organic hydroxy compound metabolic process	1.18	0.114222	A0A1D5PPU9	105	K	2.39531	Up	Catalase OS=Gallus gallus OX=9031 GN=CAT PE=3 SV=2	CAT	1	7.51405e-06	121.31	2	VFEHIGK(1)R	0.77688	1.327	0.554
Biological Process	GO:1901615	4	organic hydroxy compound metabolic process	1.18	0.114222	A0A1D5PPU9	98	K	2.20508	Up	Catalase OS=Gallus gallus OX=9031 GN=CAT PE=3 SV=2	CAT	1	0.00739645	81.099	2	AK(1)VFEHIGK(1)R	-0.30888	1.301	0.59
Biological Process	GO:1901615	4	organic hydroxy compound metabolic process	1.18	0.114222	P23991	317	K	3.57407	Up	Alcohol dehydrogenase 1 OS=Gallus gallus OX=9031 GN=ADH1 PE=1 SV=2	ADH1	1	4.32908e-05	150.21	2	TWK(1)GSVFGGWK	1.8133	1.544	0.432
Biological Process	GO:1901615	4	organic hydroxy compound metabolic process	1.18	0.114222	P23991	108	K	2.41897	Up	Alcohol dehydrogenase 1 OS=Gallus gallus OX=9031 GN=ADH1 PE=1 SV=2	ADH1	1	4.8206e-05	101.45	2	SCLSTK(1)GNLCIK	0.087701	1.403	0.58
Biological Process	GO:1901615	4	organic hydroxy compound metabolic process	1.18	0.114222	P23991	40	K	2.305	Up	Alcohol dehydrogenase 1 OS=Gallus gallus OX=9031 GN=ADH1 PE=1 SV=2	ADH1	1	0.000193278	124.81	2	IK(1)IVATGICR	-0.35422	1.383	0.6
Biological Process	GO:1901615	4	organic hydroxy compound metabolic process	1.18	0.114222	P23991	325	K	3.03055	Up	Alcohol dehydrogenase 1 OS=Gallus gallus OX=9031 GN=ADH1 PE=1 SV=2	ADH1	1	0.00210138	111.61	2	GSVFGGWK(1)SK	0.13433	1.488	0.491
Biological Process	GO:1901615	4	organic hydroxy compound metabolic process	1.18	0.114222	P23991	114	K	1.9163	Up	Alcohol dehydrogenase 1 OS=Gallus gallus OX=9031 GN=ADH1 PE=1 SV=2	ADH1	1	3.96054e-18	125.77	2	GNLCIK(1)NDLSSSPTGLMADGTTR	1.2816	1.305	0.681
Biological Process	GO:0010259	5	multicellular organism aging	1.23	0.114153	R4GLS1	104	K	1.71253	Up	ZnF_CDGSH domain-containing protein OS=Gallus gallus OX=9031 GN=CISD2 PE=4 SV=1	CISD2	1	0.00083093	75.5	2	SK(1)TFPVCDGSHNK	0.9861	1.257	0.734
Biological Process	GO:1901615	4	organic hydroxy compound metabolic process	1.18	0.114222	A0A3Q2TX12	169	K	1.81408	Up	Glycerol-3-phosphate dehydrogenase [NAD(+)] OS=Gallus gallus OX=9031 GN=GPD1L2 PE=3 SV=1	GPD1L2	1	3.26759e-29	246.5	2	FCETTIGCK(1)NEK	-0.42493	1.288	0.71
Biological Process	GO:0010259	5	multicellular organism aging	1.23	0.114153	Q8UWG7	220	K	2.64258	Up	60S ribosomal protein L6 OS=Gallus gallus OX=9031 GN=RPL6 PE=2 SV=1	RPL6	1	0.00108526	92.707	2	IPK(1)HLTDAYFK	1.0049	1.353	0.512
Biological Process	GO:0010259	5	multicellular organism aging	1.23	0.114153	Q5ZM66	82	K	1.82861	Up	40S ribosomal protein S26 OS=Gallus gallus OX=9031 GN=RPS26 PE=2 SV=1	RPS26	1	8.38872e-05	136.06	2	LHYCVSCAIHSK(1)VVR	0.94432	1.291	0.706
Biological Process	GO:0010259	5	multicellular organism aging	1.23	0.114153	E1C735	374	K	2.7286	Up	S-adenosylmethionine synthase OS=Gallus gallus OX=9031 GN=MAT1A PE=3 SV=1	MAT1A	1	6.79212e-29	289.89	3	KPIYQK(1)TACYGHFGR	-0.6285	1.498	0.549
Biological Process	GO:0010259	5	multicellular organism aging	1.23	0.114153	E1C735	352	K	5.36923	Up	S-adenosylmethionine synthase OS=Gallus gallus OX=9031 GN=MAT1A PE=3 SV=1	MAT1A	1	9.42224e-23	207.06	3	ELLDIVHK(1)NFDLRPGVIVR	-0.19008	1.745	0.325
Biological Process	GO:0010259	5	multicellular organism aging	1.23	0.114153	E1C735	290	K	3.54084	Up	S-adenosylmethionine synthase OS=Gallus gallus OX=9031 GN=MAT1A PE=3 SV=1	MAT1A	1	0.000233518	113.14	2	DYTK(1)VDR	-0.21427	1.604	0.453
Biological Process	GO:0010259	5	multicellular organism aging	1.23	0.114153	E1C658	63	K	1.69607	Up	ATP synthase subunit d, mitochondrial OS=Gallus gallus OX=9031 GN=ATP5H PE=3 SV=3	ATP5H	1	1.23416e-36	238.93	2	TAVAK(1)AGMVDEFQK(1)K	0.20722	1.25	0.737
Biological Process	GO:0010259	5	multicellular organism aging	1.23	0.114153	E1C658	109	K	1.52538	Up	ATP synthase subunit d, mitochondrial OS=Gallus gallus OX=9031 GN=ATP5H PE=3 SV=3	ATP5H	1	0.00436382	64.266	2	GIVEYVK(1)ASK(1)AR	-1.3211	1.202	0.788
Biological Process	GO:0010259	5	multicellular organism aging	1.23	0.114153	E1C658	99	K	1.87681	Up	ATP synthase subunit d, mitochondrial OS=Gallus gallus OX=9031 GN=ATP5H PE=3 SV=3	ATP5H	1	1.58667e-12	152.02	3	IDAQEQEAAK(1)GIVEYVK(1)ASK	0.17619	1.295	0.69
Biological Process	GO:0010259	5	multicellular organism aging	1.23	0.114153	E1C658	73	K	2.61609	Up	ATP synthase subunit d, mitochondrial OS=Gallus gallus OX=9031 GN=ATP5H PE=3 SV=3	ATP5H	1	5.04278e-09	110.14	2	K(1)FSALK(1)VPEPVDTQTAK	-0.59116	1.431	0.547
Biological Process	GO:0010259	5	multicellular organism aging	1.23	0.114153	F1ND23	137	K	2.62752	Up	Complex I-30kD OS=Gallus gallus OX=9031 GN=NDUFS3 PE=3 SV=3	NDUFS3	1	2.39962e-17	166.48	3	VK(1)TYTDELTPIDSAVSVHK	0.27	1.432	0.545
Biological Process	GO:0010259	5	multicellular organism aging	1.23	0.114153	E1C4N0	59	K	2.16824	Up	S10_plectin domain-containing protein OS=Gallus gallus OX=9031 GN=RPS10 PE=3 SV=2	RPS10	1	3.50251e-06	124.81	2	GYVK(1)EQFAWR	0.51879	1.379	0.636
Biological Process	GO:0010259	5	multicellular organism aging	1.23	0.114153	E1C0C3	407	K	3.48307	Up	J domain-containing protein OS=Gallus gallus OX=9031 GN=SEC63 PE=4 SV=2	SEC63	1	0.000306751	79.889	2	IK(1)SIQDLVSLK	-0.97121	1.543	0.443
Biological Process	GO:0010259	5	multicellular organism aging	1.23	0.114153	E1BTT4	52	K	1.9353	Up	Hydroxyacyl-CoA dehydrogenase trifunctional multienzyme complex subunit beta OS=Gallus gallus OX=9031 PE=3 SV=1	--	1	6.54508e-09	174.05	2	SGVK(1)NIVVVEGVR	1.4826	1.376	0.711
Biological Process	GO:0010259	5	multicellular organism aging	1.23	0.114153	E1BTT4	201	K	1.53514	Up	Hydroxyacyl-CoA dehydrogenase trifunctional multienzyme complex subunit beta OS=Gallus gallus OX=9031 PE=3 SV=1	--	1	0.0104543	97.033	2	LALISK(1)IR	-0.82684	1.245	0.811
Biological Process	GO:0010259	5	multicellular organism aging	1.23	0.114153	E1BSN7	642	K	2.73145	Up	Alpha-1,4 glucan phosphorylase OS=Gallus gallus OX=9031 GN=PYGB PE=3 SV=2	PYGB	1	0.00149911	85.716	2	LK(1)VIFLENYR	0.2386	1.546	0.566
Biological Process	GO:0010259	5	multicellular organism aging	1.23	0.114153	A0A3Q3A7P6	124	K	4.07107	Up	40S ribosomal protein S15a OS=Gallus gallus OX=9031 GN=RPS15A PE=3 SV=1	RPS15A	1	0.00544225	63.397	2	HTGGK(1)ILGFFF	-0.48148	1.604	0.394
Biological Process	GO:0010259	5	multicellular organism aging	1.23	0.114153	E1BYG4	226	K	2.69522	Up	Cystathionine beta-synthase OS=Gallus gallus OX=9031 GN=CBSL PE=3 SV=4	CBSL	1	6.18901e-06	89.359	3	LK(1)NEIPNAHILDQYR	1.301	1.353	0.502
Biological Process	GO:0010259	5	multicellular organism aging	1.23	0.114153	A0A3Q2U2Y6	112	K	3.52679	Up	Succinate dehydrogenase cytochrome b560 subunit, mitochondrial OS=Gallus gallus OX=9031 GN=SDHC PE=1 SV=1	SDHC	1	0.000973698	76.85	2	HLVWDMGK(1)GFK	-0.21185	1.58	0.448
Biological Process	GO:0010259	5	multicellular organism aging	1.23	0.114153	E1C4N0	31	K	2.05615	Up	S10_plectin domain-containing protein OS=Gallus gallus OX=9031 GN=RPS10 PE=3 SV=2	RPS10	1	7.98741e-07	189.13	3	DVHMPK(1)HPELVDK	1.1278	1.355	0.659
Biological Process	GO:0010259	5	multicellular organism aging	1.23	0.114153	F1NI29	413	K	0.455871	Down	Enoyl-CoA hydratase OS=Gallus gallus OX=9031 GN=HADHA PE=3 SV=3	HADHA	1	0.00048649	85.821	2	GQQQVFK(1)GLNGK(1)VK	-0.41832	0.594	1.303
Biological Process	GO:0010259	5	multicellular organism aging	1.23	0.114153	F1NI29	421	K	1.75529	Up	Enoyl-CoA hydratase OS=Gallus gallus OX=9031 GN=HADHA PE=3 SV=3	HADHA	1	0.00492041	104.39	2	K(1)K(1)SLTSFER	1.5336	1.327	0.756
Biological Process	GO:0010259	5	multicellular organism aging	1.23	0.114153	F1NI29	671	K	0.600332	Down	Enoyl-CoA hydratase OS=Gallus gallus OX=9031 GN=HADHA PE=3 SV=3	HADHA	1	5.12059e-20	185.57	2	LPAK(1)PEVCTDEDIQMR	-0.18968	0.724	1.206
Biological Process	GO:0010259	5	multicellular organism aging	1.23	0.114153	Q5ZKK8	126	K	3.2616	Up	Ribosomal protein L19 OS=Gallus gallus OX=9031 GN=RPL19 PE=2 SV=1	RPL19	1	1.8386e-07	146.88	3	HMYHSLYLK(1)VK	0.59748	1.546	0.474
Biological Process	GO:0010259	5	multicellular organism aging	1.23	0.114153	Q5ZKB9	104	K	1.84517	Up	Probable ATP-dependent RNA helicase DDX6 OS=Gallus gallus OX=9031 GN=DDX6 PE=2 SV=1	DDX6	1	4.25117e-06	121.8	2	GNEFEDYCLK(1)R	0.57721	1.299	0.704
Biological Process	GO:0010259	5	multicellular organism aging	1.23	0.114153	P13648	458	K	1.60554	Up	Lamin-A OS=Gallus gallus OX=9031 GN=LMNA PE=2 SV=1	LMNA	1	4.22346e-50	311.31	2	NK(1)SNEDQALGNWQVK	-0.62952	1.217	0.758
Biological Process	GO:0010259	5	multicellular organism aging	1.23	0.114153	P0CB50	168	K	1.87883	Up	Peroxiredoxin-1 OS=Gallus gallus OX=9031 GN=PRDX1 PE=1 SV=1	PRDX1	1	8.55193e-76	238.4	3	LVQAFQFTDK(1)HGEVCPAGWK	0.40535	1.287	0.685
Biological Process	GO:0010259	5	multicellular organism aging	1.23	0.114153	P0CB50	109	K	1.72928	Up	Peroxiredoxin-1 OS=Gallus gallus OX=9031 GN=PRDX1 PE=1 SV=1	PRDX1	1	5.70209e-05	146.27	2	IPLVSDTK(1)R	1.3896	1.252	0.724
Biological Process	GO:0010259	5	multicellular organism aging	1.23	0.114153	P0CB50	178	K	1.67162	Up	Peroxiredoxin-1 OS=Gallus gallus OX=9031 GN=PRDX1 PE=1 SV=1	PRDX1	1	6.01403e-11	73.532	3	HGEVCPAGWK(1)PGSDTIK(1)PDVQK	0.18987	1.237	0.74
Biological Process	GO:0010259	5	multicellular organism aging	1.23	0.114153	P0CB50	136	K	1.79349	Up	Peroxiredoxin-1 OS=Gallus gallus OX=9031 GN=PRDX1 PE=1 SV=1	PRDX1	1	1.7557e-05	140.05	2	GLFIIDEK(1)GILR	-0.58183	1.268	0.707
Biological Process	GO:0010259	5	multicellular organism aging	1.23	0.114153	P0CB50	120	K	3.12236	Up	Peroxiredoxin-1 OS=Gallus gallus OX=9031 GN=PRDX1 PE=1 SV=1	PRDX1	1	0.000210736	119.52	2	DYGVLK(1)EDEGIAYR	1.3384	1.48	0.474
Biological Process	GO:0010259	5	multicellular organism aging	1.23	0.114153	P00940	174	K	5.80519	Up	Triosephosphate isomerase OS=Gallus gallus OX=9031 GN=TPI1 PE=1 SV=2	TPI1	1	6.04448e-36	171.98	4	VVLAYEPVWAIGTGK(1)TATPQQAQEVHEK	1.4286	1.788	0.308
Biological Process	GO:0010259	5	multicellular organism aging	1.23	0.114153	P00940	5	K	2.50596	Up	Triosephosphate isomerase OS=Gallus gallus OX=9031 GN=TPI1 PE=1 SV=2	TPI1	1	6.14158e-06	129.56	2	K(1)FFVGGNWK	-1.7275	1.471	0.587
Biological Process	GO:0010259	5	multicellular organism aging	1.23	0.114153	P00940	193	K	2.82222	Up	Triosephosphate isomerase OS=Gallus gallus OX=9031 GN=TPI1 PE=1 SV=2	TPI1	1	1.50724e-19	202.24	2	GWLK(1)SHVSDAVAQSTR	0.67625	1.524	0.54
Biological Process	GO:0010259	5	multicellular organism aging	1.23	0.114153	P28173	65	K	2.09091	Up	Amidophosphoribosyltransferase OS=Gallus gallus OX=9031 GN=PPAT PE=2 SV=1	PPAT	1	0.000120086	91.993	3	VHK(1)GMGLINHVFNADSLK	3.015	1.242	0.594
Biological Process	GO:0010259	5	multicellular organism aging	1.23	0.114153	P28173	174	K	5.76892	Up	Amidophosphoribosyltransferase OS=Gallus gallus OX=9031 GN=PPAT PE=2 SV=1	PPAT	1	1.59764e-11	125.14	3	IK(1)NLMNETPTSYSLLIMHK	-0.41132	1.448	0.251
Biological Process	GO:0010259	5	multicellular organism aging	1.23	0.114153	P26697	119	K	2.04301	Up	Glutathione S-transferase 3 OS=Gallus gallus OX=9031 PE=1 SV=2	--	1	0.00608094	64.064	2	VK(1)QCAFVVEK	-0.64727	1.33	0.651
Biological Process	GO:0010259	5	multicellular organism aging	1.23	0.114153	F1NI29	739	K	2.59328	Up	Enoyl-CoA hydratase OS=Gallus gallus OX=9031 GN=HADHA PE=3 SV=3	HADHA	1	8.12059e-37	273.34	2	YADSYGAK(1)QLVDK(1)LR	-0.015657	1.543	0.595
Biological Process	GO:0010259	5	multicellular organism aging	1.23	0.114153	F1NI29	734	K	1.99288	Up	Enoyl-CoA hydratase OS=Gallus gallus OX=9031 GN=HADHA PE=3 SV=3	HADHA	1	8.12059e-37	273.34	2	YADSYGAK(1)QLVDK(1)LR	-0.015657	1.399	0.702
Biological Process	GO:0010259	5	multicellular organism aging	1.23	0.114153	F1NI29	541	K	2.27666	Up	Enoyl-CoA hydratase OS=Gallus gallus OX=9031 GN=HADHA PE=3 SV=3	HADHA	1	0.0076196	74.486	2	QGK(1)VVIVVK	-2.2491	1.473	0.647
Biological Process	GO:0010259	5	multicellular organism aging	1.23	0.114153	Q6PKI8	189	K	3.35682	Up	Phe-4-monooxygenase OS=Gallus gallus OX=9031 GN=PAH PE=2 SV=1	PAH	1	4.55282e-35	199.99	3	ELK(1)NLYPTHACYEHNHVFPLLEK	0.79562	1.477	0.44
Biological Process	GO:0010259	5	multicellular organism aging	1.23	0.114153	A0A3Q2TXL9	319	K	3.36498	Up	Stress-induced-phosphoprotein 1 OS=Gallus gallus OX=9031 GN=STIP1 PE=4 SV=1	STIP1	1	0.000655684	85.622	3	YK(1)DAVHFYNK	1.457	1.595	0.474
Biological Process	GO:1901615	4	organic hydroxy compound metabolic process	1.18	0.114222	A0A3Q2TX12	24	K	1.5961	Up	Glycerol-3-phosphate dehydrogenase [NAD(+)] OS=Gallus gallus OX=9031 GN=GPD1L2 PE=3 SV=1	GPD1L2	1	5.80111e-11	195.58	2	IVGK(1)NVQQSNR	0.44932	1.229	0.77
Biological Process	GO:1901615	4	organic hydroxy compound metabolic process	1.18	0.114222	E1BRR7	184	K	2.25612	Up	FMN hydroxy acid dehydrogenase domain-containing protein OS=Gallus gallus OX=9031 GN=HAO1 PE=3 SV=3	HAO1	1	2.71615e-62	285.28	2	LK(1)NFSSNNLDFSGR	0.45943	1.383	0.613
Biological Process	GO:1901615	4	organic hydroxy compound metabolic process	1.18	0.114222	F1NV02	1773	K	3.73699	Up	Apolipoprotein B OS=Gallus gallus OX=9031 GN=APOB PE=4 SV=2	APOB	1	2.9375e-14	192.95	3	FHK(1)HVFDLQLQPR	-0.22376	1.364	0.365
Biological Process	GO:1901615	4	organic hydroxy compound metabolic process	1.18	0.114222	F1NV02	185	K	3.06005	Up	Apolipoprotein B OS=Gallus gallus OX=9031 GN=APOB PE=4 SV=2	APOB	1	0.00341876	99.34	2	CDSEVEFK(1)SR	1.1788	1.325	0.433
Biological Process	GO:1901615	4	organic hydroxy compound metabolic process	1.18	0.114222	F1NV02	503	K	4.65116	Up	Apolipoprotein B OS=Gallus gallus OX=9031 GN=APOB PE=4 SV=2	APOB	1	0.00505948	113.7	2	ASLK(1)TCIR	0.81218	1.4	0.301
Biological Process	GO:1901615	4	organic hydroxy compound metabolic process	1.18	0.114222	F1NV02	2502	K	2.15799	Up	Apolipoprotein B OS=Gallus gallus OX=9031 GN=APOB PE=4 SV=2	APOB	1	0.000193516	134.2	2	AK(1)VNEHLEDLR	2.5114	1.243	0.576
Biological Process	GO:1901615	4	organic hydroxy compound metabolic process	1.18	0.114222	P00504	402	K	1.70645	Up	Aspartate aminotransferase, cytoplasmic OS=Gallus gallus OX=9031 GN=GOT1 PE=1 SV=3	GOT1	1	3.29812e-37	220.06	2	NLDYVAK(1)SIHEAVTK	-0.92277	1.244	0.729
Biological Process	GO:1901615	4	organic hydroxy compound metabolic process	1.18	0.114222	P00504	395	K	2.51167	Up	Aspartate aminotransferase, cytoplasmic OS=Gallus gallus OX=9031 GN=GOT1 PE=1 SV=3	GOT1	1	1.31112e-28	198.1	2	INMCGLTTK(1)NLDYVAK	-0.0175	1.399	0.557
Biological Process	GO:1901615	4	organic hydroxy compound metabolic process	1.18	0.114222	P00504	377	K	3.16239	Up	Aspartate aminotransferase, cytoplasmic OS=Gallus gallus OX=9031 GN=GOT1 PE=1 SV=3	GOT1	1	8.61478e-10	156.14	3	EK(1)HIYLMASGR	0.67907	1.48	0.468
Biological Process	GO:1901615	4	organic hydroxy compound metabolic process	1.18	0.114222	F1NV02	132	K	3.11737	Up	Apolipoprotein B OS=Gallus gallus OX=9031 GN=APOB PE=4 SV=2	APOB	1	0.00560581	98.009	2	FSTQDGTK(1)VK	-2.8739	1.328	0.426
Biological Process	GO:1901615	4	organic hydroxy compound metabolic process	1.18	0.114222	P00504	324	K	1.81571	Up	Aspartate aminotransferase, cytoplasmic OS=Gallus gallus OX=9031 GN=GOT1 PE=1 SV=3	GOT1	1	0.000744544	139.02	2	DNVK(1)TMADR	1.7388	1.271	0.7
Biological Process	GO:1901615	4	organic hydroxy compound metabolic process	1.18	0.114222	F1NTK1	274	K	3.66755	Up	Phosphoserine aminotransferase OS=Gallus gallus OX=9031 GN=PSAT1 PE=3 SV=2	PSAT1	1	0.00445275	101.41	2	LSLIK(1)SR	0.51614	1.379	0.376
Biological Process	GO:1901615	4	organic hydroxy compound metabolic process	1.18	0.114222	F1NT18	158	K	5.22308	Up	Cytochrome P450 3A OS=Gallus gallus OX=9031 GN=CYP3A5 PE=3 SV=1	CYP3A5	1	0.000239419	106.35	2	YFGEMLVK(1)NIQK	1.3316	1.358	0.26
Biological Process	GO:1901615	4	organic hydroxy compound metabolic process	1.18	0.114222	F1NSS4	173	K	3.42609	Up	Acetyl-CoA C-myristoyltransferase OS=Gallus gallus OX=9031 GN=SCP2 PE=3 SV=3	SCP2	1	1.34902e-19	216.53	2	YGTNPEYFAK(1)IAWK	0.009785	1.576	0.46
Biological Process	GO:1901615	4	organic hydroxy compound metabolic process	1.18	0.114222	F1NSS4	419	K	2.89272	Up	Acetyl-CoA C-myristoyltransferase OS=Gallus gallus OX=9031 GN=SCP2 PE=3 SV=3	SCP2	1	0.000719099	54.261	3	VTAVPLSAAVDGFK(1)SHLVFK	0.012436	1.51	0.522
Biological Process	GO:1901615	4	organic hydroxy compound metabolic process	1.18	0.114222	F1NSS4	132	K	2.71115	Up	Acetyl-CoA C-myristoyltransferase OS=Gallus gallus OX=9031 GN=SCP2 PE=3 SV=3	SCP2	1	3.71441e-05	124.62	2	TNPMDK(1)HLEIMINK	-0.070044	1.483	0.547
Biological Process	GO:1901615	4	organic hydroxy compound metabolic process	1.18	0.114222	F1NSS4	177	K	5.13814	Up	Acetyl-CoA C-myristoyltransferase OS=Gallus gallus OX=9031 GN=SCP2 PE=3 SV=3	SCP2	1	3.48076e-52	238.39	4	IAWK(1)NHSHSTNNPYSQFQK	0.79467	1.711	0.333
Biological Process	GO:1901615	4	organic hydroxy compound metabolic process	1.18	0.114222	Q8JG30	122	K	3.16768	Up	Sulfotransferase 1B1 OS=Gallus gallus OX=9031 GN=SULT1B1 PE=1 SV=1	SULT1B1	1	0.000391189	110.22	2	SFWDK(1)SCK	-0.88895	1.568	0.495
Biological Process	GO:1901615	4	organic hydroxy compound metabolic process	1.18	0.114222	F1NTK1	120	K	3.02941	Up	Phosphoserine aminotransferase OS=Gallus gallus OX=9031 GN=PSAT1 PE=3 SV=2	PSAT1	1	8.77069e-07	154.71	3	YAK(1)VNIVHPK	0.7878	1.339	0.442
Biological Process	GO:1901615	4	organic hydroxy compound metabolic process	1.18	0.114222	F1NV02	309	K	6.81221	Up	Apolipoprotein B OS=Gallus gallus OX=9031 GN=APOB PE=4 SV=2	APOB	1	0.00363312	51.454	2	GLALESTDAK(1)FSR	0.24918	1.451	0.213
Biological Process	GO:1901615	4	organic hydroxy compound metabolic process	1.18	0.114222	F1NV02	1947	K	3.89489	Up	Apolipoprotein B OS=Gallus gallus OX=9031 GN=APOB PE=4 SV=2	APOB	1	6.12224e-22	191.24	2	GSTSHSFK(1)SMR	-0.27186	1.371	0.352
Biological Process	GO:1901615	4	organic hydroxy compound metabolic process	1.18	0.114222	F1NV02	4355	K	3.30049	Up	Apolipoprotein B OS=Gallus gallus OX=9031 GN=APOB PE=4 SV=2	APOB	1	0.000132337	123.42	2	YISQMK(1)NFSQK	0.088797	1.34	0.406
Biological Process	GO:1901615	4	organic hydroxy compound metabolic process	1.18	0.114222	F1P4R1	97	K	5.69611	Up	Epoxide hydrolase OS=Gallus gallus OX=9031 GN=EPHX1 PE=3 SV=2	EPHX1	1	4.3045e-05	103.87	2	VVSYWK(1)NEFNWK	-0.41533	1.612	0.283
Biological Process	GO:1901615	4	organic hydroxy compound metabolic process	1.18	0.114222	F1P331	234	K	1.5599	Up	Aldo_ket_red domain-containing protein OS=Gallus gallus OX=9031 GN=AKR7A2 PE=4 SV=3	AKR7A2	1	4.15891e-16	207.67	2	K(1)HNFEGIELVK(1)K	-0.25115	1.237	0.793
Biological Process	GO:1901615	4	organic hydroxy compound metabolic process	1.18	0.114222	F1P331	244	K	2.20781	Up	Aldo_ket_red domain-containing protein OS=Gallus gallus OX=9031 GN=AKR7A2 PE=4 SV=3	AKR7A2	1	7.15583e-06	157.77	2	K(1)HNFEGIELVK(1)K	-0.25115	1.413	0.64
Biological Process	GO:1901615	4	organic hydroxy compound metabolic process	1.18	0.114222	F1NVF3	233	K	6.58261	Up	Gc-globulin OS=Gallus gallus OX=9031 GN=GC PE=4 SV=1	GC	1	1.20615e-06	103.69	2	MK(1)FSYLTMLAQK	-2.1448	1.514	0.23
Biological Process	GO:1901615	4	organic hydroxy compound metabolic process	1.18	0.114222	F1NVF3	38	K	4.13833	Up	Gc-globulin OS=Gallus gallus OX=9031 GN=GC PE=4 SV=1	GC	1	0.0222612	69.905	2	TMGK(1)DDFR	1.0504	1.436	0.347
Biological Process	GO:1901615	4	organic hydroxy compound metabolic process	1.18	0.114222	F1NVF3	34	K	3.96389	Up	Gc-globulin OS=Gallus gallus OX=9031 GN=GC PE=4 SV=1	GC	1	0.00161815	88.181	2	VCQEFK(1)TMGK	1	1.427	0.36
Biological Process	GO:1901615	4	organic hydroxy compound metabolic process	1.18	0.114222	F1NVF3	28	K	2.39706	Up	Gc-globulin OS=Gallus gallus OX=9031 GN=GC PE=4 SV=1	GC	1	0.00386771	96.311	2	DK(1)VCQEFK	-1.3577	1.304	0.544
Biological Process	GO:1901615	4	organic hydroxy compound metabolic process	1.18	0.114222	F1NV02	1797	K	3.73699	Up	Apolipoprotein B OS=Gallus gallus OX=9031 GN=APOB PE=4 SV=2	APOB	1	2.65507e-05	131.22	2	YTK(1)TEVSNK	0.29152	1.364	0.365
Biological Process	GO:1901615	4	organic hydroxy compound metabolic process	1.18	0.114222	F1NV02	3461	K	4.06785	Up	Apolipoprotein B OS=Gallus gallus OX=9031 GN=APOB PE=4 SV=2	APOB	1	9.9557e-09	172.09	2	VTYDFTTPK(1)HGISAK	0.5682	1.379	0.339
Biological Process	GO:1901615	4	organic hydroxy compound metabolic process	1.18	0.114222	F1NV02	1509	K	3.31111	Up	Apolipoprotein B OS=Gallus gallus OX=9031 GN=APOB PE=4 SV=2	APOB	1	0.00039609	106.93	2	VLEGK(1)SNLR	0.22108	1.341	0.405
Biological Process	GO:1901615	4	organic hydroxy compound metabolic process	1.18	0.114222	F1NV02	109	K	2.4072	Up	Apolipoprotein B OS=Gallus gallus OX=9031 GN=APOB PE=4 SV=2	APOB	1	1.36381e-15	207.12	2	SK(1)NSDDFANAMSK	-2.4675	1.271	0.528
Biological Process	GO:1901615	4	organic hydroxy compound metabolic process	1.18	0.114222	F1NV02	120	K	3.67838	Up	Apolipoprotein B OS=Gallus gallus OX=9031 GN=APOB PE=4 SV=2	APOB	1	2.07345e-37	270.16	2	NSDDFANAMSK(1)HELR	0.41032	1.361	0.37
Biological Process	GO:1901615	4	organic hydroxy compound metabolic process	1.18	0.114222	F1NV02	1419	K	5.06452	Up	Apolipoprotein B OS=Gallus gallus OX=9031 GN=APOB PE=4 SV=2	APOB	1	3.07424e-06	142.51	3	NGFTCAYENHLK(1)HR	2.2055	1.413	0.279
Biological Process	GO:1901615	4	organic hydroxy compound metabolic process	1.18	0.114222	F1NV02	796	K	16.5217	Up	Apolipoprotein B OS=Gallus gallus OX=9031 GN=APOB PE=4 SV=2	APOB	1	7.15013e-09	145.08	2	LLGSVALECIK(1)TLQR	-2.1413	1.52	0.092
Biological Process	GO:1901615	4	organic hydroxy compound metabolic process	1.18	0.114222	F1NV02	2419	K	4.10714	Up	Apolipoprotein B OS=Gallus gallus OX=9031 GN=APOB PE=4 SV=2	APOB	1	1.42694e-37	262.3	2	LK(1)SFDYNQFVDDTNNK	0.071329	1.38	0.336
Biological Process	GO:1901615	4	organic hydroxy compound metabolic process	1.18	0.114222	F1NV02	859	K	3.63102	Up	Apolipoprotein B OS=Gallus gallus OX=9031 GN=APOB PE=4 SV=2	APOB	1	0.000112349	131.54	2	LHQK(1)SMQAELIAK	0.3822	1.358	0.374
Biological Process	GO:1901615	4	organic hydroxy compound metabolic process	1.18	0.114222	F1NV02	1770	K	2.92222	Up	Apolipoprotein B OS=Gallus gallus OX=9031 GN=APOB PE=4 SV=2	APOB	1	9.43192e-10	144.27	2	LDNSFSFDK(1)FHK	1.5932	1.315	0.45
Biological Process	GO:1901615	4	organic hydroxy compound metabolic process	1.18	0.114222	Q8JG30	107	K	1.78249	Up	Sulfotransferase 1B1 OS=Gallus gallus OX=9031 GN=SULT1B1 PE=1 SV=1	SULT1B1	1	0.000145587	110.58	2	IIK(1)THIPADILPK	-0.83242	1.303	0.731
Biological Process	GO:1901615	4	organic hydroxy compound metabolic process	1.18	0.114222	A0A3Q2TX12	68	K	1.51131	Up	Glycerol-3-phosphate dehydrogenase [NAD(+)] OS=Gallus gallus OX=9031 GN=GPD1L2 PE=3 SV=1	GPD1L2	1	0.0458473	53.878	2	YLPGYK(1)IPK	0.30268	1.203	0.796
Biological Process	GO:1901615	4	organic hydroxy compound metabolic process	1.18	0.114222	Q8JG30	266	K	2.17391	Up	Sulfotransferase 1B1 OS=Gallus gallus OX=9031 GN=SULT1B1 PE=1 SV=1	SULT1B1	1	5.79262e-20	143.7	3	GITGDWK(1)NHFTVAQSAHFDQYYAQK	-0.10871	1.4	0.644
Biological Process	GO:1901615	4	organic hydroxy compound metabolic process	1.18	0.114222	F1NKL4	962	K	3.17917	Up	Dynein cytoplasmic 1 heavy chain 1 OS=Phasianus colchicus OX=9054 PE=3 SV=1	--	1	4.89877e-07	134.66	2	IK(1)NIVHELR	0.59224	1.526	0.48
Biological Process	GO:1901615	4	organic hydroxy compound metabolic process	1.18	0.114222	E1BZ79	239	K	3.06982	Up	Mevalonate kinase OS=Gallus gallus OX=9031 GN=MVK PE=3 SV=3	MVK	1	0.00146333	98.009	2	ILLTNTK(1)VPR	1.0066	1.495	0.487
Biological Process	GO:1901615	4	organic hydroxy compound metabolic process	1.18	0.114222	E1BYW5	216	K	2.54089	Up	Cytochrome P450 family 4 subfamily V member 2 OS=Phasianus colchicus OX=9054 PE=3 SV=1	--	1	1.92304e-06	151.52	2	NLGAQDNK(1)DSEYVR	0.61594	1.367	0.538
Biological Process	GO:1901615	4	organic hydroxy compound metabolic process	1.18	0.114222	E1BVD1	306	K	1.85652	Up	Aldo_ket_red domain-containing protein OS=Gallus gallus OX=9031 GN=LOC418170 PE=3 SV=1	LOC418170	1	0.0204236	66.664	2	NHK(1)EYPFNAEY	0.98619	1.281	0.69
Biological Process	GO:1901615	4	organic hydroxy compound metabolic process	1.18	0.114222	E1BVD1	90	K	2.35788	Up	Aldo_ket_red domain-containing protein OS=Gallus gallus OX=9031 GN=LOC418170 PE=3 SV=1	LOC418170	1	7.8193e-05	107.6	2	PLVK(1)GACQK(1)TLASLK	0.53223	1.377	0.584
Biological Process	GO:1901615	4	organic hydroxy compound metabolic process	1.18	0.114222	E1BVD1	203	K	1.67751	Up	Aldo_ket_red domain-containing protein OS=Gallus gallus OX=9031 GN=LOC418170 PE=3 SV=1	LOC418170	1	1.98325e-19	191.02	3	LINYCQSK(1)GITVTAYCPLGRPER	-1.3333	1.238	0.738
Biological Process	GO:1901615	4	organic hydroxy compound metabolic process	1.18	0.114222	E1BVD1	69	K	2.03082	Up	Aldo_ket_red domain-containing protein OS=Gallus gallus OX=9031 GN=LOC418170 PE=3 SV=1	LOC418170	1	0.0315104	77.072	2	IK(1)EGVVK(1)R	1.8555	1.318	0.649
Biological Process	GO:1901615	4	organic hydroxy compound metabolic process	1.18	0.114222	E1BVD1	64	K	2.03082	Up	Aldo_ket_red domain-containing protein OS=Gallus gallus OX=9031 GN=LOC418170 PE=3 SV=1	LOC418170	1	0.0315104	77.072	2	IK(1)EGVVK(1)R	1.8555	1.318	0.649
Biological Process	GO:1901615	4	organic hydroxy compound metabolic process	1.18	0.114222	E1C279	43	K	3.21179	Up	3Beta_HSD domain-containing protein OS=Gallus gallus OX=9031 GN=NSDHL PE=3 SV=1	NSDHL	1	0.000133447	110.52	2	GYSVNVFDIQK(1)R	-3.0625	1.471	0.458
Biological Process	GO:1901615	4	organic hydroxy compound metabolic process	1.18	0.114222	E1BU27	375	K	3.54342	Up	Aldo_ket_red domain-containing protein OS=Gallus gallus OX=9031 GN=AKR1D1 PE=3 SV=4	AKR1D1	1	3.15681e-06	152.17	2	YNK(1)TAAQVALR	0.1649	1.428	0.403
Biological Process	GO:1901615	4	organic hydroxy compound metabolic process	1.18	0.114222	E1BU27	286	K	3.45146	Up	Aldo_ket_red domain-containing protein OS=Gallus gallus OX=9031 GN=AKR1D1 PE=3 SV=4	AKR1D1	1	3.83747e-28	207.12	2	DAGLAK(1)SIGVSNFNR	1.1344	1.422	0.412
Biological Process	GO:1901615	4	organic hydroxy compound metabolic process	1.18	0.114222	E1BTT8	155	K	0.378065	Down	L-lactate dehydrogenase OS=Gallus gallus OX=9031 GN=LDHA PE=3 SV=2	LDHA	1	0.00415612	81.32	2	ISGFPK(1)HR	1.9622	0.555	1.468
Biological Process	GO:1901615	4	organic hydroxy compound metabolic process	1.18	0.114222	E1BT93	157	K	2.30952	Up	Aldedh domain-containing protein OS=Gallus gallus OX=9031 GN=LOC107057078 PE=3 SV=3	LOC107057078	1	0.000443083	108.4	2	YFAGWSDK(1)FHGK	-0.61619	1.358	0.588
Biological Process	GO:1901615	4	organic hydroxy compound metabolic process	1.18	0.114222	E1BT93	273	K	2.39092	Up	Aldedh domain-containing protein OS=Gallus gallus OX=9031 GN=LOC107057078 PE=3 SV=3	LOC107057078	1	3.53709e-09	186.27	2	VAFTGSTEVGHLIK(1)K	0.33306	1.37	0.573
Biological Process	GO:1901615	4	organic hydroxy compound metabolic process	1.18	0.114222	E1BT93	161	K	3.23736	Up	Aldedh domain-containing protein OS=Gallus gallus OX=9031 GN=LOC107057078 PE=3 SV=3	LOC107057078	1	1.49944e-07	144.16	3	FHGK(1)TIPLDGDFFCYTR	-0.73227	1.473	0.455
Biological Process	GO:1901615	4	organic hydroxy compound metabolic process	1.18	0.114222	E1BT93	282	K	4.59064	Up	Aldedh domain-containing protein OS=Gallus gallus OX=9031 GN=LOC107057078 PE=3 SV=3	LOC107057078	1	0.00145783	81.642	2	K(1)AAAESNLK(1)R	-0.088765	1.57	0.342
Biological Process	GO:1901615	4	organic hydroxy compound metabolic process	1.18	0.114222	E1BRR7	21	K	2.54352	Up	FMN hydroxy acid dehydrogenase domain-containing protein OS=Gallus gallus OX=9031 GN=HAO1 PE=3 SV=3	HAO1	1	1.8163e-05	99.276	2	TFLPK(1)SVYDYYR	0.024616	1.432	0.563
Biological Process	GO:1901615	4	organic hydroxy compound metabolic process	1.18	0.114222	E1BU27	395	K	3.52346	Up	Aldo_ket_red domain-containing protein OS=Gallus gallus OX=9031 GN=AKR1D1 PE=3 SV=4	AKR1D1	1	0.000899953	75.474	2	GVVVIPK(1)SFNPQR	-0.61565	1.427	0.405
Biological Process	GO:1901615	4	organic hydroxy compound metabolic process	1.18	0.114222	E1C3A9	744	K	4.70868	Up	Vigilin OS=Gallus gallus OX=9031 GN=HDLBP PE=4 SV=1	HDLBP	1	0.0215753	72.038	2	FLIGK(1)GGGNIR	-0.071856	1.681	0.357
Biological Process	GO:1901615	4	organic hydroxy compound metabolic process	1.18	0.114222	E1C3A9	559	K	2.31097	Up	Vigilin OS=Gallus gallus OX=9031 GN=HDLBP PE=4 SV=1	HDLBP	1	0.00789094	93.467	2	GPK(1)NEVEK	1.6918	1.412	0.611
Biological Process	GO:1901615	4	organic hydroxy compound metabolic process	1.18	0.114222	E1C3A9	671	K	3.17695	Up	Vigilin OS=Gallus gallus OX=9031 GN=HDLBP PE=4 SV=1	HDLBP	1	6.19176e-10	132.39	2	LHNSLIGAK(1)GR	0.092694	1.544	0.486
Biological Process	GO:1901615	4	organic hydroxy compound metabolic process	1.18	0.114222	F1NJG4	263	K	4.87126	Up	Cytochrome P450 CYP2D49 OS=Gallus gallus OX=9031 GN=CYP2D6 PE=2 SV=2	CYP2D6	1	1.08535e-27	189.56	3	AYVDFTQMLIDK(1)HK	-0.11682	1.627	0.334
Biological Process	GO:1901615	4	organic hydroxy compound metabolic process	1.18	0.114222	P27463	30	K	2.0624	Up	Aldehyde dehydrogenase 1A1 OS=Gallus gallus OX=9031 GN=ALDH1A1 PE=2 SV=1	ALDH1A1	1	2.55186e-14	167.01	3	YTK(1)IFINNEWHDSVSGK	1.8108	1.355	0.657
Biological Process	GO:1901615	4	organic hydroxy compound metabolic process	1.18	0.114222	P27463	147	K	1.8784	Up	Aldehyde dehydrogenase 1A1 OS=Gallus gallus OX=9031 GN=ALDH1A1 PE=2 SV=1	ALDH1A1	1	1.12563e-06	120.65	2	YCAGWADK(1)IHGR	2.1239	1.313	0.699
Biological Process	GO:1901615	4	organic hydroxy compound metabolic process	1.18	0.114222	P27463	370	K	1.60104	Up	Aldehyde dehydrogenase 1A1 OS=Gallus gallus OX=9031 GN=ALDH1A1 PE=2 SV=1	ALDH1A1	1	0.00569526	65.933	2	ILDLIESGK(1)K	-0.13233	1.236	0.772
Biological Process	GO:1901615	4	organic hydroxy compound metabolic process	1.18	0.114222	P27463	420	K	1.60233	Up	Aldehyde dehydrogenase 1A1 OS=Gallus gallus OX=9031 GN=ALDH1A1 PE=2 SV=1	ALDH1A1	1	8.75308e-06	127.94	2	FK(1)TIDEVIK	-0.0088035	1.237	0.772
Biological Process	GO:1901615	4	organic hydroxy compound metabolic process	1.18	0.114222	F1NH33	202	K	3.94402	Up	Aldehyde dehydrogenase OS=Gallus gallus OX=9031 GN=ALDH3A2 PE=3 SV=3	ALDH3A2	1	4.73585e-12	144.72	3	IVMAAAAK(1)HLTPVTLELGGK	0.8027	1.55	0.393
Biological Process	GO:1901615	4	organic hydroxy compound metabolic process	1.18	0.114222	F1NH33	277	K	1.74791	Up	Aldehyde dehydrogenase OS=Gallus gallus OX=9031 GN=ALDH3A2 PE=3 SV=3	ALDH3A2	1	0.00105125	112.73	2	ATLQEFYGEDVK(1)K	4.8996	1.255	0.718
Biological Process	GO:1901615	4	organic hydroxy compound metabolic process	1.18	0.114222	E1C958	111	K	5.26667	Up	Asparaginyl endopeptidase OS=Gallus gallus OX=9031 GN=LGMN PE=3 SV=1	LGMN	1	1.56879e-05	138.23	2	EDVTPK(1)NFLAVLR	0.74647	1.896	0.36
Biological Process	GO:1901615	4	organic hydroxy compound metabolic process	1.18	0.114222	E1C5V6	671	K	0.637829	Down	Acyl-coenzyme A oxidase OS=Gallus gallus OX=9031 GN=ACOX2 PE=3 SV=1	ACOX2	1	6.20899e-05	115.41	3	YLKPLLHNK(1)LSK	0.58278	0.752	1.179
Biological Process	GO:1901615	4	organic hydroxy compound metabolic process	1.18	0.114222	E1C5V6	258	K	0.320229	Down	Acyl-coenzyme A oxidase OS=Gallus gallus OX=9031 GN=ACOX2 PE=3 SV=1	ACOX2	1	0.000362778	69.641	3	MNFEHIDNGYLMLK(1)NVR	1.6724	0.448	1.399
Biological Process	GO:1901615	4	organic hydroxy compound metabolic process	1.18	0.114222	E1C5V6	547	K	0.425968	Down	Acyl-coenzyme A oxidase OS=Gallus gallus OX=9031 GN=ACOX2 PE=3 SV=1	ACOX2	1	1.9857e-20	223.03	3	AHCHYITVK(1)NFVETVEK	-1.0076	0.561	1.317
Biological Process	GO:1901615	4	organic hydroxy compound metabolic process	1.18	0.114222	E1C3A9	845	K	4.36053	Up	Vigilin OS=Gallus gallus OX=9031 GN=HDLBP PE=4 SV=1	HDLBP	1	0.000205929	101.48	2	SGTQSDK(1)VTLK	-3.3997	1.657	0.38
Biological Process	GO:1901615	4	organic hydroxy compound metabolic process	1.18	0.114222	E1C3A9	593	K	4.07731	Up	Vigilin OS=Gallus gallus OX=9031 GN=HDLBP PE=4 SV=1	HDLBP	1	9.9922e-10	137.88	2	QFHK(1)NIIGK	0.21027	1.635	0.401
Biological Process	GO:1901615	4	organic hydroxy compound metabolic process	1.18	0.114222	E1C3A9	809	K	4.01232	Up	Vigilin OS=Gallus gallus OX=9031 GN=HDLBP PE=4 SV=1	HDLBP	1	7.50549e-09	176	3	NLDNVVEDSMVVDPK(1)HHR	-0.6784	1.629	0.406
Biological Process	GO:1901615	4	organic hydroxy compound metabolic process	1.18	0.114222	E1C3A9	444	K	3.06	Up	Vigilin OS=Gallus gallus OX=9031 GN=HDLBP PE=4 SV=1	HDLBP	1	2.36809e-05	134.2	3	MDYAEINVDHK(1)FHR	2.0508	1.53	0.5
Biological Process	GO:1901615	4	organic hydroxy compound metabolic process	1.18	0.114222	E1C3A9	1061	K	3.29387	Up	Vigilin OS=Gallus gallus OX=9031 GN=HDLBP PE=4 SV=1	HDLBP	1	0.0182303	60.547	2	LTVTVDPK(1)YHPK	0.17789	1.558	0.473
Biological Process	GO:1901615	4	organic hydroxy compound metabolic process	1.18	0.114222	E1C3A9	178	K	2.83365	Up	Vigilin OS=Gallus gallus OX=9031 GN=HDLBP PE=4 SV=1	HDLBP	1	0.000348897	94.791	2	LQDLELK(1)TATK	1.0493	1.499	0.529
Biological Process	GO:1901615	4	organic hydroxy compound metabolic process	1.18	0.114222	F1NKL4	3238	K	2.52993	Up	Dynein cytoplasmic 1 heavy chain 1 OS=Phasianus colchicus OX=9054 PE=3 SV=1	--	1	2.28229e-13	124.24	2	SQELEVK(1)NAAANDK	-0.17978	1.437	0.568
Biological Process	GO:0010259	5	multicellular organism aging	1.23	0.114153	A0A3Q2TXL9	368	K	1.78904	Up	Stress-induced-phosphoprotein 1 OS=Gallus gallus OX=9031 GN=STIP1 PE=4 SV=1	STIP1	1	3.22138e-06	170.95	2	NK(1)GNECFQK	-0.54169	1.306	0.73
Biological Process	GO:0010259	5	multicellular organism aging	1.23	0.114153	A0A3Q2TXL9	448	K	2.83799	Up	Stress-induced-phosphoprotein 1 OS=Gallus gallus OX=9031 GN=STIP1 PE=4 SV=1	STIP1	1	1.43027e-07	135.28	2	DYSK(1)AMDVYQR	1.8165	1.524	0.537
Biological Process	GO:0010259	5	multicellular organism aging	1.23	0.114153	A0A3Q2TXL9	327	K	2.83799	Up	Stress-induced-phosphoprotein 1 OS=Gallus gallus OX=9031 GN=STIP1 PE=4 SV=1	STIP1	1	3.58996e-09	196.38	3	DAVHFYNK(1)SLAEHR	-0.2765	1.524	0.537
Biological Process	GO:0044237	3	cellular metabolic process	1.03	0.113122	Q5ZL72	481	K	1.55373	Up	60 kDa heat shock protein, mitochondrial OS=Gallus gallus OX=9031 GN=HSPD1 PE=1 SV=1	HSPD1	1	6.73943e-11	107.43	3	IPAMTIAK(1)NAGVEGSLIVEK	0.99137	1.229	0.791
Biological Process	GO:0044237	3	cellular metabolic process	1.03	0.113122	Q5ZL72	369	K	1.76262	Up	60 kDa heat shock protein, mitochondrial OS=Gallus gallus OX=9031 GN=HSPD1 PE=1 SV=1	HSPD1	1	0.0218002	64.064	2	GEK(1)AQIEK(1)R	-0.53651	1.292	0.733
Biological Process	GO:0044237	3	cellular metabolic process	1.03	0.113122	Q5ZL72	364	K	1.76262	Up	60 kDa heat shock protein, mitochondrial OS=Gallus gallus OX=9031 GN=HSPD1 PE=1 SV=1	HSPD1	1	0.0218002	64.064	2	GEK(1)AQIEK(1)R	-0.53651	1.292	0.733
Biological Process	GO:0044237	3	cellular metabolic process	1.03	0.113122	Q5ZL72	130	K	1.89031	Up	60 kDa heat shock protein, mitochondrial OS=Gallus gallus OX=9031 GN=HSPD1 PE=1 SV=1	HSPD1	1	0.00117865	75.5	2	AIAK(1)EGFEK(1)ISK	-0.107	1.327	0.702
Biological Process	GO:0044237	3	cellular metabolic process	1.03	0.113122	Q5ZL72	125	K	1.89031	Up	60 kDa heat shock protein, mitochondrial OS=Gallus gallus OX=9031 GN=HSPD1 PE=1 SV=1	HSPD1	1	0.00117865	75.5	2	AIAK(1)EGFEK(1)ISK	-0.107	1.327	0.702
Biological Process	GO:0044237	3	cellular metabolic process	1.03	0.113122	Q5ZKQ2	230	K	1.72277	Up	Quinoid dihydropteridine reductase OS=Phasianus colchicus OX=9054 PE=4 SV=1	--	1	1.78156e-33	197.69	3	NRPNSGSLIQVITAGGK(1)TELVPAHL	0.88686	1.218	0.707
Biological Process	GO:0044237	3	cellular metabolic process	1.03	0.113122	Q5ZKQ2	25	K	1.90729	Up	Quinoid dihydropteridine reductase OS=Phasianus colchicus OX=9054 PE=4 SV=1	--	1	1.45929e-62	268.98	2	GALGSQCVQYFK(1)SR	-0.10368	1.255	0.658
Biological Process	GO:0044237	3	cellular metabolic process	1.03	0.113122	Q5ZL72	292	K	0.624795	Down	60 kDa heat shock protein, mitochondrial OS=Gallus gallus OX=9031 GN=HSPD1 PE=1 SV=1	HSPD1	1	0.0194899	76.572	2	LK(1)VGLQVVAVK	-0.2126	0.761	1.218
Biological Process	GO:0044237	3	cellular metabolic process	1.03	0.113122	Q5ZKK8	126	K	3.2616	Up	Ribosomal protein L19 OS=Gallus gallus OX=9031 GN=RPL19 PE=2 SV=1	RPL19	1	1.8386e-07	146.88	3	HMYHSLYLK(1)VK	0.59748	1.546	0.474
Biological Process	GO:0044237	3	cellular metabolic process	1.03	0.113122	Q5ZKE7	2	K	2.23639	Up	UMP-CMP kinase OS=Gallus gallus OX=9031 GN=CMPK PE=2 SV=1	CMPK	1	5.65094e-06	76.255	2	MK(1)PVVVFVLGGPGAGK	0.48671	1.438	0.643
Biological Process	GO:0044237	3	cellular metabolic process	1.03	0.113122	Q5ZKD7	406	K	3.86375	Up	Putative helicase MOV-10 OS=Gallus gallus OX=9031 GN=MOV10 PE=2 SV=1	MOV10	1	0.000264266	91.245	2	VLYK(1)GYVHGVELER	0.36304	1.503	0.389
Biological Process	GO:0044237	3	cellular metabolic process	1.03	0.113122	Q5ZKB9	104	K	1.84517	Up	Probable ATP-dependent RNA helicase DDX6 OS=Gallus gallus OX=9031 GN=DDX6 PE=2 SV=1	DDX6	1	4.25117e-06	121.8	2	GNEFEDYCLK(1)R	0.57721	1.299	0.704
Biological Process	GO:0044237	3	cellular metabolic process	1.03	0.113122	Q5ZK84	223	K	5.32012	Up	Aldo-keto reductase family 1 member A1 OS=Gallus gallus OX=9031 GN=AKR1A1 PE=2 SV=1	AKR1A1	1	1.06725e-05	86.135	3	MWK(1)HPDEPVLLEEPGIK	0.082242	1.745	0.328
Biological Process	GO:0044237	3	cellular metabolic process	1.03	0.113122	Q5ZK84	87	K	3.56541	Up	Aldo-keto reductase family 1 member A1 OS=Gallus gallus OX=9031 GN=AKR1A1 PE=2 SV=1	AKR1A1	1	3.91749e-06	140.01	3	LWNTK(1)HHPEDVEPALR	0.20866	1.608	0.451
Biological Process	GO:0044237	3	cellular metabolic process	1.03	0.113122	Q5ZK84	265	K	1.78709	Up	Aldo-keto reductase family 1 member A1 OS=Gallus gallus OX=9031 GN=AKR1A1 PE=2 SV=1	AKR1A1	1	2.69478e-05	136.06	2	VVTIPK(1)SVTPAR	0.53624	1.301	0.728
Biological Process	GO:0044237	3	cellular metabolic process	1.03	0.113122	Q5ZK84	25	K	1.90286	Up	Aldo-keto reductase family 1 member A1 OS=Gallus gallus OX=9031 GN=AKR1A1 PE=2 SV=1	AKR1A1	1	2.88718e-20	160.07	2	IPLIGLGTWK(1)SEPGQVK	-0.58498	1.332	0.7
Biological Process	GO:0044237	3	cellular metabolic process	1.03	0.113122	Q5ZKE7	106	K	3.08915	Up	UMP-CMP kinase OS=Gallus gallus OX=9031 GN=CMPK PE=2 SV=1	CMPK	1	2.10543e-27	234.58	2	NEDNLQGWNK(1)TMDGK	1.0381	1.594	0.516
Biological Process	GO:0044237	3	cellular metabolic process	1.03	0.113122	Q5ZL80	139	K	3.30444	Up	HNRPM protein (Fragment) OS=Anseranas semipalmata OX=8851 GN=Hnrnpm PE=4 SV=1	Hnrnpm	1	2.15315e-05	100.07	2	AAEVLNK(1)HSLGGR	0.2612	1.563	0.473
Biological Process	GO:0044237	3	cellular metabolic process	1.03	0.113122	Q5ZL83	33	K	2.17147	Up	Succinate--CoA ligase [ADP/GDP-forming] subunit alpha, mitochondrial OS=Gallus gallus OX=9031 GN=SUCLG1 PE=2 SV=1	SUCLG1	1	2.33569e-05	111.61	2	K(1)NLYINK(1)STK	-0.76898	1.355	0.624
Biological Process	GO:0044237	3	cellular metabolic process	1.03	0.113122	Q5ZLD1	58	K	0.408774	Down	Fumarate hydratase, mitochondrial OS=Gallus gallus OX=9031 GN=FH PE=2 SV=1	FH	1	2.2161e-19	174.72	2	IEYDTFGELK(1)VPSDK	1.4694	0.587	1.436
Biological Process	GO:0044237	3	cellular metabolic process	1.03	0.113122	Q5ZME8	379	K	2.41681	Up	WD40 repeat-containing protein SMU1 OS=Gallus gallus OX=9031 GN=SMU1 PE=2 SV=1	SMU1	1	2.97154e-09	130.99	2	VWNVK(1)TTECSNTFK	0.18814	1.409	0.583
Biological Process	GO:0044237	3	cellular metabolic process	1.03	0.113122	Q5ZM66	82	K	1.82861	Up	40S ribosomal protein S26 OS=Gallus gallus OX=9031 GN=RPS26 PE=2 SV=1	RPS26	1	8.38872e-05	136.06	2	LHYCVSCAIHSK(1)VVR	0.94432	1.291	0.706
Biological Process	GO:0044237	3	cellular metabolic process	1.03	0.113122	Q5ZM65	281	K	2.82241	Up	Phosphatidylserine synthase 1 OS=Gallus gallus OX=9031 GN=PTDSS1 PE=2 SV=2	PTDSS1	1	0.00791103	70.389	2	WFDPK(1)SSFQR	-1.1882	1.637	0.58
Biological Process	GO:0044237	3	cellular metabolic process	1.03	0.113122	Q5ZM32	409	K	2.41957	Up	Dihydrolipoyl dehydrogenase OS=Gallus gallus OX=9031 GN=DLD PE=2 SV=1	DLD	1	1.08839e-12	142.03	2	SEEQLK(1)EEGVEYK(1)IGK	0.45725	1.459	0.603
Biological Process	GO:0044237	3	cellular metabolic process	1.03	0.113122	Q5ZM32	126	K	4.19851	Up	Dihydrolipoyl dehydrogenase OS=Gallus gallus OX=9031 GN=DLD PE=2 SV=1	DLD	1	0.000694709	108.93	2	MMEQK(1)SSAVK	-0.73729	1.692	0.403
Biological Process	GO:0044237	3	cellular metabolic process	1.03	0.113122	Q5ZM32	283	K	2.8694	Up	Dihydrolipoyl dehydrogenase OS=Gallus gallus OX=9031 GN=DLD PE=2 SV=1	DLD	0.848824	0.000717821	86.729	3	LNTK(1)VTGATK(0.151)K(0.849)PDGK	-0.047484	1.538	0.536
Biological Process	GO:0044237	3	cellular metabolic process	1.03	0.113122	Q5ZM32	345	K	1.77446	Up	Dihydrolipoyl dehydrogenase OS=Gallus gallus OX=9031 GN=DLD PE=2 SV=1	DLD	1	1.53438e-18	175.38	3	FQTK(1)IPNIYAIGDVVAGPMLAHK	-0.84188	1.306	0.736
Biological Process	GO:0044237	3	cellular metabolic process	1.03	0.113122	Q5ZM32	282	K	3.1497	Up	Dihydrolipoyl dehydrogenase OS=Gallus gallus OX=9031 GN=DLD PE=2 SV=1	DLD	0.96981	8.46006e-05	117.77	2	LNTK(1)VTGATK(0.97)K(0.03)PDGK	-0.27094	1.578	0.501
Biological Process	GO:0044237	3	cellular metabolic process	1.03	0.113122	Q5ZM32	272	K	1.90355	Up	Dihydrolipoyl dehydrogenase OS=Gallus gallus OX=9031 GN=DLD PE=2 SV=1	DLD	1	1.73412e-21	204.34	2	FK(1)LNTK(1)VTGATK	0.47974	1.342	0.705
Biological Process	GO:0044237	3	cellular metabolic process	1.03	0.113122	Q5ZLR5	170	K	3.12241	Up	Cytochrome b-c1 complex subunit Rieske, mitochondrial OS=Gallus gallus OX=9031 GN=UQCRFS1 PE=1 SV=1	UQCRFS1	1	0.0396506	61.494	2	GK(1)PLFVR	-1.2301	1.505	0.482
Biological Process	GO:0044237	3	cellular metabolic process	1.03	0.113122	Q5ZLR5	38	K	1.61337	Up	Cytochrome b-c1 complex subunit Rieske, mitochondrial OS=Gallus gallus OX=9031 GN=UQCRFS1 PE=1 SV=1	UQCRFS1	1	0.00340229	87.942	2	AEK(1)VVLDLK(1)R	0.88708	1.231	0.763
Biological Process	GO:0044237	3	cellular metabolic process	1.03	0.113122	Q5ZLQ6	3	K	1.77686	Up	14-3-3 protein beta/alpha OS=Gallus gallus OX=9031 GN=YWHAB PE=2 SV=1	YWHAB	1	0.00682929	60.892	2	MDK(1)SELVQK	0.47297	1.29	0.726
Biological Process	GO:0044237	3	cellular metabolic process	1.03	0.113122	Q5ZLN1	113	K	2.49241	Up	Phosphoglycerate mutase 1 OS=Gallus gallus OX=9031 GN=PGAM1 PE=1 SV=3	PGAM1	1	0.000281999	83.438	2	HGEAQVK(1)IWR	0.56556	1.478	0.593
Biological Process	GO:0044237	3	cellular metabolic process	1.03	0.113122	Q5ZLN1	106	K	2.74414	Up	Phosphoglycerate mutase 1 OS=Gallus gallus OX=9031 GN=PGAM1 PE=1 SV=3	PGAM1	1	1.9664e-28	252.59	2	AETAAK(1)HGEAQVK	4.0176	1.523	0.555
Biological Process	GO:0044237	3	cellular metabolic process	1.03	0.113122	Q5ZLI2	110	K	5.92361	Up	Proteasome subunit alpha type OS=Gallus gallus OX=9031 GN=PSMA3 PE=2 SV=1	PSMA3	1	1.51789e-08	155.34	2	TNYGYDIPLK(1)HLADR	1.3004	1.706	0.288
Biological Process	GO:0044237	3	cellular metabolic process	1.03	0.113122	Q5ZLI2	43	K	3.16493	Up	Proteasome subunit alpha type OS=Gallus gallus OX=9031 GN=PSMA3 PE=2 SV=1	PSMA3	1	0.00036629	90.689	2	CK(1)DGVVFGVEK	-0.24468	1.516	0.479
Biological Process	GO:0044237	3	cellular metabolic process	1.03	0.113122	Q5ZLD1	218	K	3.38	Up	Fumarate hydratase, mitochondrial OS=Gallus gallus OX=9031 GN=FH PE=2 SV=1	FH	1	0.00421333	86.243	2	KLQNALEAK(1)SK	0.22616	1.521	0.45
Biological Process	GO:0044237	3	cellular metabolic process	1.03	0.113122	Q5ZJX9	187	K	7.22857	Up	Proteasome subunit alpha type OS=Gallus gallus OX=9031 GN=PSMA5 PE=2 SV=1	PSMA5	1	8.57515e-19	148.22	3	AIGSASEGAQSSLQEVYHK(1)SMTLK	0.15139	1.771	0.245
Biological Process	GO:0044237	3	cellular metabolic process	1.03	0.113122	Q5ZMH8	74	K	2.4227	Up	AFP-like domain-containing protein OS=Gallus gallus OX=9031 GN=NANS PE=2 SV=1	NANS	1	7.26461e-05	104.49	3	PYTSK(1)HSWGK	-0.9125	1.473	0.608
Biological Process	GO:0044237	3	cellular metabolic process	1.03	0.113122	Q5ZJV0	232	K	3.37391	Up	COP9 signalosome complex subunit 4 OS=Gallus gallus OX=9031 GN=COPS4 PE=2 SV=1	COPS4	1	2.48923e-13	129.03	3	LEALK(1)HALHCTILASAGQQR	0.99741	1.552	0.46
Biological Process	GO:0044237	3	cellular metabolic process	1.03	0.113122	Q5ZJK3	152	K	4.98489	Up	Signal transducer and activator of transcription OS=Gallus gallus OX=9031 GN=STAT1 PE=2 SV=1	STAT1	1	2.37699e-13	188.88	2	AVK(1)NSVTDVEQDIK	1.1824	1.65	0.331
Biological Process	GO:0044237	3	cellular metabolic process	1.03	0.113122	Q5F420	292	K	3.88987	Up	Arachidonate--CoA ligase OS=Gallus gallus OX=9031 GN=ACSL1 PE=2 SV=1	ACSL1	1	0.00148606	90.376	3	GAMITHK(1)NIVSNSSAFLK	0.34367	1.766	0.454
Biological Process	GO:0044237	3	cellular metabolic process	1.03	0.113122	Q5F3T9	100	K	3.12308	Up	UDP-glucose 6-dehydrogenase OS=Gallus gallus OX=9031 GN=UGDH PE=2 SV=1	UGDH	1	0.00766022	84.699	2	TYGMGK(1)GR	1.0845	1.421	0.455
Biological Process	GO:0044237	3	cellular metabolic process	1.03	0.113122	Q5F3R8	24	K	4.17962	Up	ras-related protein Rab-11B OS=Pipra filicauda OX=649802 GN=RAB11B PE=4 SV=1	RAB11B	1	2.00499e-14	188.19	2	VVLIGDSGVGK(1)SNLLSR	-0.22318	1.559	0.373
Biological Process	GO:0044237	3	cellular metabolic process	1.03	0.113122	Q5F3D2	95	K	3.38013	Up	HNRH3 protein (Fragment) OS=Odontophorus gujanensis OX=886794 GN=Hnrnph3 PE=4 SV=1	Hnrnph3	1	0.00360836	89.123	2	SSK(1)SEIR	-0.48198	1.565	0.463
Biological Process	GO:0044237	3	cellular metabolic process	1.03	0.113122	Q5F3D2	78	K	3.4183	Up	HNRH3 protein (Fragment) OS=Odontophorus gujanensis OX=886794 GN=Hnrnph3 PE=4 SV=1	Hnrnph3	1	1.33037e-06	158.57	2	EIAENALGK(1)HK	1.2702	1.569	0.459
Biological Process	GO:0044237	3	cellular metabolic process	1.03	0.113122	Q5F387	264	K	4.05263	Up	Matrin-type domain-containing protein OS=Gallus gallus OX=9031 GN=SF3A3 PE=2 SV=1	SF3A3	1	2.73755e-06	123.42	2	LK(1)SALLALGLK	0.94758	1.617	0.399
Biological Process	GO:0044237	3	cellular metabolic process	1.03	0.113122	Q58I02	484	K	2.45378	Up	Nicotinamide phosphoribosyltransferase OS=Gallus gallus OX=9031 GN=PBEF1 PE=2 SV=1	PBEF1	1	0.000400656	120.33	2	LK(1)NSELETASH	-0.34524	1.46	0.595
Biological Process	GO:0044237	3	cellular metabolic process	1.03	0.113122	Q5F420	303	K	5.18082	Up	Arachidonate--CoA ligase OS=Gallus gallus OX=9031 GN=ACSL1 PE=2 SV=1	ACSL1	1	0.000160305	66.485	2	NIVSNSSAFLK(1)TTEK	-0.23835	1.891	0.365
Biological Process	GO:0044237	3	cellular metabolic process	1.03	0.113122	Q08200	73	K	2.93812	Up	60S ribosomal protein L10 (Fragment) OS=Gallus gallus OX=9031 GN=RPL10 PE=2 SV=1	RPL10	1	0.0115757	82.716	2	YMVK(1)SCGK	-0.34898	1.472	0.501
Biological Process	GO:0044237	3	cellular metabolic process	1.03	0.113122	Q08200	77	K	1.97598	Up	60S ribosomal protein L10 (Fragment) OS=Gallus gallus OX=9031 GN=RPL10 PE=2 SV=1	RPL10	1	1.00545e-06	132.39	2	SCGK(1)DGFHIR	1.9937	1.316	0.666
Biological Process	GO:0044237	3	cellular metabolic process	1.03	0.113122	Q05744	310	K	2.1408	Up	Cathepsin D OS=Gallus gallus OX=9031 GN=CTSD PE=1 SV=1	CTSD	1	3.65513e-05	106.11	2	PLIK(1)GQYVISCDK	1.3186	1.338	0.625
Biological Process	GO:0044237	3	cellular metabolic process	1.03	0.113122	Q05744	163	K	3.52914	Up	Cathepsin D OS=Gallus gallus OX=9031 GN=CTSD PE=1 SV=1	CTSD	1	1.44168e-05	139.78	2	IK(1)NQIFGEAVK	-0.95327	1.514	0.429
Biological Process	GO:0044237	3	cellular metabolic process	1.03	0.113122	Q05423	59	K	2.3512	Up	Fatty acid-binding protein, brain OS=Gallus gallus OX=9031 GN=FABP7 PE=2 SV=2	FABP7	1	6.48762e-09	165.09	2	TQSTFK(1)NTEISFK	1.3254	1.272	0.541
Biological Process	GO:0044237	3	cellular metabolic process	1.03	0.113122	Q02960	86	K	2.71563	Up	Macrophage migration inhibitory factor OS=Gallus gallus OX=9031 GN=MIF PE=3 SV=3	MIF	1	1.52662e-06	184.65	3	LLCDMIAK(1)HLHVSADR	1.9033	1.442	0.531
Biological Process	GO:0044237	3	cellular metabolic process	1.03	0.113122	Q02960	78	K	1.65374	Up	Macrophage migration inhibitory factor OS=Gallus gallus OX=9031 GN=MIF PE=3 SV=3	MIF	1	3.80198e-21	177.47	2	TYTK(1)LLCDMIAK	1.2903	1.237	0.748
Biological Process	GO:0044237	3	cellular metabolic process	1.03	0.113122	Q02960	74	K	2.21104	Up	Macrophage migration inhibitory factor OS=Gallus gallus OX=9031 GN=MIF PE=3 SV=3	MIF	1	2.99819e-15	207.6	2	IGGQQNK(1)TYTK	0.21743	1.362	0.616
Biological Process	GO:0044237	3	cellular metabolic process	1.03	0.113122	Q08200	8	K	2.37543	Up	60S ribosomal protein L10 (Fragment) OS=Gallus gallus OX=9031 GN=RPL10 PE=2 SV=1	RPL10	0.99989	0.00608991	102.46	2	YCK(1)NKPYPK	1.2362	1.392	0.586
Biological Process	GO:0044237	3	cellular metabolic process	1.03	0.113122	Q5F420	633	K	3.138	Up	Arachidonate--CoA ligase OS=Gallus gallus OX=9031 GN=ACSL1 PE=2 SV=1	ACSL1	1	2.05541e-06	158.57	2	K(1)HILEDMVR	0.13106	1.66	0.529
Biological Process	GO:0044237	3	cellular metabolic process	1.03	0.113122	Q5F420	114	K	2.61538	Up	Arachidonate--CoA ligase OS=Gallus gallus OX=9031 GN=ACSL1 PE=2 SV=1	ACSL1	1	0.000383823	90.689	2	K(1)PNQPYEWISYK	-0.5664	1.564	0.598
Biological Process	GO:0044237	3	cellular metabolic process	1.03	0.113122	Q5F428	347	K	3.56885	Up	Eukaryotic translation initiation factor 3 subunit L OS=Gallus gallus OX=9031 GN=EIF3L PE=2 SV=1	EIF3L	1	0.0128093	72.492	2	TK(1)SMFQR	-0.32081	1.581	0.443
Biological Process	GO:0044237	3	cellular metabolic process	1.03	0.113122	Q5ZJF1	281	K	3.33619	Up	COP9 signalosome complex subunit 3 OS=Gallus gallus OX=9031 GN=COPS3 PE=2 SV=1	COPS3	1	2.16088e-15	173.07	2	NLVNK(1)HSETFTR	0.73105	1.558	0.467
Biological Process	GO:0044237	3	cellular metabolic process	1.03	0.113122	Q5ZJ61	64	K	3.68998	Up	Phenylalanyl-tRNA synthetase beta subunit OS=Gallus gallus OX=9031 GN=FARSB PE=2 SV=1	FARSB	1	1.53096e-07	83.061	2	AEGASETVLYK(1)IDVPANR	-0.9926	1.583	0.429
Biological Process	GO:0044237	3	cellular metabolic process	1.03	0.113122	Q5ZJ56	154	K	2.36672	Up	60S ribosomal protein L7 OS=Gallus gallus OX=9031 GN=RPL7 PE=2 SV=1	RPL7	1	1.98752e-05	122.44	2	SVHDLIYK(1)R	0.44416	1.465	0.619
Biological Process	GO:0044237	3	cellular metabolic process	1.03	0.113122	Q5ZJ56	125	K	3.81633	Up	60S ribosomal protein L7 OS=Gallus gallus OX=9031 GN=RPL7 PE=2 SV=1	RPL7	1	2.00628e-05	131.22	2	LNK(1)ASINMLR	-0.43648	1.683	0.441
Biological Process	GO:0044237	3	cellular metabolic process	1.03	0.113122	Q5ZJ49	293	K	0.439394	Down	Alpha-MPP OS=Gallus gallus OX=9031 GN=PMPCA PE=2 SV=1	PMPCA	1	0.000117475	100.07	2	SVAQYTGGIVK(1)VEK	-0.35048	0.609	1.386
Biological Process	GO:0044237	3	cellular metabolic process	1.03	0.113122	Q5ZIZ5	99	K	3.84346	Up	Non-POU domain containing, octamer-binding, transcript variant X2 (Fragment) OS=Columba livia OX=8932 GN=NONO PE=4 SV=1	NONO	1	0.000199818	103.69	2	YGK(1)AGEVFIHK	1.5207	1.645	0.428
Biological Process	GO:0044237	3	cellular metabolic process	1.03	0.113122	Q5ZIZ5	243	K	4.68579	Up	Non-POU domain containing, octamer-binding, transcript variant X2 (Fragment) OS=Columba livia OX=8932 GN=NONO PE=4 SV=1	NONO	1	0.000480768	129.72	2	LVIK(1)NQQYHK	-0.79504	1.715	0.366
Biological Process	GO:0044237	3	cellular metabolic process	1.03	0.113122	Q5ZIY4	35	K	7.26316	Up	Ribosome maturation protein SBDS OS=Gallus gallus OX=9031 GN=SBDS PE=2 SV=1	SBDS	1	0.0237203	69.093	2	NK(1)VMGWR	-0.91842	1.794	0.247
Biological Process	GO:0044237	3	cellular metabolic process	1.03	0.113122	Q5ZIT7	39	K	3.4702	Up	AAA domain-containing protein OS=Gallus gallus OX=9031 GN=PSMC3 PE=2 SV=1	PSMC3	1	3.40828e-06	141.93	2	IMK(1)SEVLR	0.042621	1.572	0.453
Biological Process	GO:0044237	3	cellular metabolic process	1.03	0.113122	Q5ZI42	18	K	5.42532	Up	Malignant T-cell-amplified sequence 1 OS=Gallus gallus OX=9031 GN=MCTS1 PE=2 SV=1	MCTS1	1	9.59681e-05	113.86	2	ENVSNCIQLK(1)TSVIK	-0.61646	1.671	0.308
Biological Process	GO:0044237	3	cellular metabolic process	1.03	0.113122	Q5ZHZ0	183	K	1.98375	Up	Spliceosome RNA helicase DDX39B OS=Gallus gallus OX=9031 GN=DDX39B PE=2 SV=1	DDX39B	1	0.0111654	85.813	2	NK(1)SLNLK	0.21856	1.343	0.677
Biological Process	GO:0044237	3	cellular metabolic process	1.03	0.113122	Q5ZHZ0	191	K	2.77138	Up	Spliceosome RNA helicase DDX39B OS=Gallus gallus OX=9031 GN=DDX39B PE=2 SV=1	DDX39B	1	1.57858e-14	126.48	2	HIK(1)HFILDECDK	2.2328	1.491	0.538
Biological Process	GO:0044237	3	cellular metabolic process	1.03	0.113122	Q5ZHW8	86	K	2.39661	Up	Ribosomal protein S14 OS=Meleagris gallopavo OX=9103 GN=RPS14 PE=3 SV=1	RPS14	1	4.26482e-05	124.46	2	CK(1)ELGITALHIK	1.7301	1.414	0.59
[truncated: 82,701 more rows]
