# Supplementary material for: Comprehensive Proteome and Acetyl-Proteome Atlas Reveals Hepatic Lipid Metabolism in Layer Hens with Fatty Liver Hemorrhagic Syndrome
Source: Int J Mol Sci. 2023 May 9;24(10):8491. doi: 10.3390/ijms24108491 (PMC10217887; doi:10.3390/ijms24108491)
Supplement: Supplementary file 1 [file ijms-24-08491-s001.zip › ijms-2330460-supplementary/Supplementary Table S4.xlsx]

## Sheet: Up
KEGG pathway	Mapping	Background	All Mapping	All Background	Fold Enrichment	Fisher's exact test p value	-log10(p value)	Related proteins
map00280 Valine, leucine and isoleucine degradation	8	38	48	1314	5.76	3.72226e-05	4.43	A0A1D5PL36 A0A1D5PWD8 P35915 A0A3Q2U150 E1BSK7 E1BTQ9 F1NI29 F1NNW2
map04122 Sulfur relay system	3	4	48	1314	20.53	0.000178664	3.75	F1NNU3 A0A1D5PKN8 F1NDP5
map00071 Fatty acid degradation	5	30	48	1314	4.56	0.00376979	2.42	A0A1D5PL36 A0A3Q2U150 F1NI29 F1NI89 F1P1U3
map00640 Propanoate metabolism	4	28	48	1314	3.91	0.0168343	1.77	A0A1D5PWD8 E1BSK7 E1BZT9 F1NI29
map00920 Sulfur metabolism	2	8	48	1314	6.84	0.0317972	1.5	A0A1D5PKN8 F1NDP5
map00220 Arginine biosynthesis	2	9	48	1314	6.08	0.0399408	1.4	A0A1D5NT61 A0A1L1RPR4
map00062 Fatty acid elongation	2	10	48	1314	5.48	0.0487794	1.31	A0A1D5PL36 F1NI29

## Sheet: all
KEGG pathway	Mapping	Background	All Mapping	All Background	Fold Enrichment	Fisher's exact test p value	-log10(p value)	Related proteins
map03010 Ribosome	59	81	589	1314	1.62	2.0068e-07	6.7	R4GIQ2 Q5ZJZ2 A0A1D5NUQ4 A0A1D5NVI1 A0A1D5P3B1 F1NDC2 F1NF89 A0A1D5PDV6 Q98TF7 A0A1I7Q419 A0A1D5PR40 F1NB02 A0A1D5PXK1 F2Z4K7 A0A1L1RLL0 A0A1L1RLL0 A0A1L1RNU2 P32429 A0A1L1RTR9 E1BVT7 P32046 A0A1L1S0X5 A0A3Q2U825 A0A3Q3A7P6 E1BS06 E1BSJ2 E1BTG1 E1BVB1 E1C4M0 E1C4N0 E1C9H4 P47826 F1NBX4 F1NH93 F1NIX0 F1NN16 F1NPA9 F1NPD3 F1NQ35 F1NQG5 F1NU56 F1NY85 F6SU35 P08636 P22451 P41125 P47836 P61355 P61355 …
map00020 Citrate cycle (TCA cycle)	20	24	589	1314	1.86	0.00012026	3.92	A0A1D5P1U2 A0A1D5P8I7 A0A1D5P8I7 Q5F426 Q9YHT2 A0A1D5PLS2 Q90875 A0A1D5PQV3 A0A1L1RX65 A0A3Q2U2Y6 Q5ZJA7 A0A3Q2U983 P21642 Q5ZME2 E1BVT3 F1NPG2 F1NPJ4 Q5ZL83 Q5ZLD1 Q5ZLD1 Q5ZM32 Q5ZMW1 Q5ZMW1
map03320 PPAR signaling pathway	25	32	589	1314	1.74	0.000194362	3.71	F1NRQ6 F1NI43 A0A1D5NYF3 A0A1D5PC75 A0A1D5PEH7 F1NC38 A0A3Q2U150 P21642 E1C9C4 A0A3Q3AV17 A6NAB8 E1BT18 E1C5V6 F1NER9 F1NNV2 F1NSS4 F1NUQ3 F1NY37 F1P1U3 F1P1U3 F7BYG6 P08250 Q05423 Q5F420 Q6B842 Q90WA9
map00071 Fatty acid degradation	23	30	589	1314	1.71	0.000568927	3.24	F1NI43 A0A1D5NYK3 F1NTZ0 A0A1D5PU43 A0A1D5PL36 A0A1D5PL36 P23991 A0A1D5PNC5 E1BZH9 F1NC38 A0A3Q2U150 A0A3Q3AV17 E1BT93 E1BTT4 E1C0Q5 F1NH33 F1NI29 F1NI29 F1NI89 F1NI89 F1NMN7 F1NNV2 F1NY37 F1P1U3 F1P1U3 Q5F420 Q6B842
map00620 Pyruvate metabolism	18	24	589	1314	1.67	0.00321325	2.49	A0A1D5NUN3 A0A1D5P1U2 Q5F426 A0A3Q2U983 P21642 Q5ZME2 E1BT93 E1BTT8 E1BVT3 E1BZT9 E1BZT9 E1C0Q5 F1NH33 F1NMN7 F1NW43 F1NX57 P00337 Q5ZLD1 Q5ZLD1 Q5ZM32
map00340 Histidine metabolism	9	12	589	1314	1.67	0.0423089	1.37	A0A1D5PJL3 F1P463 E1BT93 E1BWX9 E1C378 F1NH33 F1NMN7 F1NZQ9 F1P298
map04975 Fat digestion and absorption	8	10	589	1314	1.78	0.0496955	1.3	A0A1D5PVM0 A0A1L1RPR4 A0A1L1RPR4 E1BTF7 F1NER9 F1NPK5 F1NV02 P08250 Q90WA9

## Sheet: all Pathway2Protein
KEGG pathway	Fisher's exact test p value	Fold Enrichment	Protein accession	Position	Amino acid	M/C Ratio	Regulated Type	Protein description	Gene name	Localization probability	KEGG KO No.	PEP	Score	Charge	Modified sequence	Mass error [ppm]	M	C
map00010 Glycolysis / Gluconeogenesis	0.0301365	1.41	A0A1D5NUN3	540	K	3.51362	Up	Propionate--CoA ligase OS=Gallus gallus OX=9031 GN=ACSS2 PE=3 SV=1	ACSS2	1	K01895	0.000225517	79.889	2	DK(1)DGYYWITGR	0.15496	1.806	0.514
map00010 Glycolysis / Gluconeogenesis	0.0301365	1.41	A0A1D5NUN3	82	K	3.00351	Up	Propionate--CoA ligase OS=Gallus gallus OX=9031 GN=ACSS2 PE=3 SV=1	ACSS2	1	K01895	9.94304e-05	112.7	2	GAK(1)TNICYNLLDR	0.72354	1.712	0.57
map00010 Glycolysis / Gluconeogenesis	0.0301365	1.41	A0A1D5NV65	505	K	1.51621	Up	Phosphoglucomutase 2 OS=Phasianus colchicus OX=9054 PE=3 SV=1	--	1	K15779	0.0402263	48.157	2	DTYPK(1)SCGR	0.13342	1.169	0.771
map00010 Glycolysis / Gluconeogenesis	0.0301365	1.41	A0A1D5NV65	511	K	1.51818	Up	Phosphoglucomutase 2 OS=Phasianus colchicus OX=9054 PE=3 SV=1	--	1	K15779	0.00439082	84.699	2	FK(1)VSGIR	-0.38993	1.169	0.77
map00010 Glycolysis / Gluconeogenesis	0.0301365	1.41	A0A1D5P1U2	184	K	3.05477	Up	Pyruvate dehydrogenase E1 component subunit beta OS=Gallus gallus OX=9031 GN=PDHB PE=4 SV=2	PDHB	1	K00162	0.000376334	112.73	2	VVSPWSSEDAK(1)GLLK	-1.7123	1.506	0.493
map00010 Glycolysis / Gluconeogenesis	0.0301365	1.41	F1NTZ0	335	K	1.70915	Up	PKS_ER domain-containing protein OS=Gallus gallus OX=9031 GN=LOC100857280 PE=3 SV=4	LOC100857280	1	K13951	0.0218817	76.605	2	LVASYLEK(1)K	-0.27713	1.14	0.667
map00010 Glycolysis / Gluconeogenesis	0.0301365	1.41	Q5F426	90	K	1.61417	Up	Pyruvate dehydrogenase E1 component subunit alpha OS=Gallus gallus OX=9031 GN=PDHA1 PE=2 SV=1	PDHA1	1	K00161	2.40337e-09	181.87	2	RMELK(1)SDQLYK(1)QK	0.35243	1.23	0.762
map00010 Glycolysis / Gluconeogenesis	0.0301365	1.41	Q5F426	328	K	1.60733	Up	Pyruvate dehydrogenase E1 component subunit alpha OS=Gallus gallus OX=9031 GN=PDHA1 PE=2 SV=1	PDHA1	1	K00161	9.8606e-29	225.1	2	SK(1)SDPITLLK(1)DR	0.35955	1.228	0.764
map00010 Glycolysis / Gluconeogenesis	0.0301365	1.41	Q5F426	394	K	1.52471	Up	Pyruvate dehydrogenase E1 component subunit alpha OS=Gallus gallus OX=9031 GN=PDHA1 PE=2 SV=1	PDHA1	1	K00161	0.000293613	121.31	2	YK(1)SLSHS	0.22499	1.203	0.789
map00010 Glycolysis / Gluconeogenesis	0.0301365	1.41	P23991	137	K	1.57439	Up	Alcohol dehydrogenase 1 OS=Gallus gallus OX=9031 GN=ADH1 PE=1 SV=2	ADH1	1	K13951	5.51919e-88	309.09	4	GK(1)AIHHFVGTSTFTEYTVVHETAAAK	0.53761	1.217	0.773
map00010 Glycolysis / Gluconeogenesis	0.0301365	1.41	P23991	114	K	1.9163	Up	Alcohol dehydrogenase 1 OS=Gallus gallus OX=9031 GN=ADH1 PE=1 SV=2	ADH1	1	K13951	3.96054e-18	125.77	2	GNLCIK(1)NDLSSSPTGLMADGTTR	1.2816	1.305	0.681
map00010 Glycolysis / Gluconeogenesis	0.0301365	1.41	P23991	325	K	3.03055	Up	Alcohol dehydrogenase 1 OS=Gallus gallus OX=9031 GN=ADH1 PE=1 SV=2	ADH1	1	K13951	0.00210138	111.61	2	GSVFGGWK(1)SK	0.13433	1.488	0.491
map00010 Glycolysis / Gluconeogenesis	0.0301365	1.41	P23991	40	K	2.305	Up	Alcohol dehydrogenase 1 OS=Gallus gallus OX=9031 GN=ADH1 PE=1 SV=2	ADH1	1	K13951	0.000193278	124.81	2	IK(1)IVATGICR	-0.35422	1.383	0.6
map00010 Glycolysis / Gluconeogenesis	0.0301365	1.41	P23991	108	K	2.41897	Up	Alcohol dehydrogenase 1 OS=Gallus gallus OX=9031 GN=ADH1 PE=1 SV=2	ADH1	1	K13951	4.8206e-05	101.45	2	SCLSTK(1)GNLCIK	0.087701	1.403	0.58
map00010 Glycolysis / Gluconeogenesis	0.0301365	1.41	P23991	317	K	3.57407	Up	Alcohol dehydrogenase 1 OS=Gallus gallus OX=9031 GN=ADH1 PE=1 SV=2	ADH1	1	K13951	4.32908e-05	150.21	2	TWK(1)GSVFGGWK	1.8133	1.544	0.432
map00010 Glycolysis / Gluconeogenesis	0.0301365	1.41	P21642	262	K	3.85	Up	Phosphoenolpyruvate carboxykinase [GTP], mitochondrial OS=Gallus gallus OX=9031 GN=PCK2 PE=1 SV=2	PCK2	1	K01596	5.88475e-05	107.6	2	IVSFGSGYGGNSLLGK(1)K	-0.4862	1.54	0.4
map00010 Glycolysis / Gluconeogenesis	0.0301365	1.41	P21642	296	K	1.54897	Up	Phosphoenolpyruvate carboxykinase [GTP], mitochondrial OS=Gallus gallus OX=9031 GN=PCK2 PE=1 SV=2	PCK2	1	K01596	6.60217e-41	222.32	3	MAQQQGWLAEHMLILGVTSPSGEK(1)R	-0.45838	1.202	0.776
map00010 Glycolysis / Gluconeogenesis	0.0301365	1.41	E1BRU7	527	K	2.03912	Up	Hexokinase OS=Gallus gallus OX=9031 GN=HKDC1 PE=3 SV=1	HKDC1	1	K00844	0.000256255	74.524	2	GK(1)YLALDLGGTNFR	-1.8424	1.303	0.639
map00010 Glycolysis / Gluconeogenesis	0.0301365	1.41	E1BRU7	337	K	1.87592	Up	Hexokinase OS=Gallus gallus OX=9031 GN=HKDC1 PE=3 SV=1	HKDC1	1	K00844	1.5545e-06	124.46	2	IEMK(1)HVSAMEK	1.2772	1.27	0.677
map00010 Glycolysis / Gluconeogenesis	0.0301365	1.41	E1BT93	282	K	4.59064	Up	Aldedh domain-containing protein OS=Gallus gallus OX=9031 GN=LOC107057078 PE=3 SV=3	LOC107057078	1	K00128	0.00145783	81.642	2	K(1)AAAESNLK(1)R	-0.088765	1.57	0.342
map00010 Glycolysis / Gluconeogenesis	0.0301365	1.41	E1BT93	161	K	3.23736	Up	Aldedh domain-containing protein OS=Gallus gallus OX=9031 GN=LOC107057078 PE=3 SV=3	LOC107057078	1	K00128	1.49944e-07	144.16	3	FHGK(1)TIPLDGDFFCYTR	-0.73227	1.473	0.455
map00010 Glycolysis / Gluconeogenesis	0.0301365	1.41	E1BT93	273	K	2.39092	Up	Aldedh domain-containing protein OS=Gallus gallus OX=9031 GN=LOC107057078 PE=3 SV=3	LOC107057078	1	K00128	3.53709e-09	186.27	2	VAFTGSTEVGHLIK(1)K	0.33306	1.37	0.573
map00010 Glycolysis / Gluconeogenesis	0.0301365	1.41	E1BT93	157	K	2.30952	Up	Aldedh domain-containing protein OS=Gallus gallus OX=9031 GN=LOC107057078 PE=3 SV=3	LOC107057078	1	K00128	0.000443083	108.4	2	YFAGWSDK(1)FHGK	-0.61619	1.358	0.588
map00010 Glycolysis / Gluconeogenesis	0.0301365	1.41	E1BTT8	155	K	0.378065	Down	L-lactate dehydrogenase OS=Gallus gallus OX=9031 GN=LDHA PE=3 SV=2	LDHA	1	K00016	0.00415612	81.32	2	ISGFPK(1)HR	1.9622	0.555	1.468
map00010 Glycolysis / Gluconeogenesis	0.0301365	1.41	E1BZT9	649	K	0.498814	Down	Acetyl-coenzyme A synthetase OS=Gallus gallus OX=9031 GN=ACSS1B PE=3 SV=3	ACSS1B	1	K01895	8.28402e-37	161.62	4	IVENK(1)ASELGDLTTLDDHEAVQQIIEGHK	0.63282	0.631	1.265
map00010 Glycolysis / Gluconeogenesis	0.0301365	1.41	E1BZT9	373	K	1.60652	Up	Acetyl-coenzyme A synthetase OS=Gallus gallus OX=9031 GN=ACSS1B PE=3 SV=3	ACSS1B	1	K01895	1.07817e-13	169.57	2	LK(1)INQFYGAPTAIR	-0.46593	1.282	0.798
map00010 Glycolysis / Gluconeogenesis	0.0301365	1.41	E1BZT9	233	K	3.95312	Up	Acetyl-coenzyme A synthetase OS=Gallus gallus OX=9031 GN=ACSS1B PE=3 SV=3	ACSS1B	1	K01895	4.545e-09	147.72	2	TVDQAVK(1)QCPGVK(1)R	-0.1664	1.771	0.448
map00010 Glycolysis / Gluconeogenesis	0.0301365	1.41	E1BZT9	239	K	3.95312	Up	Acetyl-coenzyme A synthetase OS=Gallus gallus OX=9031 GN=ACSS1B PE=3 SV=3	ACSS1B	1	K01895	4.545e-09	147.72	2	TVDQAVK(1)QCPGVK(1)R	-0.1664	1.771	0.448
map00010 Glycolysis / Gluconeogenesis	0.0301365	1.41	F1NH33	277	K	1.74791	Up	Aldehyde dehydrogenase OS=Gallus gallus OX=9031 GN=ALDH3A2 PE=3 SV=3	ALDH3A2	1	K00128	0.00105125	112.73	2	ATLQEFYGEDVK(1)K	4.8996	1.255	0.718
map00010 Glycolysis / Gluconeogenesis	0.0301365	1.41	F1NH33	202	K	3.94402	Up	Aldehyde dehydrogenase OS=Gallus gallus OX=9031 GN=ALDH3A2 PE=3 SV=3	ALDH3A2	1	K00128	4.73585e-12	144.72	3	IVMAAAAK(1)HLTPVTLELGGK	0.8027	1.55	0.393
map00010 Glycolysis / Gluconeogenesis	0.0301365	1.41	F1NI89	323	K	2.58442	Up	S-(hydroxymethyl)glutathione dehydrogenase OS=Gallus gallus OX=9031 GN=ADH4 PE=3 SV=2	ADH4	1	K00121	1.94315e-05	141.88	2	GTAFGGWK(1)SVDSVPK	0.24847	1.393	0.539
map00010 Glycolysis / Gluconeogenesis	0.0301365	1.41	F1NI89	226	K	2.96701	Up	S-(hydroxymethyl)glutathione dehydrogenase OS=Gallus gallus OX=9031 GN=ADH4 PE=3 SV=2	ADH4	1	K00121	0.000155572	124.46	2	IIGIDINK(1)NTYAK	-1.029	1.439	0.485
map00010 Glycolysis / Gluconeogenesis	0.0301365	1.41	F1NI89	341	K	3.13118	Up	S-(hydroxymethyl)glutathione dehydrogenase OS=Gallus gallus OX=9031 GN=ADH4 PE=3 SV=2	ADH4	1	K00121	2.06918e-19	185.57	2	IK(1)VDEFVTHTLPFDK	0.37604	1.456	0.465
map00010 Glycolysis / Gluconeogenesis	0.0301365	1.41	F1NI89	364	K	0.625199	Down	S-(hydroxymethyl)glutathione dehydrogenase OS=Gallus gallus OX=9031 GN=ADH4 PE=3 SV=2	ADH4	1	K00121	0.000628313	69.276	2	INEAFDLLHK(1)GK	1.3415	0.784	1.254
map00010 Glycolysis / Gluconeogenesis	0.0301365	1.41	F1NI89	107	K	2.08399	Up	S-(hydroxymethyl)glutathione dehydrogenase OS=Gallus gallus OX=9031 GN=ADH4 PE=3 SV=2	ADH4	1	K00121	1.10674e-06	150.53	2	NPK(1)TNLCQK	1.1325	1.315	0.631
map00010 Glycolysis / Gluconeogenesis	0.0301365	1.41	F1NMN7	451	K	2.35924	Up	Aldedh domain-containing protein OS=Gallus gallus OX=9031 GN=ALDH9A1 PE=3 SV=4	ALDH9A1	1	K00149	1.36444e-09	76.049	2	EQGAQVLCGGDLYVPEDPK(1)LK	-0.76652	1.366	0.579
map00010 Glycolysis / Gluconeogenesis	0.0301365	1.41	F1NMN7	391	K	2.01855	Up	Aldedh domain-containing protein OS=Gallus gallus OX=9031 GN=ALDH9A1 PE=3 SV=4	ALDH9A1	1	K00149	1.72479e-28	188.6	2	K(1)ILDTFTK(1)EVVK	-0.73248	1.306	0.647
map00010 Glycolysis / Gluconeogenesis	0.0301365	1.41	F1NMN7	395	K	2.01855	Up	Aldedh domain-containing protein OS=Gallus gallus OX=9031 GN=ALDH9A1 PE=3 SV=4	ALDH9A1	1	K00149	1.72479e-28	188.6	2	ILDTFTK(1)EVVK(1)R	-0.23364	1.306	0.647
map00010 Glycolysis / Gluconeogenesis	0.0301365	1.41	F1NMN7	384	K	1.75316	Up	Aldedh domain-containing protein OS=Gallus gallus OX=9031 GN=ALDH9A1 PE=3 SV=4	ALDH9A1	1	K00149	3.83557e-09	142.51	2	K(1)ILDTFTK(1)EVVK	-0.73248	1.25	0.713
map00010 Glycolysis / Gluconeogenesis	0.0301365	1.41	F1NN63	234	K	1.69664	Up	Phosphoglucomutase 1 OS=Phasianus colchicus OX=9054 PE=3 SV=1	--	1	K01835	0.000150659	79.889	3	IDAMHGVVGPYVK(1)K	0.74214	1.264	0.745
map00010 Glycolysis / Gluconeogenesis	0.0301365	1.41	F1NN63	349	K	3.71729	Up	Phosphoglucomutase 1 OS=Phasianus colchicus OX=9054 PE=3 SV=1	--	1	K01835	1.831e-06	130.71	2	VAHATK(1)IALYETPTGWK	0.83278	1.591	0.428
map00010 Glycolysis / Gluconeogenesis	0.0301365	1.41	F1NN63	8	K	2.88439	Up	Phosphoglucomutase 1 OS=Phasianus colchicus OX=9054 PE=3 SV=1	--	1	K01835	0.0016297	109.88	2	VHIETVK(1)TK	-2.8482	1.497	0.519
map00010 Glycolysis / Gluconeogenesis	0.0301365	1.41	F1NW43	88	K	3.23673	Up	Pyruvate kinase OS=Gallus gallus OX=9031 GN=PKLR PE=3 SV=2	PKLR	1	K00873	5.6102e-11	162	4	LNFSHGTHEYHEGTIK(1)NVR	0.092218	1.586	0.49
map00010 Glycolysis / Gluconeogenesis	0.0301365	1.41	F1NZC0	70	K	3.81779	Up	Aldose 1-epimerase OS=Gallus gallus OX=9031 GN=GALM PE=3 SV=4	GALM	1	K01785	0.000237931	131.22	2	K(1)HPFFGAVVGR	1.9605	1.76	0.461
map00010 Glycolysis / Gluconeogenesis	0.0301365	1.41	P00337	155	K	1.98875	Up	L-lactate dehydrogenase B chain OS=Gallus gallus OX=9031 GN=LDHB PE=1 SV=3	LDHB	1	K00016	0.000243299	100.75	2	LSGLPK(1)HR	-1.6932	1.414	0.711
map00010 Glycolysis / Gluconeogenesis	0.0301365	1.41	P00356	332	K	2.7974	Up	Glyceraldehyde-3-phosphate dehydrogenase OS=Gallus gallus OX=9031 GN=GAPDH PE=2 SV=3	GAPDH	1	K00134	4.4072e-06	138.71	2	VVDLMVHMASK(1)E	-1.5405	1.505	0.538
map00010 Glycolysis / Gluconeogenesis	0.0301365	1.41	P00940	193	K	2.82222	Up	Triosephosphate isomerase OS=Gallus gallus OX=9031 GN=TPI1 PE=1 SV=2	TPI1	1	K01803	1.50724e-19	202.24	2	GWLK(1)SHVSDAVAQSTR	0.67625	1.524	0.54
map00010 Glycolysis / Gluconeogenesis	0.0301365	1.41	P00940	5	K	2.50596	Up	Triosephosphate isomerase OS=Gallus gallus OX=9031 GN=TPI1 PE=1 SV=2	TPI1	1	K01803	6.14158e-06	129.56	2	K(1)FFVGGNWK	-1.7275	1.471	0.587
map00010 Glycolysis / Gluconeogenesis	0.0301365	1.41	P00940	174	K	5.80519	Up	Triosephosphate isomerase OS=Gallus gallus OX=9031 GN=TPI1 PE=1 SV=2	TPI1	1	K01803	6.04448e-36	171.98	4	VVLAYEPVWAIGTGK(1)TATPQQAQEVHEK	1.4286	1.788	0.308
map00010 Glycolysis / Gluconeogenesis	0.0301365	1.41	P07341	317	K	4.50263	Up	Fructose-bisphosphate aldolase B OS=Gallus gallus OX=9031 GN=ALDOB PE=3 SV=3	ALDOB	1	K01623	1.17113e-37	233.43	2	ALQASALAAWLGK(1)SENK	-0.84725	1.711	0.38
map00010 Glycolysis / Gluconeogenesis	0.0301365	1.41	P07341	101	K	2.28275	Up	Fructose-bisphosphate aldolase B OS=Gallus gallus OX=9031 GN=ALDOB PE=3 SV=3	ALDOB	1	K01623	0.00950134	76.572	2	EK(1)GMVVGIK	0.53457	1.429	0.626
map00010 Glycolysis / Gluconeogenesis	0.0301365	1.41	P07341	13	K	1.60976	Up	Fructose-bisphosphate aldolase B OS=Gallus gallus OX=9031 GN=ALDOB PE=3 SV=3	ALDOB	1	K01623	0.000175227	126.21	2	THQFPALSPEQK(1)K	0.35129	1.254	0.779
map00010 Glycolysis / Gluconeogenesis	0.0301365	1.41	Q5ZK84	25	K	1.90286	Up	Aldo-keto reductase family 1 member A1 OS=Gallus gallus OX=9031 GN=AKR1A1 PE=2 SV=1	AKR1A1	1	K00002	2.88718e-20	160.07	2	IPLIGLGTWK(1)SEPGQVK	-0.58498	1.332	0.7
map00010 Glycolysis / Gluconeogenesis	0.0301365	1.41	Q5ZK84	265	K	1.78709	Up	Aldo-keto reductase family 1 member A1 OS=Gallus gallus OX=9031 GN=AKR1A1 PE=2 SV=1	AKR1A1	1	K00002	2.69478e-05	136.06	2	VVTIPK(1)SVTPAR	0.53624	1.301	0.728
map00010 Glycolysis / Gluconeogenesis	0.0301365	1.41	Q5ZK84	87	K	3.56541	Up	Aldo-keto reductase family 1 member A1 OS=Gallus gallus OX=9031 GN=AKR1A1 PE=2 SV=1	AKR1A1	1	K00002	3.91749e-06	140.01	3	LWNTK(1)HHPEDVEPALR	0.20866	1.608	0.451
map00010 Glycolysis / Gluconeogenesis	0.0301365	1.41	Q5ZK84	223	K	5.32012	Up	Aldo-keto reductase family 1 member A1 OS=Gallus gallus OX=9031 GN=AKR1A1 PE=2 SV=1	AKR1A1	1	K00002	1.06725e-05	86.135	3	MWK(1)HPDEPVLLEEPGIK	0.082242	1.745	0.328
map00010 Glycolysis / Gluconeogenesis	0.0301365	1.41	Q5ZLN1	106	K	2.74414	Up	Phosphoglycerate mutase 1 OS=Gallus gallus OX=9031 GN=PGAM1 PE=1 SV=3	PGAM1	1	K01834	1.9664e-28	252.59	2	AETAAK(1)HGEAQVK	4.0176	1.523	0.555
map00010 Glycolysis / Gluconeogenesis	0.0301365	1.41	Q5ZLN1	113	K	2.49241	Up	Phosphoglycerate mutase 1 OS=Gallus gallus OX=9031 GN=PGAM1 PE=1 SV=3	PGAM1	1	K01834	0.000281999	83.438	2	HGEAQVK(1)IWR	0.56556	1.478	0.593
map00010 Glycolysis / Gluconeogenesis	0.0301365	1.41	Q5ZM32	272	K	1.90355	Up	Dihydrolipoyl dehydrogenase OS=Gallus gallus OX=9031 GN=DLD PE=2 SV=1	DLD	1	K00382	1.73412e-21	204.34	2	FK(1)LNTK(1)VTGATK	0.47974	1.342	0.705
map00010 Glycolysis / Gluconeogenesis	0.0301365	1.41	Q5ZM32	282	K	3.1497	Up	Dihydrolipoyl dehydrogenase OS=Gallus gallus OX=9031 GN=DLD PE=2 SV=1	DLD	0.96981	K00382	8.46006e-05	117.77	2	LNTK(1)VTGATK(0.97)K(0.03)PDGK	-0.27094	1.578	0.501
map00010 Glycolysis / Gluconeogenesis	0.0301365	1.41	Q5ZM32	345	K	1.77446	Up	Dihydrolipoyl dehydrogenase OS=Gallus gallus OX=9031 GN=DLD PE=2 SV=1	DLD	1	K00382	1.53438e-18	175.38	3	FQTK(1)IPNIYAIGDVVAGPMLAHK	-0.84188	1.306	0.736
map00010 Glycolysis / Gluconeogenesis	0.0301365	1.41	Q5ZM32	283	K	2.8694	Up	Dihydrolipoyl dehydrogenase OS=Gallus gallus OX=9031 GN=DLD PE=2 SV=1	DLD	0.848824	K00382	0.000717821	86.729	3	LNTK(1)VTGATK(0.151)K(0.849)PDGK	-0.047484	1.538	0.536
map00010 Glycolysis / Gluconeogenesis	0.0301365	1.41	Q5ZM32	126	K	4.19851	Up	Dihydrolipoyl dehydrogenase OS=Gallus gallus OX=9031 GN=DLD PE=2 SV=1	DLD	1	K00382	0.000694709	108.93	2	MMEQK(1)SSAVK	-0.73729	1.692	0.403
map00010 Glycolysis / Gluconeogenesis	0.0301365	1.41	Q5ZM32	409	K	2.41957	Up	Dihydrolipoyl dehydrogenase OS=Gallus gallus OX=9031 GN=DLD PE=2 SV=1	DLD	1	K00382	1.08839e-12	142.03	2	SEEQLK(1)EEGVEYK(1)IGK	0.45725	1.459	0.603
map00020 Citrate cycle (TCA cycle)	0.00012026	1.86	A0A1D5P1U2	184	K	3.05477	Up	Pyruvate dehydrogenase E1 component subunit beta OS=Gallus gallus OX=9031 GN=PDHB PE=4 SV=2	PDHB	1	K00162	0.000376334	112.73	2	VVSPWSSEDAK(1)GLLK	-1.7123	1.506	0.493
map00020 Citrate cycle (TCA cycle)	0.00012026	1.86	A0A1D5P8I7	91	K	1.64894	Up	Isocitrate dehydrogenase [NADP] OS=Gallus gallus OX=9031 GN=IDH2 PE=3 SV=2	IDH2	1	K00031	7.67068e-111	306.65	2	DK(1)TDDQVTIDSALATK(1)K	0.87892	1.24	0.752
map00020 Citrate cycle (TCA cycle)	0.00012026	1.86	A0A1D5P8I7	384	K	2.24307	Up	Isocitrate dehydrogenase [NADP] OS=Gallus gallus OX=9031 GN=IDH2 PE=3 SV=2	IDH2	1	K00031	0.00318302	67.927	3	GK(1)LDSNPELIK(1)FAQTLEK	-0.11035	1.375	0.613
map00020 Citrate cycle (TCA cycle)	0.00012026	1.86	A0A1D5P8I7	393	K	2.03354	Up	Isocitrate dehydrogenase [NADP] OS=Gallus gallus OX=9031 GN=IDH2 PE=3 SV=2	IDH2	1	K00031	0.000510281	76.563	2	LDSNPELIK(1)FAQTLEK	-1.7437	1.334	0.656
map00020 Citrate cycle (TCA cycle)	0.00012026	1.86	A0A1D5P8I7	280	K	1.59505	Up	Isocitrate dehydrogenase [NADP] OS=Gallus gallus OX=9031 GN=IDH2 PE=3 SV=2	IDH2	1	K00031	2.51295e-07	175.54	3	TEFDK(1)LK(1)IWYEHR	0.37971	1.225	0.768
map00020 Citrate cycle (TCA cycle)	0.00012026	1.86	A0A1D5P8I7	45	K	0.559783	Down	Isocitrate dehydrogenase [NADP] OS=Gallus gallus OX=9031 GN=IDH2 PE=3 SV=2	IDH2	1	K00031	1.53388e-20	176	2	IK(1)VANPVVEMDGDEMTR	0.16939	0.721	1.288
map00020 Citrate cycle (TCA cycle)	0.00012026	1.86	A0A1D5P8I7	130	K	1.65955	Up	Isocitrate dehydrogenase [NADP] OS=Gallus gallus OX=9031 GN=IDH2 PE=3 SV=2	IDH2	1	K00031	0.0370604	60.547	2	K(1)MWK(1)SPNGTIR	-1.381	1.243	0.749
map00020 Citrate cycle (TCA cycle)	0.00012026	1.86	A0A1D5P8I7	243	K	1.5369	Up	Isocitrate dehydrogenase [NADP] OS=Gallus gallus OX=9031 GN=IDH2 PE=3 SV=2	IDH2	1	K00031	0.0103153	107.08	2	K(1)WPLYMSTK	-0.39639	1.208	0.786
map00020 Citrate cycle (TCA cycle)	0.00012026	1.86	A0A1D5P8I7	251	K	2.32998	Up	Isocitrate dehydrogenase [NADP] OS=Gallus gallus OX=9031 GN=IDH2 PE=3 SV=2	IDH2	1	K00031	5.46708e-09	168.05	2	WPLYMSTK(1)NTILK	2.0348	1.391	0.597
map00020 Citrate cycle (TCA cycle)	0.00012026	1.86	Q5F426	90	K	1.61417	Up	Pyruvate dehydrogenase E1 component subunit alpha OS=Gallus gallus OX=9031 GN=PDHA1 PE=2 SV=1	PDHA1	1	K00161	2.40337e-09	181.87	2	RMELK(1)SDQLYK(1)QK	0.35243	1.23	0.762
map00020 Citrate cycle (TCA cycle)	0.00012026	1.86	Q5F426	328	K	1.60733	Up	Pyruvate dehydrogenase E1 component subunit alpha OS=Gallus gallus OX=9031 GN=PDHA1 PE=2 SV=1	PDHA1	1	K00161	9.8606e-29	225.1	2	SK(1)SDPITLLK(1)DR	0.35955	1.228	0.764
map00020 Citrate cycle (TCA cycle)	0.00012026	1.86	Q5F426	394	K	1.52471	Up	Pyruvate dehydrogenase E1 component subunit alpha OS=Gallus gallus OX=9031 GN=PDHA1 PE=2 SV=1	PDHA1	1	K00161	0.000293613	121.31	2	YK(1)SLSHS	0.22499	1.203	0.789
map00020 Citrate cycle (TCA cycle)	0.00012026	1.86	Q9YHT2	90	K	3.8731	Up	Succinate dehydrogenase [ubiquinone] iron-sulfur subunit, mitochondrial OS=Gallus gallus OX=9031 GN=SDHB PE=1 SV=1	SDHB	1	K00235	1.04301e-05	151.66	2	IK(1)NELDSTLTFR	-0.66479	1.526	0.394
map00020 Citrate cycle (TCA cycle)	0.00012026	1.86	A0A1D5PLS2	327	K	2.67532	Up	Citrate synthase OS=Gallus gallus OX=9031 GN=CS PE=3 SV=2	CS	1	K01647	5.96809e-05	119.07	2	EFALK(1)HLPK	0.43442	1.442	0.539
map00020 Citrate cycle (TCA cycle)	0.00012026	1.86	Q90875	165	K	3.08761	Up	Cytoplasmic aconitate hydratase OS=Gallus gallus OX=9031 GN=ACO1 PE=2 SV=1	ACO1	1	K01681	0.00012526	115.86	2	WGSQAFK(1)NMR	-0.57968	1.445	0.468
map00020 Citrate cycle (TCA cycle)	0.00012026	1.86	Q90875	26	K	2.88057	Up	Cytoplasmic aconitate hydratase OS=Gallus gallus OX=9031 GN=ACO1 PE=2 SV=1	ACO1	1	K01681	6.85143e-10	138.23	2	FFNLSK(1)LEDVR	0.030644	1.423	0.494
map00020 Citrate cycle (TCA cycle)	0.00012026	1.86	Q90875	67	K	1.98006	Up	Cytoplasmic aconitate hydratase OS=Gallus gallus OX=9031 GN=ACO1 PE=2 SV=1	ACO1	1	K01681	0.000139033	102.03	3	KQDVENILNWK(1)VMQHK	0.35919	1.291	0.652
map00020 Citrate cycle (TCA cycle)	0.00012026	1.86	Q90875	72	K	2.04075	Up	Cytoplasmic aconitate hydratase OS=Gallus gallus OX=9031 GN=ACO1 PE=2 SV=1	ACO1	1	K01681	1.58373e-13	228.28	3	VMQHK(1)NVEVPFKPAR	0.56766	1.302	0.638
map00020 Citrate cycle (TCA cycle)	0.00012026	1.86	Q90875	857	K	2.47207	Up	Cytoplasmic aconitate hydratase OS=Gallus gallus OX=9031 GN=ACO1 PE=2 SV=1	ACO1	1	K01681	1.16802e-06	136.94	2	LDTGK(1)TFHAIMR	0.28232	1.372	0.555
map00020 Citrate cycle (TCA cycle)	0.00012026	1.86	Q90875	639	K	1.96189	Up	Cytoplasmic aconitate hydratase OS=Gallus gallus OX=9031 GN=ACO1 PE=2 SV=1	ACO1	1	K01681	2.04528e-15	212.27	2	LYTWNPK(1)STYIK	0.20261	1.287	0.656
map00020 Citrate cycle (TCA cycle)	0.00012026	1.86	Q90875	56	K	2.10737	Up	Cytoplasmic aconitate hydratase OS=Gallus gallus OX=9031 GN=ACO1 PE=2 SV=1	ACO1	1	K01681	0.0041627	120.33	2	NCDEFLVK(1)K	0.14587	1.315	0.624
map00020 Citrate cycle (TCA cycle)	0.00012026	1.86	Q90875	141	K	2.99791	Up	Cytoplasmic aconitate hydratase OS=Gallus gallus OX=9031 GN=ACO1 PE=2 SV=1	ACO1	1	K01681	7.20249e-28	225.1	2	SDSLQK(1)NQDLEFER	0.92139	1.436	0.479
map00020 Citrate cycle (TCA cycle)	0.00012026	1.86	Q90875	760	K	2.14959	Up	Cytoplasmic aconitate hydratase OS=Gallus gallus OX=9031 GN=ACO1 PE=2 SV=1	ACO1	1	K01681	1.70395e-06	142.71	3	YK(1)QAGHPLIVLAGK	0.42958	1.322	0.615
map00020 Citrate cycle (TCA cycle)	0.00012026	1.86	A0A1D5PQV3	288	K	1.54033	Up	Dihydrolipoyllysine-residue succinyltransferase component of 2-oxoglutarate dehydrogenase complex, mitochondrial OS=Gallus gallus OX=9031 GN=DLST PE=3 SV=2	DLST	1	K00658	0.00219796	103.87	2	AVHK(1)DPFLK(1)K	1.8773	1.203	0.781
map00020 Citrate cycle (TCA cycle)	0.00012026	1.86	A0A1L1RX65	326	K	1.68587	Up	Isocitrate dehydrogenase [NAD] subunit, mitochondrial OS=Gallus gallus OX=9031 GN=IDH3A PE=3 SV=2	IDH3A	1	K00030	1.06744e-19	151.08	2	HATK(1)IETACFDTIK	-0.68874	1.229	0.729
map00020 Citrate cycle (TCA cycle)	0.00012026	1.86	A0A3Q2U2Y6	112	K	3.52679	Up	Succinate dehydrogenase cytochrome b560 subunit, mitochondrial OS=Gallus gallus OX=9031 GN=SDHC PE=1 SV=1	SDHC	1	K00236	0.000973698	76.85	2	HLVWDMGK(1)GFK	-0.21185	1.58	0.448
map00020 Citrate cycle (TCA cycle)	0.00012026	1.86	Q5ZJA7	853	K	3.74883	Up	Oxoglutarate dehydrogenase (succinyl-transferring) OS=Gallus gallus OX=9031 GN=LOC107054982 PE=2 SV=1	LOC107054982	1	K00164	0.000434131	136.94	3	KPLIIFTPK(1)SLLR	1.2519	1.597	0.426
map00020 Citrate cycle (TCA cycle)	0.00012026	1.86	Q5ZJA7	74	K	4.30105	Up	Oxoglutarate dehydrogenase (succinyl-transferring) OS=Gallus gallus OX=9031 GN=LOC107054982 PE=2 SV=1	LOC107054982	1	K00164	7.9888e-05	106.35	2	SVHK(1)SWDIFFR	-0.044262	1.643	0.382
map00020 Citrate cycle (TCA cycle)	0.00012026	1.86	Q5ZJA7	384	K	1.79444	Up	Oxoglutarate dehydrogenase (succinyl-transferring) OS=Gallus gallus OX=9031 GN=LOC107054982 PE=2 SV=1	LOC107054982	1	K00164	6.87774e-28	209.7	2	TK(1)AEQFYCGDTEGK	0.28071	1.292	0.72
map00020 Citrate cycle (TCA cycle)	0.00012026	1.86	Q5ZJA7	900	K	3.11405	Up	Oxoglutarate dehydrogenase (succinyl-transferring) OS=Gallus gallus OX=9031 GN=LOC107054982 PE=2 SV=1	LOC107054982	1	K00164	9.52263e-06	93.772	2	VLFCTGK(1)VYYDLTR	2.6634	1.529	0.491
map00020 Citrate cycle (TCA cycle)	0.00012026	1.86	A0A3Q2U983	242	K	5.05143	Up	Lipoyl-binding domain-containing protein OS=Gallus gallus OX=9031 GN=PC PE=4 SV=1	PC	1	K01958	0.000755042	131.22	3	EMHVHPK(1)ADR	0.72333	1.768	0.35
map00020 Citrate cycle (TCA cycle)	0.00012026	1.86	P21642	262	K	3.85	Up	Phosphoenolpyruvate carboxykinase [GTP], mitochondrial OS=Gallus gallus OX=9031 GN=PCK2 PE=1 SV=2	PCK2	1	K01596	5.88475e-05	107.6	2	IVSFGSGYGGNSLLGK(1)K	-0.4862	1.54	0.4
map00020 Citrate cycle (TCA cycle)	0.00012026	1.86	P21642	296	K	1.54897	Up	Phosphoenolpyruvate carboxykinase [GTP], mitochondrial OS=Gallus gallus OX=9031 GN=PCK2 PE=1 SV=2	PCK2	1	K01596	6.60217e-41	222.32	3	MAQQQGWLAEHMLILGVTSPSGEK(1)R	-0.45838	1.202	0.776
map00020 Citrate cycle (TCA cycle)	0.00012026	1.86	Q5ZME2	164	K	3.2591	Up	Malate dehydrogenase, cytoplasmic OS=Gallus gallus OX=9031 GN=MDH1 PE=2 SV=1	MDH1	1	K00025	8.38248e-10	158.61	2	AK(1)SQIALK	-0.075161	1.522	0.467
map00020 Citrate cycle (TCA cycle)	0.00012026	1.86	Q5ZME2	110	K	2.35919	Up	Malate dehydrogenase, cytoplasmic OS=Gallus gallus OX=9031 GN=MDH1 PE=2 SV=1	MDH1	1	K00025	3.11579e-06	127.03	2	IFK(1)SQGAALDK	0.58811	1.399	0.593
map00020 Citrate cycle (TCA cycle)	0.00012026	1.86	Q5ZME2	179	K	3.75598	Up	Malate dehydrogenase, cytoplasmic OS=Gallus gallus OX=9031 GN=MDH1 PE=2 SV=1	MDH1	1	K00025	1.85969e-48	220.03	4	LGVTSNDVK(1)NVIIWGNHSSTQYPDVNHAK	-0.36073	1.57	0.418
map00020 Citrate cycle (TCA cycle)	0.00012026	1.86	Q5ZME2	199	K	3.46966	Up	Malate dehydrogenase, cytoplasmic OS=Gallus gallus OX=9031 GN=MDH1 PE=2 SV=1	MDH1	1	K00025	4.69104e-19	89.459	3	NVIIWGNHSSTQYPDVNHAK(1)VNVK	-0.022026	1.544	0.445
map00020 Citrate cycle (TCA cycle)	0.00012026	1.86	Q5ZME2	142	K	5.66107	Up	Malate dehydrogenase, cytoplasmic OS=Gallus gallus OX=9031 GN=MDH1 PE=2 SV=1	MDH1	1	K00025	5.78101e-13	89.636	3	VVVVGNPANTNCLIASK(1)SAPSIPK	-1.1814	1.687	0.298
map00020 Citrate cycle (TCA cycle)	0.00012026	1.86	E1BVT3	327	K	9.39286	Up	Malate dehydrogenase OS=Gallus gallus OX=9031 GN=MDH2 PE=3 SV=3	MDH2	1	K00026	0.000121876	102.57	2	MVAEAMAELK(1)ASIK(1)K	-0.25002	1.841	0.196
map00020 Citrate cycle (TCA cycle)	0.00012026	1.86	E1BVT3	323	K	5.79599	Up	Malate dehydrogenase OS=Gallus gallus OX=9031 GN=MDH2 PE=3 SV=3	MDH2	1	K00026	0.000781359	91.939	2	MVAEAMAELK(1)ASIK(1)K	-0.25002	1.733	0.299
map00020 Citrate cycle (TCA cycle)	0.00012026	1.86	F1NPG2	115	K	2.47619	Up	Isocitrate dehydrogenase [NADP] OS=Gallus gallus OX=9031 GN=IDH1 PE=3 SV=2	IDH1	1	K00031	1.83e-21	197.66	2	EAIICK(1)NIPR	0.34166	1.404	0.567
map00020 Citrate cycle (TCA cycle)	0.00012026	1.86	F1NPG2	212	K	4.50986	Up	Isocitrate dehydrogenase [NADP] OS=Gallus gallus OX=9031 GN=IDH1 PE=3 SV=2	IDH1	1	K00031	1.44061e-08	121.96	2	GWPLYMSTK(1)NTILK	-0.73205	1.601	0.355
map00020 Citrate cycle (TCA cycle)	0.00012026	1.86	F1NPJ4	637	K	2.1392	Up	Succinate dehydrogenase [ubiquinone] flavoprotein subunit, mitochondrial OS=Gallus gallus OX=9031 GN=SDHA PE=3 SV=2	SDHA	1	K00234	4.38494e-05	95.311	2	SGK(1)VTLK(1)YR	-0.8657	1.337	0.625
map00020 Citrate cycle (TCA cycle)	0.00012026	1.86	F1NPJ4	641	K	1.53462	Up	Succinate dehydrogenase [ubiquinone] flavoprotein subunit, mitochondrial OS=Gallus gallus OX=9031 GN=SDHA PE=3 SV=2	SDHA	1	K00234	0.0135139	95.311	2	SGK(1)VTLK(1)YR	-0.8657	1.197	0.78
map00020 Citrate cycle (TCA cycle)	0.00012026	1.86	F1NPJ4	625	K	3.23043	Up	Succinate dehydrogenase [ubiquinone] flavoprotein subunit, mitochondrial OS=Gallus gallus OX=9031 GN=SDHA PE=3 SV=2	SDHA	1	K00234	4.9308e-21	160.98	2	K(1)HTLSYVDVK	0.41643	1.486	0.46
map00020 Citrate cycle (TCA cycle)	0.00012026	1.86	Q5ZL83	33	K	2.17147	Up	Succinate--CoA ligase [ADP/GDP-forming] subunit alpha, mitochondrial OS=Gallus gallus OX=9031 GN=SUCLG1 PE=2 SV=1	SUCLG1	1	K01899	2.33569e-05	111.61	2	K(1)NLYINK(1)STK	-0.76898	1.355	0.624
map00020 Citrate cycle (TCA cycle)	0.00012026	1.86	Q5ZLD1	58	K	0.408774	Down	Fumarate hydratase, mitochondrial OS=Gallus gallus OX=9031 GN=FH PE=2 SV=1	FH	1	K01679	2.2161e-19	174.72	2	IEYDTFGELK(1)VPSDK	1.4694	0.587	1.436
map00020 Citrate cycle (TCA cycle)	0.00012026	1.86	Q5ZLD1	218	K	3.38	Up	Fumarate hydratase, mitochondrial OS=Gallus gallus OX=9031 GN=FH PE=2 SV=1	FH	1	K01679	0.00421333	86.243	2	KLQNALEAK(1)SK	0.22616	1.521	0.45
map00020 Citrate cycle (TCA cycle)	0.00012026	1.86	Q5ZM32	272	K	1.90355	Up	Dihydrolipoyl dehydrogenase OS=Gallus gallus OX=9031 GN=DLD PE=2 SV=1	DLD	1	K00382	1.73412e-21	204.34	2	FK(1)LNTK(1)VTGATK	0.47974	1.342	0.705
map00020 Citrate cycle (TCA cycle)	0.00012026	1.86	Q5ZM32	282	K	3.1497	Up	Dihydrolipoyl dehydrogenase OS=Gallus gallus OX=9031 GN=DLD PE=2 SV=1	DLD	0.96981	K00382	8.46006e-05	117.77	2	LNTK(1)VTGATK(0.97)K(0.03)PDGK	-0.27094	1.578	0.501
map00020 Citrate cycle (TCA cycle)	0.00012026	1.86	Q5ZM32	345	K	1.77446	Up	Dihydrolipoyl dehydrogenase OS=Gallus gallus OX=9031 GN=DLD PE=2 SV=1	DLD	1	K00382	1.53438e-18	175.38	3	FQTK(1)IPNIYAIGDVVAGPMLAHK	-0.84188	1.306	0.736
map00020 Citrate cycle (TCA cycle)	0.00012026	1.86	Q5ZM32	283	K	2.8694	Up	Dihydrolipoyl dehydrogenase OS=Gallus gallus OX=9031 GN=DLD PE=2 SV=1	DLD	0.848824	K00382	0.000717821	86.729	3	LNTK(1)VTGATK(0.151)K(0.849)PDGK	-0.047484	1.538	0.536
map00020 Citrate cycle (TCA cycle)	0.00012026	1.86	Q5ZM32	126	K	4.19851	Up	Dihydrolipoyl dehydrogenase OS=Gallus gallus OX=9031 GN=DLD PE=2 SV=1	DLD	1	K00382	0.000694709	108.93	2	MMEQK(1)SSAVK	-0.73729	1.692	0.403
map00020 Citrate cycle (TCA cycle)	0.00012026	1.86	Q5ZM32	409	K	2.41957	Up	Dihydrolipoyl dehydrogenase OS=Gallus gallus OX=9031 GN=DLD PE=2 SV=1	DLD	1	K00382	1.08839e-12	142.03	2	SEEQLK(1)EEGVEYK(1)IGK	0.45725	1.459	0.603
map00020 Citrate cycle (TCA cycle)	0.00012026	1.86	Q5ZMW1	33	K	0.641975	Down	Aconitate hydratase, mitochondrial OS=Gallus gallus OX=9031 GN=ACO2 PE=2 SV=1	ACO2	1	K01681	1.61145e-05	72.075	3	AK(1)VAMSHFEPNEYINYEK	1.8732	0.78	1.215
map00020 Citrate cycle (TCA cycle)	0.00012026	1.86	Q5ZMW1	467	K	2.81404	Up	Aconitate hydratase, mitochondrial OS=Gallus gallus OX=9031 GN=ACO2 PE=2 SV=1	ACO2	1	K01681	1.58503e-27	225.1	2	GEK(1)NTIVTSYNR	1.0362	1.483	0.527
map00020 Citrate cycle (TCA cycle)	0.00012026	1.86	Q5ZMW1	464	K	1.60728	Up	Aconitate hydratase, mitochondrial OS=Gallus gallus OX=9031 GN=ACO2 PE=2 SV=1	ACO2	0.931406	K01681	4.01227e-09	192.14	3	K(0.931)GEK(0.069)NTIVTSYNR	0.063717	1.236	0.769
map00020 Citrate cycle (TCA cycle)	0.00012026	1.86	Q5ZMW1	691	K	1.52837	Up	Aconitate hydratase, mitochondrial OS=Gallus gallus OX=9031 GN=ACO2 PE=2 SV=1	ACO2	1	K01681	5.81535e-05	129.72	2	VIITK(1)SFAR	-0.034584	1.212	0.793
map00040 Pentose and glucuronate interconversions	0.116544	1.49	A0A1D5PKV6	109	K	1.86759	Up	Xylulose kinase OS=Gallus gallus OX=9031 GN=XYLB PE=3 SV=1	XYLB	1	K00854	0.00137829	81.799	2	GSIQILK(1)NASPK	-0.073813	1.354	0.725
map00040 Pentose and glucuronate interconversions	0.116544	1.49	A0A1L1RSD2	360	K	6.19565	Up	Glucuronidase beta OS=Phasianus colchicus OX=9054 PE=3 SV=1	--	1	K01195	5.56318e-07	165.72	3	PFYFHGVNK(1)HEDADIR	1.5481	1.71	0.276
map00040 Pentose and glucuronate interconversions	0.116544	1.49	A0A1L1RSD2	207	K	2.50528	Up	Glucuronidase beta OS=Phasianus colchicus OX=9054 PE=3 SV=1	--	1	K01195	0.000800991	90.142	2	YPK(1)NYFVQNTR	1.7293	1.423	0.568
map00040 Pentose and glucuronate interconversions	0.116544	1.49	A0A1L1RUV1	76	K	3.38178	Up	UDP-glucuronosyltransferase OS=Phasianus colchicus OX=9054 PE=3 SV=1	--	1	K00699	1.1281e-13	183.08	2	HAYTVK(1)TYPVSTK	0.67047	1.559	0.461
map00040 Pentose and glucuronate interconversions	0.116544	1.49	E1BVD1	64	K	2.03082	Up	Aldo_ket_red domain-containing protein OS=Gallus gallus OX=9031 GN=LOC418170 PE=3 SV=1	LOC418170	1	K00011	0.0315104	77.072	2	IK(1)EGVVK(1)R	1.8555	1.318	0.649
map00040 Pentose and glucuronate interconversions	0.116544	1.49	E1BVD1	69	K	2.03082	Up	Aldo_ket_red domain-containing protein OS=Gallus gallus OX=9031 GN=LOC418170 PE=3 SV=1	LOC418170	1	K00011	0.0315104	77.072	2	IK(1)EGVVK(1)R	1.8555	1.318	0.649
map00040 Pentose and glucuronate interconversions	0.116544	1.49	E1BVD1	203	K	1.67751	Up	Aldo_ket_red domain-containing protein OS=Gallus gallus OX=9031 GN=LOC418170 PE=3 SV=1	LOC418170	1	K00011	1.98325e-19	191.02	3	LINYCQSK(1)GITVTAYCPLGRPER	-1.3333	1.238	0.738
map00040 Pentose and glucuronate interconversions	0.116544	1.49	E1BVD1	90	K	2.35788	Up	Aldo_ket_red domain-containing protein OS=Gallus gallus OX=9031 GN=LOC418170 PE=3 SV=1	LOC418170	1	K00011	7.8193e-05	107.6	2	PLVK(1)GACQK(1)TLASLK	0.53223	1.377	0.584
map00040 Pentose and glucuronate interconversions	0.116544	1.49	E1BVD1	306	K	1.85652	Up	Aldo_ket_red domain-containing protein OS=Gallus gallus OX=9031 GN=LOC418170 PE=3 SV=1	LOC418170	1	K00011	0.0204236	66.664	2	NHK(1)EYPFNAEY	0.98619	1.281	0.69
map00040 Pentose and glucuronate interconversions	0.116544	1.49	F1P156	133	K	2.52878	Up	Crystallin lambda 1 OS=Phasianus colchicus OX=9054 PE=3 SV=1	--	1	K13247	0.0059083	96.311	2	LFTGLK(1)HVK	-1.3295	1.406	0.556
map00040 Pentose and glucuronate interconversions	0.116544	1.49	F1P156	290	K	2.57195	Up	Crystallin lambda 1 OS=Phasianus colchicus OX=9054 PE=3 SV=1	--	1	K13247	0.000233209	111.39	2	VPAVPK(1)HLGAR	0.7995	1.412	0.549
map00040 Pentose and glucuronate interconversions	0.116544	1.49	F1P1M1	364	K	2.97755	Up	UDP-glucuronosyltransferase OS=Gallus gallus OX=9031 GN=UGT1A1 PE=3 SV=4	UGT1A1	1	K00699	1.99439e-05	110.58	2	WLPQNDLLAHPK(1)TR	1.4824	1.459	0.49
map00040 Pentose and glucuronate interconversions	0.116544	1.49	F1P1M1	346	K	3.39052	Up	UDP-glucuronosyltransferase OS=Gallus gallus OX=9031 GN=UGT1A1 PE=3 SV=4	UGT1A1	1	K00699	0.000407126	117.45	2	YTGEVPPNLPK(1)NVK	-0.85426	1.502	0.443
map00040 Pentose and glucuronate interconversions	0.116544	1.49	P0DMQ6	105	K	2.54417	Up	Sorbitol dehydrogenase OS=Gallus gallus OX=9031 GN=SORD PE=1 SV=1	SORD	1	K00008	1.1051e-14	170.69	2	ETDEFCK(1)TGR	-0.5037	1.44	0.566
map00040 Pentose and glucuronate interconversions	0.116544	1.49	P0DMQ6	132	K	3.11475	Up	Sorbitol dehydrogenase OS=Gallus gallus OX=9031 GN=SORD PE=1 SV=1	SORD	1	K00008	2.58943e-05	138.23	3	YYK(1)HSASYCYK	-0.49073	1.52	0.488
map00040 Pentose and glucuronate interconversions	0.116544	1.49	Q5F3T9	100	K	3.12308	Up	UDP-glucose 6-dehydrogenase OS=Gallus gallus OX=9031 GN=UGDH PE=2 SV=1	UGDH	1	K00012	0.00766022	84.699	2	TYGMGK(1)GR	1.0845	1.421	0.455
map00040 Pentose and glucuronate interconversions	0.116544	1.49	Q5ZK84	25	K	1.90286	Up	Aldo-keto reductase family 1 member A1 OS=Gallus gallus OX=9031 GN=AKR1A1 PE=2 SV=1	AKR1A1	1	K00002	2.88718e-20	160.07	2	IPLIGLGTWK(1)SEPGQVK	-0.58498	1.332	0.7
map00040 Pentose and glucuronate interconversions	0.116544	1.49	Q5ZK84	265	K	1.78709	Up	Aldo-keto reductase family 1 member A1 OS=Gallus gallus OX=9031 GN=AKR1A1 PE=2 SV=1	AKR1A1	1	K00002	2.69478e-05	136.06	2	VVTIPK(1)SVTPAR	0.53624	1.301	0.728
map00040 Pentose and glucuronate interconversions	0.116544	1.49	Q5ZK84	87	K	3.56541	Up	Aldo-keto reductase family 1 member A1 OS=Gallus gallus OX=9031 GN=AKR1A1 PE=2 SV=1	AKR1A1	1	K00002	3.91749e-06	140.01	3	LWNTK(1)HHPEDVEPALR	0.20866	1.608	0.451
map00040 Pentose and glucuronate interconversions	0.116544	1.49	Q5ZK84	223	K	5.32012	Up	Aldo-keto reductase family 1 member A1 OS=Gallus gallus OX=9031 GN=AKR1A1 PE=2 SV=1	AKR1A1	1	K00002	1.06725e-05	86.135	3	MWK(1)HPDEPVLLEEPGIK	0.082242	1.745	0.328
map00040 Pentose and glucuronate interconversions	0.116544	1.49	R4GG24	86	K	3.58747	Up	Aldo_ket_red domain-containing protein OS=Gallus gallus OX=9031 GN=AKR1E2 PE=3 SV=1	AKR1E2	1	K00011	9.27673e-07	136.94	2	LFSTFHEK(1)HLVK	0.40972	1.661	0.463
map00053 Ascorbate and aldarate metabolism	0.313425	1.49	A0A1L1RUV1	76	K	3.38178	Up	UDP-glucuronosyltransferase OS=Phasianus colchicus OX=9054 PE=3 SV=1	--	1	K00699	1.1281e-13	183.08	2	HAYTVK(1)TYPVSTK	0.67047	1.559	0.461
map00053 Ascorbate and aldarate metabolism	0.313425	1.49	E1BT93	282	K	4.59064	Up	Aldedh domain-containing protein OS=Gallus gallus OX=9031 GN=LOC107057078 PE=3 SV=3	LOC107057078	1	K00128	0.00145783	81.642	2	K(1)AAAESNLK(1)R	-0.088765	1.57	0.342
map00053 Ascorbate and aldarate metabolism	0.313425	1.49	E1BT93	161	K	3.23736	Up	Aldedh domain-containing protein OS=Gallus gallus OX=9031 GN=LOC107057078 PE=3 SV=3	LOC107057078	1	K00128	1.49944e-07	144.16	3	FHGK(1)TIPLDGDFFCYTR	-0.73227	1.473	0.455
map00053 Ascorbate and aldarate metabolism	0.313425	1.49	E1BT93	273	K	2.39092	Up	Aldedh domain-containing protein OS=Gallus gallus OX=9031 GN=LOC107057078 PE=3 SV=3	LOC107057078	1	K00128	3.53709e-09	186.27	2	VAFTGSTEVGHLIK(1)K	0.33306	1.37	0.573
map00053 Ascorbate and aldarate metabolism	0.313425	1.49	E1BT93	157	K	2.30952	Up	Aldedh domain-containing protein OS=Gallus gallus OX=9031 GN=LOC107057078 PE=3 SV=3	LOC107057078	1	K00128	0.000443083	108.4	2	YFAGWSDK(1)FHGK	-0.61619	1.358	0.588
map00053 Ascorbate and aldarate metabolism	0.313425	1.49	F1NH33	277	K	1.74791	Up	Aldehyde dehydrogenase OS=Gallus gallus OX=9031 GN=ALDH3A2 PE=3 SV=3	ALDH3A2	1	K00128	0.00105125	112.73	2	ATLQEFYGEDVK(1)K	4.8996	1.255	0.718
map00053 Ascorbate and aldarate metabolism	0.313425	1.49	F1NH33	202	K	3.94402	Up	Aldehyde dehydrogenase OS=Gallus gallus OX=9031 GN=ALDH3A2 PE=3 SV=3	ALDH3A2	1	K00128	4.73585e-12	144.72	3	IVMAAAAK(1)HLTPVTLELGGK	0.8027	1.55	0.393
map00053 Ascorbate and aldarate metabolism	0.313425	1.49	F1NMN7	451	K	2.35924	Up	Aldedh domain-containing protein OS=Gallus gallus OX=9031 GN=ALDH9A1 PE=3 SV=4	ALDH9A1	1	K00149	1.36444e-09	76.049	2	EQGAQVLCGGDLYVPEDPK(1)LK	-0.76652	1.366	0.579
map00053 Ascorbate and aldarate metabolism	0.313425	1.49	F1NMN7	391	K	2.01855	Up	Aldedh domain-containing protein OS=Gallus gallus OX=9031 GN=ALDH9A1 PE=3 SV=4	ALDH9A1	1	K00149	1.72479e-28	188.6	2	K(1)ILDTFTK(1)EVVK	-0.73248	1.306	0.647
map00053 Ascorbate and aldarate metabolism	0.313425	1.49	F1NMN7	395	K	2.01855	Up	Aldedh domain-containing protein OS=Gallus gallus OX=9031 GN=ALDH9A1 PE=3 SV=4	ALDH9A1	1	K00149	1.72479e-28	188.6	2	ILDTFTK(1)EVVK(1)R	-0.23364	1.306	0.647
map00053 Ascorbate and aldarate metabolism	0.313425	1.49	F1NMN7	384	K	1.75316	Up	Aldedh domain-containing protein OS=Gallus gallus OX=9031 GN=ALDH9A1 PE=3 SV=4	ALDH9A1	1	K00149	3.83557e-09	142.51	2	K(1)ILDTFTK(1)EVVK	-0.73248	1.25	0.713
map00053 Ascorbate and aldarate metabolism	0.313425	1.49	F1P1M1	364	K	2.97755	Up	UDP-glucuronosyltransferase OS=Gallus gallus OX=9031 GN=UGT1A1 PE=3 SV=4	UGT1A1	1	K00699	1.99439e-05	110.58	2	WLPQNDLLAHPK(1)TR	1.4824	1.459	0.49
map00053 Ascorbate and aldarate metabolism	0.313425	1.49	F1P1M1	346	K	3.39052	Up	UDP-glucuronosyltransferase OS=Gallus gallus OX=9031 GN=UGT1A1 PE=3 SV=4	UGT1A1	1	K00699	0.000407126	117.45	2	YTGEVPPNLPK(1)NVK	-0.85426	1.502	0.443
map00053 Ascorbate and aldarate metabolism	0.313425	1.49	Q5F3T9	100	K	3.12308	Up	UDP-glucose 6-dehydrogenase OS=Gallus gallus OX=9031 GN=UGDH PE=2 SV=1	UGDH	1	K00012	0.00766022	84.699	2	TYGMGK(1)GR	1.0845	1.421	0.455
map00061 Fatty acid biosynthesis	0.478811	1.39	F1NI43	645	K	3.1214	Up	Long-chain-fatty-acid--CoA ligase ACSBG2 OS=Gallus gallus OX=9031 GN=ACSBG2 PE=4 SV=3	ACSBG2	1	K15013	2.95752e-06	119.94	2	ATK(1)VSEIISSK	-0.35996	1.517	0.486
map00061 Fatty acid biosynthesis	0.478811	1.39	F1NI43	556	K	2.21348	Up	Long-chain-fatty-acid--CoA ligase ACSBG2 OS=Gallus gallus OX=9031 GN=ACSBG2 PE=4 SV=3	ACSBG2	1	K15013	9.03487e-07	143.22	2	CDK(1)DGFIYITGR	-0.43536	1.379	0.623
map00061 Fatty acid biosynthesis	0.478811	1.39	F1NI43	542	K	2.82792	Up	Long-chain-fatty-acid--CoA ligase ACSBG2 OS=Gallus gallus OX=9031 GN=ACSBG2 PE=4 SV=3	ACSBG2	1	K15013	3.17718e-05	139.7	2	EAIDK(1)DGWLHSGDLGK	1.4138	1.479	0.523
map00061 Fatty acid biosynthesis	0.478811	1.39	F1NI43	65	K	3.2617	Up	Long-chain-fatty-acid--CoA ligase ACSBG2 OS=Gallus gallus OX=9031 GN=ACSBG2 PE=4 SV=3	ACSBG2	1	K15013	5.5802e-09	176.97	2	SQMNK(1)TGLASSSR	0.90612	1.533	0.47
map00061 Fatty acid biosynthesis	0.478811	1.39	F1NI43	391	K	3.78043	Up	Long-chain-fatty-acid--CoA ligase ACSBG2 OS=Gallus gallus OX=9031 GN=ACSBG2 PE=4 SV=3	ACSBG2	1	K15013	0.000624595	105.36	2	SVGAK(1)SSTLR	1.0332	1.584	0.419
map00061 Fatty acid biosynthesis	0.478811	1.39	F1NI43	509	K	1.6609	Up	Long-chain-fatty-acid--CoA ligase ACSBG2 OS=Gallus gallus OX=9031 GN=ACSBG2 PE=4 SV=3	ACSBG2	1	K15013	8.62164e-10	173.54	3	TLIHK(1)PDADGIGEICFAGR	-0.010895	1.249	0.752
map00061 Fatty acid biosynthesis	0.478811	1.39	F1NYK6	3	K	1.89489	Up	Carbonyl reductase 4 OS=Phasianus colchicus OX=9054 PE=4 SV=1	--	1	K11539	0.000420657	72.922	2	GK(1)ICAVFGGSR	2.4843	1.298	0.685
map00061 Fatty acid biosynthesis	0.478811	1.39	E1BYY7	109	K	0.55	Down	3-oxoacyl-[acyl-carrier-protein] synthase OS=Gallus gallus OX=9031 GN=OXSM PE=3 SV=3	OXSM	1	K09458	2.21774e-06	79.311	2	EESFVSK(1)SEIK	0.30884	0.803	1.46
map00061 Fatty acid biosynthesis	0.478811	1.39	E1BYY7	370	K	0.633457	Down	3-oxoacyl-[acyl-carrier-protein] synthase OS=Gallus gallus OX=9031 GN=OXSM PE=3 SV=3	OXSM	1	K09458	5.96783e-09	167.01	2	LFK(1)SHSHNIAVSSTK	-1.8897	0.852	1.345
map00061 Fatty acid biosynthesis	0.478811	1.39	F1NNV2	633	K	1.78886	Up	Arachidonate--CoA ligase OS=Gallus gallus OX=9031 GN=ACSL5 PE=4 SV=1	ACSL5	1	K01897	0.00497317	65.879	2	AAGLK(1)SFEQVK	-0.50398	1.22	0.682
map00061 Fatty acid biosynthesis	0.478811	1.39	F1NNV2	98	K	2.21269	Up	Arachidonate--CoA ligase OS=Gallus gallus OX=9031 GN=ACSL5 PE=4 SV=1	ACSL5	1	K01897	2.7087e-21	192.14	2	K(1)PNQPYQWLTYK	-0.88497	1.29	0.583
map00061 Fatty acid biosynthesis	0.478811	1.39	Q5F420	292	K	3.88987	Up	Arachidonate--CoA ligase OS=Gallus gallus OX=9031 GN=ACSL1 PE=2 SV=1	ACSL1	1	K01897	0.00148606	90.376	3	GAMITHK(1)NIVSNSSAFLK	0.34367	1.766	0.454
map00061 Fatty acid biosynthesis	0.478811	1.39	Q5F420	303	K	5.18082	Up	Arachidonate--CoA ligase OS=Gallus gallus OX=9031 GN=ACSL1 PE=2 SV=1	ACSL1	1	K01897	0.000160305	66.485	2	NIVSNSSAFLK(1)TTEK	-0.23835	1.891	0.365
map00061 Fatty acid biosynthesis	0.478811	1.39	Q5F420	633	K	3.138	Up	Arachidonate--CoA ligase OS=Gallus gallus OX=9031 GN=ACSL1 PE=2 SV=1	ACSL1	1	K01897	2.05541e-06	158.57	2	K(1)HILEDMVR	0.13106	1.66	0.529
map00061 Fatty acid biosynthesis	0.478811	1.39	Q5F420	114	K	2.61538	Up	Arachidonate--CoA ligase OS=Gallus gallus OX=9031 GN=ACSL1 PE=2 SV=1	ACSL1	1	K01897	0.000383823	90.689	2	K(1)PNQPYEWISYK	-0.5664	1.564	0.598
map00071 Fatty acid degradation	0.357714	1.62	Q5ILH0	106	K	1.592	Up	Hepatic nuclear factor 4alpha OS=Gallus gallus OX=9031 GN=HNF4alpha PE=2 SV=1	HNF4alpha	1	K07292	5.52e-88	309.09	2	QCVVDK(1)DK(1)RN	0.24514	1.202	0.755
map00071 Fatty acid degradation	0.357714	1.62	Q5ILH0	126	K	1.63	Up	Hepatic nuclear factor 4alpha OS=Gallus gallus OX=9031 GN=HNF4alpha PE=2 SV=1	HNF4alpha	1	K07292	0.000237931	131.22	2	FRAGMK(1)K(1)EAV	0.42514	1.12	0.687
map00071 Fatty acid degradation	0.357714	1.62	Q5ILH0	458	K	4.344	Up	Hepatic nuclear factor 4alpha OS=Gallus gallus OX=9031 GN=HNF4alpha PE=2 SV=1	HNF4alpha	1	K07292	1.73412e-21	204.34	2	GAVATIVK(1)PL	0.08541	1.833	0.422
map00062 Fatty acid elongation	0.357714	1.34	A0A1D5PL36	235	K	0.532159	Down	Acetyl-CoA acyltransferase 2 OS=Phasianus colchicus OX=9054 PE=3 SV=1	--	1	K07508	4.2914e-05	69.613	3	AAQDAGHFNAEMAPIEVK(1)TK	1.4564	0.695	1.306
map00062 Fatty acid elongation	0.357714	1.34	A0A1D5PL36	245	K	1.78412	Up	Acetyl-CoA acyltransferase 2 OS=Phasianus colchicus OX=9054 PE=3 SV=1	--	1	K07508	7.11e-44	264.63	3	GK(1)ESMQK(1)DEHPK(1)PQTTLEQLAK	-0.16931	1.281	0.718
map00062 Fatty acid elongation	0.357714	1.34	A0A1D5PL36	240	K	1.70135	Up	Acetyl-CoA acyltransferase 2 OS=Phasianus colchicus OX=9054 PE=3 SV=1	--	1	K07508	7.11e-44	247.73	3	GK(1)ESMQK(1)DEHPK(1)PQTTLEQLAK	-0.16931	1.259	0.74
map00062 Fatty acid elongation	0.357714	1.34	A0A1D5PM72	310	K	2.1254	Up	Hydroxysteroid 17-beta dehydrogenase 12 OS=Phasianus colchicus OX=9054 PE=3 SV=1	--	1	K10251	0.00299864	123.5	2	GLHAEYK(1)SK	-0.22272	1.339	0.63
map00062 Fatty acid elongation	0.357714	1.34	A0A1D5PM72	191	K	2	Up	Hydroxysteroid 17-beta dehydrogenase 12 OS=Phasianus colchicus OX=9054 PE=3 SV=1	--	1	K10251	4.72346e-05	114.93	2	VETK(1)VIVADFGER	0.61832	1.314	0.657
map00062 Fatty acid elongation	0.357714	1.34	E1BZH9	213	K	1.94485	Up	Hydroxyacyl-CoA dehydrogenase OS=Phasianus colchicus OX=9054 PE=3 SV=1	--	1	K00022	0.00054897	84.999	2	SPVSCK(1)DTPGFIVNR	0.40024	1.34	0.689
map00062 Fatty acid elongation	0.357714	1.34	A0A3Q2U525	140	K	4.47175	Up	Trans-2,3-enoyl-CoA reductase OS=Taeniopygia guttata OX=59729 GN=TECR PE=4 SV=1	TECR	1	K10258	5.59663e-15	160.52	4	HAVVHLACACHSFHYIK(1)R	2.0152	1.583	0.354
map00062 Fatty acid elongation	0.357714	1.34	A0A3Q2U525	2	K	2.31081	Up	Trans-2,3-enoyl-CoA reductase OS=Taeniopygia guttata OX=59729 GN=TECR PE=4 SV=1	TECR	1	K10258	1.07723e-06	90.156	2	MK(1)HYEVEILDAK	1.0916	1.368	0.592
map00062 Fatty acid elongation	0.357714	1.34	A0A3Q2U525	38	K	5.39735	Up	Trans-2,3-enoyl-CoA reductase OS=Taeniopygia guttata OX=59729 GN=TECR PE=4 SV=1	TECR	1	K10258	7.62328e-20	168.43	3	NLFTK(1)THPQWYPAR	2.2327	1.63	0.302
map00062 Fatty acid elongation	0.357714	1.34	E1BTT4	201	K	1.53514	Up	Hydroxyacyl-CoA dehydrogenase trifunctional multienzyme complex subunit beta OS=Gallus gallus OX=9031 PE=3 SV=1	--	1	K07509	0.0104543	97.033	2	LALISK(1)IR	-0.82684	1.245	0.811
map00062 Fatty acid elongation	0.357714	1.34	E1BTT4	52	K	1.9353	Up	Hydroxyacyl-CoA dehydrogenase trifunctional multienzyme complex subunit beta OS=Gallus gallus OX=9031 PE=3 SV=1	--	1	K07509	6.54508e-09	174.05	2	SGVK(1)NIVVVEGVR	1.4826	1.376	0.711
map00062 Fatty acid elongation	0.357714	1.34	F1NI29	413	K	0.455871	Down	Enoyl-CoA hydratase OS=Gallus gallus OX=9031 GN=HADHA PE=3 SV=3	HADHA	1	K07515	0.00048649	85.821	2	GQQQVFK(1)GLNGK(1)VK	-0.41832	0.594	1.303
map00062 Fatty acid elongation	0.357714	1.34	F1NI29	421	K	1.75529	Up	Enoyl-CoA hydratase OS=Gallus gallus OX=9031 GN=HADHA PE=3 SV=3	HADHA	1	K07515	0.00492041	104.39	2	K(1)K(1)SLTSFER	1.5336	1.327	0.756
map00062 Fatty acid elongation	0.357714	1.34	F1NI29	671	K	0.600332	Down	Enoyl-CoA hydratase OS=Gallus gallus OX=9031 GN=HADHA PE=3 SV=3	HADHA	1	K07515	5.12059e-20	185.57	2	LPAK(1)PEVCTDEDIQMR	-0.18968	0.724	1.206
map00062 Fatty acid elongation	0.357714	1.34	F1NI29	541	K	2.27666	Up	Enoyl-CoA hydratase OS=Gallus gallus OX=9031 GN=HADHA PE=3 SV=3	HADHA	1	K07515	0.0076196	74.486	2	QGK(1)VVIVVK	-2.2491	1.473	0.647
map00062 Fatty acid elongation	0.357714	1.34	F1NI29	734	K	1.99288	Up	Enoyl-CoA hydratase OS=Gallus gallus OX=9031 GN=HADHA PE=3 SV=3	HADHA	1	K07515	8.12059e-37	273.34	2	YADSYGAK(1)QLVDK(1)LR	-0.015657	1.399	0.702
map00062 Fatty acid elongation	0.357714	1.34	F1NI29	739	K	2.59328	Up	Enoyl-CoA hydratase OS=Gallus gallus OX=9031 GN=HADHA PE=3 SV=3	HADHA	1	K07515	8.12059e-37	273.34	2	YADSYGAK(1)QLVDK(1)LR	-0.015657	1.543	0.595
map00071 Fatty acid degradation	0.000568927	1.71	F1NI43	645	K	3.1214	Up	Long-chain-fatty-acid--CoA ligase ACSBG2 OS=Gallus gallus OX=9031 GN=ACSBG2 PE=4 SV=3	ACSBG2	1	K15013	2.95752e-06	119.94	2	ATK(1)VSEIISSK	-0.35996	1.517	0.486
map00071 Fatty acid degradation	0.000568927	1.71	F1NI43	556	K	2.21348	Up	Long-chain-fatty-acid--CoA ligase ACSBG2 OS=Gallus gallus OX=9031 GN=ACSBG2 PE=4 SV=3	ACSBG2	1	K15013	9.03487e-07	143.22	2	CDK(1)DGFIYITGR	-0.43536	1.379	0.623
map00071 Fatty acid degradation	0.000568927	1.71	F1NI43	542	K	2.82792	Up	Long-chain-fatty-acid--CoA ligase ACSBG2 OS=Gallus gallus OX=9031 GN=ACSBG2 PE=4 SV=3	ACSBG2	1	K15013	3.17718e-05	139.7	2	EAIDK(1)DGWLHSGDLGK	1.4138	1.479	0.523
map00071 Fatty acid degradation	0.000568927	1.71	F1NI43	65	K	3.2617	Up	Long-chain-fatty-acid--CoA ligase ACSBG2 OS=Gallus gallus OX=9031 GN=ACSBG2 PE=4 SV=3	ACSBG2	1	K15013	5.5802e-09	176.97	2	SQMNK(1)TGLASSSR	0.90612	1.533	0.47
map00071 Fatty acid degradation	0.000568927	1.71	F1NI43	391	K	3.78043	Up	Long-chain-fatty-acid--CoA ligase ACSBG2 OS=Gallus gallus OX=9031 GN=ACSBG2 PE=4 SV=3	ACSBG2	1	K15013	0.000624595	105.36	2	SVGAK(1)SSTLR	1.0332	1.584	0.419
map00071 Fatty acid degradation	0.000568927	1.71	F1NI43	509	K	1.6609	Up	Long-chain-fatty-acid--CoA ligase ACSBG2 OS=Gallus gallus OX=9031 GN=ACSBG2 PE=4 SV=3	ACSBG2	1	K15013	8.62164e-10	173.54	3	TLIHK(1)PDADGIGEICFAGR	-0.010895	1.249	0.752
map00071 Fatty acid degradation	0.000568927	1.71	A0A1D5NYK3	181	K	1.83212	Up	GCDH protein (Fragment) OS=Hirundo rustica OX=43150 GN=Gcdh PE=3 SV=1	Gcdh	1	K00252	1.38613e-08	170.85	2	YDK(1)ATK(1)SYR	-0.27865	1.255	0.685
map00071 Fatty acid degradation	0.000568927	1.71	A0A1D5NYK3	184	K	1.83212	Up	GCDH protein (Fragment) OS=Hirundo rustica OX=43150 GN=Gcdh PE=3 SV=1	Gcdh	1	K00252	1.38613e-08	170.85	2	YDK(1)ATK(1)SYR	-0.27865	1.255	0.685
map00071 Fatty acid degradation	0.000568927	1.71	F1NTZ0	335	K	1.70915	Up	PKS_ER domain-containing protein OS=Gallus gallus OX=9031 GN=LOC100857280 PE=3 SV=4	LOC100857280	1	K13951	0.0218817	76.605	2	LVASYLEK(1)K	-0.27713	1.14	0.667
map00071 Fatty acid degradation	0.000568927	1.71	A0A1D5PU43	261	K	2.90716	Up	Enoyl-CoA delta isomerase 1 OS=Phasianus colchicus OX=9054 PE=3 SV=1	--	1	K13238	1.35825e-06	150.88	2	QLTK(1)SMMR	0.68725	1.503	0.517
map00071 Fatty acid degradation	0.000568927	1.71	A0A1D5PL36	235	K	0.532159	Down	Acetyl-CoA acyltransferase 2 OS=Phasianus colchicus OX=9054 PE=3 SV=1	--	1	K07508	4.2914e-05	69.613	3	AAQDAGHFNAEMAPIEVK(1)TK	1.4564	0.695	1.306
map00071 Fatty acid degradation	0.000568927	1.71	A0A1D5PL36	245	K	1.78412	Up	Acetyl-CoA acyltransferase 2 OS=Phasianus colchicus OX=9054 PE=3 SV=1	--	1	K07508	7.11e-44	264.63	3	GK(1)ESMQK(1)DEHPK(1)PQTTLEQLAK	-0.16931	1.281	0.718
map00071 Fatty acid degradation	0.000568927	1.71	A0A1D5PL36	240	K	1.70135	Up	Acetyl-CoA acyltransferase 2 OS=Phasianus colchicus OX=9054 PE=3 SV=1	--	1	K07508	7.11e-44	247.73	3	GK(1)ESMQK(1)DEHPK(1)PQTTLEQLAK	-0.16931	1.259	0.74
map00071 Fatty acid degradation	0.000568927	1.71	P23991	137	K	1.57439	Up	Alcohol dehydrogenase 1 OS=Gallus gallus OX=9031 GN=ADH1 PE=1 SV=2	ADH1	1	K13951	5.51919e-88	309.09	4	GK(1)AIHHFVGTSTFTEYTVVHETAAAK	0.53761	1.217	0.773
map00071 Fatty acid degradation	0.000568927	1.71	P23991	114	K	1.9163	Up	Alcohol dehydrogenase 1 OS=Gallus gallus OX=9031 GN=ADH1 PE=1 SV=2	ADH1	1	K13951	3.96054e-18	125.77	2	GNLCIK(1)NDLSSSPTGLMADGTTR	1.2816	1.305	0.681
map00071 Fatty acid degradation	0.000568927	1.71	P23991	325	K	3.03055	Up	Alcohol dehydrogenase 1 OS=Gallus gallus OX=9031 GN=ADH1 PE=1 SV=2	ADH1	1	K13951	0.00210138	111.61	2	GSVFGGWK(1)SK	0.13433	1.488	0.491
map00071 Fatty acid degradation	0.000568927	1.71	P23991	40	K	2.305	Up	Alcohol dehydrogenase 1 OS=Gallus gallus OX=9031 GN=ADH1 PE=1 SV=2	ADH1	1	K13951	0.000193278	124.81	2	IK(1)IVATGICR	-0.35422	1.383	0.6
map00071 Fatty acid degradation	0.000568927	1.71	P23991	108	K	2.41897	Up	Alcohol dehydrogenase 1 OS=Gallus gallus OX=9031 GN=ADH1 PE=1 SV=2	ADH1	1	K13951	4.8206e-05	101.45	2	SCLSTK(1)GNLCIK	0.087701	1.403	0.58
map00071 Fatty acid degradation	0.000568927	1.71	P23991	317	K	3.57407	Up	Alcohol dehydrogenase 1 OS=Gallus gallus OX=9031 GN=ADH1 PE=1 SV=2	ADH1	1	K13951	4.32908e-05	150.21	2	TWK(1)GSVFGGWK	1.8133	1.544	0.432
map00071 Fatty acid degradation	0.000568927	1.71	A0A1D5PNC5	308	K	0.601014	Down	ACB domain-containing protein OS=Gallus gallus OX=9031 GN=ECI2 PE=4 SV=2	ECI2	1	K13239	6.91783e-07	154.09	2	AYASLPK(1)NSLAVSK	0.51065	0.83	1.381
map00071 Fatty acid degradation	0.000568927	1.71	A0A1D5PNC5	126	K	0.580966	Down	ACB domain-containing protein OS=Gallus gallus OX=9031 GN=ECI2 PE=4 SV=2	ECI2	1	K13239	1.37887e-13	147.02	3	IMFNRPEK(1)K(1)NAINHK	-0.58813	0.818	1.408
map00071 Fatty acid degradation	0.000568927	1.71	A0A1D5PNC5	127	K	0.358932	Down	ACB domain-containing protein OS=Gallus gallus OX=9031 GN=ECI2 PE=4 SV=2	ECI2	1	K13239	1.37887e-13	147.02	3	IMFNRPEK(1)K(1)NAINHK	-0.58813	0.645	1.797
map00071 Fatty acid degradation	0.000568927	1.71	A0A1D5PNC5	19	K	0.505921	Down	ACB domain-containing protein OS=Gallus gallus OX=9031 GN=ECI2 PE=4 SV=2	ECI2	1	K13239	4.95962e-15	180.81	2	LLK(1)NDPGNETK	0.91155	0.769	1.52
map00071 Fatty acid degradation	0.000568927	1.71	A0A1D5PNC5	54	K	0.574048	Down	ACB domain-containing protein OS=Gallus gallus OX=9031 GN=ECI2 PE=4 SV=2	ECI2	1	K13239	0.0066248	114.64	2	PGMLDFVK(1)K	-0.14403	0.814	1.418
map00071 Fatty acid degradation	0.000568927	1.71	E1BZH9	213	K	1.94485	Up	Hydroxyacyl-CoA dehydrogenase OS=Phasianus colchicus OX=9054 PE=3 SV=1	--	1	K00022	0.00054897	84.999	2	SPVSCK(1)DTPGFIVNR	0.40024	1.34	0.689
map00071 Fatty acid degradation	0.000568927	1.71	F1NC38	339	K	2.90056	Up	Long-chain specific acyl-CoA dehydrogenase, mitochondrial OS=Gallus gallus OX=9031 GN=ACADL PE=3 SV=1	ACADL	1	K00255	7.91267e-07	129.69	2	LAEMK(1)TNICVGR	-0.21402	1.546	0.533
map00071 Fatty acid degradation	0.000568927	1.71	A0A3Q2U150	218	K	0.328482	Down	Acyl-CoA dehydrogenase medium chain OS=Phasianus colchicus OX=9054 PE=3 SV=1	--	1	K00249	5.21961e-13	105.71	4	THPDPSAPASK(1)AFTGFVVDADSPGIHVGR	0.18488	0.474	1.443
map00071 Fatty acid degradation	0.000568927	1.71	A0A3Q3AV17	290	K	0.572884	Down	Enoyl-CoA hydratase OS=Gallus gallus OX=9031 GN=EHHADH PE=3 SV=1	EHHADH	1	K07514	1.37728e-28	208.23	2	WTTPSGASWK(1)SASPQPIR	0.27811	0.731	1.276
map00071 Fatty acid degradation	0.000568927	1.71	A0A3Q3AV17	393	K	0.639411	Down	Enoyl-CoA hydratase OS=Gallus gallus OX=9031 GN=EHHADH PE=3 SV=1	EHHADH	1	K07514	0.0358558	61.48	2	K(1)EIFSK(1)LSR	-0.59849	0.782	1.223
map00071 Fatty acid degradation	0.000568927	1.71	E1BT93	282	K	4.59064	Up	Aldedh domain-containing protein OS=Gallus gallus OX=9031 GN=LOC107057078 PE=3 SV=3	LOC107057078	1	K00128	0.00145783	81.642	2	K(1)AAAESNLK(1)R	-0.088765	1.57	0.342
map00071 Fatty acid degradation	0.000568927	1.71	E1BT93	161	K	3.23736	Up	Aldedh domain-containing protein OS=Gallus gallus OX=9031 GN=LOC107057078 PE=3 SV=3	LOC107057078	1	K00128	1.49944e-07	144.16	3	FHGK(1)TIPLDGDFFCYTR	-0.73227	1.473	0.455
map00071 Fatty acid degradation	0.000568927	1.71	E1BT93	273	K	2.39092	Up	Aldedh domain-containing protein OS=Gallus gallus OX=9031 GN=LOC107057078 PE=3 SV=3	LOC107057078	1	K00128	3.53709e-09	186.27	2	VAFTGSTEVGHLIK(1)K	0.33306	1.37	0.573
map00071 Fatty acid degradation	0.000568927	1.71	E1BT93	157	K	2.30952	Up	Aldedh domain-containing protein OS=Gallus gallus OX=9031 GN=LOC107057078 PE=3 SV=3	LOC107057078	1	K00128	0.000443083	108.4	2	YFAGWSDK(1)FHGK	-0.61619	1.358	0.588
map00071 Fatty acid degradation	0.000568927	1.71	E1BTT4	201	K	1.53514	Up	Hydroxyacyl-CoA dehydrogenase trifunctional multienzyme complex subunit beta OS=Gallus gallus OX=9031 PE=3 SV=1	--	1	K07509	0.0104543	97.033	2	LALISK(1)IR	-0.82684	1.245	0.811
map00071 Fatty acid degradation	0.000568927	1.71	E1BTT4	52	K	1.9353	Up	Hydroxyacyl-CoA dehydrogenase trifunctional multienzyme complex subunit beta OS=Gallus gallus OX=9031 PE=3 SV=1	--	1	K07509	6.54508e-09	174.05	2	SGVK(1)NIVVVEGVR	1.4826	1.376	0.711
map00071 Fatty acid degradation	0.000568927	1.71	E1C0Q5	257	K	1.53544	Up	THILA acetyltransferase (Fragment) OS=Odontophorus gujanensis OX=886794 GN=Acat1a PE=3 SV=1	Acat1a	1	K00626	0.0118711	88.921	2	VDFSK(1)VPK	-0.21935	1.213	0.79
map00071 Fatty acid degradation	0.000568927	1.71	F1NH33	277	K	1.74791	Up	Aldehyde dehydrogenase OS=Gallus gallus OX=9031 GN=ALDH3A2 PE=3 SV=3	ALDH3A2	1	K00128	0.00105125	112.73	2	ATLQEFYGEDVK(1)K	4.8996	1.255	0.718
map00071 Fatty acid degradation	0.000568927	1.71	F1NH33	202	K	3.94402	Up	Aldehyde dehydrogenase OS=Gallus gallus OX=9031 GN=ALDH3A2 PE=3 SV=3	ALDH3A2	1	K00128	4.73585e-12	144.72	3	IVMAAAAK(1)HLTPVTLELGGK	0.8027	1.55	0.393
map00071 Fatty acid degradation	0.000568927	1.71	F1NI29	413	K	0.455871	Down	Enoyl-CoA hydratase OS=Gallus gallus OX=9031 GN=HADHA PE=3 SV=3	HADHA	1	K07515	0.00048649	85.821	2	GQQQVFK(1)GLNGK(1)VK	-0.41832	0.594	1.303
map00071 Fatty acid degradation	0.000568927	1.71	F1NI29	421	K	1.75529	Up	Enoyl-CoA hydratase OS=Gallus gallus OX=9031 GN=HADHA PE=3 SV=3	HADHA	1	K07515	0.00492041	104.39	2	K(1)K(1)SLTSFER	1.5336	1.327	0.756
map00071 Fatty acid degradation	0.000568927	1.71	F1NI29	671	K	0.600332	Down	Enoyl-CoA hydratase OS=Gallus gallus OX=9031 GN=HADHA PE=3 SV=3	HADHA	1	K07515	5.12059e-20	185.57	2	LPAK(1)PEVCTDEDIQMR	-0.18968	0.724	1.206
map00071 Fatty acid degradation	0.000568927	1.71	F1NI29	541	K	2.27666	Up	Enoyl-CoA hydratase OS=Gallus gallus OX=9031 GN=HADHA PE=3 SV=3	HADHA	1	K07515	0.0076196	74.486	2	QGK(1)VVIVVK	-2.2491	1.473	0.647
map00071 Fatty acid degradation	0.000568927	1.71	F1NI29	734	K	1.99288	Up	Enoyl-CoA hydratase OS=Gallus gallus OX=9031 GN=HADHA PE=3 SV=3	HADHA	1	K07515	8.12059e-37	273.34	2	YADSYGAK(1)QLVDK(1)LR	-0.015657	1.399	0.702
map00071 Fatty acid degradation	0.000568927	1.71	F1NI29	739	K	2.59328	Up	Enoyl-CoA hydratase OS=Gallus gallus OX=9031 GN=HADHA PE=3 SV=3	HADHA	1	K07515	8.12059e-37	273.34	2	YADSYGAK(1)QLVDK(1)LR	-0.015657	1.543	0.595
map00071 Fatty acid degradation	0.000568927	1.71	F1NI89	323	K	2.58442	Up	S-(hydroxymethyl)glutathione dehydrogenase OS=Gallus gallus OX=9031 GN=ADH4 PE=3 SV=2	ADH4	1	K00121	1.94315e-05	141.88	2	GTAFGGWK(1)SVDSVPK	0.24847	1.393	0.539
map00071 Fatty acid degradation	0.000568927	1.71	F1NI89	226	K	2.96701	Up	S-(hydroxymethyl)glutathione dehydrogenase OS=Gallus gallus OX=9031 GN=ADH4 PE=3 SV=2	ADH4	1	K00121	0.000155572	124.46	2	IIGIDINK(1)NTYAK	-1.029	1.439	0.485
map00071 Fatty acid degradation	0.000568927	1.71	F1NI89	341	K	3.13118	Up	S-(hydroxymethyl)glutathione dehydrogenase OS=Gallus gallus OX=9031 GN=ADH4 PE=3 SV=2	ADH4	1	K00121	2.06918e-19	185.57	2	IK(1)VDEFVTHTLPFDK	0.37604	1.456	0.465
map00071 Fatty acid degradation	0.000568927	1.71	F1NI89	364	K	0.625199	Down	S-(hydroxymethyl)glutathione dehydrogenase OS=Gallus gallus OX=9031 GN=ADH4 PE=3 SV=2	ADH4	1	K00121	0.000628313	69.276	2	INEAFDLLHK(1)GK	1.3415	0.784	1.254
map00071 Fatty acid degradation	0.000568927	1.71	F1NI89	107	K	2.08399	Up	S-(hydroxymethyl)glutathione dehydrogenase OS=Gallus gallus OX=9031 GN=ADH4 PE=3 SV=2	ADH4	1	K00121	1.10674e-06	150.53	2	NPK(1)TNLCQK	1.1325	1.315	0.631
map00071 Fatty acid degradation	0.000568927	1.71	F1NMN7	451	K	2.35924	Up	Aldedh domain-containing protein OS=Gallus gallus OX=9031 GN=ALDH9A1 PE=3 SV=4	ALDH9A1	1	K00149	1.36444e-09	76.049	2	EQGAQVLCGGDLYVPEDPK(1)LK	-0.76652	1.366	0.579
map00071 Fatty acid degradation	0.000568927	1.71	F1NMN7	391	K	2.01855	Up	Aldedh domain-containing protein OS=Gallus gallus OX=9031 GN=ALDH9A1 PE=3 SV=4	ALDH9A1	1	K00149	1.72479e-28	188.6	2	K(1)ILDTFTK(1)EVVK	-0.73248	1.306	0.647
map00071 Fatty acid degradation	0.000568927	1.71	F1NMN7	395	K	2.01855	Up	Aldedh domain-containing protein OS=Gallus gallus OX=9031 GN=ALDH9A1 PE=3 SV=4	ALDH9A1	1	K00149	1.72479e-28	188.6	2	ILDTFTK(1)EVVK(1)R	-0.23364	1.306	0.647
map00071 Fatty acid degradation	0.000568927	1.71	F1NMN7	384	K	1.75316	Up	Aldedh domain-containing protein OS=Gallus gallus OX=9031 GN=ALDH9A1 PE=3 SV=4	ALDH9A1	1	K00149	3.83557e-09	142.51	2	K(1)ILDTFTK(1)EVVK	-0.73248	1.25	0.713
map00071 Fatty acid degradation	0.000568927	1.71	F1NNV2	633	K	1.78886	Up	Arachidonate--CoA ligase OS=Gallus gallus OX=9031 GN=ACSL5 PE=4 SV=1	ACSL5	1	K01897	0.00497317	65.879	2	AAGLK(1)SFEQVK	-0.50398	1.22	0.682
map00071 Fatty acid degradation	0.000568927	1.71	F1NNV2	98	K	2.21269	Up	Arachidonate--CoA ligase OS=Gallus gallus OX=9031 GN=ACSL5 PE=4 SV=1	ACSL5	1	K01897	2.7087e-21	192.14	2	K(1)PNQPYQWLTYK	-0.88497	1.29	0.583
map00071 Fatty acid degradation	0.000568927	1.71	F1NY37	653	K	0.457781	Down	Acyl-coenzyme A oxidase OS=Gallus gallus OX=9031 GN=ACOX1 PE=3 SV=1	ACOX1	1	K00232	2.47555e-20	214.32	3	TEVHESFHK(1)HLK	0.81488	0.656	1.433
map00071 Fatty acid degradation	0.000568927	1.71	F1P1U3	531	K	0.565421	Down	Carn_acyltransf domain-containing protein OS=Gallus gallus OX=9031 GN=CPT2 PE=3 SV=2	CPT2	1	K08766	5.52379e-13	135.89	3	HSTEELQELIVECSK(1)YHGR	0.57815	0.726	1.284
map00071 Fatty acid degradation	0.000568927	1.71	F1P1U3	73	K	1.85509	Up	Carn_acyltransf domain-containing protein OS=Gallus gallus OX=9031 GN=CPT2 PE=3 SV=2	CPT2	1	K08766	2.62368e-12	125.14	3	K(1)TEELAHQFEK(1)GIGR	1.802	1.293	0.697
map00071 Fatty acid degradation	0.000568927	1.71	F1P1U3	489	K	1.8227	Up	Carn_acyltransf domain-containing protein OS=Gallus gallus OX=9031 GN=CPT2 PE=3 SV=2	CPT2	1	K08766	7.15033e-32	269.55	3	QYNQTVATYESCSTAAFK(1)HGR	0.10963	1.285	0.705
map00071 Fatty acid degradation	0.000568927	1.71	Q5F420	292	K	3.88987	Up	Arachidonate--CoA ligase OS=Gallus gallus OX=9031 GN=ACSL1 PE=2 SV=1	ACSL1	1	K01897	0.00148606	90.376	3	GAMITHK(1)NIVSNSSAFLK	0.34367	1.766	0.454
map00071 Fatty acid degradation	0.000568927	1.71	Q5F420	303	K	5.18082	Up	Arachidonate--CoA ligase OS=Gallus gallus OX=9031 GN=ACSL1 PE=2 SV=1	ACSL1	1	K01897	0.000160305	66.485	2	NIVSNSSAFLK(1)TTEK	-0.23835	1.891	0.365
map00071 Fatty acid degradation	0.000568927	1.71	Q5F420	633	K	3.138	Up	Arachidonate--CoA ligase OS=Gallus gallus OX=9031 GN=ACSL1 PE=2 SV=1	ACSL1	1	K01897	2.05541e-06	158.57	2	K(1)HILEDMVR	0.13106	1.66	0.529
map00071 Fatty acid degradation	0.000568927	1.71	Q5F420	114	K	2.61538	Up	Arachidonate--CoA ligase OS=Gallus gallus OX=9031 GN=ACSL1 PE=2 SV=1	ACSL1	1	K01897	0.000383823	90.689	2	K(1)PNQPYEWISYK	-0.5664	1.564	0.598
map00071 Fatty acid degradation	0.000568927	1.71	Q6B842	749	K	2.38095	Up	Carnitine O-palmitoyltransferase OS=Gallus gallus OX=9031 GN=CPT1A PE=2 SV=1	CPT1A	1	K08765	0.00518039	88.35	2	FGK(1)NIQK	-2.0062	1.5	0.63
map00071 Fatty acid degradation	0.000568927	1.71	Q6B842	639	K	3.97959	Up	Carnitine O-palmitoyltransferase OS=Gallus gallus OX=9031 GN=CPT1A PE=2 SV=1	CPT1A	1	K08765	4.21319e-15	159.93	3	LAATK(1)HQHLYR	0.22692	1.755	0.441
map00071 Fatty acid degradation	0.000568927	1.71	Q6B842	344	K	1.60629	Up	Carnitine O-palmitoyltransferase OS=Gallus gallus OX=9031 GN=CPT1A PE=2 SV=1	CPT1A	1	K08765	0.000359286	92.445	3	YFK(1)VWLYHDGR	-0.30494	1.277	0.795
map00120 Primary bile acid biosynthesis	0.253487	1.59	A0A1D5NYP5	239	K	2.27183	Up	Cytochrome P450 family 7 subfamily B member 1 OS=Gallus gallus OX=9031 PE=3 SV=2	--	1	K07430	0.00372738	63.397	2	WLGGSK(1)VVQAR	-7.3389	1.379	0.607
map00120 Primary bile acid biosynthesis	0.253487	1.59	E1BU27	286	K	3.45146	Up	Aldo_ket_red domain-containing protein OS=Gallus gallus OX=9031 GN=AKR1D1 PE=3 SV=4	AKR1D1	1	K00251	3.83747e-28	207.12	2	DAGLAK(1)SIGVSNFNR	1.1344	1.422	0.412
map00120 Primary bile acid biosynthesis	0.253487	1.59	E1BU27	395	K	3.52346	Up	Aldo_ket_red domain-containing protein OS=Gallus gallus OX=9031 GN=AKR1D1 PE=3 SV=4	AKR1D1	1	K00251	0.000899953	75.474	2	GVVVIPK(1)SFNPQR	-0.61565	1.427	0.405
map00120 Primary bile acid biosynthesis	0.253487	1.59	E1BU27	375	K	3.54342	Up	Aldo_ket_red domain-containing protein OS=Gallus gallus OX=9031 GN=AKR1D1 PE=3 SV=4	AKR1D1	1	K00251	3.15681e-06	152.17	2	YNK(1)TAAQVALR	0.1649	1.428	0.403
map00120 Primary bile acid biosynthesis	0.253487	1.59	E1C5V6	547	K	0.425968	Down	Acyl-coenzyme A oxidase OS=Gallus gallus OX=9031 GN=ACOX2 PE=3 SV=1	ACOX2	1	K10214	1.9857e-20	223.03	3	AHCHYITVK(1)NFVETVEK	-1.0076	0.561	1.317
map00120 Primary bile acid biosynthesis	0.253487	1.59	E1C5V6	258	K	0.320229	Down	Acyl-coenzyme A oxidase OS=Gallus gallus OX=9031 GN=ACOX2 PE=3 SV=1	ACOX2	1	K10214	0.000362778	69.641	3	MNFEHIDNGYLMLK(1)NVR	1.6724	0.448	1.399
map00120 Primary bile acid biosynthesis	0.253487	1.59	E1C5V6	671	K	0.637829	Down	Acyl-coenzyme A oxidase OS=Gallus gallus OX=9031 GN=ACOX2 PE=3 SV=1	ACOX2	1	K10214	6.20899e-05	115.41	3	YLKPLLHNK(1)LSK	0.58278	0.752	1.179
map00120 Primary bile acid biosynthesis	0.253487	1.59	F1NSS4	177	K	5.13814	Up	Acetyl-CoA C-myristoyltransferase OS=Gallus gallus OX=9031 GN=SCP2 PE=3 SV=3	SCP2	1	K08764	3.48076e-52	238.39	4	IAWK(1)NHSHSTNNPYSQFQK	0.79467	1.711	0.333
map00120 Primary bile acid biosynthesis	0.253487	1.59	F1NSS4	132	K	2.71115	Up	Acetyl-CoA C-myristoyltransferase OS=Gallus gallus OX=9031 GN=SCP2 PE=3 SV=3	SCP2	1	K08764	3.71441e-05	124.62	2	TNPMDK(1)HLEIMINK	-0.070044	1.483	0.547
map00120 Primary bile acid biosynthesis	0.253487	1.59	F1NSS4	419	K	2.89272	Up	Acetyl-CoA C-myristoyltransferase OS=Gallus gallus OX=9031 GN=SCP2 PE=3 SV=3	SCP2	1	K08764	0.000719099	54.261	3	VTAVPLSAAVDGFK(1)SHLVFK	0.012436	1.51	0.522
map00120 Primary bile acid biosynthesis	0.253487	1.59	F1NSS4	173	K	3.42609	Up	Acetyl-CoA C-myristoyltransferase OS=Gallus gallus OX=9031 GN=SCP2 PE=3 SV=3	SCP2	1	K08764	1.34902e-19	216.53	2	YGTNPEYFAK(1)IAWK	0.009785	1.576	0.46
map00120 Primary bile acid biosynthesis	0.253487	1.59	O42484	142	K	2.38055	Up	17-beta-hydroxysteroid dehydrogenase type IV OS=Gallus gallus OX=9031 GN=HSD17B4 PE=2 SV=1	HSD17B4	1	K12405	7.46601e-05	99.34	3	AAWNHMK(1)NQK(1)FGR	-1.3081	1.395	0.586
map00120 Primary bile acid biosynthesis	0.253487	1.59	O42484	336	K	1.77266	Up	17-beta-hydroxysteroid dehydrogenase type IV OS=Gallus gallus OX=9031 GN=HSD17B4 PE=2 SV=1	HSD17B4	1	K12405	0.0213865	72.492	2	ELTTK(1)VYK	1.0145	1.271	0.717
map00120 Primary bile acid biosynthesis	0.253487	1.59	O42484	84	K	1.84935	Up	17-beta-hydroxysteroid dehydrogenase type IV OS=Gallus gallus OX=9031 GN=HSD17B4 PE=2 SV=1	HSD17B4	1	K12405	2.45881e-06	135.28	2	LVK(1)SALEAFGR	0.51079	1.289	0.697
map00140 Steroid hormone biosynthesis	0.150862	1.49	A0A1D5NYP5	239	K	2.27183	Up	Cytochrome P450 family 7 subfamily B member 1 OS=Gallus gallus OX=9031 PE=3 SV=2	--	1	K07430	0.00372738	63.397	2	WLGGSK(1)VVQAR	-7.3389	1.379	0.607
map00140 Steroid hormone biosynthesis	0.150862	1.49	A0A1D5PM72	310	K	2.1254	Up	Hydroxysteroid 17-beta dehydrogenase 12 OS=Phasianus colchicus OX=9054 PE=3 SV=1	--	1	K10251	0.00299864	123.5	2	GLHAEYK(1)SK	-0.22272	1.339	0.63
map00140 Steroid hormone biosynthesis	0.150862	1.49	A0A1D5PM72	191	K	2	Up	Hydroxysteroid 17-beta dehydrogenase 12 OS=Phasianus colchicus OX=9054 PE=3 SV=1	--	1	K10251	4.72346e-05	114.93	2	VETK(1)VIVADFGER	0.61832	1.314	0.657
map00140 Steroid hormone biosynthesis	0.150862	1.49	A0A1L1RUV1	76	K	3.38178	Up	UDP-glucuronosyltransferase OS=Phasianus colchicus OX=9054 PE=3 SV=1	--	1	K00699	1.1281e-13	183.08	2	HAYTVK(1)TYPVSTK	0.67047	1.559	0.461
map00140 Steroid hormone biosynthesis	0.150862	1.49	E1BU27	286	K	3.45146	Up	Aldo_ket_red domain-containing protein OS=Gallus gallus OX=9031 GN=AKR1D1 PE=3 SV=4	AKR1D1	1	K00251	3.83747e-28	207.12	2	DAGLAK(1)SIGVSNFNR	1.1344	1.422	0.412
map00140 Steroid hormone biosynthesis	0.150862	1.49	E1BU27	395	K	3.52346	Up	Aldo_ket_red domain-containing protein OS=Gallus gallus OX=9031 GN=AKR1D1 PE=3 SV=4	AKR1D1	1	K00251	0.000899953	75.474	2	GVVVIPK(1)SFNPQR	-0.61565	1.427	0.405
map00140 Steroid hormone biosynthesis	0.150862	1.49	E1BU27	375	K	3.54342	Up	Aldo_ket_red domain-containing protein OS=Gallus gallus OX=9031 GN=AKR1D1 PE=3 SV=4	AKR1D1	1	K00251	3.15681e-06	152.17	2	YNK(1)TAAQVALR	0.1649	1.428	0.403
map00140 Steroid hormone biosynthesis	0.150862	1.49	F1NJG4	263	K	4.87126	Up	Cytochrome P450 CYP2D49 OS=Gallus gallus OX=9031 GN=CYP2D6 PE=2 SV=2	CYP2D6	1	K07414	1.08535e-27	189.56	3	AYVDFTQMLIDK(1)HK	-0.11682	1.627	0.334
map00140 Steroid hormone biosynthesis	0.150862	1.49	F1NMA2	173	K	3.01916	Up	Sulfotransferase OS=Gallus gallus OX=9031 GN=SULT1E1 PE=3 SV=3	SULT1E1	1	K01016	0.000174466	131.22	2	VAYGSWYK(1)HVK	0.76832	1.576	0.522
map00140 Steroid hormone biosynthesis	0.150862	1.49	F1NT18	158	K	5.22308	Up	Cytochrome P450 3A OS=Gallus gallus OX=9031 GN=CYP3A5 PE=3 SV=1	CYP3A5	1	K07424	0.000239419	106.35	2	YFGEMLVK(1)NIQK	1.3316	1.358	0.26
map00140 Steroid hormone biosynthesis	0.150862	1.49	F1P1M1	364	K	2.97755	Up	UDP-glucuronosyltransferase OS=Gallus gallus OX=9031 GN=UGT1A1 PE=3 SV=4	UGT1A1	1	K00699	1.99439e-05	110.58	2	WLPQNDLLAHPK(1)TR	1.4824	1.459	0.49
map00140 Steroid hormone biosynthesis	0.150862	1.49	F1P1M1	346	K	3.39052	Up	UDP-glucuronosyltransferase OS=Gallus gallus OX=9031 GN=UGT1A1 PE=3 SV=4	UGT1A1	1	K00699	0.000407126	117.45	2	YTGEVPPNLPK(1)NVK	-0.85426	1.502	0.443
map00190 Oxidative phosphorylation	0.275921	1.17	A0A1D5NVM2	76	K	0.444053	Down	NADH dehydrogenase [ubiquinone] 1 alpha subcomplex subunit 2 OS=Gallus gallus OX=9031 GN=NDUFA2 PE=3 SV=1	NDUFA2	1	K03946	0.000667661	83.474	3	EK(1)SVSLHNLSVDEVAK	1.4622	0.631	1.421
map00190 Oxidative phosphorylation	0.275921	1.17	A0A1D5P0U8	86	K	1.61406	Up	ATP synthase subunit gamma OS=Gallus gallus OX=9031 GN=ATP5C1 PE=3 SV=1	ATP5C1	1	K02136	1.30303e-14	187.1	2	K(1)K(1)HLLIGVSSDR	-1.0059	1.217	0.754
map00190 Oxidative phosphorylation	0.275921	1.17	A0A1D5P1J7	49	K	2.6011	Up	ATP synthase membrane subunit f OS=Gallus gallus OX=9031 GN=ATP5J2 PE=3 SV=1	ATP5J2	1	K02130	9.41533e-06	147.16	2	YYNK(1)YINVR	0.39565	1.415	0.544
map00190 Oxidative phosphorylation	0.275921	1.17	A0A1D5PBM6	670	K	3.69544	Up	Complex I-49kD OS=Gallus gallus OX=9031 GN=NDUFS2 PE=3 SV=2	NDUFS2	1	K03935	1.90706e-06	176.97	4	RAEMK(1)TSMESLIHHFK	-0.15666	1.541	0.417
map00190 Oxidative phosphorylation	0.275921	1.17	A0A1D5P3K4	132	K	5.05505	Up	NADH dehydrogenase [ubiquinone] 1 alpha subcomplex subunit 8 OS=Gallus gallus OX=9031 GN=NDUFA8 PE=3 SV=1	NDUFA8	1	K03952	4.79303e-06	105.78	3	VK(1)TDRPMPENVYHSR	1.6286	1.653	0.327
map00190 Oxidative phosphorylation	0.275921	1.17	Q5ZI00	262	K	1.78582	Up	Epimerase domain-containing protein OS=Gallus gallus OX=9031 GN=NDUFA9 PE=2 SV=1	NDUFA9	1	K03953	1.22513e-15	167.06	2	GK(1)TYALVGPNR	-1.5744	1.259	0.705
map00190 Oxidative phosphorylation	0.275921	1.17	A0A3Q2UJ64	68	K	3.55734	Up	Cytochrome b-c1 complex subunit 7 OS=Gallus gallus OX=9031 GN=UQCRB PE=3 SV=1	UQCRB	1	K00417	8.03968e-10	141.93	2	ALDLSLK(1)HR	0.2765	1.551	0.436
map00190 Oxidative phosphorylation	0.275921	1.17	A0A1D5P810	109	K	0.636953	Down	ATP synthase peripheral stalk subunit OSCP OS=Gallus gallus OX=9031 GN=ATP5O PE=3 SV=2	ATP5O	1	K02137	6.52643e-06	133.07	2	DPK(1)LASIVMNPHTK	1.0643	0.786	1.234
map00190 Oxidative phosphorylation	0.275921	1.17	A0A1D5P810	90	K	1.68385	Up	ATP synthase peripheral stalk subunit OSCP OS=Gallus gallus OX=9031 GN=ATP5O PE=3 SV=2	ATP5O	1	K02137	2.24152e-21	200.06	2	QK(1)K(1)LEQVEK(1)ELGR	-0.042813	1.241	0.737
map00190 Oxidative phosphorylation	0.275921	1.17	A0A1D5P810	96	K	1.68385	Up	ATP synthase peripheral stalk subunit OSCP OS=Gallus gallus OX=9031 GN=ATP5O PE=3 SV=2	ATP5O	1	K02137	2.24152e-21	200.06	2	QK(1)K(1)LEQVEK(1)ELGR	-0.042813	1.241	0.737
map00190 Oxidative phosphorylation	0.275921	1.17	A0A1D5P810	166	K	3.85075	Up	ATP synthase peripheral stalk subunit OSCP OS=Gallus gallus OX=9031 GN=ATP5O PE=3 SV=2	ATP5O	1	K02137	1.62564e-06	74.733	2	YTPGIVSAFGK(1)IMSAFR	0.85153	1.548	0.402
map00190 Oxidative phosphorylation	0.275921	1.17	Q9YHT2	90	K	3.8731	Up	Succinate dehydrogenase [ubiquinone] iron-sulfur subunit, mitochondrial OS=Gallus gallus OX=9031 GN=SDHB PE=1 SV=1	SDHB	1	K00235	1.04301e-05	151.66	2	IK(1)NELDSTLTFR	-0.66479	1.526	0.394
map00190 Oxidative phosphorylation	0.275921	1.17	A0A1L1RY35	488	K	4.27548	Up	ATP synthase subunit alpha OS=Gallus gallus OX=9031 GN=ATP5A1Z PE=3 SV=2	ATP5A1Z	1	K02132	0.00446139	73.502	2	LEPSK(1)ITK	1.1239	1.552	0.363
map00190 Oxidative phosphorylation	0.275921	1.17	A0A1L1RY35	126	K	1.90208	Up	ATP synthase subunit alpha OS=Gallus gallus OX=9031 GN=ATP5A1Z PE=3 SV=2	ATP5A1Z	1	K02132	0.0034195	106	2	LIK(1)EGDVVK(1)R	0.028375	1.282	0.674
map00190 Oxidative phosphorylation	0.275921	1.17	A0A1L1RY35	161	K	4.67359	Up	ATP synthase subunit alpha OS=Gallus gallus OX=9031 GN=ATP5A1Z PE=3 SV=2	ATP5A1Z	1	K02132	4.16777e-12	103.63	2	VVDALGNPIDGK(1)GPITSK(1)TR	-2.6472	1.575	0.337
map00190 Oxidative phosphorylation	0.275921	1.17	A0A1D5PM39	413	K	1.66477	Up	Inorganic diphosphatase OS=Gallus gallus OX=9031 GN=PPA2 PE=3 SV=2	PPA2	1	K01507	5.71946e-39	303.77	3	DKDFAVEIIK(1)STHEYWK	1.0529	1.172	0.704
map00190 Oxidative phosphorylation	0.275921	1.17	A0A1D5PM39	369	K	2.14114	Up	Inorganic diphosphatase OS=Gallus gallus OX=9031 GN=PPA2 PE=3 SV=2	PPA2	0.999999	K01507	2.6171e-28	234.58	3	K(1)HKPGYLEATIDWFR	-0.27802	1.244	0.581
map00190 Oxidative phosphorylation	0.275921	1.17	A0A1D5PM39	425	K	3.09767	Up	Inorganic diphosphatase OS=Gallus gallus OX=9031 GN=PPA2 PE=3 SV=2	PPA2	1	K01507	2.02089e-05	86.838	3	STHEYWK(1)ALLHK(1)K	0.024578	1.332	0.43
map00190 Oxidative phosphorylation	0.275921	1.17	A0A1D5PN05	54	K	2.85149	Up	COX6C domain-containing protein OS=Gallus gallus OX=9031 GN=COX6C PE=3 SV=1	COX6C	1	K02268	3.07986e-09	171.09	2	AYAEFYK(1)NYDPMK	0.13926	1.44	0.505
map00190 Oxidative phosphorylation	0.275921	1.17	A0A1D5PUI6	118	K	0.465926	Down	Cytochrome c oxidase polypeptide Vb OS=Gallus gallus OX=9031 GN=LOC107049545 PE=4 SV=2	LOC107049545	1	K02265	2.40205e-05	115.05	3	CPSCGSHYK(1)LIPHELPH	0.96401	0.629	1.35
map00190 Oxidative phosphorylation	0.275921	1.17	A0A1L1RM23	277	K	2.64126	Up	NADH dehydrogenase [ubiquinone] iron-sulfur protein 4, mitochondrial OS=Gallus gallus OX=9031 GN=NDUFS4 PE=3 SV=2	NDUFS4	1	K03937	7.36888e-10	168.05	2	SK(1)SYGANFSWNK	1.0135	1.421	0.538
map00190 Oxidative phosphorylation	0.275921	1.17	A0A1L1RSG1	80	K	2.97137	Up	Cytochrome c oxidase subunit OS=Gallus gallus OX=9031 GN=COX6A1 PE=3 SV=1	COX6A1	1	K02266	0.00513072	81.335	2	SK(1)PFPWGDGNK	-0.2033	1.453	0.489
map00190 Oxidative phosphorylation	0.275921	1.17	A0A1L1RXE9	312	K	0.566199	Down	Mitochondrial ubiquinol-cytochrome-c reductase complex core protein 2 OS=Gallus gallus OX=9031 PE=1 SV=1	--	1	K00415	7.86559e-06	160.62	2	GSSVTSK(1)LYQGVAK	0.81529	0.727	1.284
map00190 Oxidative phosphorylation	0.275921	1.17	A0A1L1RXE9	254	K	1.84143	Up	Mitochondrial ubiquinol-cytochrome-c reductase complex core protein 2 OS=Gallus gallus OX=9031 PE=1 SV=1	--	1	K00415	1.41174e-10	157.54	2	SGAGTSSAK(1)ATYWGGEIR	-0.62036	1.289	0.7
map00190 Oxidative phosphorylation	0.275921	1.17	A0A3Q2U2Y6	112	K	3.52679	Up	Succinate dehydrogenase cytochrome b560 subunit, mitochondrial OS=Gallus gallus OX=9031 GN=SDHC PE=1 SV=1	SDHC	1	K00236	0.000973698	76.85	2	HLVWDMGK(1)GFK	-0.21185	1.58	0.448
map00190 Oxidative phosphorylation	0.275921	1.17	E1C658	73	K	2.61609	Up	ATP synthase subunit d, mitochondrial OS=Gallus gallus OX=9031 GN=ATP5H PE=3 SV=3	ATP5H	1	K02138	5.04278e-09	110.14	2	K(1)FSALK(1)VPEPVDTQTAK	-0.59116	1.431	0.547
map00190 Oxidative phosphorylation	0.275921	1.17	E1C658	99	K	1.87681	Up	ATP synthase subunit d, mitochondrial OS=Gallus gallus OX=9031 GN=ATP5H PE=3 SV=3	ATP5H	1	K02138	1.58667e-12	152.02	3	IDAQEQEAAK(1)GIVEYVK(1)ASK	0.17619	1.295	0.69
map00190 Oxidative phosphorylation	0.275921	1.17	E1C658	109	K	1.52538	Up	ATP synthase subunit d, mitochondrial OS=Gallus gallus OX=9031 GN=ATP5H PE=3 SV=3	ATP5H	1	K02138	0.00436382	64.266	2	GIVEYVK(1)ASK(1)AR	-1.3211	1.202	0.788
map00190 Oxidative phosphorylation	0.275921	1.17	E1C658	63	K	1.69607	Up	ATP synthase subunit d, mitochondrial OS=Gallus gallus OX=9031 GN=ATP5H PE=3 SV=3	ATP5H	1	K02138	1.23416e-36	238.93	2	TAVAK(1)AGMVDEFQK(1)K	0.20722	1.25	0.737
map00190 Oxidative phosphorylation	0.275921	1.17	E1C6C9	60	K	3.68941	Up	Complex I-PDSW OS=Gallus gallus OX=9031 GN=NDUFB10 PE=3 SV=1	NDUFB10	1	K03966	4.61641e-10	158.37	2	NK(1)SYYYHQK	0.55392	1.568	0.425
map00190 Oxidative phosphorylation	0.275921	1.17	E1C6C9	67	K	2.73408	Up	Complex I-PDSW OS=Gallus gallus OX=9031 GN=NDUFB10 PE=3 SV=1	NDUFB10	1	K03966	0.00202641	99.305	2	SYYYHQK(1)FR	0.64475	1.46	0.534
map00190 Oxidative phosphorylation	0.275921	1.17	F1NAC6	349	K	1.95522	Up	Ubiquinol-cytochrome c reductase core protein 1 OS=Phasianus colchicus OX=9054 PE=4 SV=1	--	1	K00414	1.92902e-15	215.84	2	TFGGGK(1)HLSSR	1.01	1.31	0.67
map00190 Oxidative phosphorylation	0.275921	1.17	F1ND23	137	K	2.62752	Up	Complex I-30kD OS=Gallus gallus OX=9031 GN=NDUFS3 PE=3 SV=3	NDUFS3	1	K03936	2.39962e-17	166.48	3	VK(1)TYTDELTPIDSAVSVHK	0.27	1.432	0.545
map00190 Oxidative phosphorylation	0.275921	1.17	F1NL83	28	K	2.64151	Up	Cytochrome c oxidase subunit VIIb OS=Meleagris gallopavo OX=9103 PE=2 SV=1	--	1	K02271	1.43492e-05	140.05	2	K(1)HEPNFHDK	-0.067887	1.4	0.53
map00190 Oxidative phosphorylation	0.275921	1.17	F1NPJ4	637	K	2.1392	Up	Succinate dehydrogenase [ubiquinone] flavoprotein subunit, mitochondrial OS=Gallus gallus OX=9031 GN=SDHA PE=3 SV=2	SDHA	1	K00234	4.38494e-05	95.311	2	SGK(1)VTLK(1)YR	-0.8657	1.337	0.625
map00190 Oxidative phosphorylation	0.275921	1.17	F1NPJ4	641	K	1.53462	Up	Succinate dehydrogenase [ubiquinone] flavoprotein subunit, mitochondrial OS=Gallus gallus OX=9031 GN=SDHA PE=3 SV=2	SDHA	1	K00234	0.0135139	95.311	2	SGK(1)VTLK(1)YR	-0.8657	1.197	0.78
map00190 Oxidative phosphorylation	0.275921	1.17	F1NPJ4	625	K	3.23043	Up	Succinate dehydrogenase [ubiquinone] flavoprotein subunit, mitochondrial OS=Gallus gallus OX=9031 GN=SDHA PE=3 SV=2	SDHA	1	K00234	4.9308e-21	160.98	2	K(1)HTLSYVDVK	0.41643	1.486	0.46
map00190 Oxidative phosphorylation	0.275921	1.17	F1NPM6	78	K	1.6502	Up	NADH dehydrogenase [ubiquinone] 1 alpha subcomplex subunit 10, mitochondrial OS=Gallus gallus OX=9031 GN=NDUFA10 PE=3 SV=1	NDUFA10	1	K03954	4.53812e-08	142.08	2	GK(1)LAQHIADK(1)LGMK	0.62301	1.236	0.749
map00190 Oxidative phosphorylation	0.275921	1.17	F1NPM6	86	K	1.71272	Up	NADH dehydrogenase [ubiquinone] 1 alpha subcomplex subunit 10, mitochondrial OS=Gallus gallus OX=9031 GN=NDUFA10 PE=3 SV=1	NDUFA10	1	K03954	4.53812e-08	142.08	2	GK(1)LAQHIADK(1)LGMK	0.62301	1.252	0.731
map00190 Oxidative phosphorylation	0.275921	1.17	F1NPM6	227	K	1.89474	Up	NADH dehydrogenase [ubiquinone] 1 alpha subcomplex subunit 10, mitochondrial OS=Gallus gallus OX=9031 GN=NDUFA10 PE=3 SV=1	NDUFA10	1	K03954	0.000721458	105.94	2	LQEK(1)GEPYEK(1)K	-1.0356	1.296	0.684
map00190 Oxidative phosphorylation	0.275921	1.17	F1NPM6	233	K	1.89474	Up	NADH dehydrogenase [ubiquinone] 1 alpha subcomplex subunit 10, mitochondrial OS=Gallus gallus OX=9031 GN=NDUFA10 PE=3 SV=1	NDUFA10	1	K03954	0.000721458	105.94	2	LQEK(1)GEPYEK(1)K	-1.0356	1.296	0.684
map00190 Oxidative phosphorylation	0.275921	1.17	F1NSC1	355	K	1.94222	Up	ATP synthase subunit b OS=Gallus gallus OX=9031 GN=ATP5PB PE=3 SV=3	ATP5PB	1	K02127	7.61121e-27	180.11	2	NEAIK(1)ALETAIEEEK(1)K	-0.48842	1.311	0.675
map00190 Oxidative phosphorylation	0.275921	1.17	F1NSC1	381	K	1.52986	Up	ATP synthase subunit b OS=Gallus gallus OX=9031 GN=ATP5PB PE=3 SV=3	ATP5PB	1	K02127	0.0157958	79.809	2	SYLFDAK(1)R	0.18543	1.204	0.787
map00190 Oxidative phosphorylation	0.275921	1.17	F1NW95	9	K	5.04938	Up	NADH dehydrogenase [ubiquinone] 1 alpha subcomplex subunit 12 OS=Gallus gallus OX=9031 GN=NDUFA12 PE=3 SV=2	NDUFA12	1	K11352	0.00825462	65.156	2	AEYVQVVK(1)R	-0.2973	1.636	0.324
map00190 Oxidative phosphorylation	0.275921	1.17	F1NW95	13	K	3.23226	Up	NADH dehydrogenase [ubiquinone] 1 alpha subcomplex subunit 12 OS=Gallus gallus OX=9031 GN=NDUFA12 PE=3 SV=2	NDUFA12	1	K11352	0.00020085	120.33	3	AFK(1)HLGGHGGVR	0.066758	1.503	0.465
map00190 Oxidative phosphorylation	0.275921	1.17	P18940	559	K	2.16238	Up	NADH-ubiquinone oxidoreductase chain 5 OS=Gallus gallus OX=9031 GN=MT-ND5 PE=3 SV=1	MT-ND5	1	K03883	1.42269e-08	108.2	2	IASHLIDMAWYK(1)K	-0.86258	1.345	0.622
map00190 Oxidative phosphorylation	0.275921	1.17	Q5ZLR5	38	K	1.61337	Up	Cytochrome b-c1 complex subunit Rieske, mitochondrial OS=Gallus gallus OX=9031 GN=UQCRFS1 PE=1 SV=1	UQCRFS1	1	K00411	0.00340229	87.942	2	AEK(1)VVLDLK(1)R	0.88708	1.231	0.763
map00190 Oxidative phosphorylation	0.275921	1.17	Q5ZLR5	170	K	3.12241	Up	Cytochrome b-c1 complex subunit Rieske, mitochondrial OS=Gallus gallus OX=9031 GN=UQCRFS1 PE=1 SV=1	UQCRFS1	1	K00411	0.0396506	61.494	2	GK(1)PLFVR	-1.2301	1.505	0.482
map00190 Oxidative phosphorylation	0.275921	1.17	Q9YH14	27	K	4.77448	Up	ATP synthase subunit e, mitochondrial OS=Gallus gallus OX=9031 GN=rbf PE=2 SV=1	rbf	1	K02129	0.00133718	87.942	2	YSALLVGMIYGK(1)K	0.25958	1.609	0.337
map00190 Oxidative phosphorylation	0.275921	1.17	R4GGZ2	47	K	2.17504	Up	NDUFA4 mitochondrial complex associated OS=Phasianus colchicus OX=9054 PE=4 SV=1	--	1	K03948	1.1099e-05	145.95	2	LAVFNPDVCWDK(1)K	0.35153	1.342	0.617
map00260 Glycine, serine and threonine metabolism	0.426678	1.2	A0A1D5P3J8	182	K	3.08482	Up	Serine hydroxymethyltransferase OS=Gallus gallus OX=9031 GN=SHMT1 PE=3 SV=3	SHMT1	1	K00600	0.000384658	69.327	3	LFHPK(1)LIIAGVSCYSR	-0.08254	1.382	0.448
map00260 Glycine, serine and threonine metabolism	0.426678	1.2	A0A1D5P3J8	163	K	1.74245	Up	Serine hydroxymethyltransferase OS=Gallus gallus OX=9031 GN=SHMT1 PE=3 SV=3	SHMT1	1	K00600	0.000264245	94.63	2	VNPK(1)TGYIDYDK	-1.0478	1.211	0.695
map00260 Glycine, serine and threonine metabolism	0.426678	1.2	A0A1D5PJL3	141	K	1.81324	Up	Amino_oxidase domain-containing protein OS=Gallus gallus OX=9031 GN=MAOA PE=4 SV=2	MAOA	1	K00274	0.00236894	60.547	2	ELINK(1)ICWTK	0.35683	1.233	0.68
map00260 Glycine, serine and threonine metabolism	0.426678	1.2	A0A1D5PJP2	246	K	0.558689	Down	SARDH protein (Fragment) OS=Alectura lathami OX=81907 GN=Sardh PE=3 SV=1	Sardh	1	K00314	0.0066248	83.623	2	SPFDPDNK(1)R	0.77376	0.733	1.312
map00260 Glycine, serine and threonine metabolism	0.426678	1.2	E1BYG4	226	K	2.69522	Up	Cystathionine beta-synthase OS=Gallus gallus OX=9031 GN=CBSL PE=3 SV=4	CBSL	1	K01697	6.18901e-06	89.359	3	LK(1)NEIPNAHILDQYR	1.301	1.353	0.502
map00260 Glycine, serine and threonine metabolism	0.426678	1.2	E1BSH9	358	K	1.72301	Up	Hcy-binding domain-containing protein OS=Gallus gallus OX=9031 GN=BHMT2 PE=4 SV=1	BHMT2	1	K00544	3.11431e-49	252.59	2	KEYWENLK(1)PASGR	-0.82147	1.213	0.704
map00260 Glycine, serine and threonine metabolism	0.426678	1.2	E1BSH9	329	K	4.33824	Up	Hcy-binding domain-containing protein OS=Gallus gallus OX=9031 GN=BHMT2 PE=4 SV=1	BHMT2	1	K00544	2.21059e-15	155.96	3	GFLPEASEK(1)HGSWGNSLSMHTK	4.0151	1.475	0.34
map00260 Glycine, serine and threonine metabolism	0.426678	1.2	E1BSH9	342	K	2.18581	Up	Hcy-binding domain-containing protein OS=Gallus gallus OX=9031 GN=BHMT2 PE=4 SV=1	BHMT2	1	K00544	2.26814e-14	185.57	3	HGSWGNSLSMHTK(1)PWVR	1.3075	1.294	0.592
map00260 Glycine, serine and threonine metabolism	0.426678	1.2	E1BSH9	42	K	2.3081	Up	Hcy-binding domain-containing protein OS=Gallus gallus OX=9031 GN=BHMT2 PE=4 SV=1	BHMT2	1	K00544	6.01219e-15	175.62	4	RGYVK(1)AGPWTPEATVEHPEAVR	2.5008	1.311	0.568
map00260 Glycine, serine and threonine metabolism	0.426678	1.2	E1BSH9	371	K	2.25433	Up	Hcy-binding domain-containing protein OS=Gallus gallus OX=9031 GN=BHMT2 PE=4 SV=1	BHMT2	1	K00544	2.82434e-37	221.63	2	PYCPSMSK(1)PDGWGVTK	-0.78158	1.303	0.578
map00260 Glycine, serine and threonine metabolism	0.426678	1.2	E1BSH9	379	K	3.72351	Up	Hcy-binding domain-containing protein OS=Gallus gallus OX=9031 GN=BHMT2 PE=4 SV=1	BHMT2	1	K00544	4.5244e-13	170.95	3	PYCPSMSKPDGWGVTK(1)GAR	-0.46019	1.441	0.387
map00260 Glycine, serine and threonine metabolism	0.426678	1.2	E1BSH9	285	K	2.82474	Up	Hcy-binding domain-containing protein OS=Gallus gallus OX=9031 GN=BHMT2 PE=4 SV=1	BHMT2	1	K00544	0.034968	56.014	2	WDVQK(1)YAR	0.93015	1.37	0.485
map00260 Glycine, serine and threonine metabolism	0.426678	1.2	E1BSV1	508	K	1.66054	Up	Dimethylglycine dehydrogenase OS=Phasianus colchicus OX=9054 PE=3 SV=1	--	1	K00315	0.00213412	81.799	2	PGDETGYK(1)PSFR	-0.16852	1.174	0.707
map00260 Glycine, serine and threonine metabolism	0.426678	1.2	E1BYF1	254	K	2.93162	Up	Cystathionine gamma-lyase OS=Gallus gallus OX=9031 GN=CTH PE=3 SV=1	CTH	1	K01758	0.0127381	69.905	2	GLK(1)TLQLR	0.38033	1.372	0.468
map00260 Glycine, serine and threonine metabolism	0.426678	1.2	E1BYF1	317	K	1.80265	Up	Cystathionine gamma-lyase OS=Gallus gallus OX=9031 GN=CTH PE=3 SV=1	CTH	1	K01758	5.11357e-07	142.71	2	GNLK(1)HATIFLK	0.61682	1.224	0.679
map00260 Glycine, serine and threonine metabolism	0.426678	1.2	E1BYF1	172	K	2.2963	Up	Cystathionine gamma-lyase OS=Gallus gallus OX=9031 GN=CTH PE=3 SV=1	CTH	1	K01758	1.27733e-13	176.58	2	VIDIQGCADVIHK(1)HK	0.43562	1.302	0.567
map00260 Glycine, serine and threonine metabolism	0.426678	1.2	E1C003	393	K	2.53791	Up	Choline dehydrogenase OS=Gallus gallus OX=9031 GN=CHDH PE=3 SV=3	CHDH	1	K00108	2.16336e-09	135.21	2	ILFQGTK(1)SIGVEYVK	0.081405	1.406	0.554
map00260 Glycine, serine and threonine metabolism	0.426678	1.2	E1C003	386	K	2.30084	Up	Choline dehydrogenase OS=Gallus gallus OX=9031 GN=CHDH PE=3 SV=3	CHDH	1	K00108	1.34731e-10	184.27	2	TLVTK(1)ILFQGTK	0.44082	1.369	0.595
map00260 Glycine, serine and threonine metabolism	0.426678	1.2	F1NBE3	279	K	1.98527	Up	Aminotran_1_2 domain-containing protein OS=Gallus gallus OX=9031 GN=GCAT PE=3 SV=2	GCAT	1	K00639	1.51521e-23	162	2	ALGGAAGGYTTGPK(1)PLIDLLR	-1.6178	1.213	0.611
map00260 Glycine, serine and threonine metabolism	0.426678	1.2	F1NBE3	187	K	2.3546	Up	Aminotran_1_2 domain-containing protein OS=Gallus gallus OX=9031 GN=GCAT PE=3 SV=2	GCAT	1	K00639	5.6068e-38	258.61	3	YK(1)HMDMHDLEAK(1)LQDAQK	1.9186	1.255	0.533
map00260 Glycine, serine and threonine metabolism	0.426678	1.2	F1NBE3	193	K	2.3546	Up	Aminotran_1_2 domain-containing protein OS=Gallus gallus OX=9031 GN=GCAT PE=3 SV=2	GCAT	1	K00639	1.06826e-08	192.68	3	HMDMHDLEAK(1)LQDAQK(1)HR	-0.0040281	1.255	0.533
map00260 Glycine, serine and threonine metabolism	0.426678	1.2	F1NFM2	258	K	1.66667	Up	Epimerase domain-containing protein OS=Gallus gallus OX=9031 GN=TDH PE=4 SV=2	TDH	1	K15789	0.000655684	101.82	2	FECNLK(1)PDTR	0.16804	1.225	0.735
map00260 Glycine, serine and threonine metabolism	0.426678	1.2	F1NFM2	81	K	5.64561	Up	Epimerase domain-containing protein OS=Gallus gallus OX=9031 GN=TDH PE=4 SV=2	TDH	1	K15789	0.00211954	88.24	2	FGK(1)NNVILSDIR	-3.8101	1.609	0.285
map00260 Glycine, serine and threonine metabolism	0.426678	1.2	F1NTK1	274	K	3.66755	Up	Phosphoserine aminotransferase OS=Gallus gallus OX=9031 GN=PSAT1 PE=3 SV=2	PSAT1	1	K00831	0.00445275	101.41	2	LSLIK(1)SR	0.51614	1.379	0.376
map00260 Glycine, serine and threonine metabolism	0.426678	1.2	F1NTK1	120	K	3.02941	Up	Phosphoserine aminotransferase OS=Gallus gallus OX=9031 GN=PSAT1 PE=3 SV=2	PSAT1	1	K00831	8.77069e-07	154.71	3	YAK(1)VNIVHPK	0.7878	1.339	0.442
map00260 Glycine, serine and threonine metabolism	0.426678	1.2	F1NX57	176	K	1.6045	Up	Glyoxylate and hydroxypyruvate reductase OS=Phasianus colchicus OX=9054 PE=3 SV=1	--	1	K00049	8.0683e-06	168.43	2	LKPFGVK(1)NFLYTGSR	-0.40402	1.213	0.756
map00260 Glycine, serine and threonine metabolism	0.426678	1.2	Q5ZLN1	106	K	2.74414	Up	Phosphoglycerate mutase 1 OS=Gallus gallus OX=9031 GN=PGAM1 PE=1 SV=3	PGAM1	1	K01834	1.9664e-28	252.59	2	AETAAK(1)HGEAQVK	4.0176	1.523	0.555
map00260 Glycine, serine and threonine metabolism	0.426678	1.2	Q5ZLN1	113	K	2.49241	Up	Phosphoglycerate mutase 1 OS=Gallus gallus OX=9031 GN=PGAM1 PE=1 SV=3	PGAM1	1	K01834	0.000281999	83.438	2	HGEAQVK(1)IWR	0.56556	1.478	0.593
map00260 Glycine, serine and threonine metabolism	0.426678	1.2	Q5ZM32	272	K	1.90355	Up	Dihydrolipoyl dehydrogenase OS=Gallus gallus OX=9031 GN=DLD PE=2 SV=1	DLD	1	K00382	1.73412e-21	204.34	2	FK(1)LNTK(1)VTGATK	0.47974	1.342	0.705
map00260 Glycine, serine and threonine metabolism	0.426678	1.2	Q5ZM32	282	K	3.1497	Up	Dihydrolipoyl dehydrogenase OS=Gallus gallus OX=9031 GN=DLD PE=2 SV=1	DLD	0.96981	K00382	8.46006e-05	117.77	2	LNTK(1)VTGATK(0.97)K(0.03)PDGK	-0.27094	1.578	0.501
map00260 Glycine, serine and threonine metabolism	0.426678	1.2	Q5ZM32	345	K	1.77446	Up	Dihydrolipoyl dehydrogenase OS=Gallus gallus OX=9031 GN=DLD PE=2 SV=1	DLD	1	K00382	1.53438e-18	175.38	3	FQTK(1)IPNIYAIGDVVAGPMLAHK	-0.84188	1.306	0.736
map00260 Glycine, serine and threonine metabolism	0.426678	1.2	Q5ZM32	283	K	2.8694	Up	Dihydrolipoyl dehydrogenase OS=Gallus gallus OX=9031 GN=DLD PE=2 SV=1	DLD	0.848824	K00382	0.000717821	86.729	3	LNTK(1)VTGATK(0.151)K(0.849)PDGK	-0.047484	1.538	0.536
map00260 Glycine, serine and threonine metabolism	0.426678	1.2	Q5ZM32	126	K	4.19851	Up	Dihydrolipoyl dehydrogenase OS=Gallus gallus OX=9031 GN=DLD PE=2 SV=1	DLD	1	K00382	0.000694709	108.93	2	MMEQK(1)SSAVK	-0.73729	1.692	0.403
map00260 Glycine, serine and threonine metabolism	0.426678	1.2	Q5ZM32	409	K	2.41957	Up	Dihydrolipoyl dehydrogenase OS=Gallus gallus OX=9031 GN=DLD PE=2 SV=1	DLD	1	K00382	1.08839e-12	142.03	2	SEEQLK(1)EEGVEYK(1)IGK	0.45725	1.459	0.603
map00270 Cysteine and methionine metabolism	0.0767951	1.4	A0A1D5P9U4	451	K	1.64199	Up	AdoHcyase_NAD domain-containing protein OS=Gallus gallus OX=9031 GN=AHCYL1 PE=3 SV=2	AHCYL1	1	K01251	0.00341876	81.335	2	YK(1)QDVYLLPK	-0.17211	1.22	0.743
map00270 Cysteine and methionine metabolism	0.0767951	1.4	A0A1D5PKN8	21	K	0.659016	Down	Sulfurtransferase OS=Gallus gallus OX=9031 GN=MPST PE=4 SV=1	MPST	1	K01011	0.0189632	65.404	2	WLSEAIK(1)SK	0.96904	0.804	1.22
map00270 Cysteine and methionine metabolism	0.0767951	1.4	A0A1D5PKN8	46	K	0.580545	Down	Sulfurtransferase OS=Gallus gallus OX=9031 GN=MPST PE=4 SV=1	MPST	1	K01011	0.000726917	106.35	2	RDPK(1)QEFEER	0.056945	0.746	1.285
map00270 Cysteine and methionine metabolism	0.0767951	1.4	A0A3Q2UEX2	245	K	2.52941	Up	Cysteine-S-conjugate beta-lyase 2 OS=Gallus gallus OX=9031 GN=KYAT3 PE=4 SV=1	KYAT3	1	K00816	3.81775e-06	98.865	2	TITIGSAGK(1)TYSVTGWK	-0.9401	1.376	0.544
map00270 Cysteine and methionine metabolism	0.0767951	1.4	A0A1L1RPR4	201	K	0.649435	Down	Aspartate aminotransferase OS=Gallus gallus OX=9031 GN=GOT2 PE=3 SV=2	GOT2	1	K14455	1.70421e-27	141.84	4	IPEK(1)SIILLHACAHNPTGVDPR	1.4581	0.804	1.238
map00270 Cysteine and methionine metabolism	0.0767951	1.4	A0A1L1RPR4	224	K	2.59363	Up	Aspartate aminotransferase OS=Gallus gallus OX=9031 GN=GOT2 PE=3 SV=2	GOT2	1	K14455	3.6507e-63	256.7	2	QEQWK(1)ELASVVK(1)K	0.44597	1.385	0.534
map00270 Cysteine and methionine metabolism	0.0767951	1.4	E1BYG4	226	K	2.69522	Up	Cystathionine beta-synthase OS=Gallus gallus OX=9031 GN=CBSL PE=3 SV=4	CBSL	1	K01697	6.18901e-06	89.359	3	LK(1)NEIPNAHILDQYR	1.301	1.353	0.502
map00270 Cysteine and methionine metabolism	0.0767951	1.4	Q5ZME2	164	K	3.2591	Up	Malate dehydrogenase, cytoplasmic OS=Gallus gallus OX=9031 GN=MDH1 PE=2 SV=1	MDH1	1	K00025	8.38248e-10	158.61	2	AK(1)SQIALK	-0.075161	1.522	0.467
map00270 Cysteine and methionine metabolism	0.0767951	1.4	Q5ZME2	110	K	2.35919	Up	Malate dehydrogenase, cytoplasmic OS=Gallus gallus OX=9031 GN=MDH1 PE=2 SV=1	MDH1	1	K00025	3.11579e-06	127.03	2	IFK(1)SQGAALDK	0.58811	1.399	0.593
map00270 Cysteine and methionine metabolism	0.0767951	1.4	Q5ZME2	179	K	3.75598	Up	Malate dehydrogenase, cytoplasmic OS=Gallus gallus OX=9031 GN=MDH1 PE=2 SV=1	MDH1	1	K00025	1.85969e-48	220.03	4	LGVTSNDVK(1)NVIIWGNHSSTQYPDVNHAK	-0.36073	1.57	0.418
map00270 Cysteine and methionine metabolism	0.0767951	1.4	Q5ZME2	199	K	3.46966	Up	Malate dehydrogenase, cytoplasmic OS=Gallus gallus OX=9031 GN=MDH1 PE=2 SV=1	MDH1	1	K00025	4.69104e-19	89.459	3	NVIIWGNHSSTQYPDVNHAK(1)VNVK	-0.022026	1.544	0.445
map00270 Cysteine and methionine metabolism	0.0767951	1.4	Q5ZME2	142	K	5.66107	Up	Malate dehydrogenase, cytoplasmic OS=Gallus gallus OX=9031 GN=MDH1 PE=2 SV=1	MDH1	1	K00025	5.78101e-13	89.636	3	VVVVGNPANTNCLIASK(1)SAPSIPK	-1.1814	1.687	0.298
map00270 Cysteine and methionine metabolism	0.0767951	1.4	E1BSH9	358	K	1.72301	Up	Hcy-binding domain-containing protein OS=Gallus gallus OX=9031 GN=BHMT2 PE=4 SV=1	BHMT2	1	K00544	3.11431e-49	252.59	2	KEYWENLK(1)PASGR	-0.82147	1.213	0.704
map00270 Cysteine and methionine metabolism	0.0767951	1.4	E1BSH9	329	K	4.33824	Up	Hcy-binding domain-containing protein OS=Gallus gallus OX=9031 GN=BHMT2 PE=4 SV=1	BHMT2	1	K00544	2.21059e-15	155.96	3	GFLPEASEK(1)HGSWGNSLSMHTK	4.0151	1.475	0.34
map00270 Cysteine and methionine metabolism	0.0767951	1.4	E1BSH9	342	K	2.18581	Up	Hcy-binding domain-containing protein OS=Gallus gallus OX=9031 GN=BHMT2 PE=4 SV=1	BHMT2	1	K00544	2.26814e-14	185.57	3	HGSWGNSLSMHTK(1)PWVR	1.3075	1.294	0.592
map00270 Cysteine and methionine metabolism	0.0767951	1.4	E1BSH9	42	K	2.3081	Up	Hcy-binding domain-containing protein OS=Gallus gallus OX=9031 GN=BHMT2 PE=4 SV=1	BHMT2	1	K00544	6.01219e-15	175.62	4	RGYVK(1)AGPWTPEATVEHPEAVR	2.5008	1.311	0.568
map00270 Cysteine and methionine metabolism	0.0767951	1.4	E1BSH9	371	K	2.25433	Up	Hcy-binding domain-containing protein OS=Gallus gallus OX=9031 GN=BHMT2 PE=4 SV=1	BHMT2	1	K00544	2.82434e-37	221.63	2	PYCPSMSK(1)PDGWGVTK	-0.78158	1.303	0.578
map00270 Cysteine and methionine metabolism	0.0767951	1.4	E1BSH9	379	K	3.72351	Up	Hcy-binding domain-containing protein OS=Gallus gallus OX=9031 GN=BHMT2 PE=4 SV=1	BHMT2	1	K00544	4.5244e-13	170.95	3	PYCPSMSKPDGWGVTK(1)GAR	-0.46019	1.441	0.387
map00270 Cysteine and methionine metabolism	0.0767951	1.4	E1BSH9	285	K	2.82474	Up	Hcy-binding domain-containing protein OS=Gallus gallus OX=9031 GN=BHMT2 PE=4 SV=1	BHMT2	1	K00544	0.034968	56.014	2	WDVQK(1)YAR	0.93015	1.37	0.485
map00270 Cysteine and methionine metabolism	0.0767951	1.4	E1BTT8	155	K	0.378065	Down	L-lactate dehydrogenase OS=Gallus gallus OX=9031 GN=LDHA PE=3 SV=2	LDHA	1	K00016	0.00415612	81.32	2	ISGFPK(1)HR	1.9622	0.555	1.468
map00270 Cysteine and methionine metabolism	0.0767951	1.4	E1BVT3	327	K	9.39286	Up	Malate dehydrogenase OS=Gallus gallus OX=9031 GN=MDH2 PE=3 SV=3	MDH2	1	K00026	0.000121876	102.57	2	MVAEAMAELK(1)ASIK(1)K	-0.25002	1.841	0.196
map00270 Cysteine and methionine metabolism	0.0767951	1.4	E1BVT3	323	K	5.79599	Up	Malate dehydrogenase OS=Gallus gallus OX=9031 GN=MDH2 PE=3 SV=3	MDH2	1	K00026	0.000781359	91.939	2	MVAEAMAELK(1)ASIK(1)K	-0.25002	1.733	0.299
map00270 Cysteine and methionine metabolism	0.0767951	1.4	E1BYF1	254	K	2.93162	Up	Cystathionine gamma-lyase OS=Gallus gallus OX=9031 GN=CTH PE=3 SV=1	CTH	1	K01758	0.0127381	69.905	2	GLK(1)TLQLR	0.38033	1.372	0.468
map00270 Cysteine and methionine metabolism	0.0767951	1.4	E1BYF1	317	K	1.80265	Up	Cystathionine gamma-lyase OS=Gallus gallus OX=9031 GN=CTH PE=3 SV=1	CTH	1	K01758	5.11357e-07	142.71	2	GNLK(1)HATIFLK	0.61682	1.224	0.679
map00270 Cysteine and methionine metabolism	0.0767951	1.4	E1BYF1	172	K	2.2963	Up	Cystathionine gamma-lyase OS=Gallus gallus OX=9031 GN=CTH PE=3 SV=1	CTH	1	K01758	1.27733e-13	176.58	2	VIDIQGCADVIHK(1)HK	0.43562	1.302	0.567
map00270 Cysteine and methionine metabolism	0.0767951	1.4	E1C735	290	K	3.54084	Up	S-adenosylmethionine synthase OS=Gallus gallus OX=9031 GN=MAT1A PE=3 SV=1	MAT1A	1	K00789	0.000233518	113.14	2	DYTK(1)VDR	-0.21427	1.604	0.453
map00270 Cysteine and methionine metabolism	0.0767951	1.4	E1C735	352	K	5.36923	Up	S-adenosylmethionine synthase OS=Gallus gallus OX=9031 GN=MAT1A PE=3 SV=1	MAT1A	1	K00789	9.42224e-23	207.06	3	ELLDIVHK(1)NFDLRPGVIVR	-0.19008	1.745	0.325
map00270 Cysteine and methionine metabolism	0.0767951	1.4	E1C735	374	K	2.7286	Up	S-adenosylmethionine synthase OS=Gallus gallus OX=9031 GN=MAT1A PE=3 SV=1	MAT1A	1	K00789	6.79212e-29	289.89	3	KPIYQK(1)TACYGHFGR	-0.6285	1.498	0.549
map00270 Cysteine and methionine metabolism	0.0767951	1.4	F1NDP5	285	K	2.52952	Up	Sulfurtransferase OS=Gallus gallus OX=9031 GN=TST PE=4 SV=3	TST	1	K01011	0.00122014	103.87	2	APPQYK(1)VTELK	-0.49197	1.414	0.559
map00270 Cysteine and methionine metabolism	0.0767951	1.4	F1NDP5	67	K	2.46749	Up	Sulfurtransferase OS=Gallus gallus OX=9031 GN=TST PE=4 SV=3	TST	1	K01011	1.14717e-11	150.72	3	DK(1)SSPYDFMLPSEAHFADYVGR	1.3091	1.404	0.569
map00270 Cysteine and methionine metabolism	0.0767951	1.4	F1NDP5	136	K	2.43902	Up	Sulfurtransferase OS=Gallus gallus OX=9031 GN=TST PE=4 SV=3	TST	1	K01011	1.49605e-28	202.15	3	NWVK(1)EGHPVTAEPSQPAQAVFK(1)AK	0.94821	1.4	0.574
map00270 Cysteine and methionine metabolism	0.0767951	1.4	F1NDP5	234	K	1.93769	Up	Sulfurtransferase OS=Gallus gallus OX=9031 GN=TST PE=4 SV=3	TST	1	K01011	2.44413e-08	142.08	2	K(1)VDLSK(1)PLTATCR	-0.646	1.306	0.674
map00270 Cysteine and methionine metabolism	0.0767951	1.4	F1NDP5	239	K	1.93769	Up	Sulfurtransferase OS=Gallus gallus OX=9031 GN=TST PE=4 SV=3	TST	1	K01011	2.44413e-08	142.08	2	K(1)VDLSK(1)PLTATCR	-0.646	1.306	0.674
map00270 Cysteine and methionine metabolism	0.0767951	1.4	F1NDP5	154	K	2.43902	Up	Sulfurtransferase OS=Gallus gallus OX=9031 GN=TST PE=4 SV=3	TST	1	K01011	1.49605e-28	202.15	3	NWVK(1)EGHPVTAEPSQPAQAVFK(1)AK	0.94821	1.4	0.574
map00270 Cysteine and methionine metabolism	0.0767951	1.4	F1NDP5	175	K	0.619277	Down	Sulfurtransferase OS=Gallus gallus OX=9031 GN=TST PE=4 SV=3	TST	1	K01011	7.12079e-06	140.57	2	TFEEMMENVGSK(1)K	1.8709	0.771	1.245
map00270 Cysteine and methionine metabolism	0.0767951	1.4	F1NLY0	832	K	4.80381	Up	5-methyltetrahydrofolate--homocysteine methyltransferase OS=Gallus gallus OX=9031 GN=MTR PE=3 SV=4	MTR	1	K00548	0.0011153	56.202	2	MFLPQVIK(1)SAR	0.10456	1.763	0.367
map00270 Cysteine and methionine metabolism	0.0767951	1.4	F1NQZ9	24	K	2.39735	Up	Glutamate--cysteine ligase OS=Gallus gallus OX=9031 GN=GCLC PE=3 SV=3	GCLC	1	K11204	5.35083e-15	170.69	3	K(1)HGILQFLHIYR	-0.027308	1.448	0.604
map00270 Cysteine and methionine metabolism	0.0767951	1.4	F1NTK1	274	K	3.66755	Up	Phosphoserine aminotransferase OS=Gallus gallus OX=9031 GN=PSAT1 PE=3 SV=2	PSAT1	1	K00831	0.00445275	101.41	2	LSLIK(1)SR	0.51614	1.379	0.376
map00270 Cysteine and methionine metabolism	0.0767951	1.4	F1NTK1	120	K	3.02941	Up	Phosphoserine aminotransferase OS=Gallus gallus OX=9031 GN=PSAT1 PE=3 SV=2	PSAT1	1	K00831	8.77069e-07	154.71	3	YAK(1)VNIVHPK	0.7878	1.339	0.442
map00270 Cysteine and methionine metabolism	0.0767951	1.4	P00504	324	K	1.81571	Up	Aspartate aminotransferase, cytoplasmic OS=Gallus gallus OX=9031 GN=GOT1 PE=1 SV=3	GOT1	1	K14454	0.000744544	139.02	2	DNVK(1)TMADR	1.7388	1.271	0.7
map00270 Cysteine and methionine metabolism	0.0767951	1.4	P00504	377	K	3.16239	Up	Aspartate aminotransferase, cytoplasmic OS=Gallus gallus OX=9031 GN=GOT1 PE=1 SV=3	GOT1	1	K14454	8.61478e-10	156.14	3	EK(1)HIYLMASGR	0.67907	1.48	0.468
map00270 Cysteine and methionine metabolism	0.0767951	1.4	P00504	395	K	2.51167	Up	Aspartate aminotransferase, cytoplasmic OS=Gallus gallus OX=9031 GN=GOT1 PE=1 SV=3	GOT1	1	K14454	1.31112e-28	198.1	2	INMCGLTTK(1)NLDYVAK	-0.0175	1.399	0.557
map00270 Cysteine and methionine metabolism	0.0767951	1.4	P00504	402	K	1.70645	Up	Aspartate aminotransferase, cytoplasmic OS=Gallus gallus OX=9031 GN=GOT1 PE=1 SV=3	GOT1	1	K14454	3.29812e-37	220.06	2	NLDYVAK(1)SIHEAVTK	-0.92277	1.244	0.729
map00270 Cysteine and methionine metabolism	0.0767951	1.4	P00337	155	K	1.98875	Up	L-lactate dehydrogenase B chain OS=Gallus gallus OX=9031 GN=LDHB PE=1 SV=3	LDHB	1	K00016	0.000243299	100.75	2	LSGLPK(1)HR	-1.6932	1.414	0.711
map00280 Valine, leucine and isoleucine degradation	0.246283	1.23	A0A1D5P592	437	K	4.19954	Up	Propionyl-CoA carboxylase subunit beta OS=Phasianus colchicus OX=9054 PE=4 SV=1	--	1	K01966	1.43704e-27	240.52	2	AYGGAYDVMSSK(1)HLR	2.6311	1.81	0.431
map00280 Valine, leucine and isoleucine degradation	0.246283	1.23	A0A1D5PL36	235	K	0.532159	Down	Acetyl-CoA acyltransferase 2 OS=Phasianus colchicus OX=9054 PE=3 SV=1	--	1	K07508	4.2914e-05	69.613	3	AAQDAGHFNAEMAPIEVK(1)TK	1.4564	0.695	1.306
map00280 Valine, leucine and isoleucine degradation	0.246283	1.23	A0A1D5PL36	245	K	1.78412	Up	Acetyl-CoA acyltransferase 2 OS=Phasianus colchicus OX=9054 PE=3 SV=1	--	1	K07508	7.11e-44	264.63	3	GK(1)ESMQK(1)DEHPK(1)PQTTLEQLAK	-0.16931	1.281	0.718
map00280 Valine, leucine and isoleucine degradation	0.246283	1.23	A0A1D5PL36	240	K	1.70135	Up	Acetyl-CoA acyltransferase 2 OS=Phasianus colchicus OX=9054 PE=3 SV=1	--	1	K07508	7.11e-44	247.73	3	GK(1)ESMQK(1)DEHPK(1)PQTTLEQLAK	-0.16931	1.259	0.74
map00280 Valine, leucine and isoleucine degradation	0.246283	1.23	A0A1D5PWD8	272	K	1.94519	Up	Dihydrolipoamide acetyltransferase component of pyruvate dehydrogenase complex OS=Gallus gallus OX=9031 GN=DBT PE=3 SV=2	DBT	1	K09699	4.31035e-06	146.58	3	DKTEPITGFHK(1)AMVK	1.1828	1.313	0.675
map00280 Valine, leucine and isoleucine degradation	0.246283	1.23	A0A1D5PWD8	451	K	0.665008	Down	Dihydrolipoamide acetyltransferase component of pyruvate dehydrogenase complex OS=Gallus gallus OX=9031 GN=DBT PE=3 SV=2	DBT	1	K09699	5.12966e-08	123.24	3	GEVFK(1)AQIMNVSWSADHR	0.37969	0.802	1.206
map00280 Valine, leucine and isoleucine degradation	0.246283	1.23	Q5ZLG0	102	K	4.13576	Up	Acetoacetyl-CoA synthetase OS=Gallus gallus OX=9031 GN=AACS PE=2 SV=1	AACS	1	K01907	1.14445e-06	126.29	2	LNYAENLLK(1)HK	0.80249	2.163	0.523
map00280 Valine, leucine and isoleucine degradation	0.246283	1.23	Q5ZLG0	419	K	3.7102	Up	Acetoacetyl-CoA synthetase OS=Gallus gallus OX=9031 GN=AACS PE=2 SV=1	AACS	1	K01907	2.14241e-07	141.44	2	SQSYEYVYK(1)HIK	-0.20051	2.074	0.559
map00280 Valine, leucine and isoleucine degradation	0.246283	1.23	P35915	21	K	0.592652	Down	Hydroxymethylglutaryl-CoA lyase, mitochondrial OS=Gallus gallus OX=9031 GN=HMGCL PE=1 SV=1	HMGCL	1	K01640	2.43302e-37	241.56	2	DGLQNEK(1)SVVPTPVK(1)IR	-1.1053	0.742	1.252
map00280 Valine, leucine and isoleucine degradation	0.246283	1.23	P35915	290	K	2.73792	Up	Hydroxymethylglutaryl-CoA lyase, mitochondrial OS=Gallus gallus OX=9031 GN=HMGCL PE=1 SV=1	HMGCL	1	K01640	2.00846e-30	207.6	2	TNSK(1)VSQAACR	-0.21944	1.473	0.538
map00280 Valine, leucine and isoleucine degradation	0.246283	1.23	E1BZH9	213	K	1.94485	Up	Hydroxyacyl-CoA dehydrogenase OS=Phasianus colchicus OX=9054 PE=3 SV=1	--	1	K00022	0.00054897	84.999	2	SPVSCK(1)DTPGFIVNR	0.40024	1.34	0.689
map00280 Valine, leucine and isoleucine degradation	0.246283	1.23	A0A3Q2TWH1	609	K	2.37008	Up	Propanoyl-CoA:carbon dioxide ligase subunit alpha OS=Gallus gallus OX=9031 GN=PCCA PE=4 SV=2	PCCA	1	K01965	9.79754e-29	223.03	2	DASGK(1)TSIQFLGTVYK	0.7739	1.505	0.635
map00280 Valine, leucine and isoleucine degradation	0.246283	1.23	A0A3Q2TWH1	170	K	2.34063	Up	Propanoyl-CoA:carbon dioxide ligase subunit alpha OS=Gallus gallus OX=9031 GN=PCCA PE=4 SV=2	PCCA	1	K01965	0.0248735	56.89	2	LLAK(1)NAK	0.46508	1.498	0.64
map00280 Valine, leucine and isoleucine degradation	0.246283	1.23	A0A3Q2TWH1	626	K	1.87158	Up	Propanoyl-CoA:carbon dioxide ligase subunit alpha OS=Gallus gallus OX=9031 GN=PCCA PE=4 SV=2	PCCA	1	K01965	1.08682e-13	184.43	2	LQVLTK(1)TAAELSK	-0.035106	1.37	0.732
map00280 Valine, leucine and isoleucine degradation	0.246283	1.23	A0A3Q2TWH1	392	K	2.4375	Up	Propanoyl-CoA:carbon dioxide ligase subunit alpha OS=Gallus gallus OX=9031 GN=PCCA PE=4 SV=2	PCCA	1	K01965	3.07031e-11	133.47	2	VYAEDPYK(1)SFGLPSIGK	0.75899	1.521	0.624
map00280 Valine, leucine and isoleucine degradation	0.246283	1.23	A0A3Q2U150	218	K	0.328482	Down	Acyl-CoA dehydrogenase medium chain OS=Phasianus colchicus OX=9054 PE=3 SV=1	--	1	K00249	5.21961e-13	105.71	4	THPDPSAPASK(1)AFTGFVVDADSPGIHVGR	0.18488	0.474	1.443
map00280 Valine, leucine and isoleucine degradation	0.246283	1.23	E1C9C4	332	K	2.43719	Up	3-hydroxy-3-methylglutaryl coenzyme A synthase OS=Gallus gallus OX=9031 GN=HMGCS2 PE=3 SV=5	HMGCS2	1	K01641	3.29072e-28	196.42	2	AFQTASQEIFNQK(1)TK	1.4523	1.494	0.613
map00280 Valine, leucine and isoleucine degradation	0.246283	1.23	E1C9C4	106	K	1.74271	Up	3-hydroxy-3-methylglutaryl coenzyme A synthase OS=Gallus gallus OX=9031 GN=HMGCS2 PE=3 SV=5	HMGCS2	1	K01641	4.56252e-22	187.33	2	AVK(1)TVLMELFR	1.5026	1.314	0.754
map00280 Valine, leucine and isoleucine degradation	0.246283	1.23	A0A3Q3AV17	290	K	0.572884	Down	Enoyl-CoA hydratase OS=Gallus gallus OX=9031 GN=EHHADH PE=3 SV=1	EHHADH	1	K07514	1.37728e-28	208.23	2	WTTPSGASWK(1)SASPQPIR	0.27811	0.731	1.276
map00280 Valine, leucine and isoleucine degradation	0.246283	1.23	A0A3Q3AV17	393	K	0.639411	Down	Enoyl-CoA hydratase OS=Gallus gallus OX=9031 GN=EHHADH PE=3 SV=1	EHHADH	1	K07514	0.0358558	61.48	2	K(1)EIFSK(1)LSR	-0.59849	0.782	1.223
map00280 Valine, leucine and isoleucine degradation	0.246283	1.23	E1BSK7	174	K	0.566008	Down	VOC domain-containing protein OS=Gallus gallus OX=9031 GN=MCEE PE=3 SV=3	MCEE	1	K05606	4.88218e-11	153.26	3	PVIFLHPK(1)DCHGVLVELEQA	1.202	0.716	1.265
map00280 Valine, leucine and isoleucine degradation	0.246283	1.23	E1BSK7	124	K	0.472782	Down	VOC domain-containing protein OS=Gallus gallus OX=9031 GN=MCEE PE=3 SV=3	MCEE	1	K05606	6.60844e-05	140.05	2	SPIASFLQK(1)NK	-1.209	0.634	1.341
map00280 Valine, leucine and isoleucine degradation	0.246283	1.23	E1BT93	282	K	4.59064	Up	Aldedh domain-containing protein OS=Gallus gallus OX=9031 GN=LOC107057078 PE=3 SV=3	LOC107057078	1	K00128	0.00145783	81.642	2	K(1)AAAESNLK(1)R	-0.088765	1.57	0.342
map00280 Valine, leucine and isoleucine degradation	0.246283	1.23	E1BT93	161	K	3.23736	Up	Aldedh domain-containing protein OS=Gallus gallus OX=9031 GN=LOC107057078 PE=3 SV=3	LOC107057078	1	K00128	1.49944e-07	144.16	3	FHGK(1)TIPLDGDFFCYTR	-0.73227	1.473	0.455
map00280 Valine, leucine and isoleucine degradation	0.246283	1.23	E1BT93	273	K	2.39092	Up	Aldedh domain-containing protein OS=Gallus gallus OX=9031 GN=LOC107057078 PE=3 SV=3	LOC107057078	1	K00128	3.53709e-09	186.27	2	VAFTGSTEVGHLIK(1)K	0.33306	1.37	0.573
map00280 Valine, leucine and isoleucine degradation	0.246283	1.23	E1BT93	157	K	2.30952	Up	Aldedh domain-containing protein OS=Gallus gallus OX=9031 GN=LOC107057078 PE=3 SV=3	LOC107057078	1	K00128	0.000443083	108.4	2	YFAGWSDK(1)FHGK	-0.61619	1.358	0.588
map00280 Valine, leucine and isoleucine degradation	0.246283	1.23	E1BTQ9	87	K	0.194121	Down	AU RNA binding methylglutaconyl-CoA hydratase OS=Phasianus colchicus OX=9054 PE=3 SV=1	--	1	K05607	5.26585e-13	162.59	2	SHAK(1)NALNK(1)NLLK	0.0022854	0.317	1.633
map00280 Valine, leucine and isoleucine degradation	0.246283	1.23	E1BTQ9	74	K	0.591165	Down	AU RNA binding methylglutaconyl-CoA hydratase OS=Phasianus colchicus OX=9054 PE=3 SV=1	--	1	K05607	7.74099e-07	62.711	3	VQYLDEEHK(1)GIVVLGLNR	-0.71556	0.736	1.245
map00280 Valine, leucine and isoleucine degradation	0.246283	1.23	E1BTT4	201	K	1.53514	Up	Hydroxyacyl-CoA dehydrogenase trifunctional multienzyme complex subunit beta OS=Gallus gallus OX=9031 PE=3 SV=1	--	1	K07509	0.0104543	97.033	2	LALISK(1)IR	-0.82684	1.245	0.811
map00280 Valine, leucine and isoleucine degradation	0.246283	1.23	E1BTT4	52	K	1.9353	Up	Hydroxyacyl-CoA dehydrogenase trifunctional multienzyme complex subunit beta OS=Gallus gallus OX=9031 PE=3 SV=1	--	1	K07509	6.54508e-09	174.05	2	SGVK(1)NIVVVEGVR	1.4826	1.376	0.711
map00280 Valine, leucine and isoleucine degradation	0.246283	1.23	E1C0Q5	257	K	1.53544	Up	THILA acetyltransferase (Fragment) OS=Odontophorus gujanensis OX=886794 GN=Acat1a PE=3 SV=1	Acat1a	1	K00626	0.0118711	88.921	2	VDFSK(1)VPK	-0.21935	1.213	0.79
map00280 Valine, leucine and isoleucine degradation	0.246283	1.23	E1C155	88	K	1.84084	Up	Aldedh domain-containing protein OS=Gallus gallus OX=9031 GN=ALDH6A1 PE=3 SV=2	ALDH6A1	1	K00140	6.08723e-37	202.58	2	YQQLIK(1)DNLK(1)EISK	-0.3835	1.226	0.666
map00280 Valine, leucine and isoleucine degradation	0.246283	1.23	E1C155	258	K	3.01762	Up	Aldedh domain-containing protein OS=Gallus gallus OX=9031 GN=ALDH6A1 PE=3 SV=2	ALDH6A1	1	K00140	6.13682e-12	137.58	3	VQANMGAK(1)NHGVVMPDANK	1.0799	1.37	0.454
map00280 Valine, leucine and isoleucine degradation	0.246283	1.23	E1C155	84	K	4.38973	Up	Aldedh domain-containing protein OS=Gallus gallus OX=9031 GN=ALDH6A1 PE=3 SV=2	ALDH6A1	1	K00140	2.42204e-14	167.59	2	YQQLIK(1)DNLK(1)EISK	-0.3835	1.453	0.331
map00280 Valine, leucine and isoleucine degradation	0.246283	1.23	F1NH33	277	K	1.74791	Up	Aldehyde dehydrogenase OS=Gallus gallus OX=9031 GN=ALDH3A2 PE=3 SV=3	ALDH3A2	1	K00128	0.00105125	112.73	2	ATLQEFYGEDVK(1)K	4.8996	1.255	0.718
map00280 Valine, leucine and isoleucine degradation	0.246283	1.23	F1NH33	202	K	3.94402	Up	Aldehyde dehydrogenase OS=Gallus gallus OX=9031 GN=ALDH3A2 PE=3 SV=3	ALDH3A2	1	K00128	4.73585e-12	144.72	3	IVMAAAAK(1)HLTPVTLELGGK	0.8027	1.55	0.393
map00280 Valine, leucine and isoleucine degradation	0.246283	1.23	F1NI29	413	K	0.455871	Down	Enoyl-CoA hydratase OS=Gallus gallus OX=9031 GN=HADHA PE=3 SV=3	HADHA	1	K07515	0.00048649	85.821	2	GQQQVFK(1)GLNGK(1)VK	-0.41832	0.594	1.303
map00280 Valine, leucine and isoleucine degradation	0.246283	1.23	F1NI29	421	K	1.75529	Up	Enoyl-CoA hydratase OS=Gallus gallus OX=9031 GN=HADHA PE=3 SV=3	HADHA	1	K07515	0.00492041	104.39	2	K(1)K(1)SLTSFER	1.5336	1.327	0.756
map00280 Valine, leucine and isoleucine degradation	0.246283	1.23	F1NI29	671	K	0.600332	Down	Enoyl-CoA hydratase OS=Gallus gallus OX=9031 GN=HADHA PE=3 SV=3	HADHA	1	K07515	5.12059e-20	185.57	2	LPAK(1)PEVCTDEDIQMR	-0.18968	0.724	1.206
map00280 Valine, leucine and isoleucine degradation	0.246283	1.23	F1NI29	541	K	2.27666	Up	Enoyl-CoA hydratase OS=Gallus gallus OX=9031 GN=HADHA PE=3 SV=3	HADHA	1	K07515	0.0076196	74.486	2	QGK(1)VVIVVK	-2.2491	1.473	0.647
map00280 Valine, leucine and isoleucine degradation	0.246283	1.23	F1NI29	734	K	1.99288	Up	Enoyl-CoA hydratase OS=Gallus gallus OX=9031 GN=HADHA PE=3 SV=3	HADHA	1	K07515	8.12059e-37	273.34	2	YADSYGAK(1)QLVDK(1)LR	-0.015657	1.399	0.702
map00280 Valine, leucine and isoleucine degradation	0.246283	1.23	F1NI29	739	K	2.59328	Up	Enoyl-CoA hydratase OS=Gallus gallus OX=9031 GN=HADHA PE=3 SV=3	HADHA	1	K07515	8.12059e-37	273.34	2	YADSYGAK(1)QLVDK(1)LR	-0.015657	1.543	0.595
map00280 Valine, leucine and isoleucine degradation	0.246283	1.23	F1NMN7	451	K	2.35924	Up	Aldedh domain-containing protein OS=Gallus gallus OX=9031 GN=ALDH9A1 PE=3 SV=4	ALDH9A1	1	K00149	1.36444e-09	76.049	2	EQGAQVLCGGDLYVPEDPK(1)LK	-0.76652	1.366	0.579
map00280 Valine, leucine and isoleucine degradation	0.246283	1.23	F1NMN7	391	K	2.01855	Up	Aldedh domain-containing protein OS=Gallus gallus OX=9031 GN=ALDH9A1 PE=3 SV=4	ALDH9A1	1	K00149	1.72479e-28	188.6	2	K(1)ILDTFTK(1)EVVK	-0.73248	1.306	0.647
map00280 Valine, leucine and isoleucine degradation	0.246283	1.23	F1NMN7	395	K	2.01855	Up	Aldedh domain-containing protein OS=Gallus gallus OX=9031 GN=ALDH9A1 PE=3 SV=4	ALDH9A1	1	K00149	1.72479e-28	188.6	2	ILDTFTK(1)EVVK(1)R	-0.23364	1.306	0.647
map00280 Valine, leucine and isoleucine degradation	0.246283	1.23	F1NMN7	384	K	1.75316	Up	Aldedh domain-containing protein OS=Gallus gallus OX=9031 GN=ALDH9A1 PE=3 SV=4	ALDH9A1	1	K00149	3.83557e-09	142.51	2	K(1)ILDTFTK(1)EVVK	-0.73248	1.25	0.713
map00280 Valine, leucine and isoleucine degradation	0.246283	1.23	F1NNW2	149	K	1.79167	Up	ACAD8 protein (Fragment) OS=Odontophorus gujanensis OX=886794 GN=Acad8 PE=3 SV=1	Acad8	1	K11538	2.3705e-15	86.838	2	AAQLGFGGIYVK(1)PDVGGSGLSR	-1.1516	1.29	0.72
map00280 Valine, leucine and isoleucine degradation	0.246283	1.23	F1NNW2	270	K	0.57267	Down	ACAD8 protein (Fragment) OS=Odontophorus gujanensis OX=886794 GN=Acad8 PE=3 SV=1	Acad8	1	K11538	3.08462e-06	97.268	2	TGGPGPK(1)GISCVVLEK	-0.046625	0.725	1.266
map00280 Valine, leucine and isoleucine degradation	0.246283	1.23	Q5ZM32	272	K	1.90355	Up	Dihydrolipoyl dehydrogenase OS=Gallus gallus OX=9031 GN=DLD PE=2 SV=1	DLD	1	K00382	1.73412e-21	204.34	2	FK(1)LNTK(1)VTGATK	0.47974	1.342	0.705
map00280 Valine, leucine and isoleucine degradation	0.246283	1.23	Q5ZM32	282	K	3.1497	Up	Dihydrolipoyl dehydrogenase OS=Gallus gallus OX=9031 GN=DLD PE=2 SV=1	DLD	0.96981	K00382	8.46006e-05	117.77	2	LNTK(1)VTGATK(0.97)K(0.03)PDGK	-0.27094	1.578	0.501
map00280 Valine, leucine and isoleucine degradation	0.246283	1.23	Q5ZM32	345	K	1.77446	Up	Dihydrolipoyl dehydrogenase OS=Gallus gallus OX=9031 GN=DLD PE=2 SV=1	DLD	1	K00382	1.53438e-18	175.38	3	FQTK(1)IPNIYAIGDVVAGPMLAHK	-0.84188	1.306	0.736
map00280 Valine, leucine and isoleucine degradation	0.246283	1.23	Q5ZM32	283	K	2.8694	Up	Dihydrolipoyl dehydrogenase OS=Gallus gallus OX=9031 GN=DLD PE=2 SV=1	DLD	0.848824	K00382	0.000717821	86.729	3	LNTK(1)VTGATK(0.151)K(0.849)PDGK	-0.047484	1.538	0.536
map00280 Valine, leucine and isoleucine degradation	0.246283	1.23	Q5ZM32	126	K	4.19851	Up	Dihydrolipoyl dehydrogenase OS=Gallus gallus OX=9031 GN=DLD PE=2 SV=1	DLD	1	K00382	0.000694709	108.93	2	MMEQK(1)SSAVK	-0.73729	1.692	0.403
map00280 Valine, leucine and isoleucine degradation	0.246283	1.23	Q5ZM32	409	K	2.41957	Up	Dihydrolipoyl dehydrogenase OS=Gallus gallus OX=9031 GN=DLD PE=2 SV=1	DLD	1	K00382	1.08839e-12	142.03	2	SEEQLK(1)EEGVEYK(1)IGK	0.45725	1.459	0.603
map00310 Lysine degradation	0.125477	1.38	A0A1D5NYK3	181	K	1.83212	Up	GCDH protein (Fragment) OS=Hirundo rustica OX=43150 GN=Gcdh PE=3 SV=1	Gcdh	1	K00252	1.38613e-08	170.85	2	YDK(1)ATK(1)SYR	-0.27865	1.255	0.685
map00310 Lysine degradation	0.125477	1.38	A0A1D5NYK3	184	K	1.83212	Up	GCDH protein (Fragment) OS=Hirundo rustica OX=43150 GN=Gcdh PE=3 SV=1	Gcdh	1	K00252	1.38613e-08	170.85	2	YDK(1)ATK(1)SYR	-0.27865	1.255	0.685
map00310 Lysine degradation	0.125477	1.38	A0A1D5PQV3	288	K	1.54033	Up	Dihydrolipoyllysine-residue succinyltransferase component of 2-oxoglutarate dehydrogenase complex, mitochondrial OS=Gallus gallus OX=9031 GN=DLST PE=3 SV=2	DLST	1	K00658	0.00219796	103.87	2	AVHK(1)DPFLK(1)K	1.8773	1.203	0.781
map00310 Lysine degradation	0.125477	1.38	E1BZH9	213	K	1.94485	Up	Hydroxyacyl-CoA dehydrogenase OS=Phasianus colchicus OX=9054 PE=3 SV=1	--	1	K00022	0.00054897	84.999	2	SPVSCK(1)DTPGFIVNR	0.40024	1.34	0.689
map00310 Lysine degradation	0.125477	1.38	A0A3Q3AV17	290	K	0.572884	Down	Enoyl-CoA hydratase OS=Gallus gallus OX=9031 GN=EHHADH PE=3 SV=1	EHHADH	1	K07514	1.37728e-28	208.23	2	WTTPSGASWK(1)SASPQPIR	0.27811	0.731	1.276
map00310 Lysine degradation	0.125477	1.38	A0A3Q3AV17	393	K	0.639411	Down	Enoyl-CoA hydratase OS=Gallus gallus OX=9031 GN=EHHADH PE=3 SV=1	EHHADH	1	K07514	0.0358558	61.48	2	K(1)EIFSK(1)LSR	-0.59849	0.782	1.223
map00310 Lysine degradation	0.125477	1.38	E1BT93	282	K	4.59064	Up	Aldedh domain-containing protein OS=Gallus gallus OX=9031 GN=LOC107057078 PE=3 SV=3	LOC107057078	1	K00128	0.00145783	81.642	2	K(1)AAAESNLK(1)R	-0.088765	1.57	0.342
map00310 Lysine degradation	0.125477	1.38	E1BT93	161	K	3.23736	Up	Aldedh domain-containing protein OS=Gallus gallus OX=9031 GN=LOC107057078 PE=3 SV=3	LOC107057078	1	K00128	1.49944e-07	144.16	3	FHGK(1)TIPLDGDFFCYTR	-0.73227	1.473	0.455
map00310 Lysine degradation	0.125477	1.38	E1BT93	273	K	2.39092	Up	Aldedh domain-containing protein OS=Gallus gallus OX=9031 GN=LOC107057078 PE=3 SV=3	LOC107057078	1	K00128	3.53709e-09	186.27	2	VAFTGSTEVGHLIK(1)K	0.33306	1.37	0.573
map00310 Lysine degradation	0.125477	1.38	E1BT93	157	K	2.30952	Up	Aldedh domain-containing protein OS=Gallus gallus OX=9031 GN=LOC107057078 PE=3 SV=3	LOC107057078	1	K00128	0.000443083	108.4	2	YFAGWSDK(1)FHGK	-0.61619	1.358	0.588
map00310 Lysine degradation	0.125477	1.38	E1BWX4	287	K	2.09943	Up	Lysine ketoglutarate reductase OS=Gallus gallus OX=9031 GN=AASS PE=3 SV=2	AASS	1	K14157	1.15285e-10	110.9	3	DGMYDPADYDK(1)HPELYTSR	1.0904	1.098	0.523
map00310 Lysine degradation	0.125477	1.38	E1C0Q5	257	K	1.53544	Up	THILA acetyltransferase (Fragment) OS=Odontophorus gujanensis OX=886794 GN=Acat1a PE=3 SV=1	Acat1a	1	K00626	0.0118711	88.921	2	VDFSK(1)VPK	-0.21935	1.213	0.79
map00310 Lysine degradation	0.125477	1.38	E1C9H5	422	K	0.648352	Down	Aminotran_1_2 domain-containing protein OS=Gallus gallus OX=9031 GN=AADAT PE=4 SV=1	AADAT	1	K00825	0.00595196	67.548	2	LADLIK(1)EAVWK	-0.10678	0.767	1.183
map00310 Lysine degradation	0.125477	1.38	E1C9H5	263	K	1.7973	Up	Aminotran_1_2 domain-containing protein OS=Gallus gallus OX=9031 GN=AADAT PE=4 SV=1	AADAT	1	K00825	2.64523e-09	136.06	2	TDSFSK(1)VLSSGLR	-0.19853	1.33	0.74
map00310 Lysine degradation	0.125477	1.38	F1NH33	277	K	1.74791	Up	Aldehyde dehydrogenase OS=Gallus gallus OX=9031 GN=ALDH3A2 PE=3 SV=3	ALDH3A2	1	K00128	0.00105125	112.73	2	ATLQEFYGEDVK(1)K	4.8996	1.255	0.718
map00310 Lysine degradation	0.125477	1.38	F1NH33	202	K	3.94402	Up	Aldehyde dehydrogenase OS=Gallus gallus OX=9031 GN=ALDH3A2 PE=3 SV=3	ALDH3A2	1	K00128	4.73585e-12	144.72	3	IVMAAAAK(1)HLTPVTLELGGK	0.8027	1.55	0.393
map00310 Lysine degradation	0.125477	1.38	F1NI29	413	K	0.455871	Down	Enoyl-CoA hydratase OS=Gallus gallus OX=9031 GN=HADHA PE=3 SV=3	HADHA	1	K07515	0.00048649	85.821	2	GQQQVFK(1)GLNGK(1)VK	-0.41832	0.594	1.303
map00310 Lysine degradation	0.125477	1.38	F1NI29	421	K	1.75529	Up	Enoyl-CoA hydratase OS=Gallus gallus OX=9031 GN=HADHA PE=3 SV=3	HADHA	1	K07515	0.00492041	104.39	2	K(1)K(1)SLTSFER	1.5336	1.327	0.756
map00310 Lysine degradation	0.125477	1.38	F1NI29	671	K	0.600332	Down	Enoyl-CoA hydratase OS=Gallus gallus OX=9031 GN=HADHA PE=3 SV=3	HADHA	1	K07515	5.12059e-20	185.57	2	LPAK(1)PEVCTDEDIQMR	-0.18968	0.724	1.206
map00310 Lysine degradation	0.125477	1.38	F1NI29	541	K	2.27666	Up	Enoyl-CoA hydratase OS=Gallus gallus OX=9031 GN=HADHA PE=3 SV=3	HADHA	1	K07515	0.0076196	74.486	2	QGK(1)VVIVVK	-2.2491	1.473	0.647
map00310 Lysine degradation	0.125477	1.38	F1NI29	734	K	1.99288	Up	Enoyl-CoA hydratase OS=Gallus gallus OX=9031 GN=HADHA PE=3 SV=3	HADHA	1	K07515	8.12059e-37	273.34	2	YADSYGAK(1)QLVDK(1)LR	-0.015657	1.399	0.702
map00310 Lysine degradation	0.125477	1.38	F1NI29	739	K	2.59328	Up	Enoyl-CoA hydratase OS=Gallus gallus OX=9031 GN=HADHA PE=3 SV=3	HADHA	1	K07515	8.12059e-37	273.34	2	YADSYGAK(1)QLVDK(1)LR	-0.015657	1.543	0.595
map00310 Lysine degradation	0.125477	1.38	F1NMN7	451	K	2.35924	Up	Aldedh domain-containing protein OS=Gallus gallus OX=9031 GN=ALDH9A1 PE=3 SV=4	ALDH9A1	1	K00149	1.36444e-09	76.049	2	EQGAQVLCGGDLYVPEDPK(1)LK	-0.76652	1.366	0.579
map00310 Lysine degradation	0.125477	1.38	F1NMN7	391	K	2.01855	Up	Aldedh domain-containing protein OS=Gallus gallus OX=9031 GN=ALDH9A1 PE=3 SV=4	ALDH9A1	1	K00149	1.72479e-28	188.6	2	K(1)ILDTFTK(1)EVVK	-0.73248	1.306	0.647
map00310 Lysine degradation	0.125477	1.38	F1NMN7	395	K	2.01855	Up	Aldedh domain-containing protein OS=Gallus gallus OX=9031 GN=ALDH9A1 PE=3 SV=4	ALDH9A1	1	K00149	1.72479e-28	188.6	2	ILDTFTK(1)EVVK(1)R	-0.23364	1.306	0.647
map00310 Lysine degradation	0.125477	1.38	F1NMN7	384	K	1.75316	Up	Aldedh domain-containing protein OS=Gallus gallus OX=9031 GN=ALDH9A1 PE=3 SV=4	ALDH9A1	1	K00149	3.83557e-09	142.51	2	K(1)ILDTFTK(1)EVVK	-0.73248	1.25	0.713
map00310 Lysine degradation	0.125477	1.38	F1NQC6	183	K	2.35125	Up	Oxoglutarate dehydrogenase (succinyl-transferring) OS=Gallus gallus OX=9031 GN=DHTKD1 PE=3 SV=4	DHTKD1	1	K15791	0.000346175	85.821	2	FLATK(1)FATVK(1)R	0.12596	1.312	0.558
map00310 Lysine degradation	0.125477	1.38	F1NQC6	188	K	2.35125	Up	Oxoglutarate dehydrogenase (succinyl-transferring) OS=Gallus gallus OX=9031 GN=DHTKD1 PE=3 SV=4	DHTKD1	1	K15791	0.000346175	85.821	2	FLATK(1)FATVK(1)R	0.12596	1.312	0.558
map00310 Lysine degradation	0.125477	1.38	F1NQC6	767	K	2.73939	Up	Oxoglutarate dehydrogenase (succinyl-transferring) OS=Gallus gallus OX=9031 GN=DHTKD1 PE=3 SV=4	DHTKD1	1	K15791	1.34047e-08	164.3	3	SVTHVVFCSGK(1)HYYALVK	2.3518	1.356	0.495
map00310 Lysine degradation	0.125477	1.38	Q5ZM32	272	K	1.90355	Up	Dihydrolipoyl dehydrogenase OS=Gallus gallus OX=9031 GN=DLD PE=2 SV=1	DLD	1	K00382	1.73412e-21	204.34	2	FK(1)LNTK(1)VTGATK	0.47974	1.342	0.705
map00310 Lysine degradation	0.125477	1.38	Q5ZM32	282	K	3.1497	Up	Dihydrolipoyl dehydrogenase OS=Gallus gallus OX=9031 GN=DLD PE=2 SV=1	DLD	0.96981	K00382	8.46006e-05	117.77	2	LNTK(1)VTGATK(0.97)K(0.03)PDGK	-0.27094	1.578	0.501
map00310 Lysine degradation	0.125477	1.38	Q5ZM32	345	K	1.77446	Up	Dihydrolipoyl dehydrogenase OS=Gallus gallus OX=9031 GN=DLD PE=2 SV=1	DLD	1	K00382	1.53438e-18	175.38	3	FQTK(1)IPNIYAIGDVVAGPMLAHK	-0.84188	1.306	0.736
map00310 Lysine degradation	0.125477	1.38	Q5ZM32	283	K	2.8694	Up	Dihydrolipoyl dehydrogenase OS=Gallus gallus OX=9031 GN=DLD PE=2 SV=1	DLD	0.848824	K00382	0.000717821	86.729	3	LNTK(1)VTGATK(0.151)K(0.849)PDGK	-0.047484	1.538	0.536
map00310 Lysine degradation	0.125477	1.38	Q5ZM32	126	K	4.19851	Up	Dihydrolipoyl dehydrogenase OS=Gallus gallus OX=9031 GN=DLD PE=2 SV=1	DLD	1	K00382	0.000694709	108.93	2	MMEQK(1)SSAVK	-0.73729	1.692	0.403
map00310 Lysine degradation	0.125477	1.38	Q5ZM32	409	K	2.41957	Up	Dihydrolipoyl dehydrogenase OS=Gallus gallus OX=9031 GN=DLD PE=2 SV=1	DLD	1	K00382	1.08839e-12	142.03	2	SEEQLK(1)EEGVEYK(1)IGK	0.45725	1.459	0.603
map00330 Arginine and proline metabolism	0.298518	1.34	A0A1D5PJL3	141	K	1.81324	Up	Amino_oxidase domain-containing protein OS=Gallus gallus OX=9031 GN=MAOA PE=4 SV=2	MAOA	1	K00274	0.00236894	60.547	2	ELINK(1)ICWTK	0.35683	1.233	0.68
map00330 Arginine and proline metabolism	0.298518	1.34	A0A1D5PXI1	40	K	2.12664	Up	Multifunctional fusion protein OS=Gallus gallus OX=9031 GN=ALDH4A1 PE=3 SV=1	ALDH4A1	1	K00294	0.000195582	97.594	2	AALQK(1)ALAELK(1)GR	-1.4499	1.293	0.608
map00330 Arginine and proline metabolism	0.298518	1.34	A0A1D5PXI1	46	K	2.12664	Up	Multifunctional fusion protein OS=Gallus gallus OX=9031 GN=ALDH4A1 PE=3 SV=1	ALDH4A1	1	K00294	0.000195582	97.594	2	AALQK(1)ALAELK(1)GR	-1.4499	1.293	0.608
map00330 Arginine and proline metabolism	0.298518	1.34	A0A1D5PXI1	134	K	2.10621	Up	Multifunctional fusion protein OS=Gallus gallus OX=9031 GN=ALDH4A1 PE=3 SV=1	ALDH4A1	1	K00294	3.12575e-20	202.72	3	RAEVLAK(1)TMVGQGK	-0.2071	1.289	0.612
map00330 Arginine and proline metabolism	0.298518	1.34	A0A1D5PXI1	87	K	1.89124	Up	Multifunctional fusion protein OS=Gallus gallus OX=9031 GN=ALDH4A1 PE=3 SV=1	ALDH4A1	1	K00294	4.14804e-08	111.38	2	VAK(1)FCYADK(1)DLINK	0.11183	1.252	0.662
map00330 Arginine and proline metabolism	0.298518	1.34	A0A1D5PXI1	81	K	2.82413	Up	Multifunctional fusion protein OS=Gallus gallus OX=9031 GN=ALDH4A1 PE=3 SV=1	ALDH4A1	1	K00294	4.14804e-08	111.38	2	VAK(1)FCYADK(1)DLINK	0.11183	1.381	0.489
map00330 Arginine and proline metabolism	0.298518	1.34	F1P463	383	K	3.18969	Up	M20_dimer domain-containing protein OS=Gallus gallus OX=9031 GN=CNDP2 PE=3 SV=1	CNDP2	1	K08660	2.6257e-11	113.48	4	VYLGHGGK(1)PWVSDFDHPHYMAGR	0.55311	1.547	0.485
map00330 Arginine and proline metabolism	0.298518	1.34	F1P463	355	K	2.93411	Up	M20_dimer domain-containing protein OS=Gallus gallus OX=9031 GN=CNDP2 PE=3 SV=1	CNDP2	1	K08660	0.00153643	56.938	3	LVPNMTPEEVTK(1)HVK	-0.046008	1.514	0.516
map00330 Arginine and proline metabolism	0.298518	1.34	F1P463	203	K	1.85431	Up	M20_dimer domain-containing protein OS=Gallus gallus OX=9031 GN=CNDP2 PE=3 SV=1	CNDP2	1	K08660	8.01616e-06	123.5	2	NK(1)PCITYGLR	0.2069	1.311	0.707
map00330 Arginine and proline metabolism	0.298518	1.34	F1P463	20	K	1.80919	Up	M20_dimer domain-containing protein OS=Gallus gallus OX=9031 GN=CNDP2 PE=3 SV=1	CNDP2	1	K08660	1.01873e-05	117.99	3	YIDEHQDLYVK(1)R	-0.47387	1.299	0.718
map00330 Arginine and proline metabolism	0.298518	1.34	A0A1L1RPR4	201	K	0.649435	Down	Aspartate aminotransferase OS=Gallus gallus OX=9031 GN=GOT2 PE=3 SV=2	GOT2	1	K14455	1.70421e-27	141.84	4	IPEK(1)SIILLHACAHNPTGVDPR	1.4581	0.804	1.238
map00330 Arginine and proline metabolism	0.298518	1.34	A0A1L1RPR4	224	K	2.59363	Up	Aspartate aminotransferase OS=Gallus gallus OX=9031 GN=GOT2 PE=3 SV=2	GOT2	1	K14455	3.6507e-63	256.7	2	QEQWK(1)ELASVVK(1)K	0.44597	1.385	0.534
map00330 Arginine and proline metabolism	0.298518	1.34	E1BT93	282	K	4.59064	Up	Aldedh domain-containing protein OS=Gallus gallus OX=9031 GN=LOC107057078 PE=3 SV=3	LOC107057078	1	K00128	0.00145783	81.642	2	K(1)AAAESNLK(1)R	-0.088765	1.57	0.342
map00330 Arginine and proline metabolism	0.298518	1.34	E1BT93	161	K	3.23736	Up	Aldedh domain-containing protein OS=Gallus gallus OX=9031 GN=LOC107057078 PE=3 SV=3	LOC107057078	1	K00128	1.49944e-07	144.16	3	FHGK(1)TIPLDGDFFCYTR	-0.73227	1.473	0.455
map00330 Arginine and proline metabolism	0.298518	1.34	E1BT93	273	K	2.39092	Up	Aldedh domain-containing protein OS=Gallus gallus OX=9031 GN=LOC107057078 PE=3 SV=3	LOC107057078	1	K00128	3.53709e-09	186.27	2	VAFTGSTEVGHLIK(1)K	0.33306	1.37	0.573
map00330 Arginine and proline metabolism	0.298518	1.34	E1BT93	157	K	2.30952	Up	Aldedh domain-containing protein OS=Gallus gallus OX=9031 GN=LOC107057078 PE=3 SV=3	LOC107057078	1	K00128	0.000443083	108.4	2	YFAGWSDK(1)FHGK	-0.61619	1.358	0.588
map00330 Arginine and proline metabolism	0.298518	1.34	F1NH33	277	K	1.74791	Up	Aldehyde dehydrogenase OS=Gallus gallus OX=9031 GN=ALDH3A2 PE=3 SV=3	ALDH3A2	1	K00128	0.00105125	112.73	2	ATLQEFYGEDVK(1)K	4.8996	1.255	0.718
map00330 Arginine and proline metabolism	0.298518	1.34	F1NH33	202	K	3.94402	Up	Aldehyde dehydrogenase OS=Gallus gallus OX=9031 GN=ALDH3A2 PE=3 SV=3	ALDH3A2	1	K00128	4.73585e-12	144.72	3	IVMAAAAK(1)HLTPVTLELGGK	0.8027	1.55	0.393
map00330 Arginine and proline metabolism	0.298518	1.34	F1NHL4	379	K	1.54215	Up	Cysteinylglycine-S-conjugate dipeptidase OS=Gallus gallus OX=9031 GN=LAP3 PE=3 SV=4	LAP3	1	K11142	0.00265442	112.95	2	ANKPGDVVTAK(1)NGK	-0.61009	1.189	0.771
map00330 Arginine and proline metabolism	0.298518	1.34	F1NHL4	382	K	0.419795	Down	Cysteinylglycine-S-conjugate dipeptidase OS=Gallus gallus OX=9031 GN=LAP3 PE=3 SV=4	LAP3	1	K11142	8.26592e-06	110.91	2	NGK(1)TIQVDNTDAEGR	-0.5846	0.615	1.465
map00330 Arginine and proline metabolism	0.298518	1.34	F1NMN7	451	K	2.35924	Up	Aldedh domain-containing protein OS=Gallus gallus OX=9031 GN=ALDH9A1 PE=3 SV=4	ALDH9A1	1	K00149	1.36444e-09	76.049	2	EQGAQVLCGGDLYVPEDPK(1)LK	-0.76652	1.366	0.579
map00330 Arginine and proline metabolism	0.298518	1.34	F1NMN7	391	K	2.01855	Up	Aldedh domain-containing protein OS=Gallus gallus OX=9031 GN=ALDH9A1 PE=3 SV=4	ALDH9A1	1	K00149	1.72479e-28	188.6	2	K(1)ILDTFTK(1)EVVK	-0.73248	1.306	0.647
map00330 Arginine and proline metabolism	0.298518	1.34	F1NMN7	395	K	2.01855	Up	Aldedh domain-containing protein OS=Gallus gallus OX=9031 GN=ALDH9A1 PE=3 SV=4	ALDH9A1	1	K00149	1.72479e-28	188.6	2	ILDTFTK(1)EVVK(1)R	-0.23364	1.306	0.647
map00330 Arginine and proline metabolism	0.298518	1.34	F1NMN7	384	K	1.75316	Up	Aldedh domain-containing protein OS=Gallus gallus OX=9031 GN=ALDH9A1 PE=3 SV=4	ALDH9A1	1	K00149	3.83557e-09	142.51	2	K(1)ILDTFTK(1)EVVK	-0.73248	1.25	0.713
map00330 Arginine and proline metabolism	0.298518	1.34	P00504	324	K	1.81571	Up	Aspartate aminotransferase, cytoplasmic OS=Gallus gallus OX=9031 GN=GOT1 PE=1 SV=3	GOT1	1	K14454	0.000744544	139.02	2	DNVK(1)TMADR	1.7388	1.271	0.7
map00330 Arginine and proline metabolism	0.298518	1.34	P00504	377	K	3.16239	Up	Aspartate aminotransferase, cytoplasmic OS=Gallus gallus OX=9031 GN=GOT1 PE=1 SV=3	GOT1	1	K14454	8.61478e-10	156.14	3	EK(1)HIYLMASGR	0.67907	1.48	0.468
map00330 Arginine and proline metabolism	0.298518	1.34	P00504	395	K	2.51167	Up	Aspartate aminotransferase, cytoplasmic OS=Gallus gallus OX=9031 GN=GOT1 PE=1 SV=3	GOT1	1	K14454	1.31112e-28	198.1	2	INMCGLTTK(1)NLDYVAK	-0.0175	1.399	0.557
map00330 Arginine and proline metabolism	0.298518	1.34	P00504	402	K	1.70645	Up	Aspartate aminotransferase, cytoplasmic OS=Gallus gallus OX=9031 GN=GOT1 PE=1 SV=3	GOT1	1	K14454	3.29812e-37	220.06	2	NLDYVAK(1)SIHEAVTK	-0.92277	1.244	0.729
map00340 Histidine metabolism	0.0423089	1.67	A0A1D5PJL3	141	K	1.81324	Up	Amino_oxidase domain-containing protein OS=Gallus gallus OX=9031 GN=MAOA PE=4 SV=2	MAOA	1	K00274	0.00236894	60.547	2	ELINK(1)ICWTK	0.35683	1.233	0.68
map00340 Histidine metabolism	0.0423089	1.67	F1P463	383	K	3.18969	Up	M20_dimer domain-containing protein OS=Gallus gallus OX=9031 GN=CNDP2 PE=3 SV=1	CNDP2	1	K08660	2.6257e-11	113.48	4	VYLGHGGK(1)PWVSDFDHPHYMAGR	0.55311	1.547	0.485
map00340 Histidine metabolism	0.0423089	1.67	F1P463	355	K	2.93411	Up	M20_dimer domain-containing protein OS=Gallus gallus OX=9031 GN=CNDP2 PE=3 SV=1	CNDP2	1	K08660	0.00153643	56.938	3	LVPNMTPEEVTK(1)HVK	-0.046008	1.514	0.516
map00340 Histidine metabolism	0.0423089	1.67	F1P463	203	K	1.85431	Up	M20_dimer domain-containing protein OS=Gallus gallus OX=9031 GN=CNDP2 PE=3 SV=1	CNDP2	1	K08660	8.01616e-06	123.5	2	NK(1)PCITYGLR	0.2069	1.311	0.707
map00340 Histidine metabolism	0.0423089	1.67	F1P463	20	K	1.80919	Up	M20_dimer domain-containing protein OS=Gallus gallus OX=9031 GN=CNDP2 PE=3 SV=1	CNDP2	1	K08660	1.01873e-05	117.99	3	YIDEHQDLYVK(1)R	-0.47387	1.299	0.718
map00340 Histidine metabolism	0.0423089	1.67	E1BT93	282	K	4.59064	Up	Aldedh domain-containing protein OS=Gallus gallus OX=9031 GN=LOC107057078 PE=3 SV=3	LOC107057078	1	K00128	0.00145783	81.642	2	K(1)AAAESNLK(1)R	-0.088765	1.57	0.342
map00340 Histidine metabolism	0.0423089	1.67	E1BT93	161	K	3.23736	Up	Aldedh domain-containing protein OS=Gallus gallus OX=9031 GN=LOC107057078 PE=3 SV=3	LOC107057078	1	K00128	1.49944e-07	144.16	3	FHGK(1)TIPLDGDFFCYTR	-0.73227	1.473	0.455
map00340 Histidine metabolism	0.0423089	1.67	E1BT93	273	K	2.39092	Up	Aldedh domain-containing protein OS=Gallus gallus OX=9031 GN=LOC107057078 PE=3 SV=3	LOC107057078	1	K00128	3.53709e-09	186.27	2	VAFTGSTEVGHLIK(1)K	0.33306	1.37	0.573
map00340 Histidine metabolism	0.0423089	1.67	E1BT93	157	K	2.30952	Up	Aldedh domain-containing protein OS=Gallus gallus OX=9031 GN=LOC107057078 PE=3 SV=3	LOC107057078	1	K00128	0.000443083	108.4	2	YFAGWSDK(1)FHGK	-0.61619	1.358	0.588
map00340 Histidine metabolism	0.0423089	1.67	E1BWX9	304	K	2.29715	Up	Imidazolonepropionate hydrolase OS=Gallus gallus OX=9031 GN=UROC1 PE=3 SV=4	UROC1	1	K01712	0.00790315	82.716	2	GANK(1)TEFR	-2.3123	1.291	0.562
map00340 Histidine metabolism	0.0423089	1.67	E1C378	25	K	1.74033	Up	Histamine N-methyltransferase OS=Phasianus colchicus OX=9054 PE=4 SV=1	--	1	K00546	2.7082e-13	172.51	3	YVRCFHVFLAK(1)STEHQTMK	0.90052	1.26	0.724
map00340 Histidine metabolism	0.0423089	1.67	E1C378	259	K	1.82077	Up	Histamine N-methyltransferase OS=Phasianus colchicus OX=9054 PE=4 SV=1	--	1	K00546	1.15949e-05	100.56	2	TAPPELK(1)HQVLEELR	0.65447	1.28	0.703
map00340 Histidine metabolism	0.0423089	1.67	F1NH33	277	K	1.74791	Up	Aldehyde dehydrogenase OS=Gallus gallus OX=9031 GN=ALDH3A2 PE=3 SV=3	ALDH3A2	1	K00128	0.00105125	112.73	2	ATLQEFYGEDVK(1)K	4.8996	1.255	0.718
map00340 Histidine metabolism	0.0423089	1.67	F1NH33	202	K	3.94402	Up	Aldehyde dehydrogenase OS=Gallus gallus OX=9031 GN=ALDH3A2 PE=3 SV=3	ALDH3A2	1	K00128	4.73585e-12	144.72	3	IVMAAAAK(1)HLTPVTLELGGK	0.8027	1.55	0.393
map00340 Histidine metabolism	0.0423089	1.67	F1NMN7	451	K	2.35924	Up	Aldedh domain-containing protein OS=Gallus gallus OX=9031 GN=ALDH9A1 PE=3 SV=4	ALDH9A1	1	K00149	1.36444e-09	76.049	2	EQGAQVLCGGDLYVPEDPK(1)LK	-0.76652	1.366	0.579
map00340 Histidine metabolism	0.0423089	1.67	F1NMN7	391	K	2.01855	Up	Aldedh domain-containing protein OS=Gallus gallus OX=9031 GN=ALDH9A1 PE=3 SV=4	ALDH9A1	1	K00149	1.72479e-28	188.6	2	K(1)ILDTFTK(1)EVVK	-0.73248	1.306	0.647
map00340 Histidine metabolism	0.0423089	1.67	F1NMN7	395	K	2.01855	Up	Aldedh domain-containing protein OS=Gallus gallus OX=9031 GN=ALDH9A1 PE=3 SV=4	ALDH9A1	1	K00149	1.72479e-28	188.6	2	ILDTFTK(1)EVVK(1)R	-0.23364	1.306	0.647
map00340 Histidine metabolism	0.0423089	1.67	F1NMN7	384	K	1.75316	Up	Aldedh domain-containing protein OS=Gallus gallus OX=9031 GN=ALDH9A1 PE=3 SV=4	ALDH9A1	1	K00149	3.83557e-09	142.51	2	K(1)ILDTFTK(1)EVVK	-0.73248	1.25	0.713
map00340 Histidine metabolism	0.0423089	1.67	F1NZQ9	346	K	3.87009	Up	Histidine ammonia-lyase OS=Gallus gallus OX=9031 GN=HAL PE=3 SV=3	HAL	1	K01745	0.00106826	59.67	3	GTTK(1)AFDTDIHAVRPHR	1.0924	1.281	0.331
map00340 Histidine metabolism	0.0423089	1.67	F1P298	425	K	1.53281	Up	Amidohydrolase domain-containing protein 1 OS=Gallus gallus OX=9031 GN=AMDHD1 PE=3 SV=4	AMDHD1	1	K01468	6.15345e-20	173.07	2	VVYK(1)NESCGIMSSY	-0.37367	1.168	0.762
map00350 Tyrosine metabolism	0.475163	1.24	F1NTZ0	335	K	1.70915	Up	PKS_ER domain-containing protein OS=Gallus gallus OX=9031 GN=LOC100857280 PE=3 SV=4	LOC100857280	1	K13951	0.0218817	76.605	2	LVASYLEK(1)K	-0.27713	1.14	0.667
map00350 Tyrosine metabolism	0.475163	1.24	A0A1D5PJL3	141	K	1.81324	Up	Amino_oxidase domain-containing protein OS=Gallus gallus OX=9031 GN=MAOA PE=4 SV=2	MAOA	1	K00274	0.00236894	60.547	2	ELINK(1)ICWTK	0.35683	1.233	0.68
map00350 Tyrosine metabolism	0.475163	1.24	P23991	137	K	1.57439	Up	Alcohol dehydrogenase 1 OS=Gallus gallus OX=9031 GN=ADH1 PE=1 SV=2	ADH1	1	K13951	5.51919e-88	309.09	4	GK(1)AIHHFVGTSTFTEYTVVHETAAAK	0.53761	1.217	0.773
map00350 Tyrosine metabolism	0.475163	1.24	P23991	114	K	1.9163	Up	Alcohol dehydrogenase 1 OS=Gallus gallus OX=9031 GN=ADH1 PE=1 SV=2	ADH1	1	K13951	3.96054e-18	125.77	2	GNLCIK(1)NDLSSSPTGLMADGTTR	1.2816	1.305	0.681
map00350 Tyrosine metabolism	0.475163	1.24	P23991	325	K	3.03055	Up	Alcohol dehydrogenase 1 OS=Gallus gallus OX=9031 GN=ADH1 PE=1 SV=2	ADH1	1	K13951	0.00210138	111.61	2	GSVFGGWK(1)SK	0.13433	1.488	0.491
map00350 Tyrosine metabolism	0.475163	1.24	P23991	40	K	2.305	Up	Alcohol dehydrogenase 1 OS=Gallus gallus OX=9031 GN=ADH1 PE=1 SV=2	ADH1	1	K13951	0.000193278	124.81	2	IK(1)IVATGICR	-0.35422	1.383	0.6
map00350 Tyrosine metabolism	0.475163	1.24	P23991	108	K	2.41897	Up	Alcohol dehydrogenase 1 OS=Gallus gallus OX=9031 GN=ADH1 PE=1 SV=2	ADH1	1	K13951	4.8206e-05	101.45	2	SCLSTK(1)GNLCIK	0.087701	1.403	0.58
map00350 Tyrosine metabolism	0.475163	1.24	P23991	317	K	3.57407	Up	Alcohol dehydrogenase 1 OS=Gallus gallus OX=9031 GN=ADH1 PE=1 SV=2	ADH1	1	K13951	4.32908e-05	150.21	2	TWK(1)GSVFGGWK	1.8133	1.544	0.432
map00350 Tyrosine metabolism	0.475163	1.24	A0A1L1RPR4	201	K	0.649435	Down	Aspartate aminotransferase OS=Gallus gallus OX=9031 GN=GOT2 PE=3 SV=2	GOT2	1	K14455	1.70421e-27	141.84	4	IPEK(1)SIILLHACAHNPTGVDPR	1.4581	0.804	1.238
map00350 Tyrosine metabolism	0.475163	1.24	A0A1L1RPR4	224	K	2.59363	Up	Aspartate aminotransferase OS=Gallus gallus OX=9031 GN=GOT2 PE=3 SV=2	GOT2	1	K14455	3.6507e-63	256.7	2	QEQWK(1)ELASVVK(1)K	0.44597	1.385	0.534
map00350 Tyrosine metabolism	0.475163	1.24	E1C3Y2	109	K	4.33918	Up	Homogentisate 1,2-dioxygenase OS=Gallus gallus OX=9031 GN=HGD PE=3 SV=4	HGD	1	K00451	7.26577e-19	193.23	3	ASQNK(1)LDFVSGLHTLCGAGEPR	0.19919	1.484	0.342
map00350 Tyrosine metabolism	0.475163	1.24	E1C3Y2	431	K	1.93837	Up	Homogentisate 1,2-dioxygenase OS=Gallus gallus OX=9031 GN=HGD PE=3 SV=4	HGD	1	K00451	6.765e-09	135.5	2	CWEPLK(1)SHFNPNCK	-0.19258	1.258	0.649
map00350 Tyrosine metabolism	0.475163	1.24	E1C3Y2	104	K	1.99843	Up	Homogentisate 1,2-dioxygenase OS=Gallus gallus OX=9031 GN=HGD PE=3 SV=4	HGD	1	K00451	0.00296474	70.195	3	WKPFEIPK(1)ASQNK	-0.37522	1.269	0.635
map00350 Tyrosine metabolism	0.475163	1.24	F1NI89	323	K	2.58442	Up	S-(hydroxymethyl)glutathione dehydrogenase OS=Gallus gallus OX=9031 GN=ADH4 PE=3 SV=2	ADH4	1	K00121	1.94315e-05	141.88	2	GTAFGGWK(1)SVDSVPK	0.24847	1.393	0.539
map00350 Tyrosine metabolism	0.475163	1.24	F1NI89	226	K	2.96701	Up	S-(hydroxymethyl)glutathione dehydrogenase OS=Gallus gallus OX=9031 GN=ADH4 PE=3 SV=2	ADH4	1	K00121	0.000155572	124.46	2	IIGIDINK(1)NTYAK	-1.029	1.439	0.485
map00350 Tyrosine metabolism	0.475163	1.24	F1NI89	341	K	3.13118	Up	S-(hydroxymethyl)glutathione dehydrogenase OS=Gallus gallus OX=9031 GN=ADH4 PE=3 SV=2	ADH4	1	K00121	2.06918e-19	185.57	2	IK(1)VDEFVTHTLPFDK	0.37604	1.456	0.465
map00350 Tyrosine metabolism	0.475163	1.24	F1NI89	364	K	0.625199	Down	S-(hydroxymethyl)glutathione dehydrogenase OS=Gallus gallus OX=9031 GN=ADH4 PE=3 SV=2	ADH4	1	K00121	0.000628313	69.276	2	INEAFDLLHK(1)GK	1.3415	0.784	1.254
map00350 Tyrosine metabolism	0.475163	1.24	F1NI89	107	K	2.08399	Up	S-(hydroxymethyl)glutathione dehydrogenase OS=Gallus gallus OX=9031 GN=ADH4 PE=3 SV=2	ADH4	1	K00121	1.10674e-06	150.53	2	NPK(1)TNLCQK	1.1325	1.315	0.631
map00350 Tyrosine metabolism	0.475163	1.24	P00504	324	K	1.81571	Up	Aspartate aminotransferase, cytoplasmic OS=Gallus gallus OX=9031 GN=GOT1 PE=1 SV=3	GOT1	1	K14454	0.000744544	139.02	2	DNVK(1)TMADR	1.7388	1.271	0.7
map00350 Tyrosine metabolism	0.475163	1.24	P00504	377	K	3.16239	Up	Aspartate aminotransferase, cytoplasmic OS=Gallus gallus OX=9031 GN=GOT1 PE=1 SV=3	GOT1	1	K14454	8.61478e-10	156.14	3	EK(1)HIYLMASGR	0.67907	1.48	0.468
map00350 Tyrosine metabolism	0.475163	1.24	P00504	395	K	2.51167	Up	Aspartate aminotransferase, cytoplasmic OS=Gallus gallus OX=9031 GN=GOT1 PE=1 SV=3	GOT1	1	K14454	1.31112e-28	198.1	2	INMCGLTTK(1)NLDYVAK	-0.0175	1.399	0.557
map00350 Tyrosine metabolism	0.475163	1.24	P00504	402	K	1.70645	Up	Aspartate aminotransferase, cytoplasmic OS=Gallus gallus OX=9031 GN=GOT1 PE=1 SV=3	GOT1	1	K14454	3.29812e-37	220.06	2	NLDYVAK(1)SIHEAVTK	-0.92277	1.244	0.729
map00350 Tyrosine metabolism	0.475163	1.24	F1NVJ0	153	K	4.66774	Up	4-hydroxyphenylpyruvate dioxygenase OS=Gallus gallus OX=9031 GN=HPD PE=3 SV=3	HPD	1	K00457	1.47842e-14	216.04	3	LNYK(1)GLFLPGYHAPLFR	-0.71055	1.447	0.31
map00350 Tyrosine metabolism	0.475163	1.24	F1NYW8	320	K	3.19059	Up	Fumarylacetoacetase OS=Gallus gallus OX=9031 GN=FAH PE=3 SV=2	FAH	1	K01555	0.00181054	108.2	3	SNFK(1)HMYWTMK	-0.36561	1.356	0.425
map00350 Tyrosine metabolism	0.475163	1.24	Q02960	74	K	2.21104	Up	Macrophage migration inhibitory factor OS=Gallus gallus OX=9031 GN=MIF PE=3 SV=3	MIF	1	K07253	2.99819e-15	207.6	2	IGGQQNK(1)TYTK	0.21743	1.362	0.616
map00350 Tyrosine metabolism	0.475163	1.24	Q02960	78	K	1.65374	Up	Macrophage migration inhibitory factor OS=Gallus gallus OX=9031 GN=MIF PE=3 SV=3	MIF	1	K07253	3.80198e-21	177.47	2	TYTK(1)LLCDMIAK	1.2903	1.237	0.748
map00350 Tyrosine metabolism	0.475163	1.24	Q02960	86	K	2.71563	Up	Macrophage migration inhibitory factor OS=Gallus gallus OX=9031 GN=MIF PE=3 SV=3	MIF	1	K07253	1.52662e-06	184.65	3	LLCDMIAK(1)HLHVSADR	1.9033	1.442	0.531
map00360 Phenylalanine metabolism	0.313425	1.49	A0A1D5PJL3	141	K	1.81324	Up	Amino_oxidase domain-containing protein OS=Gallus gallus OX=9031 GN=MAOA PE=4 SV=2	MAOA	1	K00274	0.00236894	60.547	2	ELINK(1)ICWTK	0.35683	1.233	0.68
map00360 Phenylalanine metabolism	0.313425	1.49	A0A1L1RPR4	201	K	0.649435	Down	Aspartate aminotransferase OS=Gallus gallus OX=9031 GN=GOT2 PE=3 SV=2	GOT2	1	K14455	1.70421e-27	141.84	4	IPEK(1)SIILLHACAHNPTGVDPR	1.4581	0.804	1.238
map00360 Phenylalanine metabolism	0.313425	1.49	A0A1L1RPR4	224	K	2.59363	Up	Aspartate aminotransferase OS=Gallus gallus OX=9031 GN=GOT2 PE=3 SV=2	GOT2	1	K14455	3.6507e-63	256.7	2	QEQWK(1)ELASVVK(1)K	0.44597	1.385	0.534
map00360 Phenylalanine metabolism	0.313425	1.49	P00504	324	K	1.81571	Up	Aspartate aminotransferase, cytoplasmic OS=Gallus gallus OX=9031 GN=GOT1 PE=1 SV=3	GOT1	1	K14454	0.000744544	139.02	2	DNVK(1)TMADR	1.7388	1.271	0.7
map00360 Phenylalanine metabolism	0.313425	1.49	P00504	377	K	3.16239	Up	Aspartate aminotransferase, cytoplasmic OS=Gallus gallus OX=9031 GN=GOT1 PE=1 SV=3	GOT1	1	K14454	8.61478e-10	156.14	3	EK(1)HIYLMASGR	0.67907	1.48	0.468
map00360 Phenylalanine metabolism	0.313425	1.49	P00504	395	K	2.51167	Up	Aspartate aminotransferase, cytoplasmic OS=Gallus gallus OX=9031 GN=GOT1 PE=1 SV=3	GOT1	1	K14454	1.31112e-28	198.1	2	INMCGLTTK(1)NLDYVAK	-0.0175	1.399	0.557
map00360 Phenylalanine metabolism	0.313425	1.49	P00504	402	K	1.70645	Up	Aspartate aminotransferase, cytoplasmic OS=Gallus gallus OX=9031 GN=GOT1 PE=1 SV=3	GOT1	1	K14454	3.29812e-37	220.06	2	NLDYVAK(1)SIHEAVTK	-0.92277	1.244	0.729
map00360 Phenylalanine metabolism	0.313425	1.49	F1NVJ0	153	K	4.66774	Up	4-hydroxyphenylpyruvate dioxygenase OS=Gallus gallus OX=9031 GN=HPD PE=3 SV=3	HPD	1	K00457	1.47842e-14	216.04	3	LNYK(1)GLFLPGYHAPLFR	-0.71055	1.447	0.31
map00360 Phenylalanine metabolism	0.313425	1.49	Q02960	74	K	2.21104	Up	Macrophage migration inhibitory factor OS=Gallus gallus OX=9031 GN=MIF PE=3 SV=3	MIF	1	K07253	2.99819e-15	207.6	2	IGGQQNK(1)TYTK	0.21743	1.362	0.616
map00360 Phenylalanine metabolism	0.313425	1.49	Q02960	78	K	1.65374	Up	Macrophage migration inhibitory factor OS=Gallus gallus OX=9031 GN=MIF PE=3 SV=3	MIF	1	K07253	3.80198e-21	177.47	2	TYTK(1)LLCDMIAK	1.2903	1.237	0.748
map00360 Phenylalanine metabolism	0.313425	1.49	Q02960	86	K	2.71563	Up	Macrophage migration inhibitory factor OS=Gallus gallus OX=9031 GN=MIF PE=3 SV=3	MIF	1	K07253	1.52662e-06	184.65	3	LLCDMIAK(1)HLHVSADR	1.9033	1.442	0.531
map00360 Phenylalanine metabolism	0.313425	1.49	Q6PKI8	189	K	3.35682	Up	Phe-4-monooxygenase OS=Gallus gallus OX=9031 GN=PAH PE=2 SV=1	PAH	1	K00500	4.55282e-35	199.99	3	ELK(1)NLYPTHACYEHNHVFPLLEK	0.79562	1.477	0.44
map00380 Tryptophan metabolism	0.0298187	1.49	A0A1D5NYK3	181	K	1.83212	Up	GCDH protein (Fragment) OS=Hirundo rustica OX=43150 GN=Gcdh PE=3 SV=1	Gcdh	1	K00252	1.38613e-08	170.85	2	YDK(1)ATK(1)SYR	-0.27865	1.255	0.685
map00380 Tryptophan metabolism	0.0298187	1.49	A0A1D5NYK3	184	K	1.83212	Up	GCDH protein (Fragment) OS=Hirundo rustica OX=43150 GN=Gcdh PE=3 SV=1	Gcdh	1	K00252	1.38613e-08	170.85	2	YDK(1)ATK(1)SYR	-0.27865	1.255	0.685
map00380 Tryptophan metabolism	0.0298187	1.49	A0A1D5PJL3	141	K	1.81324	Up	Amino_oxidase domain-containing protein OS=Gallus gallus OX=9031 GN=MAOA PE=4 SV=2	MAOA	1	K00274	0.00236894	60.547	2	ELINK(1)ICWTK	0.35683	1.233	0.68
map00380 Tryptophan metabolism	0.0298187	1.49	A0A1D5PPU9	98	K	2.20508	Up	Catalase OS=Gallus gallus OX=9031 GN=CAT PE=3 SV=2	CAT	1	K03781	0.00739645	81.099	2	AK(1)VFEHIGK(1)R	-0.30888	1.301	0.59
map00380 Tryptophan metabolism	0.0298187	1.49	A0A1D5PPU9	105	K	2.39531	Up	Catalase OS=Gallus gallus OX=9031 GN=CAT PE=3 SV=2	CAT	1	K03781	7.51405e-06	121.31	2	VFEHIGK(1)R	0.77688	1.327	0.554
map00380 Tryptophan metabolism	0.0298187	1.49	A0A1D5PPU9	169	K	4.63158	Up	Catalase OS=Gallus gallus OX=9031 GN=CAT PE=3 SV=2	CAT	1	K03781	1.20208e-08	119.43	2	DAMLFPSFIHSQK(1)R	0.45396	1.496	0.323
map00380 Tryptophan metabolism	0.0298187	1.49	A0A1D5PPU9	237	K	2.30877	Up	Catalase OS=Gallus gallus OX=9031 GN=CAT PE=3 SV=2	CAT	1	K03781	4.05394e-15	158.37	3	FHVK(1)TDQGIK	1.5049	1.316	0.57
map00380 Tryptophan metabolism	0.0298187	1.49	A0A1D5PPU9	243	K	1.74928	Up	Catalase OS=Gallus gallus OX=9031 GN=CAT PE=3 SV=2	CAT	1	K03781	6.77697e-78	317.99	2	TDQGIK(1)NLSVEEAAR	0.70851	1.221	0.698
map00380 Tryptophan metabolism	0.0298187	1.49	A0A1D5PQV3	288	K	1.54033	Up	Dihydrolipoyllysine-residue succinyltransferase component of 2-oxoglutarate dehydrogenase complex, mitochondrial OS=Gallus gallus OX=9031 GN=DLST PE=3 SV=2	DLST	1	K00658	0.00219796	103.87	2	AVHK(1)DPFLK(1)K	1.8773	1.203	0.781
map00380 Tryptophan metabolism	0.0298187	1.49	A0A3Q2UEX2	245	K	2.52941	Up	Cysteine-S-conjugate beta-lyase 2 OS=Gallus gallus OX=9031 GN=KYAT3 PE=4 SV=1	KYAT3	1	K00816	3.81775e-06	98.865	2	TITIGSAGK(1)TYSVTGWK	-0.9401	1.376	0.544
map00380 Tryptophan metabolism	0.0298187	1.49	E1BZH9	213	K	1.94485	Up	Hydroxyacyl-CoA dehydrogenase OS=Phasianus colchicus OX=9054 PE=3 SV=1	--	1	K00022	0.00054897	84.999	2	SPVSCK(1)DTPGFIVNR	0.40024	1.34	0.689
map00380 Tryptophan metabolism	0.0298187	1.49	A0A3Q3AV17	290	K	0.572884	Down	Enoyl-CoA hydratase OS=Gallus gallus OX=9031 GN=EHHADH PE=3 SV=1	EHHADH	1	K07514	1.37728e-28	208.23	2	WTTPSGASWK(1)SASPQPIR	0.27811	0.731	1.276
map00380 Tryptophan metabolism	0.0298187	1.49	A0A3Q3AV17	393	K	0.639411	Down	Enoyl-CoA hydratase OS=Gallus gallus OX=9031 GN=EHHADH PE=3 SV=1	EHHADH	1	K07514	0.0358558	61.48	2	K(1)EIFSK(1)LSR	-0.59849	0.782	1.223
map00380 Tryptophan metabolism	0.0298187	1.49	E1BT93	282	K	4.59064	Up	Aldedh domain-containing protein OS=Gallus gallus OX=9031 GN=LOC107057078 PE=3 SV=3	LOC107057078	1	K00128	0.00145783	81.642	2	K(1)AAAESNLK(1)R	-0.088765	1.57	0.342
map00380 Tryptophan metabolism	0.0298187	1.49	E1BT93	161	K	3.23736	Up	Aldedh domain-containing protein OS=Gallus gallus OX=9031 GN=LOC107057078 PE=3 SV=3	LOC107057078	1	K00128	1.49944e-07	144.16	3	FHGK(1)TIPLDGDFFCYTR	-0.73227	1.473	0.455
map00380 Tryptophan metabolism	0.0298187	1.49	E1BT93	273	K	2.39092	Up	Aldedh domain-containing protein OS=Gallus gallus OX=9031 GN=LOC107057078 PE=3 SV=3	LOC107057078	1	K00128	3.53709e-09	186.27	2	VAFTGSTEVGHLIK(1)K	0.33306	1.37	0.573
map00380 Tryptophan metabolism	0.0298187	1.49	E1BT93	157	K	2.30952	Up	Aldedh domain-containing protein OS=Gallus gallus OX=9031 GN=LOC107057078 PE=3 SV=3	LOC107057078	1	K00128	0.000443083	108.4	2	YFAGWSDK(1)FHGK	-0.61619	1.358	0.588
map00380 Tryptophan metabolism	0.0298187	1.49	E1C0L2	25	K	4.81734	Up	3-hydroxyanthranilate 3,4-dioxygenase OS=Gallus gallus OX=9031 GN=HAAO PE=3 SV=2	HAAO	1	K00452	0.000363325	72.365	2	AAFLPPVCNK(1)LMHR	0.12892	1.556	0.323
map00380 Tryptophan metabolism	0.0298187	1.49	E1C0L2	110	K	1.94681	Up	3-hydroxyanthranilate 3,4-dioxygenase OS=Gallus gallus OX=9031 GN=HAAO PE=3 SV=2	HAAO	1	K00452	0.00260439	98.009	2	QK(1)TEMDGLR	1.8158	1.281	0.658
map00380 Tryptophan metabolism	0.0298187	1.49	E1C0Q5	257	K	1.53544	Up	THILA acetyltransferase (Fragment) OS=Odontophorus gujanensis OX=886794 GN=Acat1a PE=3 SV=1	Acat1a	1	K00626	0.0118711	88.921	2	VDFSK(1)VPK	-0.21935	1.213	0.79
map00380 Tryptophan metabolism	0.0298187	1.49	E1C9H5	422	K	0.648352	Down	Aminotran_1_2 domain-containing protein OS=Gallus gallus OX=9031 GN=AADAT PE=4 SV=1	AADAT	1	K00825	0.00595196	67.548	2	LADLIK(1)EAVWK	-0.10678	0.767	1.183
map00380 Tryptophan metabolism	0.0298187	1.49	E1C9H5	263	K	1.7973	Up	Aminotran_1_2 domain-containing protein OS=Gallus gallus OX=9031 GN=AADAT PE=4 SV=1	AADAT	1	K00825	2.64523e-09	136.06	2	TDSFSK(1)VLSSGLR	-0.19853	1.33	0.74
map00380 Tryptophan metabolism	0.0298187	1.49	F1NH33	277	K	1.74791	Up	Aldehyde dehydrogenase OS=Gallus gallus OX=9031 GN=ALDH3A2 PE=3 SV=3	ALDH3A2	1	K00128	0.00105125	112.73	2	ATLQEFYGEDVK(1)K	4.8996	1.255	0.718
map00380 Tryptophan metabolism	0.0298187	1.49	F1NH33	202	K	3.94402	Up	Aldehyde dehydrogenase OS=Gallus gallus OX=9031 GN=ALDH3A2 PE=3 SV=3	ALDH3A2	1	K00128	4.73585e-12	144.72	3	IVMAAAAK(1)HLTPVTLELGGK	0.8027	1.55	0.393
map00380 Tryptophan metabolism	0.0298187	1.49	F1NI29	413	K	0.455871	Down	Enoyl-CoA hydratase OS=Gallus gallus OX=9031 GN=HADHA PE=3 SV=3	HADHA	1	K07515	0.00048649	85.821	2	GQQQVFK(1)GLNGK(1)VK	-0.41832	0.594	1.303
map00380 Tryptophan metabolism	0.0298187	1.49	F1NI29	421	K	1.75529	Up	Enoyl-CoA hydratase OS=Gallus gallus OX=9031 GN=HADHA PE=3 SV=3	HADHA	1	K07515	0.00492041	104.39	2	K(1)K(1)SLTSFER	1.5336	1.327	0.756
map00380 Tryptophan metabolism	0.0298187	1.49	F1NI29	671	K	0.600332	Down	Enoyl-CoA hydratase OS=Gallus gallus OX=9031 GN=HADHA PE=3 SV=3	HADHA	1	K07515	5.12059e-20	185.57	2	LPAK(1)PEVCTDEDIQMR	-0.18968	0.724	1.206
map00380 Tryptophan metabolism	0.0298187	1.49	F1NI29	541	K	2.27666	Up	Enoyl-CoA hydratase OS=Gallus gallus OX=9031 GN=HADHA PE=3 SV=3	HADHA	1	K07515	0.0076196	74.486	2	QGK(1)VVIVVK	-2.2491	1.473	0.647
map00380 Tryptophan metabolism	0.0298187	1.49	F1NI29	734	K	1.99288	Up	Enoyl-CoA hydratase OS=Gallus gallus OX=9031 GN=HADHA PE=3 SV=3	HADHA	1	K07515	8.12059e-37	273.34	2	YADSYGAK(1)QLVDK(1)LR	-0.015657	1.399	0.702
map00380 Tryptophan metabolism	0.0298187	1.49	F1NI29	739	K	2.59328	Up	Enoyl-CoA hydratase OS=Gallus gallus OX=9031 GN=HADHA PE=3 SV=3	HADHA	1	K07515	8.12059e-37	273.34	2	YADSYGAK(1)QLVDK(1)LR	-0.015657	1.543	0.595
map00380 Tryptophan metabolism	0.0298187	1.49	F1NM78	129	K	2.27417	Up	Kynurenine 3-monooxygenase OS=Gallus gallus OX=9031 GN=KMO PE=3 SV=3	KMO	1	K00486	8.57274e-07	133.76	2	YSNTK(1)LYFGHK	-0.026332	1.435	0.631
map00380 Tryptophan metabolism	0.0298187	1.49	F1NMN7	451	K	2.35924	Up	Aldedh domain-containing protein OS=Gallus gallus OX=9031 GN=ALDH9A1 PE=3 SV=4	ALDH9A1	1	K00149	1.36444e-09	76.049	2	EQGAQVLCGGDLYVPEDPK(1)LK	-0.76652	1.366	0.579
map00380 Tryptophan metabolism	0.0298187	1.49	F1NMN7	391	K	2.01855	Up	Aldedh domain-containing protein OS=Gallus gallus OX=9031 GN=ALDH9A1 PE=3 SV=4	ALDH9A1	1	K00149	1.72479e-28	188.6	2	K(1)ILDTFTK(1)EVVK	-0.73248	1.306	0.647
map00380 Tryptophan metabolism	0.0298187	1.49	F1NMN7	395	K	2.01855	Up	Aldedh domain-containing protein OS=Gallus gallus OX=9031 GN=ALDH9A1 PE=3 SV=4	ALDH9A1	1	K00149	1.72479e-28	188.6	2	ILDTFTK(1)EVVK(1)R	-0.23364	1.306	0.647
map00380 Tryptophan metabolism	0.0298187	1.49	F1NMN7	384	K	1.75316	Up	Aldedh domain-containing protein OS=Gallus gallus OX=9031 GN=ALDH9A1 PE=3 SV=4	ALDH9A1	1	K00149	3.83557e-09	142.51	2	K(1)ILDTFTK(1)EVVK	-0.73248	1.25	0.713
map00380 Tryptophan metabolism	0.0298187	1.49	F1NQC6	183	K	2.35125	Up	Oxoglutarate dehydrogenase (succinyl-transferring) OS=Gallus gallus OX=9031 GN=DHTKD1 PE=3 SV=4	DHTKD1	1	K15791	0.000346175	85.821	2	FLATK(1)FATVK(1)R	0.12596	1.312	0.558
map00380 Tryptophan metabolism	0.0298187	1.49	F1NQC6	188	K	2.35125	Up	Oxoglutarate dehydrogenase (succinyl-transferring) OS=Gallus gallus OX=9031 GN=DHTKD1 PE=3 SV=4	DHTKD1	1	K15791	0.000346175	85.821	2	FLATK(1)FATVK(1)R	0.12596	1.312	0.558
map00380 Tryptophan metabolism	0.0298187	1.49	F1NQC6	767	K	2.73939	Up	Oxoglutarate dehydrogenase (succinyl-transferring) OS=Gallus gallus OX=9031 GN=DHTKD1 PE=3 SV=4	DHTKD1	1	K15791	1.34047e-08	164.3	3	SVTHVVFCSGK(1)HYYALVK	2.3518	1.356	0.495
map00380 Tryptophan metabolism	0.0298187	1.49	F1P4K4	55	K	2.00937	Up	Aldedh domain-containing protein OS=Gallus gallus OX=9031 GN=ALDH8A1 PE=3 SV=2	ALDH8A1	1	K23234	3.76461e-07	124.46	2	AAK(1)NAFPIWSSK	-0.083134	1.286	0.64
map00380 Tryptophan metabolism	0.0298187	1.49	F1P4K4	305	K	1.87221	Up	Aldedh domain-containing protein OS=Gallus gallus OX=9031 GN=ALDH8A1 PE=3 SV=2	ALDH8A1	1	K23234	0.0247248	84.368	2	GIYSEFVK(1)R	-0.37814	1.26	0.673
map00380 Tryptophan metabolism	0.0298187	1.49	Q5ZM32	272	K	1.90355	Up	Dihydrolipoyl dehydrogenase OS=Gallus gallus OX=9031 GN=DLD PE=2 SV=1	DLD	1	K00382	1.73412e-21	204.34	2	FK(1)LNTK(1)VTGATK	0.47974	1.342	0.705
map00380 Tryptophan metabolism	0.0298187	1.49	Q5ZM32	282	K	3.1497	Up	Dihydrolipoyl dehydrogenase OS=Gallus gallus OX=9031 GN=DLD PE=2 SV=1	DLD	0.96981	K00382	8.46006e-05	117.77	2	LNTK(1)VTGATK(0.97)K(0.03)PDGK	-0.27094	1.578	0.501
map00380 Tryptophan metabolism	0.0298187	1.49	Q5ZM32	345	K	1.77446	Up	Dihydrolipoyl dehydrogenase OS=Gallus gallus OX=9031 GN=DLD PE=2 SV=1	DLD	1	K00382	1.53438e-18	175.38	3	FQTK(1)IPNIYAIGDVVAGPMLAHK	-0.84188	1.306	0.736
map00380 Tryptophan metabolism	0.0298187	1.49	Q5ZM32	283	K	2.8694	Up	Dihydrolipoyl dehydrogenase OS=Gallus gallus OX=9031 GN=DLD PE=2 SV=1	DLD	0.848824	K00382	0.000717821	86.729	3	LNTK(1)VTGATK(0.151)K(0.849)PDGK	-0.047484	1.538	0.536
map00380 Tryptophan metabolism	0.0298187	1.49	Q5ZM32	126	K	4.19851	Up	Dihydrolipoyl dehydrogenase OS=Gallus gallus OX=9031 GN=DLD PE=2 SV=1	DLD	1	K00382	0.000694709	108.93	2	MMEQK(1)SSAVK	-0.73729	1.692	0.403
map00380 Tryptophan metabolism	0.0298187	1.49	Q5ZM32	409	K	2.41957	Up	Dihydrolipoyl dehydrogenase OS=Gallus gallus OX=9031 GN=DLD PE=2 SV=1	DLD	1	K00382	1.08839e-12	142.03	2	SEEQLK(1)EEGVEYK(1)IGK	0.45725	1.459	0.603
map00400 Phenylalanine, tyrosine and tryptophan biosynthesis	0.331148	1.67	A0A1L1RPR4	201	K	0.649435	Down	Aspartate aminotransferase OS=Gallus gallus OX=9031 GN=GOT2 PE=3 SV=2	GOT2	1	K14455	1.70421e-27	141.84	4	IPEK(1)SIILLHACAHNPTGVDPR	1.4581	0.804	1.238
map00400 Phenylalanine, tyrosine and tryptophan biosynthesis	0.331148	1.67	A0A1L1RPR4	224	K	2.59363	Up	Aspartate aminotransferase OS=Gallus gallus OX=9031 GN=GOT2 PE=3 SV=2	GOT2	1	K14455	3.6507e-63	256.7	2	QEQWK(1)ELASVVK(1)K	0.44597	1.385	0.534
map00400 Phenylalanine, tyrosine and tryptophan biosynthesis	0.331148	1.67	P00504	324	K	1.81571	Up	Aspartate aminotransferase, cytoplasmic OS=Gallus gallus OX=9031 GN=GOT1 PE=1 SV=3	GOT1	1	K14454	0.000744544	139.02	2	DNVK(1)TMADR	1.7388	1.271	0.7
map00400 Phenylalanine, tyrosine and tryptophan biosynthesis	0.331148	1.67	P00504	377	K	3.16239	Up	Aspartate aminotransferase, cytoplasmic OS=Gallus gallus OX=9031 GN=GOT1 PE=1 SV=3	GOT1	1	K14454	8.61478e-10	156.14	3	EK(1)HIYLMASGR	0.67907	1.48	0.468
map00400 Phenylalanine, tyrosine and tryptophan biosynthesis	0.331148	1.67	P00504	395	K	2.51167	Up	Aspartate aminotransferase, cytoplasmic OS=Gallus gallus OX=9031 GN=GOT1 PE=1 SV=3	GOT1	1	K14454	1.31112e-28	198.1	2	INMCGLTTK(1)NLDYVAK	-0.0175	1.399	0.557
map00400 Phenylalanine, tyrosine and tryptophan biosynthesis	0.331148	1.67	P00504	402	K	1.70645	Up	Aspartate aminotransferase, cytoplasmic OS=Gallus gallus OX=9031 GN=GOT1 PE=1 SV=3	GOT1	1	K14454	3.29812e-37	220.06	2	NLDYVAK(1)SIHEAVTK	-0.92277	1.244	0.729
map00400 Phenylalanine, tyrosine and tryptophan biosynthesis	0.331148	1.67	Q6PKI8	189	K	3.35682	Up	Phe-4-monooxygenase OS=Gallus gallus OX=9031 GN=PAH PE=2 SV=1	PAH	1	K00500	4.55282e-35	199.99	3	ELK(1)NLYPTHACYEHNHVFPLLEK	0.79562	1.477	0.44
map00410 beta-Alanine metabolism	0.326785	1.31	A0A1L1RMS7	113	K	2.42069	Up	Amidohydro-rel domain-containing protein OS=Gallus gallus OX=9031 GN=DPYS PE=3 SV=1	DPYS	1	K01464	3.84637e-05	108.4	2	GCSLIEAFDK(1)WK	0.79683	1.404	0.58
map00410 beta-Alanine metabolism	0.326785	1.31	A0A1L1RMS7	115	K	2.33445	Up	Amidohydro-rel domain-containing protein OS=Gallus gallus OX=9031 GN=DPYS PE=3 SV=1	DPYS	1	K01464	0.00539625	69.716	2	WK(1)GWADPK	0.83109	1.389	0.595
map00410 beta-Alanine metabolism	0.326785	1.31	A0A1L1RMS7	442	K	1.61286	Up	Amidohydro-rel domain-containing protein OS=Gallus gallus OX=9031 GN=DPYS PE=3 SV=1	DPYS	1	K01464	1.44079e-07	104	3	GK(1)VVYHDGVFNVTAGQGK	-0.12083	1.229	0.762
map00410 beta-Alanine metabolism	0.326785	1.31	A0A1L1RMS7	414	K	4.69164	Up	Amidohydro-rel domain-containing protein OS=Gallus gallus OX=9031 GN=DPYS PE=3 SV=1	DPYS	1	K01464	3.54503e-57	162.61	4	TISAK(1)THHQANNFNVFEGMVCHGVPVATISR	0.72897	1.628	0.347
map00410 beta-Alanine metabolism	0.326785	1.31	F1P463	383	K	3.18969	Up	M20_dimer domain-containing protein OS=Gallus gallus OX=9031 GN=CNDP2 PE=3 SV=1	CNDP2	1	K08660	2.6257e-11	113.48	4	VYLGHGGK(1)PWVSDFDHPHYMAGR	0.55311	1.547	0.485
map00410 beta-Alanine metabolism	0.326785	1.31	F1P463	355	K	2.93411	Up	M20_dimer domain-containing protein OS=Gallus gallus OX=9031 GN=CNDP2 PE=3 SV=1	CNDP2	1	K08660	0.00153643	56.938	3	LVPNMTPEEVTK(1)HVK	-0.046008	1.514	0.516
map00410 beta-Alanine metabolism	0.326785	1.31	F1P463	203	K	1.85431	Up	M20_dimer domain-containing protein OS=Gallus gallus OX=9031 GN=CNDP2 PE=3 SV=1	CNDP2	1	K08660	8.01616e-06	123.5	2	NK(1)PCITYGLR	0.2069	1.311	0.707
map00410 beta-Alanine metabolism	0.326785	1.31	F1P463	20	K	1.80919	Up	M20_dimer domain-containing protein OS=Gallus gallus OX=9031 GN=CNDP2 PE=3 SV=1	CNDP2	1	K08660	1.01873e-05	117.99	3	YIDEHQDLYVK(1)R	-0.47387	1.299	0.718
map00410 beta-Alanine metabolism	0.326785	1.31	A0A3Q3AV17	290	K	0.572884	Down	Enoyl-CoA hydratase OS=Gallus gallus OX=9031 GN=EHHADH PE=3 SV=1	EHHADH	1	K07514	1.37728e-28	208.23	2	WTTPSGASWK(1)SASPQPIR	0.27811	0.731	1.276
map00410 beta-Alanine metabolism	0.326785	1.31	A0A3Q3AV17	393	K	0.639411	Down	Enoyl-CoA hydratase OS=Gallus gallus OX=9031 GN=EHHADH PE=3 SV=1	EHHADH	1	K07514	0.0358558	61.48	2	K(1)EIFSK(1)LSR	-0.59849	0.782	1.223
map00410 beta-Alanine metabolism	0.326785	1.31	E1BT93	282	K	4.59064	Up	Aldedh domain-containing protein OS=Gallus gallus OX=9031 GN=LOC107057078 PE=3 SV=3	LOC107057078	1	K00128	0.00145783	81.642	2	K(1)AAAESNLK(1)R	-0.088765	1.57	0.342
map00410 beta-Alanine metabolism	0.326785	1.31	E1BT93	161	K	3.23736	Up	Aldedh domain-containing protein OS=Gallus gallus OX=9031 GN=LOC107057078 PE=3 SV=3	LOC107057078	1	K00128	1.49944e-07	144.16	3	FHGK(1)TIPLDGDFFCYTR	-0.73227	1.473	0.455
map00410 beta-Alanine metabolism	0.326785	1.31	E1BT93	273	K	2.39092	Up	Aldedh domain-containing protein OS=Gallus gallus OX=9031 GN=LOC107057078 PE=3 SV=3	LOC107057078	1	K00128	3.53709e-09	186.27	2	VAFTGSTEVGHLIK(1)K	0.33306	1.37	0.573
map00410 beta-Alanine metabolism	0.326785	1.31	E1BT93	157	K	2.30952	Up	Aldedh domain-containing protein OS=Gallus gallus OX=9031 GN=LOC107057078 PE=3 SV=3	LOC107057078	1	K00128	0.000443083	108.4	2	YFAGWSDK(1)FHGK	-0.61619	1.358	0.588
map00410 beta-Alanine metabolism	0.326785	1.31	E1BU99	304	K	1.69987	Up	CN hydrolase domain-containing protein OS=Gallus gallus OX=9031 GN=DownB1 PE=4 SV=1	DownB1	1	K01431	5.90048e-20	160.96	4	NAFTSGDGGK(1)AHHDLGHFYGSSYVAAPDGSR	0.83904	1.263	0.743
map00410 beta-Alanine metabolism	0.326785	1.31	E1BU99	294	K	3.60412	Up	CN hydrolase domain-containing protein OS=Gallus gallus OX=9031 GN=DownB1 PE=4 SV=1	DownB1	1	K01431	4.72286e-20	183	2	VGTEYYK(1)NAFTSGDGGK	1.3338	1.575	0.437
map00410 beta-Alanine metabolism	0.326785	1.31	E1C155	88	K	1.84084	Up	Aldedh domain-containing protein OS=Gallus gallus OX=9031 GN=ALDH6A1 PE=3 SV=2	ALDH6A1	1	K00140	6.08723e-37	202.58	2	YQQLIK(1)DNLK(1)EISK	-0.3835	1.226	0.666
map00410 beta-Alanine metabolism	0.326785	1.31	E1C155	258	K	3.01762	Up	Aldedh domain-containing protein OS=Gallus gallus OX=9031 GN=ALDH6A1 PE=3 SV=2	ALDH6A1	1	K00140	6.13682e-12	137.58	3	VQANMGAK(1)NHGVVMPDANK	1.0799	1.37	0.454
map00410 beta-Alanine metabolism	0.326785	1.31	E1C155	84	K	4.38973	Up	Aldedh domain-containing protein OS=Gallus gallus OX=9031 GN=ALDH6A1 PE=3 SV=2	ALDH6A1	1	K00140	2.42204e-14	167.59	2	YQQLIK(1)DNLK(1)EISK	-0.3835	1.453	0.331
map00410 beta-Alanine metabolism	0.326785	1.31	F1NH33	277	K	1.74791	Up	Aldehyde dehydrogenase OS=Gallus gallus OX=9031 GN=ALDH3A2 PE=3 SV=3	ALDH3A2	1	K00128	0.00105125	112.73	2	ATLQEFYGEDVK(1)K	4.8996	1.255	0.718
map00410 beta-Alanine metabolism	0.326785	1.31	F1NH33	202	K	3.94402	Up	Aldehyde dehydrogenase OS=Gallus gallus OX=9031 GN=ALDH3A2 PE=3 SV=3	ALDH3A2	1	K00128	4.73585e-12	144.72	3	IVMAAAAK(1)HLTPVTLELGGK	0.8027	1.55	0.393
map00410 beta-Alanine metabolism	0.326785	1.31	F1NI29	413	K	0.455871	Down	Enoyl-CoA hydratase OS=Gallus gallus OX=9031 GN=HADHA PE=3 SV=3	HADHA	1	K07515	0.00048649	85.821	2	GQQQVFK(1)GLNGK(1)VK	-0.41832	0.594	1.303
map00410 beta-Alanine metabolism	0.326785	1.31	F1NI29	421	K	1.75529	Up	Enoyl-CoA hydratase OS=Gallus gallus OX=9031 GN=HADHA PE=3 SV=3	HADHA	1	K07515	0.00492041	104.39	2	K(1)K(1)SLTSFER	1.5336	1.327	0.756
map00410 beta-Alanine metabolism	0.326785	1.31	F1NI29	671	K	0.600332	Down	Enoyl-CoA hydratase OS=Gallus gallus OX=9031 GN=HADHA PE=3 SV=3	HADHA	1	K07515	5.12059e-20	185.57	2	LPAK(1)PEVCTDEDIQMR	-0.18968	0.724	1.206
map00410 beta-Alanine metabolism	0.326785	1.31	F1NI29	541	K	2.27666	Up	Enoyl-CoA hydratase OS=Gallus gallus OX=9031 GN=HADHA PE=3 SV=3	HADHA	1	K07515	0.0076196	74.486	2	QGK(1)VVIVVK	-2.2491	1.473	0.647
map00410 beta-Alanine metabolism	0.326785	1.31	F1NI29	734	K	1.99288	Up	Enoyl-CoA hydratase OS=Gallus gallus OX=9031 GN=HADHA PE=3 SV=3	HADHA	1	K07515	8.12059e-37	273.34	2	YADSYGAK(1)QLVDK(1)LR	-0.015657	1.399	0.702
map00410 beta-Alanine metabolism	0.326785	1.31	F1NI29	739	K	2.59328	Up	Enoyl-CoA hydratase OS=Gallus gallus OX=9031 GN=HADHA PE=3 SV=3	HADHA	1	K07515	8.12059e-37	273.34	2	YADSYGAK(1)QLVDK(1)LR	-0.015657	1.543	0.595
map00410 beta-Alanine metabolism	0.326785	1.31	F1NMN7	451	K	2.35924	Up	Aldedh domain-containing protein OS=Gallus gallus OX=9031 GN=ALDH9A1 PE=3 SV=4	ALDH9A1	1	K00149	1.36444e-09	76.049	2	EQGAQVLCGGDLYVPEDPK(1)LK	-0.76652	1.366	0.579
map00410 beta-Alanine metabolism	0.326785	1.31	F1NMN7	391	K	2.01855	Up	Aldedh domain-containing protein OS=Gallus gallus OX=9031 GN=ALDH9A1 PE=3 SV=4	ALDH9A1	1	K00149	1.72479e-28	188.6	2	K(1)ILDTFTK(1)EVVK	-0.73248	1.306	0.647
map00410 beta-Alanine metabolism	0.326785	1.31	F1NMN7	395	K	2.01855	Up	Aldedh domain-containing protein OS=Gallus gallus OX=9031 GN=ALDH9A1 PE=3 SV=4	ALDH9A1	1	K00149	1.72479e-28	188.6	2	ILDTFTK(1)EVVK(1)R	-0.23364	1.306	0.647
map00410 beta-Alanine metabolism	0.326785	1.31	F1NMN7	384	K	1.75316	Up	Aldedh domain-containing protein OS=Gallus gallus OX=9031 GN=ALDH9A1 PE=3 SV=4	ALDH9A1	1	K00149	3.83557e-09	142.51	2	K(1)ILDTFTK(1)EVVK	-0.73248	1.25	0.713
map00410 beta-Alanine metabolism	0.326785	1.31	F1NY37	653	K	0.457781	Down	Acyl-coenzyme A oxidase OS=Gallus gallus OX=9031 GN=ACOX1 PE=3 SV=1	ACOX1	1	K00232	2.47555e-20	214.32	3	TEVHESFHK(1)HLK	0.81488	0.656	1.433
map00440 Phosphonate and phosphinate metabolism	0.331148	1.67	F1NB62	84	K	3.45114	Up	CTP:phosphoethanolamine cytidylyltransferase OS=Gallus gallus OX=9031 GN=PCYT2 PE=3 SV=3	PCYT2	1	K00967	4.50463e-05	62.711	3	AMGDYLIVGVHTDEEIAK(1)HK	-0.67249	1.66	0.481
map00440 Phosphonate and phosphinate metabolism	0.331148	1.67	F1NHQ3	244	K	5.78182	Up	ethanolaminephosphotransferase 1 OS=Aythya fuligula OX=219594 GN=SELENOI PE=3 SV=1	SELENOI	1	K00993	0.00574162	105.81	2	AYK(1)NNTLK	-0.60118	2.226	0.385
map00440 Phosphonate and phosphinate metabolism	0.331148	1.67	Q5ZKD1	45	K	9.76437	Up	Choline/ethanolaminephosphotransferase 1 OS=Gallus gallus OX=9031 GN=CEPT1 PE=2 SV=2	CEPT1	1	K13644	4.76356e-05	106.11	3	LVQLPTPPLSK(1)HQLK	-1.2676	1.699	0.174
map00450 Selenocompound metabolism	0.478811	1.39	A0A1D5P1D0	217	K	2.77778	Up	3'-phosphoadenosine-5'-phosphosulfate synthase OS=Gallus gallus OX=9031 GN=PAPSS2 PE=3 SV=2	PAPSS2	1	K13811	9.01485e-05	105.36	2	DVFELFVPK(1)NK	-1.112	1.475	0.531
map00450 Selenocompound metabolism	0.478811	1.39	A0A1D5P1D0	338	K	1.82511	Up	3'-phosphoadenosine-5'-phosphosulfate synthase OS=Gallus gallus OX=9031 GN=PAPSS2 PE=3 SV=2	PAPSS2	1	K13811	2.90478e-09	142.71	2	IWGTTCAK(1)HPHVK	-0.13621	1.294	0.709
map00450 Selenocompound metabolism	0.478811	1.39	A0A1D5PL53	33	K	2.17527	Up	Thioredoxin-disulfide reductase OS=Gallus gallus OX=9031 GN=TXNRD3 PE=3 SV=1	TXNRD3	1	K22182	0.000294187	84.309	2	VMIFSK(1)SYCPYCHR	1.8772	1.39	0.639
map00450 Selenocompound metabolism	0.478811	1.39	A0A3Q2UEX2	245	K	2.52941	Up	Cysteine-S-conjugate beta-lyase 2 OS=Gallus gallus OX=9031 GN=KYAT3 PE=4 SV=1	KYAT3	1	K00816	3.81775e-06	98.865	2	TITIGSAGK(1)TYSVTGWK	-0.9401	1.376	0.544
map00450 Selenocompound metabolism	0.478811	1.39	E1BYF1	254	K	2.93162	Up	Cystathionine gamma-lyase OS=Gallus gallus OX=9031 GN=CTH PE=3 SV=1	CTH	1	K01758	0.0127381	69.905	2	GLK(1)TLQLR	0.38033	1.372	0.468
map00450 Selenocompound metabolism	0.478811	1.39	E1BYF1	317	K	1.80265	Up	Cystathionine gamma-lyase OS=Gallus gallus OX=9031 GN=CTH PE=3 SV=1	CTH	1	K01758	5.11357e-07	142.71	2	GNLK(1)HATIFLK	0.61682	1.224	0.679
map00450 Selenocompound metabolism	0.478811	1.39	E1BYF1	172	K	2.2963	Up	Cystathionine gamma-lyase OS=Gallus gallus OX=9031 GN=CTH PE=3 SV=1	CTH	1	K01758	1.27733e-13	176.58	2	VIDIQGCADVIHK(1)HK	0.43562	1.302	0.567
map00450 Selenocompound metabolism	0.478811	1.39	F1NLY0	832	K	4.80381	Up	5-methyltetrahydrofolate--homocysteine methyltransferase OS=Gallus gallus OX=9031 GN=MTR PE=3 SV=4	MTR	1	K00548	0.0011153	56.202	2	MFLPQVIK(1)SAR	0.10456	1.763	0.367
map00480 Glutathione metabolism	0.409785	1.21	A0A1D5NT70	127	K	2.46125	Up	Glutathione transferase OS=Gallus gallus OX=9031 GN=LOC395611 PE=3 SV=1	LOC395611	1	K00799	8.51073e-30	240.41	2	DLANILDK(1)ATNR	-0.4175	1.334	0.542
map00480 Glutathione metabolism	0.409785	1.21	A0A1D5NT70	4	K	2.29947	Up	Glutathione transferase OS=Gallus gallus OX=9031 GN=LOC395611 PE=3 SV=1	LOC395611	1	K00799	2.78999e-05	94.66	2	SGK(1)PVLHYANIR	-0.25269	1.313	0.571
map00480 Glutathione metabolism	0.409785	1.21	A0A1D5P470	82	K	2.88577	Up	Glutathione transferase OS=Gallus gallus OX=9031 GN=LOC107050492 PE=3 SV=2	LOC107050492	1	K00799	2.90814e-21	236.42	3	K(1)HNMCGDTEEER	-0.83559	1.541	0.534
map00480 Glutathione metabolism	0.409785	1.21	A0A1D5P470	42	K	1.63389	Up	Glutathione transferase OS=Gallus gallus OX=9031 GN=LOC107050492 PE=3 SV=2	LOC107050492	1	K00799	2.01339e-10	122.66	2	LYSCGEAPDYDK(1)SQWINEK	0.52874	1.263	0.773
map00480 Glutathione metabolism	0.409785	1.21	A0A1D5P8I7	91	K	1.64894	Up	Isocitrate dehydrogenase [NADP] OS=Gallus gallus OX=9031 GN=IDH2 PE=3 SV=2	IDH2	1	K00031	7.67068e-111	306.65	2	DK(1)TDDQVTIDSALATK(1)K	0.87892	1.24	0.752
map00480 Glutathione metabolism	0.409785	1.21	A0A1D5P8I7	384	K	2.24307	Up	Isocitrate dehydrogenase [NADP] OS=Gallus gallus OX=9031 GN=IDH2 PE=3 SV=2	IDH2	1	K00031	0.00318302	67.927	3	GK(1)LDSNPELIK(1)FAQTLEK	-0.11035	1.375	0.613
map00480 Glutathione metabolism	0.409785	1.21	A0A1D5P8I7	393	K	2.03354	Up	Isocitrate dehydrogenase [NADP] OS=Gallus gallus OX=9031 GN=IDH2 PE=3 SV=2	IDH2	1	K00031	0.000510281	76.563	2	LDSNPELIK(1)FAQTLEK	-1.7437	1.334	0.656
map00480 Glutathione metabolism	0.409785	1.21	A0A1D5P8I7	280	K	1.59505	Up	Isocitrate dehydrogenase [NADP] OS=Gallus gallus OX=9031 GN=IDH2 PE=3 SV=2	IDH2	1	K00031	2.51295e-07	175.54	3	TEFDK(1)LK(1)IWYEHR	0.37971	1.225	0.768
map00480 Glutathione metabolism	0.409785	1.21	A0A1D5P8I7	45	K	0.559783	Down	Isocitrate dehydrogenase [NADP] OS=Gallus gallus OX=9031 GN=IDH2 PE=3 SV=2	IDH2	1	K00031	1.53388e-20	176	2	IK(1)VANPVVEMDGDEMTR	0.16939	0.721	1.288
map00480 Glutathione metabolism	0.409785	1.21	A0A1D5P8I7	130	K	1.65955	Up	Isocitrate dehydrogenase [NADP] OS=Gallus gallus OX=9031 GN=IDH2 PE=3 SV=2	IDH2	1	K00031	0.0370604	60.547	2	K(1)MWK(1)SPNGTIR	-1.381	1.243	0.749
map00480 Glutathione metabolism	0.409785	1.21	A0A1D5P8I7	243	K	1.5369	Up	Isocitrate dehydrogenase [NADP] OS=Gallus gallus OX=9031 GN=IDH2 PE=3 SV=2	IDH2	1	K00031	0.0103153	107.08	2	K(1)WPLYMSTK	-0.39639	1.208	0.786
map00480 Glutathione metabolism	0.409785	1.21	A0A1D5P8I7	251	K	2.32998	Up	Isocitrate dehydrogenase [NADP] OS=Gallus gallus OX=9031 GN=IDH2 PE=3 SV=2	IDH2	1	K00031	5.46708e-09	168.05	2	WPLYMSTK(1)NTILK	2.0348	1.391	0.597
map00480 Glutathione metabolism	0.409785	1.21	E1C297	109	K	1.53895	Up	MGST3 transferase (Fragment) OS=Odontophorus gujanensis OX=886794 GN=Mgst3 PE=4 SV=1	Mgst3	1	K00799	6.86959e-20	208.03	2	LLYAHGYYTGEPK(1)NR	0.73201	1.205	0.783
map00480 Glutathione metabolism	0.409785	1.21	F1NHL4	379	K	1.54215	Up	Cysteinylglycine-S-conjugate dipeptidase OS=Gallus gallus OX=9031 GN=LAP3 PE=3 SV=4	LAP3	1	K11142	0.00265442	112.95	2	ANKPGDVVTAK(1)NGK	-0.61009	1.189	0.771
map00480 Glutathione metabolism	0.409785	1.21	F1NHL4	382	K	0.419795	Down	Cysteinylglycine-S-conjugate dipeptidase OS=Gallus gallus OX=9031 GN=LAP3 PE=3 SV=4	LAP3	1	K11142	8.26592e-06	110.91	2	NGK(1)TIQVDNTDAEGR	-0.5846	0.615	1.465
map00480 Glutathione metabolism	0.409785	1.21	F1NPG2	115	K	2.47619	Up	Isocitrate dehydrogenase [NADP] OS=Gallus gallus OX=9031 GN=IDH1 PE=3 SV=2	IDH1	1	K00031	1.83e-21	197.66	2	EAIICK(1)NIPR	0.34166	1.404	0.567
map00480 Glutathione metabolism	0.409785	1.21	F1NPG2	212	K	4.50986	Up	Isocitrate dehydrogenase [NADP] OS=Gallus gallus OX=9031 GN=IDH1 PE=3 SV=2	IDH1	1	K00031	1.44061e-08	121.96	2	GWPLYMSTK(1)NTILK	-0.73205	1.601	0.355
map00480 Glutathione metabolism	0.409785	1.21	F1NPJ8	167	K	3.64944	Up	Glutathione peroxidase OS=Meleagris gallopavo OX=9103 GN=GPX3 PE=2 SV=2	GPX3	1	K00432	2.24254e-09	179.95	2	NHDIK(1)WNFEK	0.26781	1.624	0.445
map00480 Glutathione metabolism	0.409785	1.21	P26697	119	K	2.04301	Up	Glutathione S-transferase 3 OS=Gallus gallus OX=9031 PE=1 SV=2	--	1	K00799	0.00608094	64.064	2	VK(1)QCAFVVEK	-0.64727	1.33	0.651
map00480 Glutathione metabolism	0.409785	1.21	F1NQZ9	24	K	2.39735	Up	Glutamate--cysteine ligase OS=Gallus gallus OX=9031 GN=GCLC PE=3 SV=3	GCLC	1	K11204	5.35083e-15	170.69	3	K(1)HGILQFLHIYR	-0.027308	1.448	0.604
map00480 Glutathione metabolism	0.409785	1.21	F1NT14	3	K	2.28399	Up	Glutathione transferase OS=Gallus gallus OX=9031 GN=MGST1 PE=3 SV=2	MGST1	1	K00799	7.38899e-14	206.03	2	AK(1)STQLIDNEVFR	-1.7266	1.327	0.581
map00480 Glutathione metabolism	0.409785	1.21	F1NYU4	66	K	1.73867	Up	Glutathione peroxidase OS=Gallus gallus OX=9031 GN=GPX4 PE=3 SV=3	GPX4	1	K05361	0.0147993	88.35	2	YAEK(1)GLR	-1.3857	1.304	0.75
map00480 Glutathione metabolism	0.409785	1.21	O73888	43	K	2.91447	Up	Hematopoietic prostaglandin D synthase OS=Gallus gallus OX=9031 GN=HPGDS PE=1 SV=3	HPGDS	1	K04097	0.0252985	60.892	2	IK(1)PTIPFGK	-0.55969	1.329	0.456
map00480 Glutathione metabolism	0.409785	1.21	O73888	5	K	3.51026	Up	Hematopoietic prostaglandin D synthase OS=Gallus gallus OX=9031 GN=HPGDS PE=1 SV=3	HPGDS	1	K04097	5.03063e-05	106	2	PNYK(1)LTYFNLR	0.21682	1.369	0.39
map00480 Glutathione metabolism	0.409785	1.21	P20136	83	K	0.29803	Down	Glutathione S-transferase 2 OS=Gallus gallus OX=9031 GN=GSTM2 PE=1 SV=4	GSTM2	1	K00799	3.83941e-29	220.25	2	K(1)HNMCGETEVEK(1)QR	0.89089	0.484	1.624
map00480 Glutathione metabolism	0.409785	1.21	P20136	94	K	6.39526	Up	Glutathione S-transferase 2 OS=Gallus gallus OX=9031 GN=GSTM2 PE=1 SV=4	GSTM2	1	K00799	6.36507e-27	167.59	2	K(1)HNMCGETEVEK(1)QR	0.89089	1.618	0.253
map00500 Starch and sucrose metabolism	0.235635	1.42	A0A1D5NV65	505	K	1.51621	Up	Phosphoglucomutase 2 OS=Phasianus colchicus OX=9054 PE=3 SV=1	--	1	K15779	0.0402263	48.157	2	DTYPK(1)SCGR	0.13342	1.169	0.771
map00500 Starch and sucrose metabolism	0.235635	1.42	A0A1D5NV65	511	K	1.51818	Up	Phosphoglucomutase 2 OS=Phasianus colchicus OX=9054 PE=3 SV=1	--	1	K15779	0.00439082	84.699	2	FK(1)VSGIR	-0.38993	1.169	0.77
map00500 Starch and sucrose metabolism	0.235635	1.42	A0A1D5PHJ9	593	K	1.90749	Up	1,4-alpha-glucan branching enzyme OS=Gallus gallus OX=9031 GN=GBE1 PE=3 SV=1	GBE1	1	K00700	1.71186e-09	131.06	3	FGWLASPPAFVTEK(1)HESNK	0.27133	1.299	0.681
map00500 Starch and sucrose metabolism	0.235635	1.42	A0A1D5PHJ9	203	K	2.72917	Up	1,4-alpha-glucan branching enzyme OS=Gallus gallus OX=9031 GN=GBE1 PE=3 SV=1	GBE1	1	K00700	2.88679e-20	198.33	2	IASYK(1)NFTYNVLPR	-0.023062	1.441	0.528
map00500 Starch and sucrose metabolism	0.235635	1.42	A0A1D5PHJ9	60	K	3.54398	Up	1,4-alpha-glucan branching enzyme OS=Gallus gallus OX=9031 GN=GBE1 PE=3 SV=1	GBE1	1	K00700	1.24177e-14	153.08	2	SYK(1)SFGVNQFVDGGVYCK	-0.31362	1.531	0.432
map00500 Starch and sucrose metabolism	0.235635	1.42	A0A1D5PHJ9	474	K	3.70504	Up	1,4-alpha-glucan branching enzyme OS=Gallus gallus OX=9031 GN=GBE1 PE=3 SV=1	GBE1	1	K00700	4.44666e-10	102.55	3	YIAYAESHDQALVGDK(1)TLAFR	0.66911	1.545	0.417
map00500 Starch and sucrose metabolism	0.235635	1.42	E1BRU7	527	K	2.03912	Up	Hexokinase OS=Gallus gallus OX=9031 GN=HKDC1 PE=3 SV=1	HKDC1	1	K00844	0.000256255	74.524	2	GK(1)YLALDLGGTNFR	-1.8424	1.303	0.639
map00500 Starch and sucrose metabolism	0.235635	1.42	E1BRU7	337	K	1.87592	Up	Hexokinase OS=Gallus gallus OX=9031 GN=HKDC1 PE=3 SV=1	HKDC1	1	K00844	1.5545e-06	124.46	2	IEMK(1)HVSAMEK	1.2772	1.27	0.677
map00500 Starch and sucrose metabolism	0.235635	1.42	E1BSN7	642	K	2.73145	Up	Alpha-1,4 glucan phosphorylase OS=Gallus gallus OX=9031 GN=PYGB PE=3 SV=2	PYGB	1	K00688	0.00149911	85.716	2	LK(1)VIFLENYR	0.2386	1.546	0.566
map00500 Starch and sucrose metabolism	0.235635	1.42	E1BTT7	497	K	2.15161	Up	Gal_mutarotas_2 domain-containing protein OS=Gallus gallus OX=9031 GN=GANC PE=3 SV=1	GANC	1	K12317	0.000331614	67.548	2	WYADQFAFK(1)TYK	0.052895	1.334	0.62
map00500 Starch and sucrose metabolism	0.235635	1.42	E1BXK3	302	K	1.6061	Up	Glycogen [starch] synthase OS=Gallus gallus OX=9031 GN=GYS2 PE=3 SV=3	GYS2	1	K00693	1.56154e-07	135.5	3	FSAMHEFQNLHSMYK(1)AR	0.25027	1.264	0.787
map00500 Starch and sucrose metabolism	0.235635	1.42	F1NN63	234	K	1.69664	Up	Phosphoglucomutase 1 OS=Phasianus colchicus OX=9054 PE=3 SV=1	--	1	K01835	0.000150659	79.889	3	IDAMHGVVGPYVK(1)K	0.74214	1.264	0.745
map00500 Starch and sucrose metabolism	0.235635	1.42	F1NN63	349	K	3.71729	Up	Phosphoglucomutase 1 OS=Phasianus colchicus OX=9054 PE=3 SV=1	--	1	K01835	1.831e-06	130.71	2	VAHATK(1)IALYETPTGWK	0.83278	1.591	0.428
map00500 Starch and sucrose metabolism	0.235635	1.42	F1NN63	8	K	2.88439	Up	Phosphoglucomutase 1 OS=Phasianus colchicus OX=9054 PE=3 SV=1	--	1	K01835	0.0016297	109.88	2	VHIETVK(1)TK	-2.8482	1.497	0.519
map00531 Glycosaminoglycan degradation	0.200739	2.23	A0A1L1RSD2	360	K	6.19565	Up	Glucuronidase beta OS=Phasianus colchicus OX=9054 PE=3 SV=1	--	1	K01195	5.56318e-07	165.72	3	PFYFHGVNK(1)HEDADIR	1.5481	1.71	0.276
map00531 Glycosaminoglycan degradation	0.200739	2.23	A0A1L1RSD2	207	K	2.50528	Up	Glucuronidase beta OS=Phasianus colchicus OX=9054 PE=3 SV=1	--	1	K01195	0.000800991	90.142	2	YPK(1)NYFVQNTR	1.7293	1.423	0.568
map00531 Glycosaminoglycan degradation	0.200739	2.23	F1NI04	250	K	4.02256	Up	N-acetylglucosamine-6-sulfatase OS=Gallus gallus OX=9031 GN=GNS PE=3 SV=2	GNS	1	K01137	0.000153707	117.62	2	NK(1)HWLIR	0.094982	1.605	0.399
map00564 Glycerophospholipid metabolism	0.450071	1.25	A0A1D5P263	189	K	2.75043	Up	Abhydrolase_2 domain-containing protein OS=Gallus gallus OX=9031 GN=LYPLA1 PE=3 SV=1	LYPLA1	1	K06128	4.36209e-21	161.23	2	LK(1)SMINPANITFR	-1.0662	1.598	0.581
map00564 Glycerophospholipid metabolism	0.450071	1.25	A0A3Q2TX12	313	K	3.45759	Up	Glycerol-3-phosphate dehydrogenase [NAD(+)] OS=Gallus gallus OX=9031 GN=GPD1L2 PE=3 SV=1	GPD1L2	1	K00006	0.0130374	84.368	2	EK(1)NMLEK	1.1041	1.549	0.448
map00564 Glycerophospholipid metabolism	0.450071	1.25	A0A3Q2TX12	169	K	1.81408	Up	Glycerol-3-phosphate dehydrogenase [NAD(+)] OS=Gallus gallus OX=9031 GN=GPD1L2 PE=3 SV=1	GPD1L2	1	K00006	3.26759e-29	246.5	2	FCETTIGCK(1)NEK	-0.42493	1.288	0.71
map00564 Glycerophospholipid metabolism	0.450071	1.25	A0A3Q2TX12	24	K	1.5961	Up	Glycerol-3-phosphate dehydrogenase [NAD(+)] OS=Gallus gallus OX=9031 GN=GPD1L2 PE=3 SV=1	GPD1L2	1	K00006	5.80111e-11	195.58	2	IVGK(1)NVQQSNR	0.44932	1.229	0.77
map00564 Glycerophospholipid metabolism	0.450071	1.25	A0A3Q2TX12	68	K	1.51131	Up	Glycerol-3-phosphate dehydrogenase [NAD(+)] OS=Gallus gallus OX=9031 GN=GPD1L2 PE=3 SV=1	GPD1L2	1	K00006	0.0458473	53.878	2	YLPGYK(1)IPK	0.30268	1.203	0.796
map00564 Glycerophospholipid metabolism	0.450071	1.25	E1BTF7	165	K	1.94556	Up	1-acyl-sn-glycerol-3-phosphate acyltransferase OS=Gallus gallus OX=9031 GN=AGPAT2 PE=3 SV=4	AGPAT2	1	K13509	0.000476738	89.382	2	IK(1)VEVLPPIETK	1.4866	1.358	0.698
map00564 Glycerophospholipid metabolism	0.450071	1.25	E1BTI0	765	K	2.21677	Up	Glycerol-3-phosphate acyltransferase 1, mitochondrial OS=Gallus gallus OX=9031 GN=GPAM PE=3 SV=1	GPAM	1	K00629	4.27709e-06	110.9	3	TEK(1)NVAVYAESATYSHVK	0.49516	1.401	0.632
map00564 Glycerophospholipid metabolism	0.450071	1.25	F1NB62	84	K	3.45114	Up	CTP:phosphoethanolamine cytidylyltransferase OS=Gallus gallus OX=9031 GN=PCYT2 PE=3 SV=3	PCYT2	1	K00967	4.50463e-05	62.711	3	AMGDYLIVGVHTDEEIAK(1)HK	-0.67249	1.66	0.481
map00564 Glycerophospholipid metabolism	0.450071	1.25	F1NHQ3	244	K	5.78182	Up	ethanolaminephosphotransferase 1 OS=Aythya fuligula OX=219594 GN=SELENOI PE=3 SV=1	SELENOI	1	K00993	0.00574162	105.81	2	AYK(1)NNTLK	-0.60118	2.226	0.385
map00564 Glycerophospholipid metabolism	0.450071	1.25	F1NIN3	201	K	2.30872	Up	Phosphatidylserine decarboxylase proenzyme, mitochondrial OS=Gallus gallus OX=9031 GN=PISD PE=3 SV=4	PISD	1	K01613	3.73229e-10	163.09	2	ILNFGQVK(1)NCEVEQVK	-2.3867	1.376	0.596
map00564 Glycerophospholipid metabolism	0.450071	1.25	Q5ZKD1	45	K	9.76437	Up	Choline/ethanolaminephosphotransferase 1 OS=Gallus gallus OX=9031 GN=CEPT1 PE=2 SV=2	CEPT1	1	K13644	4.76356e-05	106.11	3	LVQLPTPPLSK(1)HQLK	-1.2676	1.699	0.174
map00564 Glycerophospholipid metabolism	0.450071	1.25	Q5ZM65	281	K	2.82241	Up	Phosphatidylserine synthase 1 OS=Gallus gallus OX=9031 GN=PTDSS1 PE=2 SV=2	PTDSS1	1	K08729	0.00791103	70.389	2	WFDPK(1)SSFQR	-1.1882	1.637	0.58
map00620 Pyruvate metabolism	0.00321325	1.67	A0A1D5NUN3	540	K	3.51362	Up	Propionate--CoA ligase OS=Gallus gallus OX=9031 GN=ACSS2 PE=3 SV=1	ACSS2	1	K01895	0.000225517	79.889	2	DK(1)DGYYWITGR	0.15496	1.806	0.514
map00620 Pyruvate metabolism	0.00321325	1.67	A0A1D5NUN3	82	K	3.00351	Up	Propionate--CoA ligase OS=Gallus gallus OX=9031 GN=ACSS2 PE=3 SV=1	ACSS2	1	K01895	9.94304e-05	112.7	2	GAK(1)TNICYNLLDR	0.72354	1.712	0.57
map00620 Pyruvate metabolism	0.00321325	1.67	A0A1D5P1U2	184	K	3.05477	Up	Pyruvate dehydrogenase E1 component subunit beta OS=Gallus gallus OX=9031 GN=PDHB PE=4 SV=2	PDHB	1	K00162	0.000376334	112.73	2	VVSPWSSEDAK(1)GLLK	-1.7123	1.506	0.493
map00620 Pyruvate metabolism	0.00321325	1.67	Q5F426	90	K	1.61417	Up	Pyruvate dehydrogenase E1 component subunit alpha OS=Gallus gallus OX=9031 GN=PDHA1 PE=2 SV=1	PDHA1	1	K00161	2.40337e-09	181.87	2	RMELK(1)SDQLYK(1)QK	0.35243	1.23	0.762
map00620 Pyruvate metabolism	0.00321325	1.67	Q5F426	328	K	1.60733	Up	Pyruvate dehydrogenase E1 component subunit alpha OS=Gallus gallus OX=9031 GN=PDHA1 PE=2 SV=1	PDHA1	1	K00161	9.8606e-29	225.1	2	SK(1)SDPITLLK(1)DR	0.35955	1.228	0.764
map00620 Pyruvate metabolism	0.00321325	1.67	Q5F426	394	K	1.52471	Up	Pyruvate dehydrogenase E1 component subunit alpha OS=Gallus gallus OX=9031 GN=PDHA1 PE=2 SV=1	PDHA1	1	K00161	0.000293613	121.31	2	YK(1)SLSHS	0.22499	1.203	0.789
map00620 Pyruvate metabolism	0.00321325	1.67	A0A3Q2U983	242	K	5.05143	Up	Lipoyl-binding domain-containing protein OS=Gallus gallus OX=9031 GN=PC PE=4 SV=1	PC	1	K01958	0.000755042	131.22	3	EMHVHPK(1)ADR	0.72333	1.768	0.35
map00620 Pyruvate metabolism	0.00321325	1.67	P21642	262	K	3.85	Up	Phosphoenolpyruvate carboxykinase [GTP], mitochondrial OS=Gallus gallus OX=9031 GN=PCK2 PE=1 SV=2	PCK2	1	K01596	5.88475e-05	107.6	2	IVSFGSGYGGNSLLGK(1)K	-0.4862	1.54	0.4
map00620 Pyruvate metabolism	0.00321325	1.67	P21642	296	K	1.54897	Up	Phosphoenolpyruvate carboxykinase [GTP], mitochondrial OS=Gallus gallus OX=9031 GN=PCK2 PE=1 SV=2	PCK2	1	K01596	6.60217e-41	222.32	3	MAQQQGWLAEHMLILGVTSPSGEK(1)R	-0.45838	1.202	0.776
map00620 Pyruvate metabolism	0.00321325	1.67	Q5ZME2	164	K	3.2591	Up	Malate dehydrogenase, cytoplasmic OS=Gallus gallus OX=9031 GN=MDH1 PE=2 SV=1	MDH1	1	K00025	8.38248e-10	158.61	2	AK(1)SQIALK	-0.075161	1.522	0.467
map00620 Pyruvate metabolism	0.00321325	1.67	Q5ZME2	110	K	2.35919	Up	Malate dehydrogenase, cytoplasmic OS=Gallus gallus OX=9031 GN=MDH1 PE=2 SV=1	MDH1	1	K00025	3.11579e-06	127.03	2	IFK(1)SQGAALDK	0.58811	1.399	0.593
map00620 Pyruvate metabolism	0.00321325	1.67	Q5ZME2	179	K	3.75598	Up	Malate dehydrogenase, cytoplasmic OS=Gallus gallus OX=9031 GN=MDH1 PE=2 SV=1	MDH1	1	K00025	1.85969e-48	220.03	4	LGVTSNDVK(1)NVIIWGNHSSTQYPDVNHAK	-0.36073	1.57	0.418
map00620 Pyruvate metabolism	0.00321325	1.67	Q5ZME2	199	K	3.46966	Up	Malate dehydrogenase, cytoplasmic OS=Gallus gallus OX=9031 GN=MDH1 PE=2 SV=1	MDH1	1	K00025	4.69104e-19	89.459	3	NVIIWGNHSSTQYPDVNHAK(1)VNVK	-0.022026	1.544	0.445
map00620 Pyruvate metabolism	0.00321325	1.67	Q5ZME2	142	K	5.66107	Up	Malate dehydrogenase, cytoplasmic OS=Gallus gallus OX=9031 GN=MDH1 PE=2 SV=1	MDH1	1	K00025	5.78101e-13	89.636	3	VVVVGNPANTNCLIASK(1)SAPSIPK	-1.1814	1.687	0.298
map00620 Pyruvate metabolism	0.00321325	1.67	E1BT93	282	K	4.59064	Up	Aldedh domain-containing protein OS=Gallus gallus OX=9031 GN=LOC107057078 PE=3 SV=3	LOC107057078	1	K00128	0.00145783	81.642	2	K(1)AAAESNLK(1)R	-0.088765	1.57	0.342
map00620 Pyruvate metabolism	0.00321325	1.67	E1BT93	161	K	3.23736	Up	Aldedh domain-containing protein OS=Gallus gallus OX=9031 GN=LOC107057078 PE=3 SV=3	LOC107057078	1	K00128	1.49944e-07	144.16	3	FHGK(1)TIPLDGDFFCYTR	-0.73227	1.473	0.455
map00620 Pyruvate metabolism	0.00321325	1.67	E1BT93	273	K	2.39092	Up	Aldedh domain-containing protein OS=Gallus gallus OX=9031 GN=LOC107057078 PE=3 SV=3	LOC107057078	1	K00128	3.53709e-09	186.27	2	VAFTGSTEVGHLIK(1)K	0.33306	1.37	0.573
map00620 Pyruvate metabolism	0.00321325	1.67	E1BT93	157	K	2.30952	Up	Aldedh domain-containing protein OS=Gallus gallus OX=9031 GN=LOC107057078 PE=3 SV=3	LOC107057078	1	K00128	0.000443083	108.4	2	YFAGWSDK(1)FHGK	-0.61619	1.358	0.588
map00620 Pyruvate metabolism	0.00321325	1.67	E1BTT8	155	K	0.378065	Down	L-lactate dehydrogenase OS=Gallus gallus OX=9031 GN=LDHA PE=3 SV=2	LDHA	1	K00016	0.00415612	81.32	2	ISGFPK(1)HR	1.9622	0.555	1.468
map00620 Pyruvate metabolism	0.00321325	1.67	E1BVT3	327	K	9.39286	Up	Malate dehydrogenase OS=Gallus gallus OX=9031 GN=MDH2 PE=3 SV=3	MDH2	1	K00026	0.000121876	102.57	2	MVAEAMAELK(1)ASIK(1)K	-0.25002	1.841	0.196
map00620 Pyruvate metabolism	0.00321325	1.67	E1BVT3	323	K	5.79599	Up	Malate dehydrogenase OS=Gallus gallus OX=9031 GN=MDH2 PE=3 SV=3	MDH2	1	K00026	0.000781359	91.939	2	MVAEAMAELK(1)ASIK(1)K	-0.25002	1.733	0.299
map00620 Pyruvate metabolism	0.00321325	1.67	E1BZT9	649	K	0.498814	Down	Acetyl-coenzyme A synthetase OS=Gallus gallus OX=9031 GN=ACSS1B PE=3 SV=3	ACSS1B	1	K01895	8.28402e-37	161.62	4	IVENK(1)ASELGDLTTLDDHEAVQQIIEGHK	0.63282	0.631	1.265
map00620 Pyruvate metabolism	0.00321325	1.67	E1BZT9	373	K	1.60652	Up	Acetyl-coenzyme A synthetase OS=Gallus gallus OX=9031 GN=ACSS1B PE=3 SV=3	ACSS1B	1	K01895	1.07817e-13	169.57	2	LK(1)INQFYGAPTAIR	-0.46593	1.282	0.798
map00620 Pyruvate metabolism	0.00321325	1.67	E1BZT9	233	K	3.95312	Up	Acetyl-coenzyme A synthetase OS=Gallus gallus OX=9031 GN=ACSS1B PE=3 SV=3	ACSS1B	1	K01895	4.545e-09	147.72	2	TVDQAVK(1)QCPGVK(1)R	-0.1664	1.771	0.448
map00620 Pyruvate metabolism	0.00321325	1.67	E1BZT9	239	K	3.95312	Up	Acetyl-coenzyme A synthetase OS=Gallus gallus OX=9031 GN=ACSS1B PE=3 SV=3	ACSS1B	1	K01895	4.545e-09	147.72	2	TVDQAVK(1)QCPGVK(1)R	-0.1664	1.771	0.448
map00620 Pyruvate metabolism	0.00321325	1.67	E1C0Q5	257	K	1.53544	Up	THILA acetyltransferase (Fragment) OS=Odontophorus gujanensis OX=886794 GN=Acat1a PE=3 SV=1	Acat1a	1	K00626	0.0118711	88.921	2	VDFSK(1)VPK	-0.21935	1.213	0.79
map00620 Pyruvate metabolism	0.00321325	1.67	F1NH33	277	K	1.74791	Up	Aldehyde dehydrogenase OS=Gallus gallus OX=9031 GN=ALDH3A2 PE=3 SV=3	ALDH3A2	1	K00128	0.00105125	112.73	2	ATLQEFYGEDVK(1)K	4.8996	1.255	0.718
map00620 Pyruvate metabolism	0.00321325	1.67	F1NH33	202	K	3.94402	Up	Aldehyde dehydrogenase OS=Gallus gallus OX=9031 GN=ALDH3A2 PE=3 SV=3	ALDH3A2	1	K00128	4.73585e-12	144.72	3	IVMAAAAK(1)HLTPVTLELGGK	0.8027	1.55	0.393
map00620 Pyruvate metabolism	0.00321325	1.67	F1NMN7	451	K	2.35924	Up	Aldedh domain-containing protein OS=Gallus gallus OX=9031 GN=ALDH9A1 PE=3 SV=4	ALDH9A1	1	K00149	1.36444e-09	76.049	2	EQGAQVLCGGDLYVPEDPK(1)LK	-0.76652	1.366	0.579
map00620 Pyruvate metabolism	0.00321325	1.67	F1NMN7	391	K	2.01855	Up	Aldedh domain-containing protein OS=Gallus gallus OX=9031 GN=ALDH9A1 PE=3 SV=4	ALDH9A1	1	K00149	1.72479e-28	188.6	2	K(1)ILDTFTK(1)EVVK	-0.73248	1.306	0.647
map00620 Pyruvate metabolism	0.00321325	1.67	F1NMN7	395	K	2.01855	Up	Aldedh domain-containing protein OS=Gallus gallus OX=9031 GN=ALDH9A1 PE=3 SV=4	ALDH9A1	1	K00149	1.72479e-28	188.6	2	ILDTFTK(1)EVVK(1)R	-0.23364	1.306	0.647
map00620 Pyruvate metabolism	0.00321325	1.67	F1NMN7	384	K	1.75316	Up	Aldedh domain-containing protein OS=Gallus gallus OX=9031 GN=ALDH9A1 PE=3 SV=4	ALDH9A1	1	K00149	3.83557e-09	142.51	2	K(1)ILDTFTK(1)EVVK	-0.73248	1.25	0.713
map00620 Pyruvate metabolism	0.00321325	1.67	F1NW43	88	K	3.23673	Up	Pyruvate kinase OS=Gallus gallus OX=9031 GN=PKLR PE=3 SV=2	PKLR	1	K00873	5.6102e-11	162	4	LNFSHGTHEYHEGTIK(1)NVR	0.092218	1.586	0.49
map00620 Pyruvate metabolism	0.00321325	1.67	F1NX57	176	K	1.6045	Up	Glyoxylate and hydroxypyruvate reductase OS=Phasianus colchicus OX=9054 PE=3 SV=1	--	1	K00049	8.0683e-06	168.43	2	LKPFGVK(1)NFLYTGSR	-0.40402	1.213	0.756
map00620 Pyruvate metabolism	0.00321325	1.67	P00337	155	K	1.98875	Up	L-lactate dehydrogenase B chain OS=Gallus gallus OX=9031 GN=LDHB PE=1 SV=3	LDHB	1	K00016	0.000243299	100.75	2	LSGLPK(1)HR	-1.6932	1.414	0.711
map00620 Pyruvate metabolism	0.00321325	1.67	Q5ZLD1	58	K	0.408774	Down	Fumarate hydratase, mitochondrial OS=Gallus gallus OX=9031 GN=FH PE=2 SV=1	FH	1	K01679	2.2161e-19	174.72	2	IEYDTFGELK(1)VPSDK	1.4694	0.587	1.436
map00620 Pyruvate metabolism	0.00321325	1.67	Q5ZLD1	218	K	3.38	Up	Fumarate hydratase, mitochondrial OS=Gallus gallus OX=9031 GN=FH PE=2 SV=1	FH	1	K01679	0.00421333	86.243	2	KLQNALEAK(1)SK	0.22616	1.521	0.45
map00620 Pyruvate metabolism	0.00321325	1.67	Q5ZM32	272	K	1.90355	Up	Dihydrolipoyl dehydrogenase OS=Gallus gallus OX=9031 GN=DLD PE=2 SV=1	DLD	1	K00382	1.73412e-21	204.34	2	FK(1)LNTK(1)VTGATK	0.47974	1.342	0.705
map00620 Pyruvate metabolism	0.00321325	1.67	Q5ZM32	282	K	3.1497	Up	Dihydrolipoyl dehydrogenase OS=Gallus gallus OX=9031 GN=DLD PE=2 SV=1	DLD	0.96981	K00382	8.46006e-05	117.77	2	LNTK(1)VTGATK(0.97)K(0.03)PDGK	-0.27094	1.578	0.501
map00620 Pyruvate metabolism	0.00321325	1.67	Q5ZM32	345	K	1.77446	Up	Dihydrolipoyl dehydrogenase OS=Gallus gallus OX=9031 GN=DLD PE=2 SV=1	DLD	1	K00382	1.53438e-18	175.38	3	FQTK(1)IPNIYAIGDVVAGPMLAHK	-0.84188	1.306	0.736
map00620 Pyruvate metabolism	0.00321325	1.67	Q5ZM32	283	K	2.8694	Up	Dihydrolipoyl dehydrogenase OS=Gallus gallus OX=9031 GN=DLD PE=2 SV=1	DLD	0.848824	K00382	0.000717821	86.729	3	LNTK(1)VTGATK(0.151)K(0.849)PDGK	-0.047484	1.538	0.536
map00620 Pyruvate metabolism	0.00321325	1.67	Q5ZM32	126	K	4.19851	Up	Dihydrolipoyl dehydrogenase OS=Gallus gallus OX=9031 GN=DLD PE=2 SV=1	DLD	1	K00382	0.000694709	108.93	2	MMEQK(1)SSAVK	-0.73729	1.692	0.403
map00620 Pyruvate metabolism	0.00321325	1.67	Q5ZM32	409	K	2.41957	Up	Dihydrolipoyl dehydrogenase OS=Gallus gallus OX=9031 GN=DLD PE=2 SV=1	DLD	1	K00382	1.08839e-12	142.03	2	SEEQLK(1)EEGVEYK(1)IGK	0.45725	1.459	0.603
map00630 Glyoxylate and dicarboxylate metabolism	0.0665492	1.43	A0A1D5NUN3	540	K	3.51362	Up	Propionate--CoA ligase OS=Gallus gallus OX=9031 GN=ACSS2 PE=3 SV=1	ACSS2	1	K01895	0.000225517	79.889	2	DK(1)DGYYWITGR	0.15496	1.806	0.514
map00630 Glyoxylate and dicarboxylate metabolism	0.0665492	1.43	A0A1D5NUN3	82	K	3.00351	Up	Propionate--CoA ligase OS=Gallus gallus OX=9031 GN=ACSS2 PE=3 SV=1	ACSS2	1	K01895	9.94304e-05	112.7	2	GAK(1)TNICYNLLDR	0.72354	1.712	0.57
map00630 Glyoxylate and dicarboxylate metabolism	0.0665492	1.43	A0A1D5P3J8	182	K	3.08482	Up	Serine hydroxymethyltransferase OS=Gallus gallus OX=9031 GN=SHMT1 PE=3 SV=3	SHMT1	1	K00600	0.000384658	69.327	3	LFHPK(1)LIIAGVSCYSR	-0.08254	1.382	0.448
map00630 Glyoxylate and dicarboxylate metabolism	0.0665492	1.43	A0A1D5P3J8	163	K	1.74245	Up	Serine hydroxymethyltransferase OS=Gallus gallus OX=9031 GN=SHMT1 PE=3 SV=3	SHMT1	1	K00600	0.000264245	94.63	2	VNPK(1)TGYIDYDK	-1.0478	1.211	0.695
map00630 Glyoxylate and dicarboxylate metabolism	0.0665492	1.43	A0A1D5P592	437	K	4.19954	Up	Propionyl-CoA carboxylase subunit beta OS=Phasianus colchicus OX=9054 PE=4 SV=1	--	1	K01966	1.43704e-27	240.52	2	AYGGAYDVMSSK(1)HLR	2.6311	1.81	0.431
map00630 Glyoxylate and dicarboxylate metabolism	0.0665492	1.43	A0A1D5PLS2	327	K	2.67532	Up	Citrate synthase OS=Gallus gallus OX=9031 GN=CS PE=3 SV=2	CS	1	K01647	5.96809e-05	119.07	2	EFALK(1)HLPK	0.43442	1.442	0.539
map00630 Glyoxylate and dicarboxylate metabolism	0.0665492	1.43	A0A1D5PPU9	98	K	2.20508	Up	Catalase OS=Gallus gallus OX=9031 GN=CAT PE=3 SV=2	CAT	1	K03781	0.00739645	81.099	2	AK(1)VFEHIGK(1)R	-0.30888	1.301	0.59
map00630 Glyoxylate and dicarboxylate metabolism	0.0665492	1.43	A0A1D5PPU9	105	K	2.39531	Up	Catalase OS=Gallus gallus OX=9031 GN=CAT PE=3 SV=2	CAT	1	K03781	7.51405e-06	121.31	2	VFEHIGK(1)R	0.77688	1.327	0.554
map00630 Glyoxylate and dicarboxylate metabolism	0.0665492	1.43	A0A1D5PPU9	169	K	4.63158	Up	Catalase OS=Gallus gallus OX=9031 GN=CAT PE=3 SV=2	CAT	1	K03781	1.20208e-08	119.43	2	DAMLFPSFIHSQK(1)R	0.45396	1.496	0.323
map00630 Glyoxylate and dicarboxylate metabolism	0.0665492	1.43	A0A1D5PPU9	237	K	2.30877	Up	Catalase OS=Gallus gallus OX=9031 GN=CAT PE=3 SV=2	CAT	1	K03781	4.05394e-15	158.37	3	FHVK(1)TDQGIK	1.5049	1.316	0.57
map00630 Glyoxylate and dicarboxylate metabolism	0.0665492	1.43	A0A1D5PPU9	243	K	1.74928	Up	Catalase OS=Gallus gallus OX=9031 GN=CAT PE=3 SV=2	CAT	1	K03781	6.77697e-78	317.99	2	TDQGIK(1)NLSVEEAAR	0.70851	1.221	0.698
map00630 Glyoxylate and dicarboxylate metabolism	0.0665492	1.43	Q90875	165	K	3.08761	Up	Cytoplasmic aconitate hydratase OS=Gallus gallus OX=9031 GN=ACO1 PE=2 SV=1	ACO1	1	K01681	0.00012526	115.86	2	WGSQAFK(1)NMR	-0.57968	1.445	0.468
map00630 Glyoxylate and dicarboxylate metabolism	0.0665492	1.43	Q90875	26	K	2.88057	Up	Cytoplasmic aconitate hydratase OS=Gallus gallus OX=9031 GN=ACO1 PE=2 SV=1	ACO1	1	K01681	6.85143e-10	138.23	2	FFNLSK(1)LEDVR	0.030644	1.423	0.494
map00630 Glyoxylate and dicarboxylate metabolism	0.0665492	1.43	Q90875	67	K	1.98006	Up	Cytoplasmic aconitate hydratase OS=Gallus gallus OX=9031 GN=ACO1 PE=2 SV=1	ACO1	1	K01681	0.000139033	102.03	3	KQDVENILNWK(1)VMQHK	0.35919	1.291	0.652
map00630 Glyoxylate and dicarboxylate metabolism	0.0665492	1.43	Q90875	72	K	2.04075	Up	Cytoplasmic aconitate hydratase OS=Gallus gallus OX=9031 GN=ACO1 PE=2 SV=1	ACO1	1	K01681	1.58373e-13	228.28	3	VMQHK(1)NVEVPFKPAR	0.56766	1.302	0.638
map00630 Glyoxylate and dicarboxylate metabolism	0.0665492	1.43	Q90875	857	K	2.47207	Up	Cytoplasmic aconitate hydratase OS=Gallus gallus OX=9031 GN=ACO1 PE=2 SV=1	ACO1	1	K01681	1.16802e-06	136.94	2	LDTGK(1)TFHAIMR	0.28232	1.372	0.555
map00630 Glyoxylate and dicarboxylate metabolism	0.0665492	1.43	Q90875	639	K	1.96189	Up	Cytoplasmic aconitate hydratase OS=Gallus gallus OX=9031 GN=ACO1 PE=2 SV=1	ACO1	1	K01681	2.04528e-15	212.27	2	LYTWNPK(1)STYIK	0.20261	1.287	0.656
map00630 Glyoxylate and dicarboxylate metabolism	0.0665492	1.43	Q90875	56	K	2.10737	Up	Cytoplasmic aconitate hydratase OS=Gallus gallus OX=9031 GN=ACO1 PE=2 SV=1	ACO1	1	K01681	0.0041627	120.33	2	NCDEFLVK(1)K	0.14587	1.315	0.624
map00630 Glyoxylate and dicarboxylate metabolism	0.0665492	1.43	Q90875	141	K	2.99791	Up	Cytoplasmic aconitate hydratase OS=Gallus gallus OX=9031 GN=ACO1 PE=2 SV=1	ACO1	1	K01681	7.20249e-28	225.1	2	SDSLQK(1)NQDLEFER	0.92139	1.436	0.479
map00630 Glyoxylate and dicarboxylate metabolism	0.0665492	1.43	Q90875	760	K	2.14959	Up	Cytoplasmic aconitate hydratase OS=Gallus gallus OX=9031 GN=ACO1 PE=2 SV=1	ACO1	1	K01681	1.70395e-06	142.71	3	YK(1)QAGHPLIVLAGK	0.42958	1.322	0.615
map00630 Glyoxylate and dicarboxylate metabolism	0.0665492	1.43	A0A3Q2TWH1	609	K	2.37008	Up	Propanoyl-CoA:carbon dioxide ligase subunit alpha OS=Gallus gallus OX=9031 GN=PCCA PE=4 SV=2	PCCA	1	K01965	9.79754e-29	223.03	2	DASGK(1)TSIQFLGTVYK	0.7739	1.505	0.635
map00630 Glyoxylate and dicarboxylate metabolism	0.0665492	1.43	A0A3Q2TWH1	170	K	2.34063	Up	Propanoyl-CoA:carbon dioxide ligase subunit alpha OS=Gallus gallus OX=9031 GN=PCCA PE=4 SV=2	PCCA	1	K01965	0.0248735	56.89	2	LLAK(1)NAK	0.46508	1.498	0.64
map00630 Glyoxylate and dicarboxylate metabolism	0.0665492	1.43	A0A3Q2TWH1	626	K	1.87158	Up	Propanoyl-CoA:carbon dioxide ligase subunit alpha OS=Gallus gallus OX=9031 GN=PCCA PE=4 SV=2	PCCA	1	K01965	1.08682e-13	184.43	2	LQVLTK(1)TAAELSK	-0.035106	1.37	0.732
map00630 Glyoxylate and dicarboxylate metabolism	0.0665492	1.43	A0A3Q2TWH1	392	K	2.4375	Up	Propanoyl-CoA:carbon dioxide ligase subunit alpha OS=Gallus gallus OX=9031 GN=PCCA PE=4 SV=2	PCCA	1	K01965	3.07031e-11	133.47	2	VYAEDPYK(1)SFGLPSIGK	0.75899	1.521	0.624
map00630 Glyoxylate and dicarboxylate metabolism	0.0665492	1.43	Q5ZME2	164	K	3.2591	Up	Malate dehydrogenase, cytoplasmic OS=Gallus gallus OX=9031 GN=MDH1 PE=2 SV=1	MDH1	1	K00025	8.38248e-10	158.61	2	AK(1)SQIALK	-0.075161	1.522	0.467
map00630 Glyoxylate and dicarboxylate metabolism	0.0665492	1.43	Q5ZME2	110	K	2.35919	Up	Malate dehydrogenase, cytoplasmic OS=Gallus gallus OX=9031 GN=MDH1 PE=2 SV=1	MDH1	1	K00025	3.11579e-06	127.03	2	IFK(1)SQGAALDK	0.58811	1.399	0.593
map00630 Glyoxylate and dicarboxylate metabolism	0.0665492	1.43	Q5ZME2	179	K	3.75598	Up	Malate dehydrogenase, cytoplasmic OS=Gallus gallus OX=9031 GN=MDH1 PE=2 SV=1	MDH1	1	K00025	1.85969e-48	220.03	4	LGVTSNDVK(1)NVIIWGNHSSTQYPDVNHAK	-0.36073	1.57	0.418
map00630 Glyoxylate and dicarboxylate metabolism	0.0665492	1.43	Q5ZME2	199	K	3.46966	Up	Malate dehydrogenase, cytoplasmic OS=Gallus gallus OX=9031 GN=MDH1 PE=2 SV=1	MDH1	1	K00025	4.69104e-19	89.459	3	NVIIWGNHSSTQYPDVNHAK(1)VNVK	-0.022026	1.544	0.445
map00630 Glyoxylate and dicarboxylate metabolism	0.0665492	1.43	Q5ZME2	142	K	5.66107	Up	Malate dehydrogenase, cytoplasmic OS=Gallus gallus OX=9031 GN=MDH1 PE=2 SV=1	MDH1	1	K00025	5.78101e-13	89.636	3	VVVVGNPANTNCLIASK(1)SAPSIPK	-1.1814	1.687	0.298
map00630 Glyoxylate and dicarboxylate metabolism	0.0665492	1.43	E1BRR7	184	K	2.25612	Up	FMN hydroxy acid dehydrogenase domain-containing protein OS=Gallus gallus OX=9031 GN=HAO1 PE=3 SV=3	HAO1	1	K11517	2.71615e-62	285.28	2	LK(1)NFSSNNLDFSGR	0.45943	1.383	0.613
map00630 Glyoxylate and dicarboxylate metabolism	0.0665492	1.43	E1BRR7	21	K	2.54352	Up	FMN hydroxy acid dehydrogenase domain-containing protein OS=Gallus gallus OX=9031 GN=HAO1 PE=3 SV=3	HAO1	1	K11517	1.8163e-05	99.276	2	TFLPK(1)SVYDYYR	0.024616	1.432	0.563
map00630 Glyoxylate and dicarboxylate metabolism	0.0665492	1.43	E1BSK7	174	K	0.566008	Down	VOC domain-containing protein OS=Gallus gallus OX=9031 GN=MCEE PE=3 SV=3	MCEE	1	K05606	4.88218e-11	153.26	3	PVIFLHPK(1)DCHGVLVELEQA	1.202	0.716	1.265
map00630 Glyoxylate and dicarboxylate metabolism	0.0665492	1.43	E1BSK7	124	K	0.472782	Down	VOC domain-containing protein OS=Gallus gallus OX=9031 GN=MCEE PE=3 SV=3	MCEE	1	K05606	6.60844e-05	140.05	2	SPIASFLQK(1)NK	-1.209	0.634	1.341
map00630 Glyoxylate and dicarboxylate metabolism	0.0665492	1.43	E1BVT3	327	K	9.39286	Up	Malate dehydrogenase OS=Gallus gallus OX=9031 GN=MDH2 PE=3 SV=3	MDH2	1	K00026	0.000121876	102.57	2	MVAEAMAELK(1)ASIK(1)K	-0.25002	1.841	0.196
map00630 Glyoxylate and dicarboxylate metabolism	0.0665492	1.43	E1BVT3	323	K	5.79599	Up	Malate dehydrogenase OS=Gallus gallus OX=9031 GN=MDH2 PE=3 SV=3	MDH2	1	K00026	0.000781359	91.939	2	MVAEAMAELK(1)ASIK(1)K	-0.25002	1.733	0.299
map00630 Glyoxylate and dicarboxylate metabolism	0.0665492	1.43	E1BZT9	649	K	0.498814	Down	Acetyl-coenzyme A synthetase OS=Gallus gallus OX=9031 GN=ACSS1B PE=3 SV=3	ACSS1B	1	K01895	8.28402e-37	161.62	4	IVENK(1)ASELGDLTTLDDHEAVQQIIEGHK	0.63282	0.631	1.265
map00630 Glyoxylate and dicarboxylate metabolism	0.0665492	1.43	E1BZT9	373	K	1.60652	Up	Acetyl-coenzyme A synthetase OS=Gallus gallus OX=9031 GN=ACSS1B PE=3 SV=3	ACSS1B	1	K01895	1.07817e-13	169.57	2	LK(1)INQFYGAPTAIR	-0.46593	1.282	0.798
map00630 Glyoxylate and dicarboxylate metabolism	0.0665492	1.43	E1BZT9	233	K	3.95312	Up	Acetyl-coenzyme A synthetase OS=Gallus gallus OX=9031 GN=ACSS1B PE=3 SV=3	ACSS1B	1	K01895	4.545e-09	147.72	2	TVDQAVK(1)QCPGVK(1)R	-0.1664	1.771	0.448
map00630 Glyoxylate and dicarboxylate metabolism	0.0665492	1.43	E1BZT9	239	K	3.95312	Up	Acetyl-coenzyme A synthetase OS=Gallus gallus OX=9031 GN=ACSS1B PE=3 SV=3	ACSS1B	1	K01895	4.545e-09	147.72	2	TVDQAVK(1)QCPGVK(1)R	-0.1664	1.771	0.448
map00630 Glyoxylate and dicarboxylate metabolism	0.0665492	1.43	E1C0Q5	257	K	1.53544	Up	THILA acetyltransferase (Fragment) OS=Odontophorus gujanensis OX=886794 GN=Acat1a PE=3 SV=1	Acat1a	1	K00626	0.0118711	88.921	2	VDFSK(1)VPK	-0.21935	1.213	0.79
map00630 Glyoxylate and dicarboxylate metabolism	0.0665492	1.43	F1NX57	176	K	1.6045	Up	Glyoxylate and hydroxypyruvate reductase OS=Phasianus colchicus OX=9054 PE=3 SV=1	--	1	K00049	8.0683e-06	168.43	2	LKPFGVK(1)NFLYTGSR	-0.40402	1.213	0.756
map00630 Glyoxylate and dicarboxylate metabolism	0.0665492	1.43	Q5ZM32	272	K	1.90355	Up	Dihydrolipoyl dehydrogenase OS=Gallus gallus OX=9031 GN=DLD PE=2 SV=1	DLD	1	K00382	1.73412e-21	204.34	2	FK(1)LNTK(1)VTGATK	0.47974	1.342	0.705
map00630 Glyoxylate and dicarboxylate metabolism	0.0665492	1.43	Q5ZM32	282	K	3.1497	Up	Dihydrolipoyl dehydrogenase OS=Gallus gallus OX=9031 GN=DLD PE=2 SV=1	DLD	0.96981	K00382	8.46006e-05	117.77	2	LNTK(1)VTGATK(0.97)K(0.03)PDGK	-0.27094	1.578	0.501
map00630 Glyoxylate and dicarboxylate metabolism	0.0665492	1.43	Q5ZM32	345	K	1.77446	Up	Dihydrolipoyl dehydrogenase OS=Gallus gallus OX=9031 GN=DLD PE=2 SV=1	DLD	1	K00382	1.53438e-18	175.38	3	FQTK(1)IPNIYAIGDVVAGPMLAHK	-0.84188	1.306	0.736
map00630 Glyoxylate and dicarboxylate metabolism	0.0665492	1.43	Q5ZM32	283	K	2.8694	Up	Dihydrolipoyl dehydrogenase OS=Gallus gallus OX=9031 GN=DLD PE=2 SV=1	DLD	0.848824	K00382	0.000717821	86.729	3	LNTK(1)VTGATK(0.151)K(0.849)PDGK	-0.047484	1.538	0.536
map00630 Glyoxylate and dicarboxylate metabolism	0.0665492	1.43	Q5ZM32	126	K	4.19851	Up	Dihydrolipoyl dehydrogenase OS=Gallus gallus OX=9031 GN=DLD PE=2 SV=1	DLD	1	K00382	0.000694709	108.93	2	MMEQK(1)SSAVK	-0.73729	1.692	0.403
map00630 Glyoxylate and dicarboxylate metabolism	0.0665492	1.43	Q5ZM32	409	K	2.41957	Up	Dihydrolipoyl dehydrogenase OS=Gallus gallus OX=9031 GN=DLD PE=2 SV=1	DLD	1	K00382	1.08839e-12	142.03	2	SEEQLK(1)EEGVEYK(1)IGK	0.45725	1.459	0.603
map00630 Glyoxylate and dicarboxylate metabolism	0.0665492	1.43	Q5ZMW1	33	K	0.641975	Down	Aconitate hydratase, mitochondrial OS=Gallus gallus OX=9031 GN=ACO2 PE=2 SV=1	ACO2	1	K01681	1.61145e-05	72.075	3	AK(1)VAMSHFEPNEYINYEK	1.8732	0.78	1.215
map00630 Glyoxylate and dicarboxylate metabolism	0.0665492	1.43	Q5ZMW1	467	K	2.81404	Up	Aconitate hydratase, mitochondrial OS=Gallus gallus OX=9031 GN=ACO2 PE=2 SV=1	ACO2	1	K01681	1.58503e-27	225.1	2	GEK(1)NTIVTSYNR	1.0362	1.483	0.527
map00630 Glyoxylate and dicarboxylate metabolism	0.0665492	1.43	Q5ZMW1	464	K	1.60728	Up	Aconitate hydratase, mitochondrial OS=Gallus gallus OX=9031 GN=ACO2 PE=2 SV=1	ACO2	0.931406	K01681	4.01227e-09	192.14	3	K(0.931)GEK(0.069)NTIVTSYNR	0.063717	1.236	0.769
map00630 Glyoxylate and dicarboxylate metabolism	0.0665492	1.43	Q5ZMW1	691	K	1.52837	Up	Aconitate hydratase, mitochondrial OS=Gallus gallus OX=9031 GN=ACO2 PE=2 SV=1	ACO2	1	K01681	5.81535e-05	129.72	2	VIITK(1)SFAR	-0.034584	1.212	0.793
map00640 Propanoate metabolism	0.442891	1.2	A0A1D5NUN3	540	K	3.51362	Up	Propionate--CoA ligase OS=Gallus gallus OX=9031 GN=ACSS2 PE=3 SV=1	ACSS2	1	K01895	0.000225517	79.889	2	DK(1)DGYYWITGR	0.15496	1.806	0.514
map00640 Propanoate metabolism	0.442891	1.2	A0A1D5NUN3	82	K	3.00351	Up	Propionate--CoA ligase OS=Gallus gallus OX=9031 GN=ACSS2 PE=3 SV=1	ACSS2	1	K01895	9.94304e-05	112.7	2	GAK(1)TNICYNLLDR	0.72354	1.712	0.57
map00640 Propanoate metabolism	0.442891	1.2	A0A1D5P592	437	K	4.19954	Up	Propionyl-CoA carboxylase subunit beta OS=Phasianus colchicus OX=9054 PE=4 SV=1	--	1	K01966	1.43704e-27	240.52	2	AYGGAYDVMSSK(1)HLR	2.6311	1.81	0.431
map00640 Propanoate metabolism	0.442891	1.2	A0A1D5PWD8	272	K	1.94519	Up	Dihydrolipoamide acetyltransferase component of pyruvate dehydrogenase complex OS=Gallus gallus OX=9031 GN=DBT PE=3 SV=2	DBT	1	K09699	4.31035e-06	146.58	3	DKTEPITGFHK(1)AMVK	1.1828	1.313	0.675
map00640 Propanoate metabolism	0.442891	1.2	A0A1D5PWD8	451	K	0.665008	Down	Dihydrolipoamide acetyltransferase component of pyruvate dehydrogenase complex OS=Gallus gallus OX=9031 GN=DBT PE=3 SV=2	DBT	1	K09699	5.12966e-08	123.24	3	GEVFK(1)AQIMNVSWSADHR	0.37969	0.802	1.206
map00640 Propanoate metabolism	0.442891	1.2	A0A3Q2TWH1	609	K	2.37008	Up	Propanoyl-CoA:carbon dioxide ligase subunit alpha OS=Gallus gallus OX=9031 GN=PCCA PE=4 SV=2	PCCA	1	K01965	9.79754e-29	223.03	2	DASGK(1)TSIQFLGTVYK	0.7739	1.505	0.635
map00640 Propanoate metabolism	0.442891	1.2	A0A3Q2TWH1	170	K	2.34063	Up	Propanoyl-CoA:carbon dioxide ligase subunit alpha OS=Gallus gallus OX=9031 GN=PCCA PE=4 SV=2	PCCA	1	K01965	0.0248735	56.89	2	LLAK(1)NAK	0.46508	1.498	0.64
map00640 Propanoate metabolism	0.442891	1.2	A0A3Q2TWH1	626	K	1.87158	Up	Propanoyl-CoA:carbon dioxide ligase subunit alpha OS=Gallus gallus OX=9031 GN=PCCA PE=4 SV=2	PCCA	1	K01965	1.08682e-13	184.43	2	LQVLTK(1)TAAELSK	-0.035106	1.37	0.732
map00640 Propanoate metabolism	0.442891	1.2	A0A3Q2TWH1	392	K	2.4375	Up	Propanoyl-CoA:carbon dioxide ligase subunit alpha OS=Gallus gallus OX=9031 GN=PCCA PE=4 SV=2	PCCA	1	K01965	3.07031e-11	133.47	2	VYAEDPYK(1)SFGLPSIGK	0.75899	1.521	0.624
map00640 Propanoate metabolism	0.442891	1.2	A0A3Q3AV17	290	K	0.572884	Down	Enoyl-CoA hydratase OS=Gallus gallus OX=9031 GN=EHHADH PE=3 SV=1	EHHADH	1	K07514	1.37728e-28	208.23	2	WTTPSGASWK(1)SASPQPIR	0.27811	0.731	1.276
map00640 Propanoate metabolism	0.442891	1.2	A0A3Q3AV17	393	K	0.639411	Down	Enoyl-CoA hydratase OS=Gallus gallus OX=9031 GN=EHHADH PE=3 SV=1	EHHADH	1	K07514	0.0358558	61.48	2	K(1)EIFSK(1)LSR	-0.59849	0.782	1.223
map00640 Propanoate metabolism	0.442891	1.2	E1BSK7	174	K	0.566008	Down	VOC domain-containing protein OS=Gallus gallus OX=9031 GN=MCEE PE=3 SV=3	MCEE	1	K05606	4.88218e-11	153.26	3	PVIFLHPK(1)DCHGVLVELEQA	1.202	0.716	1.265
map00640 Propanoate metabolism	0.442891	1.2	E1BSK7	124	K	0.472782	Down	VOC domain-containing protein OS=Gallus gallus OX=9031 GN=MCEE PE=3 SV=3	MCEE	1	K05606	6.60844e-05	140.05	2	SPIASFLQK(1)NK	-1.209	0.634	1.341
map00640 Propanoate metabolism	0.442891	1.2	E1BTT8	155	K	0.378065	Down	L-lactate dehydrogenase OS=Gallus gallus OX=9031 GN=LDHA PE=3 SV=2	LDHA	1	K00016	0.00415612	81.32	2	ISGFPK(1)HR	1.9622	0.555	1.468
map00640 Propanoate metabolism	0.442891	1.2	E1BZT9	649	K	0.498814	Down	Acetyl-coenzyme A synthetase OS=Gallus gallus OX=9031 GN=ACSS1B PE=3 SV=3	ACSS1B	1	K01895	8.28402e-37	161.62	4	IVENK(1)ASELGDLTTLDDHEAVQQIIEGHK	0.63282	0.631	1.265
map00640 Propanoate metabolism	0.442891	1.2	E1BZT9	373	K	1.60652	Up	Acetyl-coenzyme A synthetase OS=Gallus gallus OX=9031 GN=ACSS1B PE=3 SV=3	ACSS1B	1	K01895	1.07817e-13	169.57	2	LK(1)INQFYGAPTAIR	-0.46593	1.282	0.798
map00640 Propanoate metabolism	0.442891	1.2	E1BZT9	233	K	3.95312	Up	Acetyl-coenzyme A synthetase OS=Gallus gallus OX=9031 GN=ACSS1B PE=3 SV=3	ACSS1B	1	K01895	4.545e-09	147.72	2	TVDQAVK(1)QCPGVK(1)R	-0.1664	1.771	0.448
map00640 Propanoate metabolism	0.442891	1.2	E1BZT9	239	K	3.95312	Up	Acetyl-coenzyme A synthetase OS=Gallus gallus OX=9031 GN=ACSS1B PE=3 SV=3	ACSS1B	1	K01895	4.545e-09	147.72	2	TVDQAVK(1)QCPGVK(1)R	-0.1664	1.771	0.448
map00640 Propanoate metabolism	0.442891	1.2	E1C0Q5	257	K	1.53544	Up	THILA acetyltransferase (Fragment) OS=Odontophorus gujanensis OX=886794 GN=Acat1a PE=3 SV=1	Acat1a	1	K00626	0.0118711	88.921	2	VDFSK(1)VPK	-0.21935	1.213	0.79
map00640 Propanoate metabolism	0.442891	1.2	E1C155	88	K	1.84084	Up	Aldedh domain-containing protein OS=Gallus gallus OX=9031 GN=ALDH6A1 PE=3 SV=2	ALDH6A1	1	K00140	6.08723e-37	202.58	2	YQQLIK(1)DNLK(1)EISK	-0.3835	1.226	0.666
map00640 Propanoate metabolism	0.442891	1.2	E1C155	258	K	3.01762	Up	Aldedh domain-containing protein OS=Gallus gallus OX=9031 GN=ALDH6A1 PE=3 SV=2	ALDH6A1	1	K00140	6.13682e-12	137.58	3	VQANMGAK(1)NHGVVMPDANK	1.0799	1.37	0.454
map00640 Propanoate metabolism	0.442891	1.2	E1C155	84	K	4.38973	Up	Aldedh domain-containing protein OS=Gallus gallus OX=9031 GN=ALDH6A1 PE=3 SV=2	ALDH6A1	1	K00140	2.42204e-14	167.59	2	YQQLIK(1)DNLK(1)EISK	-0.3835	1.453	0.331
map00640 Propanoate metabolism	0.442891	1.2	F1NI29	413	K	0.455871	Down	Enoyl-CoA hydratase OS=Gallus gallus OX=9031 GN=HADHA PE=3 SV=3	HADHA	1	K07515	0.00048649	85.821	2	GQQQVFK(1)GLNGK(1)VK	-0.41832	0.594	1.303
map00640 Propanoate metabolism	0.442891	1.2	F1NI29	421	K	1.75529	Up	Enoyl-CoA hydratase OS=Gallus gallus OX=9031 GN=HADHA PE=3 SV=3	HADHA	1	K07515	0.00492041	104.39	2	K(1)K(1)SLTSFER	1.5336	1.327	0.756
map00640 Propanoate metabolism	0.442891	1.2	F1NI29	671	K	0.600332	Down	Enoyl-CoA hydratase OS=Gallus gallus OX=9031 GN=HADHA PE=3 SV=3	HADHA	1	K07515	5.12059e-20	185.57	2	LPAK(1)PEVCTDEDIQMR	-0.18968	0.724	1.206
map00640 Propanoate metabolism	0.442891	1.2	F1NI29	541	K	2.27666	Up	Enoyl-CoA hydratase OS=Gallus gallus OX=9031 GN=HADHA PE=3 SV=3	HADHA	1	K07515	0.0076196	74.486	2	QGK(1)VVIVVK	-2.2491	1.473	0.647
map00640 Propanoate metabolism	0.442891	1.2	F1NI29	734	K	1.99288	Up	Enoyl-CoA hydratase OS=Gallus gallus OX=9031 GN=HADHA PE=3 SV=3	HADHA	1	K07515	8.12059e-37	273.34	2	YADSYGAK(1)QLVDK(1)LR	-0.015657	1.399	0.702
map00640 Propanoate metabolism	0.442891	1.2	F1NI29	739	K	2.59328	Up	Enoyl-CoA hydratase OS=Gallus gallus OX=9031 GN=HADHA PE=3 SV=3	HADHA	1	K07515	8.12059e-37	273.34	2	YADSYGAK(1)QLVDK(1)LR	-0.015657	1.543	0.595
map00640 Propanoate metabolism	0.442891	1.2	F1NY37	653	K	0.457781	Down	Acyl-coenzyme A oxidase OS=Gallus gallus OX=9031 GN=ACOX1 PE=3 SV=1	ACOX1	1	K00232	2.47555e-20	214.32	3	TEVHESFHK(1)HLK	0.81488	0.656	1.433
map00640 Propanoate metabolism	0.442891	1.2	P00337	155	K	1.98875	Up	L-lactate dehydrogenase B chain OS=Gallus gallus OX=9031 GN=LDHB PE=1 SV=3	LDHB	1	K00016	0.000243299	100.75	2	LSGLPK(1)HR	-1.6932	1.414	0.711
map00640 Propanoate metabolism	0.442891	1.2	Q5ZL83	33	K	2.17147	Up	Succinate--CoA ligase [ADP/GDP-forming] subunit alpha, mitochondrial OS=Gallus gallus OX=9031 GN=SUCLG1 PE=2 SV=1	SUCLG1	1	K01899	2.33569e-05	111.61	2	K(1)NLYINK(1)STK	-0.76898	1.355	0.624
map00640 Propanoate metabolism	0.442891	1.2	Q5ZM32	272	K	1.90355	Up	Dihydrolipoyl dehydrogenase OS=Gallus gallus OX=9031 GN=DLD PE=2 SV=1	DLD	1	K00382	1.73412e-21	204.34	2	FK(1)LNTK(1)VTGATK	0.47974	1.342	0.705
map00640 Propanoate metabolism	0.442891	1.2	Q5ZM32	282	K	3.1497	Up	Dihydrolipoyl dehydrogenase OS=Gallus gallus OX=9031 GN=DLD PE=2 SV=1	DLD	0.96981	K00382	8.46006e-05	117.77	2	LNTK(1)VTGATK(0.97)K(0.03)PDGK	-0.27094	1.578	0.501
map00640 Propanoate metabolism	0.442891	1.2	Q5ZM32	345	K	1.77446	Up	Dihydrolipoyl dehydrogenase OS=Gallus gallus OX=9031 GN=DLD PE=2 SV=1	DLD	1	K00382	1.53438e-18	175.38	3	FQTK(1)IPNIYAIGDVVAGPMLAHK	-0.84188	1.306	0.736
map00640 Propanoate metabolism	0.442891	1.2	Q5ZM32	283	K	2.8694	Up	Dihydrolipoyl dehydrogenase OS=Gallus gallus OX=9031 GN=DLD PE=2 SV=1	DLD	0.848824	K00382	0.000717821	86.729	3	LNTK(1)VTGATK(0.151)K(0.849)PDGK	-0.047484	1.538	0.536
map00640 Propanoate metabolism	0.442891	1.2	Q5ZM32	126	K	4.19851	Up	Dihydrolipoyl dehydrogenase OS=Gallus gallus OX=9031 GN=DLD PE=2 SV=1	DLD	1	K00382	0.000694709	108.93	2	MMEQK(1)SSAVK	-0.73729	1.692	0.403
map00640 Propanoate metabolism	0.442891	1.2	Q5ZM32	409	K	2.41957	Up	Dihydrolipoyl dehydrogenase OS=Gallus gallus OX=9031 GN=DLD PE=2 SV=1	DLD	1	K00382	1.08839e-12	142.03	2	SEEQLK(1)EEGVEYK(1)IGK	0.45725	1.459	0.603
map00650 Butanoate metabolism	0.326785	1.31	A0A1D5PFY7	372	K	2.45133	Up	Succinate-semialdehyde dehydrogenase OS=Gallus gallus OX=9031 GN=ALDH5A1 PE=3 SV=1	ALDH5A1	1	K00139	3.08612e-05	94.791	2	GIHDTFVQK(1)FAK	0.98789	1.385	0.565
map00650 Butanoate metabolism	0.326785	1.31	A0A1D5PJF2	561	K	7.63636	Up	ACSM3 synthetase (Fragment) OS=Odontophorus gujanensis OX=886794 GN=Acsm3_2 PE=3 SV=1	Acsm3_2	1	K01896	0.000717932	116.36	2	KVEFVQSLPK(1)TATGK	-0.071653	1.764	0.231
map00650 Butanoate metabolism	0.326785	1.31	Q5ZLG0	102	K	4.13576	Up	Acetoacetyl-CoA synthetase OS=Gallus gallus OX=9031 GN=AACS PE=2 SV=1	AACS	1	K01907	1.14445e-06	126.29	2	LNYAENLLK(1)HK	0.80249	2.163	0.523
map00650 Butanoate metabolism	0.326785	1.31	Q5ZLG0	419	K	3.7102	Up	Acetoacetyl-CoA synthetase OS=Gallus gallus OX=9031 GN=AACS PE=2 SV=1	AACS	1	K01907	2.14241e-07	141.44	2	SQSYEYVYK(1)HIK	-0.20051	2.074	0.559
map00650 Butanoate metabolism	0.326785	1.31	P35915	21	K	0.592652	Down	Hydroxymethylglutaryl-CoA lyase, mitochondrial OS=Gallus gallus OX=9031 GN=HMGCL PE=1 SV=1	HMGCL	1	K01640	2.43302e-37	241.56	2	DGLQNEK(1)SVVPTPVK(1)IR	-1.1053	0.742	1.252
map00650 Butanoate metabolism	0.326785	1.31	P35915	290	K	2.73792	Up	Hydroxymethylglutaryl-CoA lyase, mitochondrial OS=Gallus gallus OX=9031 GN=HMGCL PE=1 SV=1	HMGCL	1	K01640	2.00846e-30	207.6	2	TNSK(1)VSQAACR	-0.21944	1.473	0.538
map00650 Butanoate metabolism	0.326785	1.31	E1BZH9	213	K	1.94485	Up	Hydroxyacyl-CoA dehydrogenase OS=Phasianus colchicus OX=9054 PE=3 SV=1	--	1	K00022	0.00054897	84.999	2	SPVSCK(1)DTPGFIVNR	0.40024	1.34	0.689
map00650 Butanoate metabolism	0.326785	1.31	E1C9C4	332	K	2.43719	Up	3-hydroxy-3-methylglutaryl coenzyme A synthase OS=Gallus gallus OX=9031 GN=HMGCS2 PE=3 SV=5	HMGCS2	1	K01641	3.29072e-28	196.42	2	AFQTASQEIFNQK(1)TK	1.4523	1.494	0.613
map00650 Butanoate metabolism	0.326785	1.31	E1C9C4	106	K	1.74271	Up	3-hydroxy-3-methylglutaryl coenzyme A synthase OS=Gallus gallus OX=9031 GN=HMGCS2 PE=3 SV=5	HMGCS2	1	K01641	4.56252e-22	187.33	2	AVK(1)TVLMELFR	1.5026	1.314	0.754
map00650 Butanoate metabolism	0.326785	1.31	A0A3Q3AV17	290	K	0.572884	Down	Enoyl-CoA hydratase OS=Gallus gallus OX=9031 GN=EHHADH PE=3 SV=1	EHHADH	1	K07514	1.37728e-28	208.23	2	WTTPSGASWK(1)SASPQPIR	0.27811	0.731	1.276
map00650 Butanoate metabolism	0.326785	1.31	A0A3Q3AV17	393	K	0.639411	Down	Enoyl-CoA hydratase OS=Gallus gallus OX=9031 GN=EHHADH PE=3 SV=1	EHHADH	1	K07514	0.0358558	61.48	2	K(1)EIFSK(1)LSR	-0.59849	0.782	1.223
map00650 Butanoate metabolism	0.326785	1.31	E1C0Q5	257	K	1.53544	Up	THILA acetyltransferase (Fragment) OS=Odontophorus gujanensis OX=886794 GN=Acat1a PE=3 SV=1	Acat1a	1	K00626	0.0118711	88.921	2	VDFSK(1)VPK	-0.21935	1.213	0.79
map00650 Butanoate metabolism	0.326785	1.31	F1NAM7	124	K	2.98876	Up	BDH2 dehydrogenase (Fragment) OS=Odontophorus gujanensis OX=886794 GN=Bdh2 PE=4 SV=1	Bdh2	1	K00019	1.43146e-20	192.68	2	QK(1)SGNIINMSSVASSIK	-0.75722	1.596	0.534
map00650 Butanoate metabolism	0.326785	1.31	F1NI29	413	K	0.455871	Down	Enoyl-CoA hydratase OS=Gallus gallus OX=9031 GN=HADHA PE=3 SV=3	HADHA	1	K07515	0.00048649	85.821	2	GQQQVFK(1)GLNGK(1)VK	-0.41832	0.594	1.303
map00650 Butanoate metabolism	0.326785	1.31	F1NI29	421	K	1.75529	Up	Enoyl-CoA hydratase OS=Gallus gallus OX=9031 GN=HADHA PE=3 SV=3	HADHA	1	K07515	0.00492041	104.39	2	K(1)K(1)SLTSFER	1.5336	1.327	0.756
map00650 Butanoate metabolism	0.326785	1.31	F1NI29	671	K	0.600332	Down	Enoyl-CoA hydratase OS=Gallus gallus OX=9031 GN=HADHA PE=3 SV=3	HADHA	1	K07515	5.12059e-20	185.57	2	LPAK(1)PEVCTDEDIQMR	-0.18968	0.724	1.206
map00650 Butanoate metabolism	0.326785	1.31	F1NI29	541	K	2.27666	Up	Enoyl-CoA hydratase OS=Gallus gallus OX=9031 GN=HADHA PE=3 SV=3	HADHA	1	K07515	0.0076196	74.486	2	QGK(1)VVIVVK	-2.2491	1.473	0.647
map00650 Butanoate metabolism	0.326785	1.31	F1NI29	734	K	1.99288	Up	Enoyl-CoA hydratase OS=Gallus gallus OX=9031 GN=HADHA PE=3 SV=3	HADHA	1	K07515	8.12059e-37	273.34	2	YADSYGAK(1)QLVDK(1)LR	-0.015657	1.399	0.702
map00650 Butanoate metabolism	0.326785	1.31	F1NI29	739	K	2.59328	Up	Enoyl-CoA hydratase OS=Gallus gallus OX=9031 GN=HADHA PE=3 SV=3	HADHA	1	K07515	8.12059e-37	273.34	2	YADSYGAK(1)QLVDK(1)LR	-0.015657	1.543	0.595
map00750 Vitamin B6 metabolism	0.200739	2.23	A0A3Q2TUH0	215	K	2.11649	Up	Pyridoxal kinase OS=Gallus gallus OX=9031 GN=PDXK PE=3 SV=1	PDXK	1	K00868	0.000434566	99.174	2	TNADGTK(1)ITQR	-0.45884	1.399	0.661
map00750 Vitamin B6 metabolism	0.200739	2.23	F1NTK1	274	K	3.66755	Up	Phosphoserine aminotransferase OS=Gallus gallus OX=9031 GN=PSAT1 PE=3 SV=2	PSAT1	1	K00831	0.00445275	101.41	2	LSLIK(1)SR	0.51614	1.379	0.376
map00750 Vitamin B6 metabolism	0.200739	2.23	F1NTK1	120	K	3.02941	Up	Phosphoserine aminotransferase OS=Gallus gallus OX=9031 GN=PSAT1 PE=3 SV=2	PSAT1	1	K00831	8.77069e-07	154.71	3	YAK(1)VNIVHPK	0.7878	1.339	0.442
map00920 Sulfur metabolism	0.150003	1.67	A0A1D5P1D0	217	K	2.77778	Up	3'-phosphoadenosine-5'-phosphosulfate synthase OS=Gallus gallus OX=9031 GN=PAPSS2 PE=3 SV=2	PAPSS2	1	K13811	9.01485e-05	105.36	2	DVFELFVPK(1)NK	-1.112	1.475	0.531
map00920 Sulfur metabolism	0.150003	1.67	A0A1D5P1D0	338	K	1.82511	Up	3'-phosphoadenosine-5'-phosphosulfate synthase OS=Gallus gallus OX=9031 GN=PAPSS2 PE=3 SV=2	PAPSS2	1	K13811	2.90478e-09	142.71	2	IWGTTCAK(1)HPHVK	-0.13621	1.294	0.709
map00920 Sulfur metabolism	0.150003	1.67	A0A3Q2U252	78	K	2.21329	Up	Pyr_redox_2 domain-containing protein OS=Gallus gallus OX=9031 PE=4 SV=1	--	1	K22470	2.97186e-37	121.93	3	VGAGNVAVVEPSK(1)THYYQPLWTLVGAGAK	-0.08575	1.266	0.572
map00920 Sulfur metabolism	0.150003	1.67	A0A1D5PKN8	21	K	0.659016	Down	Sulfurtransferase OS=Gallus gallus OX=9031 GN=MPST PE=4 SV=1	MPST	1	K01011	0.0189632	65.404	2	WLSEAIK(1)SK	0.96904	0.804	1.22
map00920 Sulfur metabolism	0.150003	1.67	A0A1D5PKN8	46	K	0.580545	Down	Sulfurtransferase OS=Gallus gallus OX=9031 GN=MPST PE=4 SV=1	MPST	1	K01011	0.000726917	106.35	2	RDPK(1)QEFEER	0.056945	0.746	1.285
map00920 Sulfur metabolism	0.150003	1.67	F1NDP5	285	K	2.52952	Up	Sulfurtransferase OS=Gallus gallus OX=9031 GN=TST PE=4 SV=3	TST	1	K01011	0.00122014	103.87	2	APPQYK(1)VTELK	-0.49197	1.414	0.559
map00920 Sulfur metabolism	0.150003	1.67	F1NDP5	67	K	2.46749	Up	Sulfurtransferase OS=Gallus gallus OX=9031 GN=TST PE=4 SV=3	TST	1	K01011	1.14717e-11	150.72	3	DK(1)SSPYDFMLPSEAHFADYVGR	1.3091	1.404	0.569
map00920 Sulfur metabolism	0.150003	1.67	F1NDP5	136	K	2.43902	Up	Sulfurtransferase OS=Gallus gallus OX=9031 GN=TST PE=4 SV=3	TST	1	K01011	1.49605e-28	202.15	3	NWVK(1)EGHPVTAEPSQPAQAVFK(1)AK	0.94821	1.4	0.574
map00920 Sulfur metabolism	0.150003	1.67	F1NDP5	234	K	1.93769	Up	Sulfurtransferase OS=Gallus gallus OX=9031 GN=TST PE=4 SV=3	TST	1	K01011	2.44413e-08	142.08	2	K(1)VDLSK(1)PLTATCR	-0.646	1.306	0.674
map00920 Sulfur metabolism	0.150003	1.67	F1NDP5	239	K	1.93769	Up	Sulfurtransferase OS=Gallus gallus OX=9031 GN=TST PE=4 SV=3	TST	1	K01011	2.44413e-08	142.08	2	K(1)VDLSK(1)PLTATCR	-0.646	1.306	0.674
map00920 Sulfur metabolism	0.150003	1.67	F1NDP5	154	K	2.43902	Up	Sulfurtransferase OS=Gallus gallus OX=9031 GN=TST PE=4 SV=3	TST	1	K01011	1.49605e-28	202.15	3	NWVK(1)EGHPVTAEPSQPAQAVFK(1)AK	0.94821	1.4	0.574
map00920 Sulfur metabolism	0.150003	1.67	F1NDP5	175	K	0.619277	Down	Sulfurtransferase OS=Gallus gallus OX=9031 GN=TST PE=4 SV=3	TST	1	K01011	7.12079e-06	140.57	2	TFEEMMENVGSK(1)K	1.8709	0.771	1.245
map00920 Sulfur metabolism	0.150003	1.67	F1P2D2	276	K	4.76696	Up	3'(2'), 5'-bisphosphate nucleotidase 1 OS=Phasianus colchicus OX=9054 PE=3 SV=1	--	1	K01082	4.10223e-06	163.09	3	EVK(1)HMNSAGVLATLR	0.14758	1.616	0.339
map00920 Sulfur metabolism	0.150003	1.67	H9KYX6	119	K	3.81841	Up	Methanethiol oxidase OS=Gallus gallus OX=9031 GN=SELENBP1 PE=3 SV=2	SELENBP1	1	K17285	3.9513e-05	144.27	2	IHK(1)TVEPVELFWK	0.67504	1.493	0.391
map00920 Sulfur metabolism	0.150003	1.67	H9KYX6	51	K	2.0619	Up	Methanethiol oxidase OS=Gallus gallus OX=9031 GN=SELENBP1 PE=3 SV=2	SELENBP1	1	K17285	1.10597e-36	181.29	4	NTGIQKPDYLATVDVDPK(1)SPHYCQVIHR	1.4474	1.299	0.63
map00980 Metabolism of xenobiotics by cytochrome P450	0.232083	1.29	A0A1D5NT70	127	K	2.46125	Up	Glutathione transferase OS=Gallus gallus OX=9031 GN=LOC395611 PE=3 SV=1	LOC395611	1	K00799	8.51073e-30	240.41	2	DLANILDK(1)ATNR	-0.4175	1.334	0.542
map00980 Metabolism of xenobiotics by cytochrome P450	0.232083	1.29	A0A1D5NT70	4	K	2.29947	Up	Glutathione transferase OS=Gallus gallus OX=9031 GN=LOC395611 PE=3 SV=1	LOC395611	1	K00799	2.78999e-05	94.66	2	SGK(1)PVLHYANIR	-0.25269	1.313	0.571
map00980 Metabolism of xenobiotics by cytochrome P450	0.232083	1.29	F1NTZ0	335	K	1.70915	Up	PKS_ER domain-containing protein OS=Gallus gallus OX=9031 GN=LOC100857280 PE=3 SV=4	LOC100857280	1	K13951	0.0218817	76.605	2	LVASYLEK(1)K	-0.27713	1.14	0.667
map00980 Metabolism of xenobiotics by cytochrome P450	0.232083	1.29	A0A1D5P470	82	K	2.88577	Up	Glutathione transferase OS=Gallus gallus OX=9031 GN=LOC107050492 PE=3 SV=2	LOC107050492	1	K00799	2.90814e-21	236.42	3	K(1)HNMCGDTEEER	-0.83559	1.541	0.534
map00980 Metabolism of xenobiotics by cytochrome P450	0.232083	1.29	A0A1D5P470	42	K	1.63389	Up	Glutathione transferase OS=Gallus gallus OX=9031 GN=LOC107050492 PE=3 SV=2	LOC107050492	1	K00799	2.01339e-10	122.66	2	LYSCGEAPDYDK(1)SQWINEK	0.52874	1.263	0.773
map00980 Metabolism of xenobiotics by cytochrome P450	0.232083	1.29	P23991	137	K	1.57439	Up	Alcohol dehydrogenase 1 OS=Gallus gallus OX=9031 GN=ADH1 PE=1 SV=2	ADH1	1	K13951	5.51919e-88	309.09	4	GK(1)AIHHFVGTSTFTEYTVVHETAAAK	0.53761	1.217	0.773
map00980 Metabolism of xenobiotics by cytochrome P450	0.232083	1.29	P23991	114	K	1.9163	Up	Alcohol dehydrogenase 1 OS=Gallus gallus OX=9031 GN=ADH1 PE=1 SV=2	ADH1	1	K13951	3.96054e-18	125.77	2	GNLCIK(1)NDLSSSPTGLMADGTTR	1.2816	1.305	0.681
map00980 Metabolism of xenobiotics by cytochrome P450	0.232083	1.29	P23991	325	K	3.03055	Up	Alcohol dehydrogenase 1 OS=Gallus gallus OX=9031 GN=ADH1 PE=1 SV=2	ADH1	1	K13951	0.00210138	111.61	2	GSVFGGWK(1)SK	0.13433	1.488	0.491
map00980 Metabolism of xenobiotics by cytochrome P450	0.232083	1.29	P23991	40	K	2.305	Up	Alcohol dehydrogenase 1 OS=Gallus gallus OX=9031 GN=ADH1 PE=1 SV=2	ADH1	1	K13951	0.000193278	124.81	2	IK(1)IVATGICR	-0.35422	1.383	0.6
map00980 Metabolism of xenobiotics by cytochrome P450	0.232083	1.29	P23991	108	K	2.41897	Up	Alcohol dehydrogenase 1 OS=Gallus gallus OX=9031 GN=ADH1 PE=1 SV=2	ADH1	1	K13951	4.8206e-05	101.45	2	SCLSTK(1)GNLCIK	0.087701	1.403	0.58
map00980 Metabolism of xenobiotics by cytochrome P450	0.232083	1.29	P23991	317	K	3.57407	Up	Alcohol dehydrogenase 1 OS=Gallus gallus OX=9031 GN=ADH1 PE=1 SV=2	ADH1	1	K13951	4.32908e-05	150.21	2	TWK(1)GSVFGGWK	1.8133	1.544	0.432
map00980 Metabolism of xenobiotics by cytochrome P450	0.232083	1.29	A0A1L1RUV1	76	K	3.38178	Up	UDP-glucuronosyltransferase OS=Phasianus colchicus OX=9054 PE=3 SV=1	--	1	K00699	1.1281e-13	183.08	2	HAYTVK(1)TYPVSTK	0.67047	1.559	0.461
map00980 Metabolism of xenobiotics by cytochrome P450	0.232083	1.29	E1C297	109	K	1.53895	Up	MGST3 transferase (Fragment) OS=Odontophorus gujanensis OX=886794 GN=Mgst3 PE=4 SV=1	Mgst3	1	K00799	6.86959e-20	208.03	2	LLYAHGYYTGEPK(1)NR	0.73201	1.205	0.783
map00980 Metabolism of xenobiotics by cytochrome P450	0.232083	1.29	F1N8Y3	216	K	5.30233	Up	Carbonyl reductase (NADPH) OS=Gallus gallus OX=9031 GN=CBR3 PE=3 SV=1	CBR3	1	K00079	0.00130484	68.108	3	K(1)GDHILLNACCPGWVR	-1.2315	1.596	0.301
map00980 Metabolism of xenobiotics by cytochrome P450	0.232083	1.29	F1NI89	323	K	2.58442	Up	S-(hydroxymethyl)glutathione dehydrogenase OS=Gallus gallus OX=9031 GN=ADH4 PE=3 SV=2	ADH4	1	K00121	1.94315e-05	141.88	2	GTAFGGWK(1)SVDSVPK	0.24847	1.393	0.539
map00980 Metabolism of xenobiotics by cytochrome P450	0.232083	1.29	F1NI89	226	K	2.96701	Up	S-(hydroxymethyl)glutathione dehydrogenase OS=Gallus gallus OX=9031 GN=ADH4 PE=3 SV=2	ADH4	1	K00121	0.000155572	124.46	2	IIGIDINK(1)NTYAK	-1.029	1.439	0.485
map00980 Metabolism of xenobiotics by cytochrome P450	0.232083	1.29	F1NI89	341	K	3.13118	Up	S-(hydroxymethyl)glutathione dehydrogenase OS=Gallus gallus OX=9031 GN=ADH4 PE=3 SV=2	ADH4	1	K00121	2.06918e-19	185.57	2	IK(1)VDEFVTHTLPFDK	0.37604	1.456	0.465
map00980 Metabolism of xenobiotics by cytochrome P450	0.232083	1.29	F1NI89	364	K	0.625199	Down	S-(hydroxymethyl)glutathione dehydrogenase OS=Gallus gallus OX=9031 GN=ADH4 PE=3 SV=2	ADH4	1	K00121	0.000628313	69.276	2	INEAFDLLHK(1)GK	1.3415	0.784	1.254
map00980 Metabolism of xenobiotics by cytochrome P450	0.232083	1.29	F1NI89	107	K	2.08399	Up	S-(hydroxymethyl)glutathione dehydrogenase OS=Gallus gallus OX=9031 GN=ADH4 PE=3 SV=2	ADH4	1	K00121	1.10674e-06	150.53	2	NPK(1)TNLCQK	1.1325	1.315	0.631
map00980 Metabolism of xenobiotics by cytochrome P450	0.232083	1.29	P26697	119	K	2.04301	Up	Glutathione S-transferase 3 OS=Gallus gallus OX=9031 PE=1 SV=2	--	1	K00799	0.00608094	64.064	2	VK(1)QCAFVVEK	-0.64727	1.33	0.651
map00980 Metabolism of xenobiotics by cytochrome P450	0.232083	1.29	F1NT14	3	K	2.28399	Up	Glutathione transferase OS=Gallus gallus OX=9031 GN=MGST1 PE=3 SV=2	MGST1	1	K00799	7.38899e-14	206.03	2	AK(1)STQLIDNEVFR	-1.7266	1.327	0.581
map00980 Metabolism of xenobiotics by cytochrome P450	0.232083	1.29	F1P1M1	364	K	2.97755	Up	UDP-glucuronosyltransferase OS=Gallus gallus OX=9031 GN=UGT1A1 PE=3 SV=4	UGT1A1	1	K00699	1.99439e-05	110.58	2	WLPQNDLLAHPK(1)TR	1.4824	1.459	0.49
map00980 Metabolism of xenobiotics by cytochrome P450	0.232083	1.29	F1P1M1	346	K	3.39052	Up	UDP-glucuronosyltransferase OS=Gallus gallus OX=9031 GN=UGT1A1 PE=3 SV=4	UGT1A1	1	K00699	0.000407126	117.45	2	YTGEVPPNLPK(1)NVK	-0.85426	1.502	0.443
map00980 Metabolism of xenobiotics by cytochrome P450	0.232083	1.29	F1P331	244	K	2.20781	Up	Aldo_ket_red domain-containing protein OS=Gallus gallus OX=9031 GN=AKR7A2 PE=4 SV=3	AKR7A2	1	K15303	7.15583e-06	157.77	2	K(1)HNFEGIELVK(1)K	-0.25115	1.413	0.64
map00980 Metabolism of xenobiotics by cytochrome P450	0.232083	1.29	F1P331	234	K	1.5599	Up	Aldo_ket_red domain-containing protein OS=Gallus gallus OX=9031 GN=AKR7A2 PE=4 SV=3	AKR7A2	1	K15303	4.15891e-16	207.67	2	K(1)HNFEGIELVK(1)K	-0.25115	1.237	0.793
map00980 Metabolism of xenobiotics by cytochrome P450	0.232083	1.29	F1P4R1	97	K	5.69611	Up	Epoxide hydrolase OS=Gallus gallus OX=9031 GN=EPHX1 PE=3 SV=2	EPHX1	1	K01253	4.3045e-05	103.87	2	VVSYWK(1)NEFNWK	-0.41533	1.612	0.283
map00980 Metabolism of xenobiotics by cytochrome P450	0.232083	1.29	O73888	43	K	2.91447	Up	Hematopoietic prostaglandin D synthase OS=Gallus gallus OX=9031 GN=HPGDS PE=1 SV=3	HPGDS	1	K04097	0.0252985	60.892	2	IK(1)PTIPFGK	-0.55969	1.329	0.456
map00980 Metabolism of xenobiotics by cytochrome P450	0.232083	1.29	O73888	5	K	3.51026	Up	Hematopoietic prostaglandin D synthase OS=Gallus gallus OX=9031 GN=HPGDS PE=1 SV=3	HPGDS	1	K04097	5.03063e-05	106	2	PNYK(1)LTYFNLR	0.21682	1.369	0.39
map00980 Metabolism of xenobiotics by cytochrome P450	0.232083	1.29	P20136	83	K	0.29803	Down	Glutathione S-transferase 2 OS=Gallus gallus OX=9031 GN=GSTM2 PE=1 SV=4	GSTM2	1	K00799	3.83941e-29	220.25	2	K(1)HNMCGETEVEK(1)QR	0.89089	0.484	1.624
map00980 Metabolism of xenobiotics by cytochrome P450	0.232083	1.29	P20136	94	K	6.39526	Up	Glutathione S-transferase 2 OS=Gallus gallus OX=9031 GN=GSTM2 PE=1 SV=4	GSTM2	1	K00799	6.36507e-27	167.59	2	K(1)HNMCGETEVEK(1)QR	0.89089	1.618	0.253
map00981 Insect hormone biosynthesis	0.200739	2.23	E1BT93	282	K	4.59064	Up	Aldedh domain-containing protein OS=Gallus gallus OX=9031 GN=LOC107057078 PE=3 SV=3	LOC107057078	1	K00128	0.00145783	81.642	2	K(1)AAAESNLK(1)R	-0.088765	1.57	0.342
map00981 Insect hormone biosynthesis	0.200739	2.23	E1BT93	161	K	3.23736	Up	Aldedh domain-containing protein OS=Gallus gallus OX=9031 GN=LOC107057078 PE=3 SV=3	LOC107057078	1	K00128	1.49944e-07	144.16	3	FHGK(1)TIPLDGDFFCYTR	-0.73227	1.473	0.455
map00981 Insect hormone biosynthesis	0.200739	2.23	E1BT93	273	K	2.39092	Up	Aldedh domain-containing protein OS=Gallus gallus OX=9031 GN=LOC107057078 PE=3 SV=3	LOC107057078	1	K00128	3.53709e-09	186.27	2	VAFTGSTEVGHLIK(1)K	0.33306	1.37	0.573
map00981 Insect hormone biosynthesis	0.200739	2.23	E1BT93	157	K	2.30952	Up	Aldedh domain-containing protein OS=Gallus gallus OX=9031 GN=LOC107057078 PE=3 SV=3	LOC107057078	1	K00128	0.000443083	108.4	2	YFAGWSDK(1)FHGK	-0.61619	1.358	0.588
map00981 Insect hormone biosynthesis	0.200739	2.23	F1NH33	277	K	1.74791	Up	Aldehyde dehydrogenase OS=Gallus gallus OX=9031 GN=ALDH3A2 PE=3 SV=3	ALDH3A2	1	K00128	0.00105125	112.73	2	ATLQEFYGEDVK(1)K	4.8996	1.255	0.718
map00981 Insect hormone biosynthesis	0.200739	2.23	F1NH33	202	K	3.94402	Up	Aldehyde dehydrogenase OS=Gallus gallus OX=9031 GN=ALDH3A2 PE=3 SV=3	ALDH3A2	1	K00128	4.73585e-12	144.72	3	IVMAAAAK(1)HLTPVTLELGGK	0.8027	1.55	0.393
map00982 Drug metabolism - cytochrome P450	0.155104	1.34	A0A1D5NT70	127	K	2.46125	Up	Glutathione transferase OS=Gallus gallus OX=9031 GN=LOC395611 PE=3 SV=1	LOC395611	1	K00799	8.51073e-30	240.41	2	DLANILDK(1)ATNR	-0.4175	1.334	0.542
map00982 Drug metabolism - cytochrome P450	0.155104	1.34	A0A1D5NT70	4	K	2.29947	Up	Glutathione transferase OS=Gallus gallus OX=9031 GN=LOC395611 PE=3 SV=1	LOC395611	1	K00799	2.78999e-05	94.66	2	SGK(1)PVLHYANIR	-0.25269	1.313	0.571
map00982 Drug metabolism - cytochrome P450	0.155104	1.34	F1NTZ0	335	K	1.70915	Up	PKS_ER domain-containing protein OS=Gallus gallus OX=9031 GN=LOC100857280 PE=3 SV=4	LOC100857280	1	K13951	0.0218817	76.605	2	LVASYLEK(1)K	-0.27713	1.14	0.667
map00982 Drug metabolism - cytochrome P450	0.155104	1.34	A0A1D5P470	82	K	2.88577	Up	Glutathione transferase OS=Gallus gallus OX=9031 GN=LOC107050492 PE=3 SV=2	LOC107050492	1	K00799	2.90814e-21	236.42	3	K(1)HNMCGDTEEER	-0.83559	1.541	0.534
map00982 Drug metabolism - cytochrome P450	0.155104	1.34	A0A1D5P470	42	K	1.63389	Up	Glutathione transferase OS=Gallus gallus OX=9031 GN=LOC107050492 PE=3 SV=2	LOC107050492	1	K00799	2.01339e-10	122.66	2	LYSCGEAPDYDK(1)SQWINEK	0.52874	1.263	0.773
map00982 Drug metabolism - cytochrome P450	0.155104	1.34	A0A1D5PJL3	141	K	1.81324	Up	Amino_oxidase domain-containing protein OS=Gallus gallus OX=9031 GN=MAOA PE=4 SV=2	MAOA	1	K00274	0.00236894	60.547	2	ELINK(1)ICWTK	0.35683	1.233	0.68
map00982 Drug metabolism - cytochrome P450	0.155104	1.34	A0A1D5PJW1	167	K	2.89919	Up	Dimethylaniline monooxygenase [N-oxide-forming] OS=Gallus gallus OX=9031 GN=FMO3 PE=3 SV=1	FMO3	1	K00485	3.86355e-06	158.37	2	FK(1)GCYLHSR	0.66095	1.438	0.496
map00982 Drug metabolism - cytochrome P450	0.155104	1.34	A0A1D5PJW1	107	K	3.51878	Up	Dimethylaniline monooxygenase [N-oxide-forming] OS=Gallus gallus OX=9031 GN=FMO3 PE=3 SV=1	FMO3	1	K00485	0.00590274	102.46	2	FK(1)TTVTK	-1.3546	1.499	0.426
map00982 Drug metabolism - cytochrome P450	0.155104	1.34	A0A1D5PJW1	300	K	2.23051	Up	Dimethylaniline monooxygenase [N-oxide-forming] OS=Gallus gallus OX=9031 GN=FMO3 PE=3 SV=1	FMO3	1	K00485	0.000829482	97.277	2	ITCGVVLIK(1)PNVK	-1.4615	1.345	0.603
map00982 Drug metabolism - cytochrome P450	0.155104	1.34	A0A1D5PJW1	265	K	4.48711	Up	Dimethylaniline monooxygenase [N-oxide-forming] OS=Gallus gallus OX=9031 GN=FMO3 PE=3 SV=1	FMO3	1	K00485	3.77721e-24	169.6	3	SMNQQYK(1)HEDFGLMPVDGSSR	0.33793	1.566	0.349
map00982 Drug metabolism - cytochrome P450	0.155104	1.34	P23991	137	K	1.57439	Up	Alcohol dehydrogenase 1 OS=Gallus gallus OX=9031 GN=ADH1 PE=1 SV=2	ADH1	1	K13951	5.51919e-88	309.09	4	GK(1)AIHHFVGTSTFTEYTVVHETAAAK	0.53761	1.217	0.773
map00982 Drug metabolism - cytochrome P450	0.155104	1.34	P23991	114	K	1.9163	Up	Alcohol dehydrogenase 1 OS=Gallus gallus OX=9031 GN=ADH1 PE=1 SV=2	ADH1	1	K13951	3.96054e-18	125.77	2	GNLCIK(1)NDLSSSPTGLMADGTTR	1.2816	1.305	0.681
map00982 Drug metabolism - cytochrome P450	0.155104	1.34	P23991	325	K	3.03055	Up	Alcohol dehydrogenase 1 OS=Gallus gallus OX=9031 GN=ADH1 PE=1 SV=2	ADH1	1	K13951	0.00210138	111.61	2	GSVFGGWK(1)SK	0.13433	1.488	0.491
map00982 Drug metabolism - cytochrome P450	0.155104	1.34	P23991	40	K	2.305	Up	Alcohol dehydrogenase 1 OS=Gallus gallus OX=9031 GN=ADH1 PE=1 SV=2	ADH1	1	K13951	0.000193278	124.81	2	IK(1)IVATGICR	-0.35422	1.383	0.6
map00982 Drug metabolism - cytochrome P450	0.155104	1.34	P23991	108	K	2.41897	Up	Alcohol dehydrogenase 1 OS=Gallus gallus OX=9031 GN=ADH1 PE=1 SV=2	ADH1	1	K13951	4.8206e-05	101.45	2	SCLSTK(1)GNLCIK	0.087701	1.403	0.58
map00982 Drug metabolism - cytochrome P450	0.155104	1.34	P23991	317	K	3.57407	Up	Alcohol dehydrogenase 1 OS=Gallus gallus OX=9031 GN=ADH1 PE=1 SV=2	ADH1	1	K13951	4.32908e-05	150.21	2	TWK(1)GSVFGGWK	1.8133	1.544	0.432
map00982 Drug metabolism - cytochrome P450	0.155104	1.34	A0A1L1RUV1	76	K	3.38178	Up	UDP-glucuronosyltransferase OS=Phasianus colchicus OX=9054 PE=3 SV=1	--	1	K00699	1.1281e-13	183.08	2	HAYTVK(1)TYPVSTK	0.67047	1.559	0.461
map00982 Drug metabolism - cytochrome P450	0.155104	1.34	E1C297	109	K	1.53895	Up	MGST3 transferase (Fragment) OS=Odontophorus gujanensis OX=886794 GN=Mgst3 PE=4 SV=1	Mgst3	1	K00799	6.86959e-20	208.03	2	LLYAHGYYTGEPK(1)NR	0.73201	1.205	0.783
map00982 Drug metabolism - cytochrome P450	0.155104	1.34	E1C7G8	272	K	3.24208	Up	Dimethylaniline monooxygenase [N-oxide-forming] OS=Gallus gallus OX=9031 GN=DM5L PE=3 SV=4	DM5L	1	K00485	0.000765627	90.306	3	FDHANYGLK(1)PNHR	0.83841	1.433	0.442
map00982 Drug metabolism - cytochrome P450	0.155104	1.34	E1C7G8	504	K	3.62129	Up	Dimethylaniline monooxygenase [N-oxide-forming] OS=Gallus gallus OX=9031 GN=DM5L PE=3 SV=4	DM5L	1	K00485	1.12542e-13	185.9	2	HVEK(1)HTSTMPLLLK	-1.3649	1.463	0.404
map00982 Drug metabolism - cytochrome P450	0.155104	1.34	F1NI89	323	K	2.58442	Up	S-(hydroxymethyl)glutathione dehydrogenase OS=Gallus gallus OX=9031 GN=ADH4 PE=3 SV=2	ADH4	1	K00121	1.94315e-05	141.88	2	GTAFGGWK(1)SVDSVPK	0.24847	1.393	0.539
map00982 Drug metabolism - cytochrome P450	0.155104	1.34	F1NI89	226	K	2.96701	Up	S-(hydroxymethyl)glutathione dehydrogenase OS=Gallus gallus OX=9031 GN=ADH4 PE=3 SV=2	ADH4	1	K00121	0.000155572	124.46	2	IIGIDINK(1)NTYAK	-1.029	1.439	0.485
map00982 Drug metabolism - cytochrome P450	0.155104	1.34	F1NI89	341	K	3.13118	Up	S-(hydroxymethyl)glutathione dehydrogenase OS=Gallus gallus OX=9031 GN=ADH4 PE=3 SV=2	ADH4	1	K00121	2.06918e-19	185.57	2	IK(1)VDEFVTHTLPFDK	0.37604	1.456	0.465
map00982 Drug metabolism - cytochrome P450	0.155104	1.34	F1NI89	364	K	0.625199	Down	S-(hydroxymethyl)glutathione dehydrogenase OS=Gallus gallus OX=9031 GN=ADH4 PE=3 SV=2	ADH4	1	K00121	0.000628313	69.276	2	INEAFDLLHK(1)GK	1.3415	0.784	1.254
map00982 Drug metabolism - cytochrome P450	0.155104	1.34	F1NI89	107	K	2.08399	Up	S-(hydroxymethyl)glutathione dehydrogenase OS=Gallus gallus OX=9031 GN=ADH4 PE=3 SV=2	ADH4	1	K00121	1.10674e-06	150.53	2	NPK(1)TNLCQK	1.1325	1.315	0.631
map00982 Drug metabolism - cytochrome P450	0.155104	1.34	P26697	119	K	2.04301	Up	Glutathione S-transferase 3 OS=Gallus gallus OX=9031 PE=1 SV=2	--	1	K00799	0.00608094	64.064	2	VK(1)QCAFVVEK	-0.64727	1.33	0.651
map00982 Drug metabolism - cytochrome P450	0.155104	1.34	F1NT14	3	K	2.28399	Up	Glutathione transferase OS=Gallus gallus OX=9031 GN=MGST1 PE=3 SV=2	MGST1	1	K00799	7.38899e-14	206.03	2	AK(1)STQLIDNEVFR	-1.7266	1.327	0.581
map00982 Drug metabolism - cytochrome P450	0.155104	1.34	F1P1M1	364	K	2.97755	Up	UDP-glucuronosyltransferase OS=Gallus gallus OX=9031 GN=UGT1A1 PE=3 SV=4	UGT1A1	1	K00699	1.99439e-05	110.58	2	WLPQNDLLAHPK(1)TR	1.4824	1.459	0.49
map00982 Drug metabolism - cytochrome P450	0.155104	1.34	F1P1M1	346	K	3.39052	Up	UDP-glucuronosyltransferase OS=Gallus gallus OX=9031 GN=UGT1A1 PE=3 SV=4	UGT1A1	1	K00699	0.000407126	117.45	2	YTGEVPPNLPK(1)NVK	-0.85426	1.502	0.443
map00982 Drug metabolism - cytochrome P450	0.155104	1.34	O73888	43	K	2.91447	Up	Hematopoietic prostaglandin D synthase OS=Gallus gallus OX=9031 GN=HPGDS PE=1 SV=3	HPGDS	1	K04097	0.0252985	60.892	2	IK(1)PTIPFGK	-0.55969	1.329	0.456
map00982 Drug metabolism - cytochrome P450	0.155104	1.34	O73888	5	K	3.51026	Up	Hematopoietic prostaglandin D synthase OS=Gallus gallus OX=9031 GN=HPGDS PE=1 SV=3	HPGDS	1	K04097	5.03063e-05	106	2	PNYK(1)LTYFNLR	0.21682	1.369	0.39
map00982 Drug metabolism - cytochrome P450	0.155104	1.34	P20136	83	K	0.29803	Down	Glutathione S-transferase 2 OS=Gallus gallus OX=9031 GN=GSTM2 PE=1 SV=4	GSTM2	1	K00799	3.83941e-29	220.25	2	K(1)HNMCGETEVEK(1)QR	0.89089	0.484	1.624
map00982 Drug metabolism - cytochrome P450	0.155104	1.34	P20136	94	K	6.39526	Up	Glutathione S-transferase 2 OS=Gallus gallus OX=9031 GN=GSTM2 PE=1 SV=4	GSTM2	1	K00799	6.36507e-27	167.59	2	K(1)HNMCGETEVEK(1)QR	0.89089	1.618	0.253
map00983 Drug metabolism - other enzymes	0.442891	1.2	A0A1D5NT70	127	K	2.46125	Up	Glutathione transferase OS=Gallus gallus OX=9031 GN=LOC395611 PE=3 SV=1	LOC395611	1	K00799	8.51073e-30	240.41	2	DLANILDK(1)ATNR	-0.4175	1.334	0.542
map00983 Drug metabolism - other enzymes	0.442891	1.2	A0A1D5NT70	4	K	2.29947	Up	Glutathione transferase OS=Gallus gallus OX=9031 GN=LOC395611 PE=3 SV=1	LOC395611	1	K00799	2.78999e-05	94.66	2	SGK(1)PVLHYANIR	-0.25269	1.313	0.571
map00983 Drug metabolism - other enzymes	0.442891	1.2	A0A1D5PMD9	248	K	3.15779	Up	Carboxylic ester hydrolase OS=Gallus gallus OX=9031 GN=LOC769704 PE=3 SV=2	LOC769704	1	K01044	6.42278e-14	184.43	2	GLFHK(1)AISESGTAIR	-0.44505	1.541	0.488
map00983 Drug metabolism - other enzymes	0.442891	1.2	A0A1D5PMD9	45	K	3.08871	Up	Carboxylic ester hydrolase OS=Gallus gallus OX=9031 GN=LOC769704 PE=3 SV=2	LOC769704	1	K01044	2.82852e-06	159.93	2	GYQFK(1)VDAAER	0.21249	1.532	0.496
map00983 Drug metabolism - other enzymes	0.442891	1.2	A0A1D5PMD9	280	K	3.31915	Up	Carboxylic ester hydrolase OS=Gallus gallus OX=9031 GN=LOC769704 PE=3 SV=2	LOC769704	1	K01044	6.174e-40	221.46	3	IAAASGCEK(1)SSSAALVECLR	0.58759	1.56	0.47
map00983 Drug metabolism - other enzymes	0.442891	1.2	A0A1D5P470	82	K	2.88577	Up	Glutathione transferase OS=Gallus gallus OX=9031 GN=LOC107050492 PE=3 SV=2	LOC107050492	1	K00799	2.90814e-21	236.42	3	K(1)HNMCGDTEEER	-0.83559	1.541	0.534
map00983 Drug metabolism - other enzymes	0.442891	1.2	A0A1D5P470	42	K	1.63389	Up	Glutathione transferase OS=Gallus gallus OX=9031 GN=LOC107050492 PE=3 SV=2	LOC107050492	1	K00799	2.01339e-10	122.66	2	LYSCGEAPDYDK(1)SQWINEK	0.52874	1.263	0.773
map00983 Drug metabolism - other enzymes	0.442891	1.2	A0A1L1RMS7	113	K	2.42069	Up	Amidohydro-rel domain-containing protein OS=Gallus gallus OX=9031 GN=DPYS PE=3 SV=1	DPYS	1	K01464	3.84637e-05	108.4	2	GCSLIEAFDK(1)WK	0.79683	1.404	0.58
map00983 Drug metabolism - other enzymes	0.442891	1.2	A0A1L1RMS7	115	K	2.33445	Up	Amidohydro-rel domain-containing protein OS=Gallus gallus OX=9031 GN=DPYS PE=3 SV=1	DPYS	1	K01464	0.00539625	69.716	2	WK(1)GWADPK	0.83109	1.389	0.595
map00983 Drug metabolism - other enzymes	0.442891	1.2	A0A1L1RMS7	442	K	1.61286	Up	Amidohydro-rel domain-containing protein OS=Gallus gallus OX=9031 GN=DPYS PE=3 SV=1	DPYS	1	K01464	1.44079e-07	104	3	GK(1)VVYHDGVFNVTAGQGK	-0.12083	1.229	0.762
map00983 Drug metabolism - other enzymes	0.442891	1.2	A0A1L1RMS7	414	K	4.69164	Up	Amidohydro-rel domain-containing protein OS=Gallus gallus OX=9031 GN=DPYS PE=3 SV=1	DPYS	1	K01464	3.54503e-57	162.61	4	TISAK(1)THHQANNFNVFEGMVCHGVPVATISR	0.72897	1.628	0.347
map00983 Drug metabolism - other enzymes	0.442891	1.2	A0A1L1RSD2	360	K	6.19565	Up	Glucuronidase beta OS=Phasianus colchicus OX=9054 PE=3 SV=1	--	1	K01195	5.56318e-07	165.72	3	PFYFHGVNK(1)HEDADIR	1.5481	1.71	0.276
map00983 Drug metabolism - other enzymes	0.442891	1.2	A0A1L1RSD2	207	K	2.50528	Up	Glucuronidase beta OS=Phasianus colchicus OX=9054 PE=3 SV=1	--	1	K01195	0.000800991	90.142	2	YPK(1)NYFVQNTR	1.7293	1.423	0.568
map00983 Drug metabolism - other enzymes	0.442891	1.2	A0A1L1RUV1	76	K	3.38178	Up	UDP-glucuronosyltransferase OS=Phasianus colchicus OX=9054 PE=3 SV=1	--	1	K00699	1.1281e-13	183.08	2	HAYTVK(1)TYPVSTK	0.67047	1.559	0.461
map00983 Drug metabolism - other enzymes	0.442891	1.2	E1BU99	304	K	1.69987	Up	CN hydrolase domain-containing protein OS=Gallus gallus OX=9031 GN=DownB1 PE=4 SV=1	DownB1	1	K01431	5.90048e-20	160.96	4	NAFTSGDGGK(1)AHHDLGHFYGSSYVAAPDGSR	0.83904	1.263	0.743
map00983 Drug metabolism - other enzymes	0.442891	1.2	E1BU99	294	K	3.60412	Up	CN hydrolase domain-containing protein OS=Gallus gallus OX=9031 GN=DownB1 PE=4 SV=1	DownB1	1	K01431	4.72286e-20	183	2	VGTEYYK(1)NAFTSGDGGK	1.3338	1.575	0.437
map00983 Drug metabolism - other enzymes	0.442891	1.2	E1C297	109	K	1.53895	Up	MGST3 transferase (Fragment) OS=Odontophorus gujanensis OX=886794 GN=Mgst3 PE=4 SV=1	Mgst3	1	K00799	6.86959e-20	208.03	2	LLYAHGYYTGEPK(1)NR	0.73201	1.205	0.783
map00983 Drug metabolism - other enzymes	0.442891	1.2	P26697	119	K	2.04301	Up	Glutathione S-transferase 3 OS=Gallus gallus OX=9031 PE=1 SV=2	--	1	K00799	0.00608094	64.064	2	VK(1)QCAFVVEK	-0.64727	1.33	0.651
map00983 Drug metabolism - other enzymes	0.442891	1.2	F1NT14	3	K	2.28399	Up	Glutathione transferase OS=Gallus gallus OX=9031 GN=MGST1 PE=3 SV=2	MGST1	1	K00799	7.38899e-14	206.03	2	AK(1)STQLIDNEVFR	-1.7266	1.327	0.581
map00983 Drug metabolism - other enzymes	0.442891	1.2	F1P1M1	364	K	2.97755	Up	UDP-glucuronosyltransferase OS=Gallus gallus OX=9031 GN=UGT1A1 PE=3 SV=4	UGT1A1	1	K00699	1.99439e-05	110.58	2	WLPQNDLLAHPK(1)TR	1.4824	1.459	0.49
map00983 Drug metabolism - other enzymes	0.442891	1.2	F1P1M1	346	K	3.39052	Up	UDP-glucuronosyltransferase OS=Gallus gallus OX=9031 GN=UGT1A1 PE=3 SV=4	UGT1A1	1	K00699	0.000407126	117.45	2	YTGEVPPNLPK(1)NVK	-0.85426	1.502	0.443
map00983 Drug metabolism - other enzymes	0.442891	1.2	O57535	32	K	3	Up	Nucleoside diphosphate kinase OS=Gallus gallus OX=9031 PE=2 SV=1	--	1	K00940	0.00376802	89.123	2	FEQK(1)GFR	-0.38858	1.602	0.534
map00983 Drug metabolism - other enzymes	0.442891	1.2	O57535	27	K	2.8068	Up	Nucleoside diphosphate kinase OS=Gallus gallus OX=9031 PE=2 SV=1	--	1	K00940	0.0136166	94.806	2	GLVGEIIK(1)R	0.70431	1.569	0.559
map00983 Drug metabolism - other enzymes	0.442891	1.2	O57535	57	K	2.19635	Up	Nucleoside diphosphate kinase OS=Gallus gallus OX=9031 PE=2 SV=1	--	1	K00940	5.92685e-07	119.52	3	QHYIDLK(1)DRPFYPGLVK	-0.43358	1.443	0.657
map00983 Drug metabolism - other enzymes	0.442891	1.2	P12275	168	K	2.48513	Up	Arylamine N-acetyltransferase, liver isozyme OS=Gallus gallus OX=9031 PE=1 SV=1	--	1	K00622	6.81893e-18	141.36	3	K(1)HYVPEGSVPLTDNPEMGNIR	-1.2851	1.337	0.538
map00983 Drug metabolism - other enzymes	0.442891	1.2	P20136	83	K	0.29803	Down	Glutathione S-transferase 2 OS=Gallus gallus OX=9031 GN=GSTM2 PE=1 SV=4	GSTM2	1	K00799	3.83941e-29	220.25	2	K(1)HNMCGETEVEK(1)QR	0.89089	0.484	1.624
map00983 Drug metabolism - other enzymes	0.442891	1.2	P20136	94	K	6.39526	Up	Glutathione S-transferase 2 OS=Gallus gallus OX=9031 GN=GSTM2 PE=1 SV=4	GSTM2	1	K00799	6.36507e-27	167.59	2	K(1)HNMCGETEVEK(1)QR	0.89089	1.618	0.253
map00983 Drug metabolism - other enzymes	0.442891	1.2	Q5ZKE7	2	K	2.23639	Up	UMP-CMP kinase OS=Gallus gallus OX=9031 GN=CMPK PE=2 SV=1	CMPK	1	K13800	5.65094e-06	76.255	2	MK(1)PVVVFVLGGPGAGK	0.48671	1.438	0.643
map00983 Drug metabolism - other enzymes	0.442891	1.2	Q5ZKE7	106	K	3.08915	Up	UMP-CMP kinase OS=Gallus gallus OX=9031 GN=CMPK PE=2 SV=1	CMPK	1	K13800	2.10543e-27	234.58	2	NEDNLQGWNK(1)TMDGK	1.0381	1.594	0.516
map01040 Biosynthesis of unsaturated fatty acids	0.26814	1.37	A0A1D5PC75	432	K	2.97474	Up	FA_desaturase domain-containing protein OS=Gallus gallus OX=9031 GN=SCD PE=3 SV=2	SCD	1	K00507	0.00143622	112.8	2	ADK(1)VVMFQR	-0.66713	1.413	0.475
map01040 Biosynthesis of unsaturated fatty acids	0.26814	1.37	A0A1D5PC75	412	K	3.13158	Up	FA_desaturase domain-containing protein OS=Gallus gallus OX=9031 GN=SCD PE=3 SV=2	SCD	1	K00507	0.00131314	95.311	2	K(1)HPDVIEK	-0.13534	1.428	0.456
map01040 Biosynthesis of unsaturated fatty acids	0.26814	1.37	A0A1D5PC75	385	K	2.80885	Up	FA_desaturase domain-containing protein OS=Gallus gallus OX=9031 GN=SCD PE=3 SV=2	SCD	1	K00507	6.85253e-38	252.02	3	VHHK(1)FSETDADPHNAMR	-0.13064	1.396	0.497
map01040 Biosynthesis of unsaturated fatty acids	0.26814	1.37	A0A1D5PM72	310	K	2.1254	Up	Hydroxysteroid 17-beta dehydrogenase 12 OS=Phasianus colchicus OX=9054 PE=3 SV=1	--	1	K10251	0.00299864	123.5	2	GLHAEYK(1)SK	-0.22272	1.339	0.63
map01040 Biosynthesis of unsaturated fatty acids	0.26814	1.37	A0A1D5PM72	191	K	2	Up	Hydroxysteroid 17-beta dehydrogenase 12 OS=Phasianus colchicus OX=9054 PE=3 SV=1	--	1	K10251	4.72346e-05	114.93	2	VETK(1)VIVADFGER	0.61832	1.314	0.657
map01040 Biosynthesis of unsaturated fatty acids	0.26814	1.37	A0A3Q2U525	140	K	4.47175	Up	Trans-2,3-enoyl-CoA reductase OS=Taeniopygia guttata OX=59729 GN=TECR PE=4 SV=1	TECR	1	K10258	5.59663e-15	160.52	4	HAVVHLACACHSFHYIK(1)R	2.0152	1.583	0.354
map01040 Biosynthesis of unsaturated fatty acids	0.26814	1.37	A0A3Q2U525	2	K	2.31081	Up	Trans-2,3-enoyl-CoA reductase OS=Taeniopygia guttata OX=59729 GN=TECR PE=4 SV=1	TECR	1	K10258	1.07723e-06	90.156	2	MK(1)HYEVEILDAK	1.0916	1.368	0.592
map01040 Biosynthesis of unsaturated fatty acids	0.26814	1.37	A0A3Q2U525	38	K	5.39735	Up	Trans-2,3-enoyl-CoA reductase OS=Taeniopygia guttata OX=59729 GN=TECR PE=4 SV=1	TECR	1	K10258	7.62328e-20	168.43	3	NLFTK(1)THPQWYPAR	2.2327	1.63	0.302
map01040 Biosynthesis of unsaturated fatty acids	0.26814	1.37	A0A3S5ZP86	473	K	3.85169	Up	Cytochrome b5 heme-binding domain-containing protein OS=Gallus gallus OX=9031 GN=FADS1 PE=3 SV=1	FADS1	1	K10224	5.65401e-06	94.507	3	SLCAK(1)HGIEYHCK	-0.80068	1.818	0.472
map01040 Biosynthesis of unsaturated fatty acids	0.26814	1.37	A0A3S5ZP86	468	K	3.08545	Up	Cytochrome b5 heme-binding domain-containing protein OS=Gallus gallus OX=9031 GN=FADS1 PE=3 SV=1	FADS1	1	K10224	0.00413811	62.271	2	VAPLVK(1)SLCAK	-0.22001	1.697	0.55
map01040 Biosynthesis of unsaturated fatty acids	0.26814	1.37	A6NAB8	28	K	5.18351	Up	Delta-6 fatty acid desaturase OS=Gallus gallus OX=9031 GN=FADS2 PE=2 SV=2	FADS2	1	K10226	7.49732e-39	244.74	2	SYTWEEIQK(1)HNLR	1.1847	1.949	0.376
map01040 Biosynthesis of unsaturated fatty acids	0.26814	1.37	F1NSS4	177	K	5.13814	Up	Acetyl-CoA C-myristoyltransferase OS=Gallus gallus OX=9031 GN=SCP2 PE=3 SV=3	SCP2	1	K08764	3.48076e-52	238.39	4	IAWK(1)NHSHSTNNPYSQFQK	0.79467	1.711	0.333
map01040 Biosynthesis of unsaturated fatty acids	0.26814	1.37	F1NSS4	132	K	2.71115	Up	Acetyl-CoA C-myristoyltransferase OS=Gallus gallus OX=9031 GN=SCP2 PE=3 SV=3	SCP2	1	K08764	3.71441e-05	124.62	2	TNPMDK(1)HLEIMINK	-0.070044	1.483	0.547
map01040 Biosynthesis of unsaturated fatty acids	0.26814	1.37	F1NSS4	419	K	2.89272	Up	Acetyl-CoA C-myristoyltransferase OS=Gallus gallus OX=9031 GN=SCP2 PE=3 SV=3	SCP2	1	K08764	0.000719099	54.261	3	VTAVPLSAAVDGFK(1)SHLVFK	0.012436	1.51	0.522
map01040 Biosynthesis of unsaturated fatty acids	0.26814	1.37	F1NSS4	173	K	3.42609	Up	Acetyl-CoA C-myristoyltransferase OS=Gallus gallus OX=9031 GN=SCP2 PE=3 SV=3	SCP2	1	K08764	1.34902e-19	216.53	2	YGTNPEYFAK(1)IAWK	0.009785	1.576	0.46
map01040 Biosynthesis of unsaturated fatty acids	0.26814	1.37	F1NY37	653	K	0.457781	Down	Acyl-coenzyme A oxidase OS=Gallus gallus OX=9031 GN=ACOX1 PE=3 SV=1	ACOX1	1	K00232	2.47555e-20	214.32	3	TEVHESFHK(1)HLK	0.81488	0.656	1.433
map01040 Biosynthesis of unsaturated fatty acids	0.26814	1.37	O42484	142	K	2.38055	Up	17-beta-hydroxysteroid dehydrogenase type IV OS=Gallus gallus OX=9031 GN=HSD17B4 PE=2 SV=1	HSD17B4	1	K12405	7.46601e-05	99.34	3	AAWNHMK(1)NQK(1)FGR	-1.3081	1.395	0.586
map01040 Biosynthesis of unsaturated fatty acids	0.26814	1.37	O42484	336	K	1.77266	Up	17-beta-hydroxysteroid dehydrogenase type IV OS=Gallus gallus OX=9031 GN=HSD17B4 PE=2 SV=1	HSD17B4	1	K12405	0.0213865	72.492	2	ELTTK(1)VYK	1.0145	1.271	0.717
map01040 Biosynthesis of unsaturated fatty acids	0.26814	1.37	O42484	84	K	1.84935	Up	17-beta-hydroxysteroid dehydrogenase type IV OS=Gallus gallus OX=9031 GN=HSD17B4 PE=2 SV=1	HSD17B4	1	K12405	2.45881e-06	135.28	2	LVK(1)SALEAFGR	0.51079	1.289	0.697
map03010 Ribosome	2.0068e-07	1.62	R4GIQ2	43	K	3.88038	Up	60S ribosomal protein L21 OS=Gallus gallus OX=9031 GN=RPL21 PE=3 SV=1	RPL21	0.999915	K02889	2.8085e-09	144.72	3	KGDIVDIK(1)GMGTVQQGMPHK	-0.19915	1.622	0.418
map03010 Ribosome	2.0068e-07	1.62	R4GIQ2	21	K	4.79037	Up	60S ribosomal protein L21 OS=Gallus gallus OX=9031 GN=RPL21 PE=3 SV=1	RPL21	1	K02889	6.22282e-07	122.51	2	K(1)HGVVPLATYMR	0.95535	1.691	0.353
map03010 Ribosome	2.0068e-07	1.62	Q5ZJZ2	120	K	3.55782	Up	60S ribosomal protein L3 OS=Amazona aestiva OX=12930 GN=AAES_111346 PE=3 SV=1	AAES_111346	1	K02925	0.0177855	66.087	2	FYK(1)NWHK	-0.27309	1.569	0.441
map03010 Ribosome	2.0068e-07	1.62	Q5ZJZ2	286	K	2.95669	Up	60S ribosomal protein L3 OS=Amazona aestiva OX=12930 GN=AAES_111346 PE=3 SV=1	AAES_111346	1	K02925	0.000512748	122.44	2	IYK(1)IGQGYQIK	-0.9161	1.502	0.508
map03010 Ribosome	2.0068e-07	1.62	Q5ZJZ2	300	K	3.52703	Up	60S ribosomal protein L3 OS=Amazona aestiva OX=12930 GN=AAES_111346 PE=3 SV=1	AAES_111346	1	K02925	2.28694e-37	277.21	2	LIK(1)NNASTDYDLSDK	-0.1018	1.566	0.444
map03010 Ribosome	2.0068e-07	1.62	Q5ZJZ2	103	K	6.59623	Up	60S ribosomal protein L3 OS=Amazona aestiva OX=12930 GN=AAES_111346 PE=3 SV=1	AAES_111346	1	K02925	1.94532e-49	238.01	2	SFK(1)TIFAEHISDECK	-0.37616	1.748	0.265
map03010 Ribosome	2.0068e-07	1.62	A0A1D5NUQ4	79	K	2.10361	Up	Ribos_L4_asso_C domain-containing protein OS=Gallus gallus OX=9031 GN=RPL4 PE=3 SV=2	RPL4	1	K02930	0.000290754	121.67	2	MFAPTK(1)TWR	0.68707	1.34	0.637
map03010 Ribosome	2.0068e-07	1.62	A0A1D5NVI1	59	K	3.40764	Up	60S ribosomal protein L9 OS=Gallus gallus OX=9031 GN=RPL9 PE=3 SV=1	RPL9	1	K02940	0.000591621	102.46	2	VDK(1)WWGNR	-2.0804	1.605	0.471
map03010 Ribosome	2.0068e-07	1.62	A0A1D5P3B1	154	K	3.04382	Up	60S ribosomal protein L11 OS=Gallus gallus OX=9031 GN=RPL11 PE=3 SV=1	RPL11	1	K02868	0.00295431	118.06	2	TGNIGAK(1)HR	1.5947	1.528	0.502
map03010 Ribosome	2.0068e-07	1.62	A0A1D5P3B1	52	K	2.56866	Up	60S ribosomal protein L11 OS=Gallus gallus OX=9031 GN=RPL11 PE=3 SV=1	RPL11	1	K02868	3.77425e-09	167.59	2	VLEQLTGQTPVFSK(1)AR	-2.4992	1.459	0.568
map03010 Ribosome	2.0068e-07	1.62	F1NDC2	48	K	2.75097	Up	40S ribosomal protein S23 OS=Gallus gallus OX=9031 GN=RPS23 PE=3 SV=2	RPS23	1	K02973	1.13813e-09	114.35	2	ANPFGGASHAK(1)GIVLEK	-0.25512	1.425	0.518
map03010 Ribosome	2.0068e-07	1.62	F1NDC2	25	K	2.62873	Up	40S ribosomal protein S23 OS=Gallus gallus OX=9031 GN=RPS23 PE=3 SV=2	RPS23	1	K02973	0.00276183	113.14	2	WHDK(1)QYK	0.84652	1.409	0.536
map03010 Ribosome	2.0068e-07	1.62	F1NF89	68	K	6.02098	Up	40S ribosomal protein S24 OS=Gallus gallus OX=9031 GN=RPS24 PE=3 SV=4	RPS24	1	K02974	3.92201e-12	103.27	3	THFGGGK(1)TTGFGMIYDSLDYAK	0.20279	1.722	0.286
map03010 Ribosome	2.0068e-07	1.62	A0A1D5PDV6	77	K	2.91876	Up	40S ribosomal protein S19 (Fragment) OS=Asarcornis scutulata OX=75869 GN=Rps19 PE=3 SV=1	Rps19	1	K02966	8.66082e-49	265.36	2	GGAGVGSMTK(1)IYGGR	1.8848	1.509	0.517
map03010 Ribosome	2.0068e-07	1.62	A0A1D5PDV6	43	K	3.16427	Up	40S ribosomal protein S19 (Fragment) OS=Asarcornis scutulata OX=75869 GN=Rps19 PE=3 SV=1	Rps19	1	K02966	3.48503e-06	148.69	2	HK(1)ELAPYDENWFYTR	1.3803	1.541	0.487
map03010 Ribosome	2.0068e-07	1.62	A0A1D5PDV6	29	K	1.98521	Up	40S ribosomal protein S19 (Fragment) OS=Asarcornis scutulata OX=75869 GN=Rps19 PE=3 SV=1	Rps19	1	K02966	0.00168725	86.243	2	LK(1)VPDWVDTVK	-0.32089	1.342	0.676
map03010 Ribosome	2.0068e-07	1.62	Q98TF7	97	K	2.42808	Up	60S ribosomal protein L35 OS=Gallus gallus OX=9031 GN=RPL35 PE=2 SV=3	RPL35	1	K02918	6.53713e-06	146.88	2	LNK(1)HEENLK	-0.68351	1.418	0.584
map03010 Ribosome	2.0068e-07	1.62	A0A1I7Q419	82	K	3.46841	Up	40S ribosomal protein S12 OS=Gallus gallus OX=9031 GN=RPS12 PE=3 SV=1	RPS12	1	K02951	0.00212498	86.838	2	LGEWVGLCK(1)IDR	-0.32342	1.592	0.459
map03010 Ribosome	2.0068e-07	1.62	A0A1D5PR40	74	K	2.89535	Up	60S ribosomal protein L17 OS=Gallus gallus OX=9031 GN=LOC107049046 PE=3 SV=1	LOC107049046	1	K02880	2.16028e-06	105.94	2	CAQAK(1)QWGWTQGR	2.1605	1.494	0.516
map03010 Ribosome	2.0068e-07	1.62	F1NB02	36	K	2.63043	Up	40S ribosomal protein S8 OS=Gallus gallus OX=9031 GN=RPS8 PE=3 SV=3	RPS8	1	K02995	0.000132755	91.939	3	YELGRPPANTK(1)IGPR	-0.28273	1.452	0.552
map03010 Ribosome	2.0068e-07	1.62	F1NB02	97	K	3.98507	Up	40S ribosomal protein S8 OS=Gallus gallus OX=9031 GN=RPS8 PE=3 SV=3	RPS8	1	K02995	1.36921e-13	173.54	2	TLVK(1)NCIVLVDSTPYR	-0.24623	1.602	0.402
map03010 Ribosome	2.0068e-07	1.62	A0A1D5PXK1	113	K	7.96735	Up	39S ribosomal protein L30, mitochondrial OS=Gallus gallus OX=9031 GN=MRPL30 PE=3 SV=2	MRPL30	1	K02907	0.0133458	76.833	2	IIK(1)HLIR	-0.16606	1.952	0.245
map03010 Ribosome	2.0068e-07	1.62	F2Z4K7	94	K	4.67222	Up	40S ribosomal protein S3a OS=Gallus gallus OX=9031 GN=RPS3A PE=3 SV=3	RPS3A	1	K02984	1.40755e-11	115.29	3	LITEDVQGK(1)NCLTNFHGMDLTR	-0.16522	1.682	0.36
map03010 Ribosome	2.0068e-07	1.62	F2Z4K7	46	K	2.29805	Up	40S ribosomal protein S3a OS=Gallus gallus OX=9031 GN=RPS3A PE=3 SV=3	RPS3A	1	K02984	0.0077845	100.84	2	NIGK(1)TLVTR	0.024945	1.411	0.614
map03010 Ribosome	2.0068e-07	1.62	F2Z4K7	56	K	2.71612	Up	40S ribosomal protein S3a OS=Gallus gallus OX=9031 GN=RPS3A PE=3 SV=3	RPS3A	1	K02984	6.28358e-10	186.27	2	TQGTK(1)IASDGLK	-0.90009	1.483	0.546
map03010 Ribosome	2.0068e-07	1.62	A0A1L1RLL0	122	K	0.0753532	Down	TRASH domain-containing protein OS=Gallus gallus OX=9031 GN=RPL24 PE=3 SV=2	RPL24	1	K02896	0.00311569	110.44	2	AK(1)QATK(1)K(1)TAVSAAK	1.5193	0.144	1.911
map03010 Ribosome	2.0068e-07	1.62	A0A1L1RLL0	123	K	0.0753532	Down	TRASH domain-containing protein OS=Gallus gallus OX=9031 GN=RPL24 PE=3 SV=2	RPL24	1	K02896	0.00311569	110.44	2	AK(1)QATK(1)K(1)TAVSAAK	1.5193	0.144	1.911
map03010 Ribosome	2.0068e-07	1.62	A0A1L1RLL0	11	K	3.46032	Up	TRASH domain-containing protein OS=Gallus gallus OX=9031 GN=RPL24 PE=3 SV=2	RPL24	1	K02896	1.12725e-07	119.52	3	VELCSFSGYK(1)IYPGHGR	0.26977	1.526	0.441
map03010 Ribosome	2.0068e-07	1.62	A0A1L1RNU2	86	K	2.74067	Up	60S ribosomal protein L31 OS=Gallus gallus OX=9031 GN=RPL31 PE=3 SV=2	RPL31	1	K02910	0.00415612	81.32	2	AVWAK(1)GIR	0.46497	1.469	0.536
map03010 Ribosome	2.0068e-07	1.62	A0A1L1RNU2	42	K	3.02004	Up	60S ribosomal protein L31 OS=Gallus gallus OX=9031 GN=RPL31 PE=3 SV=2	RPL31	1	K02910	0.00199527	106.93	2	EYTINIHK(1)R	-0.20572	1.507	0.499
map03010 Ribosome	2.0068e-07	1.62	A0A1L1RNU2	81	K	2.30148	Up	60S ribosomal protein L31 OS=Gallus gallus OX=9031 GN=RPL31 PE=3 SV=2	RPL31	1	K02910	0.000600758	113.14	2	LNK(1)AVWAK	-0.61684	1.397	0.607
map03010 Ribosome	2.0068e-07	1.62	P32429	245	K	7.72936	Up	60S ribosomal protein L7a OS=Gallus gallus OX=9031 GN=RPL7A PE=2 SV=2	RPL7A	1	K02936	0.000575891	78.864	3	HWGGNVLGPK(1)SVAR	1.0663	1.685	0.218
map03010 Ribosome	2.0068e-07	1.62	P32429	223	K	1.67255	Up	60S ribosomal protein L7a OS=Gallus gallus OX=9031 GN=RPL7A PE=2 SV=2	RPL7A	1	K02936	9.22582e-10	141.44	3	LVEAVK(1)TNYNDRYDEIR	-0.13718	1.231	0.736
map03010 Ribosome	2.0068e-07	1.62	P32429	37	K	4.70536	Up	60S ribosomal protein L7a OS=Gallus gallus OX=9031 GN=RPL7A PE=2 SV=2	RPL7A	1	K02936	9.09561e-05	101.64	3	RPK(1)NFGIGQDIQPK	-0.59897	1.581	0.336
map03010 Ribosome	2.0068e-07	1.62	A0A1L1RTR9	141	K	3.99279	Up	Mitochondrial ribosomal protein L12 OS=Phasianus colchicus OX=9054 PE=3 SV=1	--	1	K02935	0.000157133	110.44	2	EVK(1)NFVPGINLVQAK	-3.2758	1.661	0.416
map03010 Ribosome	2.0068e-07	1.62	E1BVT7	116	K	2.05997	Up	Mitochondrial ribosomal protein L18 OS=Meleagris gallopavo OX=9103 GN=MRPL18 PE=4 SV=1	MRPL18	1	K02881	9.22829e-09	175.54	3	K(1)HLYSPTGVTACR	1.0323	1.374	0.667
map03010 Ribosome	2.0068e-07	1.62	P32046	44	K	2.82609	Up	60S ribosomal protein L37a OS=Gallus gallus OX=9031 GN=RPL37A PE=3 SV=2	RPL37A	1	K02921	0.000185009	146.88	2	YTCSFCGK(1)TK	0.057226	1.495	0.529
map03010 Ribosome	2.0068e-07	1.62	A0A1L1S0X5	43	K	2.36991	Up	60S ribosomal protein L34 OS=Gallus gallus OX=9031 GN=RPL34 PE=3 SV=2	RPL34	1	K02915	3.94033e-10	136.94	2	APK(1)SACGVCPGR	-0.14623	1.339	0.565
map03010 Ribosome	2.0068e-07	1.62	A0A1L1S0X5	19	K	1.79595	Up	60S ribosomal protein L34 OS=Gallus gallus OX=9031 GN=RPL34 PE=3 SV=2	RPL34	1	K02915	3.35429e-06	112.93	2	LSYNTASNK(1)TR	1.3812	1.241	0.691
map03010 Ribosome	2.0068e-07	1.62	A0A3Q2U825	16	K	2.78667	Up	40S ribosomal protein S28 OS=Gallus gallus OX=9031 GN=RPS28 PE=3 SV=1	RPS28	1	K02979	0.0136757	70.67	2	VTK(1)VLGR	1.6974	1.463	0.525
map03010 Ribosome	2.0068e-07	1.62	A0A3Q3A7P6	124	K	4.07107	Up	40S ribosomal protein S15a OS=Gallus gallus OX=9031 GN=RPS15A PE=3 SV=1	RPS15A	1	K02957	0.00544225	63.397	2	HTGGK(1)ILGFFF	-0.48148	1.604	0.394
map03010 Ribosome	2.0068e-07	1.62	E1BS06	69	K	2.63929	Up	Ribosomal_L23eN domain-containing protein OS=Gallus gallus OX=9031 GN=RPL23A PE=3 SV=2	RPL23A	1	K02893	0.000177299	123.42	3	RNK(1)LDHYAIIK	2.1098	1.478	0.56
map03010 Ribosome	2.0068e-07	1.62	E1BSJ2	74	K	2.17357	Up	40S ribosomal protein S21 OS=Gallus gallus OX=9031 GN=RPS21 PE=3 SV=2	RPS21	1	K02971	3.10199e-06	130.79	2	LAK(1)NDGIVSK	0.32705	1.365	0.628
map03010 Ribosome	2.0068e-07	1.62	E1BSJ2	51	K	7.34454	Up	40S ribosomal protein S21 OS=Gallus gallus OX=9031 GN=RPS21 PE=3 SV=2	RPS21	1	K02971	2.98564e-19	197.3	2	VNGQFK(1)TYAICGAIR	-0.5469	1.748	0.238
map03010 Ribosome	2.0068e-07	1.62	E1BTG1	54	K	2.04552	Up	60S ribosomal protein L12 OS=Gallus gallus OX=9031 GN=RPL12 PE=3 SV=2	RPL12	1	K02870	0.00257147	125.98	2	ATGDWK(1)GLR	0.60691	1.348	0.659
map03010 Ribosome	2.0068e-07	1.62	E1BTG1	99	K	2.82667	Up	60S ribosomal protein L12 OS=Gallus gallus OX=9031 GN=RPL12 PE=3 SV=2	RPL12	1	K02870	6.77674e-07	141.88	3	NIK(1)HSGSVSFDEIVNIAR	-0.78625	1.484	0.525
map03010 Ribosome	2.0068e-07	1.62	E1BVB1	106	K	1.98817	Up	60S ribosomal protein L32 OS=Eurypyga helias OX=54383 GN=N326_09874 PE=3 SV=1	N326_09874	1	K02912	3.32853e-14	156.73	2	SYCAEIAHNVSSK(1)NR	0.15509	1.344	0.676
map03010 Ribosome	2.0068e-07	1.62	E1BVB1	67	K	4.37995	Up	60S ribosomal protein L32 OS=Eurypyga helias OX=54383 GN=N326_09874 PE=3 SV=1	N326_09874	1	K02912	0.000359922	124.81	3	TK(1)HMLPTGFR	2.1136	1.66	0.379
map03010 Ribosome	2.0068e-07	1.62	E1C4M0	58	K	3.06122	Up	40S ribosomal protein S2 OS=Gallus gallus OX=9031 GN=RPS2 PE=3 SV=1	RPS2	1	K02981	0.0014057	78.157	2	EWIPVTK(1)LGR	1.7891	1.5	0.49
map03010 Ribosome	2.0068e-07	1.62	E1C4M0	256	K	2.31448	Up	40S ribosomal protein S2 OS=Gallus gallus OX=9031 GN=RPS2 PE=3 SV=1	RPS2	1	K02981	0.000204846	90.376	3	ETVFTK(1)SPYQEFTDHLAK	-0.21412	1.391	0.601
map03010 Ribosome	2.0068e-07	1.62	E1C4M0	268	K	3.04472	Up	40S ribosomal protein S2 OS=Gallus gallus OX=9031 GN=RPS2 PE=3 SV=1	RPS2	1	K02981	1.08306e-09	220.06	3	SPYQEFTDHLAK(1)THTR	0.90842	1.498	0.492
map03010 Ribosome	2.0068e-07	1.62	E1C4N0	31	K	2.05615	Up	S10_plectin domain-containing protein OS=Gallus gallus OX=9031 GN=RPS10 PE=3 SV=2	RPS10	1	K02947	7.98741e-07	189.13	3	DVHMPK(1)HPELVDK	1.1278	1.355	0.659
map03010 Ribosome	2.0068e-07	1.62	E1C4N0	59	K	2.16824	Up	S10_plectin domain-containing protein OS=Gallus gallus OX=9031 GN=RPS10 PE=3 SV=2	RPS10	1	K02947	3.50251e-06	124.81	2	GYVK(1)EQFAWR	0.51879	1.379	0.636
map03010 Ribosome	2.0068e-07	1.62	E1C9H4	78	K	1.74862	Up	RT17 protein (Fragment) OS=Falcunculus frontatus OX=254539 GN=Mrps17 PE=3 SV=1	Mrps17	1	K02961	0.000341718	91.245	2	HVK(1)HELAEIVFK	0.41005	1.266	0.724
map03010 Ribosome	2.0068e-07	1.62	P47826	10	K	3.52242	Up	60S acidic ribosomal protein P0 OS=Gallus gallus OX=9031 GN=RPLP0 PE=2 SV=1	RPLP0	1	K02941	0.00136089	99.855	2	ATWK(1)SNYFMK	0.55678	1.571	0.446
map03010 Ribosome	2.0068e-07	1.62	P47826	57	K	3.47228	Up	60S acidic ribosomal protein P0 OS=Gallus gallus OX=9031 GN=RPLP0 PE=2 SV=1	RPLP0	1	K02941	1.08182e-05	132.39	2	AVVLMGK(1)NTMMR	1.0786	1.566	0.451
map03010 Ribosome	2.0068e-07	1.62	F1NBX4	47	K	3.07692	Up	60S ribosomal protein L27a OS=Gallus gallus OX=9031 GN=RPL27A PE=3 SV=4	RPL27A	1	K02900	0.000722045	108.2	2	INFDK(1)YHPGYFGK	-0.47302	1.48	0.481
map03010 Ribosome	2.0068e-07	1.62	F1NBX4	55	K	2.31481	Up	60S ribosomal protein L27a OS=Gallus gallus OX=9031 GN=RPL27A PE=3 SV=4	RPL27A	1	K02900	0.000159742	125.98	3	YHPGYFGK(1)VGMR	-0.9093	1.375	0.594
map03010 Ribosome	2.0068e-07	1.62	F1NBX4	92	K	1.75872	Up	60S ribosomal protein L27a OS=Gallus gallus OX=9031 GN=RPL27A PE=3 SV=4	RPL27A	1	K02900	2.33584e-49	206.7	2	LNYAK(1)NQAGLAPVIDVVR	-0.1172	1.261	0.717
map03010 Ribosome	2.0068e-07	1.62	F1NH93	75	K	3.01597	Up	40S ribosomal protein S20 OS=Gallus gallus OX=9031 GN=RPS20 PE=3 SV=3	RPS20	1	K02969	1.05404e-15	196.44	2	TPCGEGSK(1)TWDR	-0.73925	1.511	0.501
map03010 Ribosome	2.0068e-07	1.62	F1NH93	59	K	3.54853	Up	40S ribosomal protein S20 OS=Gallus gallus OX=9031 GN=RPS20 PE=3 SV=3	RPS20	1	K02969	0.0287025	82.716	2	MPTK(1)TLR	0.24523	1.572	0.443
map03010 Ribosome	2.0068e-07	1.62	F1NIX0	60	K	5.16615	Up	60S ribosomal protein L8 OS=Gallus gallus OX=9031 GN=RPL8 PE=3 SV=2	RPL8	1	K02938	0.00154933	117.39	2	GAPLAK(1)IAFR	-0.33767	1.679	0.325
map03010 Ribosome	2.0068e-07	1.62	F1NN16	90	K	3.47899	Up	40S ribosomal protein S7 OS=Gallus gallus OX=9031 GN=RPS7 PE=3 SV=3	RPS7	1	K02993	1.16262e-05	139.78	3	FSGK(1)HVVFIAQR	0.88636	1.656	0.476
map03010 Ribosome	2.0068e-07	1.62	F1NN16	160	K	2.38065	Up	40S ribosomal protein S7 OS=Gallus gallus OX=9031 GN=RPS7 PE=3 SV=3	RPS7	1	K02993	1.74356e-14	181.44	3	VHLDK(1)AQQNNVEHK	0.25717	1.476	0.62
map03010 Ribosome	2.0068e-07	1.62	F1NPA9	187	K	3.22944	Up	DNA-(apurinic or apyrimidinic site) lyase OS=Gallus gallus OX=9031 GN=RPS3 PE=3 SV=2	RPS3	1	K02985	0.000557931	86.243	2	VK(1)IMLPWDPSGK	-0.81583	1.492	0.462
map03010 Ribosome	2.0068e-07	1.62	F1NPD3	99	K	2.98152	Up	60S ribosomal protein L18a OS=Gallus gallus OX=9031 GN=RPL18A PE=3 SV=4	RPL18A	1	K02882	3.08462e-06	120.21	2	AHSIQIMK(1)VEQIAASK	1.0219	1.452	0.487
map03010 Ribosome	2.0068e-07	1.62	F1NPD3	12	K	2.17208	Up	60S ribosomal protein L18a OS=Gallus gallus OX=9031 GN=RPL18A PE=3 SV=4	RPL18A	1	K02882	2.27088e-05	148.9	2	IFAPNHVVAK(1)SR	0.90805	1.338	0.616
map03010 Ribosome	2.0068e-07	1.62	F1NPD3	47	K	2.97336	Up	60S ribosomal protein L18a OS=Gallus gallus OX=9031 GN=RPL18A PE=3 SV=4	RPL18A	1	K02882	0.00104704	117.39	2	VK(1)NFGIWLR	-0.53462	1.451	0.488
map03010 Ribosome	2.0068e-07	1.62	F1NQ35	54	K	3.52546	Up	60S ribosomal protein L35a OS=Gallus gallus OX=9031 GN=RPL35A PE=3 SV=3	RPL35A	1	K02917	3.48012e-13	200.76	2	AK(1)NNTVTPGGKPNR	-0.63252	1.523	0.432
map03010 Ribosome	2.0068e-07	1.62	F1NQ35	15	K	2.24382	Up	60S ribosomal protein L35a OS=Gallus gallus OX=9031 GN=RPL35A PE=3 SV=3	RPL35A	1	K02917	0.00139371	81.32	2	ATFAGYK(1)R	0.28531	1.362	0.607
map03010 Ribosome	2.0068e-07	1.62	F1NQ35	29	K	3.04959	Up	60S ribosomal protein L35a OS=Gallus gallus OX=9031 GN=RPL35A PE=3 SV=3	RPL35A	1	K02917	9.03297e-38	248.91	2	EHTALLK(1)IEGVYAR	0.59604	1.476	0.484
map03010 Ribosome	2.0068e-07	1.62	F1NQ35	8	K	1.99091	Up	60S ribosomal protein L35a OS=Gallus gallus OX=9031 GN=RPL35A PE=3 SV=3	RPL35A	1	K02917	0.00491839	57.888	2	LWCK(1)ATFAGYK	-2.8451	1.314	0.66
map03010 Ribosome	2.0068e-07	1.62	F1NQ35	73	K	2.92786	Up	60S ribosomal protein L35a OS=Gallus gallus OX=9031 GN=RPL35A PE=3 SV=3	RPL35A	1	K02917	0.00363409	69.905	2	VIWGK(1)VTR	0.20667	1.461	0.499
map03010 Ribosome	2.0068e-07	1.62	F1NQG5	157	K	5.26444	Up	Ribosomal protein L15 OS=Gallus gallus OX=9031 GN=RPL15 PE=3 SV=2	RPL15	0.997672	K02877	0.000133941	75.5	3	NPDTQWITK(0.002)PVHK(0.998)HR	0.2648	1.732	0.329
map03010 Ribosome	2.0068e-07	1.62	F1NU56	52	K	1.56688	Up	40S ribosomal protein S25 OS=Gallus gallus OX=9031 GN=RPS25 PE=3 SV=2	RPS25	1	K02975	4.47181e-05	106.11	2	LNNLVLFDK(1)ATYDK	-0.040316	1.23	0.785
map03010 Ribosome	2.0068e-07	1.62	F1NY85	152	K	0.39801	Down	60S ribosomal protein L8 OS=Gallus gallus OX=9031 GN=MRPL2 PE=3 SV=2	MRPL2	1	K02886	3.40284e-18	111.03	3	WIIATENMQPGDLIK(1)NSSHIGR	0.75216	0.56	1.407
map03010 Ribosome	2.0068e-07	1.62	F6SU35	207	K	3.33261	Up	Ribosomal protein OS=Gallus gallus OX=9031 GN=RPL10A PE=3 SV=1	RPL10A	1	K02865	4.46757e-05	122.51	2	ALYIK(1)STMGK	-1.5596	1.533	0.46
map03010 Ribosome	2.0068e-07	1.62	F6SU35	147	K	3.10288	Up	Ribosomal protein OS=Gallus gallus OX=9031 GN=RPL10A PE=3 SV=1	RPL10A	1	K02865	3.57975e-06	91.457	3	FPSLLTHNENLVAK(1)VDEVK	0.77456	1.508	0.486
map03010 Ribosome	2.0068e-07	1.62	P08636	59	K	3.20248	Up	40S ribosomal protein S17 OS=Gallus gallus OX=9031 GN=RPS17 PE=2 SV=3	RPS17	1	K02962	0.000496422	117.3	2	IAGYVTHLMK(1)R	0.20192	1.55	0.484
map03010 Ribosome	2.0068e-07	1.62	P08636	49	K	2.98235	Up	40S ribosomal protein S17 OS=Gallus gallus OX=9031 GN=RPS17 PE=2 SV=3	RPS17	1	K02962	0.000453029	101.45	2	NK(1)IAGYVTHLMK	0.035199	1.521	0.51
map03010 Ribosome	2.0068e-07	1.62	P22451	27	K	3.67689	Up	60S ribosomal protein L5 OS=Gallus gallus OX=9031 GN=RPL5 PE=2 SV=2	RPL5	1	K02932	0.00208748	100.84	2	EGK(1)TDYYAR	1.7746	1.559	0.424
map03010 Ribosome	2.0068e-07	1.62	P22451	197	K	3.48643	Up	60S ribosomal protein L5 OS=Gallus gallus OX=9031 GN=RPL5 PE=2 SV=2	RPL5	1	K02932	1.8803e-13	157.74	2	K(1)HIMGQNVADYMR	2.4019	1.541	0.442
map03010 Ribosome	2.0068e-07	1.62	P22451	241	K	2.74528	Up	60S ribosomal protein L5 OS=Gallus gallus OX=9031 GN=RPL5 PE=2 SV=2	RPL5	1	K02932	0.00128205	70.195	2	NNITPDGMEEMYK(1)K	2.104	1.455	0.53
map03010 Ribosome	2.0068e-07	1.62	P22451	158	K	2.62591	Up	60S ribosomal protein L5 OS=Gallus gallus OX=9031 GN=RPL5 PE=2 SV=2	RPL5	1	K02932	1.93717e-05	132.44	2	TTTGNK(1)VFGALK	-0.98542	1.439	0.548
map03010 Ribosome	2.0068e-07	1.62	P22451	220	K	1.52725	Up	60S ribosomal protein L5 OS=Gallus gallus OX=9031 GN=RPL5 PE=2 SV=2	RPL5	1	K02932	1.84872e-09	130.79	2	YLMEEDEDAYK(1)K	2.9223	1.205	0.789
map03010 Ribosome	2.0068e-07	1.62	P41125	105	K	3.15528	Up	60S ribosomal protein L13 OS=Gallus gallus OX=9031 GN=RPL13 PE=2 SV=2	RPL13	1	K02873	1.38856e-78	252.59	2	NK(1)STESLQANVQR	0.32706	1.524	0.483
map03010 Ribosome	2.0068e-07	1.62	P41125	123	K	2.74254	Up	60S ribosomal protein L13 OS=Gallus gallus OX=9031 GN=RPL13 PE=2 SV=2	RPL13	1	K02873	3.93637e-06	133.68	2	SK(1)LILFPR	-0.11741	1.47	0.536
map03010 Ribosome	2.0068e-07	1.62	P47836	230	K	2.35135	Up	40S ribosomal protein S4 OS=Gallus gallus OX=9031 GN=RPS4 PE=2 SV=2	RPS4	0.99722	K02987	6.7365e-13	140.78	3	LSNIFVIGK(0.997)GNK(0.003)PWISLPR	-0.79266	1.392	0.592
map03010 Ribosome	2.0068e-07	1.62	P47836	106	K	2.46073	Up	40S ribosomal protein S4 OS=Gallus gallus OX=9031 GN=RPS4 PE=2 SV=2	RPS4	1	K02987	0.0144609	85.813	2	LVYDTK(1)GR	0.2048	1.41	0.573
map03010 Ribosome	2.0068e-07	1.62	P47836	16	K	2.56937	Up	40S ribosomal protein S4 OS=Gallus gallus OX=9031 GN=RPS4 PE=2 SV=2	RPS4	1	K02987	0.000516569	106.35	2	VAAPK(1)HWMLDK	0.68736	1.426	0.555
map03010 Ribosome	2.0068e-07	1.62	P61355	27	K	0.0566557	Down	60S ribosomal protein L27 OS=Gallus gallus OX=9031 GN=RPL27 PE=2 SV=2	RPL27	1	K02901	2.5513e-34	220.03	3	AVIVK(1)NIDDGTSDRPYSHALVAGIDR	0.0024677	0.103	1.818
map03010 Ribosome	2.0068e-07	1.62	P61355	128	K	2.18966	Up	60S ribosomal protein L27 OS=Gallus gallus OX=9031 GN=RPL27 PE=2 SV=2	RPL27	1	K02901	0.00142722	96.51	2	NK(1)WFFQK	-1.7255	1.397	0.638
map03010 Ribosome	2.0068e-07	1.62	P62846	77	K	5.01416	Up	40S ribosomal protein S15 OS=Gallus gallus OX=9031 GN=RPS15 PE=2 SV=2	RPS15	1	K02958	2.14812e-07	169.05	3	EAPPMEKPEVVK(1)THLR	-0.083552	1.77	0.353
map03010 Ribosome	2.0068e-07	1.62	P67883	87	K	2.41186	Up	60S ribosomal protein L30 OS=Gallus gallus OX=9031 GN=RPL30 PE=1 SV=2	RPL30	1	K02908	2.92884e-15	153.26	3	TGVHHYSGNNIELGTACGK(1)YYR	-0.29925	1.423	0.59
map03010 Ribosome	2.0068e-07	1.62	P79781	6	K	2.61844	Up	Ubiquitin-40S ribosomal protein S27a OS=Gallus gallus OX=9031 GN=RPS27A PE=1 SV=3	RPS27A	1	K02977	3.58385e-15	171.34	2	MQIFVK(1)TLTGK	0.59446	1.448	0.553
map03010 Ribosome	2.0068e-07	1.62	Q08200	77	K	1.97598	Up	60S ribosomal protein L10 (Fragment) OS=Gallus gallus OX=9031 GN=RPL10 PE=2 SV=1	RPL10	1	K02866	1.00545e-06	132.39	2	SCGK(1)DGFHIR	1.9937	1.316	0.666
map03010 Ribosome	2.0068e-07	1.62	Q08200	8	K	2.37543	Up	60S ribosomal protein L10 (Fragment) OS=Gallus gallus OX=9031 GN=RPL10 PE=2 SV=1	RPL10	0.99989	K02866	0.00608991	102.46	2	YCK(1)NKPYPK	1.2362	1.392	0.586
map03010 Ribosome	2.0068e-07	1.62	Q08200	73	K	2.93812	Up	60S ribosomal protein L10 (Fragment) OS=Gallus gallus OX=9031 GN=RPL10 PE=2 SV=1	RPL10	1	K02866	0.0115757	82.716	2	YMVK(1)SCGK	-0.34898	1.472	0.501
map03010 Ribosome	2.0068e-07	1.62	Q5ZHW8	86	K	2.39661	Up	Ribosomal protein S14 OS=Meleagris gallopavo OX=9103 GN=RPS14 PE=3 SV=1	RPS14	1	K02955	4.26482e-05	124.46	2	CK(1)ELGITALHIK	1.7301	1.414	0.59
map03010 Ribosome	2.0068e-07	1.62	Q5ZJ56	125	K	3.81633	Up	60S ribosomal protein L7 OS=Gallus gallus OX=9031 GN=RPL7 PE=2 SV=1	RPL7	1	K02937	2.00628e-05	131.22	2	LNK(1)ASINMLR	-0.43648	1.683	0.441
map03010 Ribosome	2.0068e-07	1.62	Q5ZJ56	154	K	2.36672	Up	60S ribosomal protein L7 OS=Gallus gallus OX=9031 GN=RPL7 PE=2 SV=1	RPL7	1	K02937	1.98752e-05	122.44	2	SVHDLIYK(1)R	0.44416	1.465	0.619
map03010 Ribosome	2.0068e-07	1.62	Q5ZKK8	126	K	3.2616	Up	Ribosomal protein L19 OS=Gallus gallus OX=9031 GN=RPL19 PE=2 SV=1	RPL19	1	K02885	1.8386e-07	146.88	3	HMYHSLYLK(1)VK	0.59748	1.546	0.474
map03010 Ribosome	2.0068e-07	1.62	Q5ZM66	82	K	1.82861	Up	40S ribosomal protein S26 OS=Gallus gallus OX=9031 GN=RPS26 PE=2 SV=1	RPS26	1	K02976	8.38872e-05	136.06	2	LHYCVSCAIHSK(1)VVR	0.94432	1.291	0.706
map03010 Ribosome	2.0068e-07	1.62	Q8UWG7	220	K	2.64258	Up	60S ribosomal protein L6 OS=Gallus gallus OX=9031 GN=RPL6 PE=2 SV=1	RPL6	1	K02934	0.00108526	92.707	2	IPK(1)HLTDAYFK	1.0049	1.353	0.512
map03010 Ribosome	2.0068e-07	1.62	Q98TF6	13	K	2.70037	Up	60S ribosomal protein L36 OS=Gallus gallus OX=9031 GN=RPL36 PE=3 SV=1	RPL36	1	K02920	5.3368e-05	119.07	2	YPMAVGLNK(1)GYK	0.82679	1.469	0.544
map03010 Ribosome	2.0068e-07	1.62	Q98TH5	107	K	3.33623	Up	40S ribosomal protein S11 OS=Gallus gallus OX=9031 GN=cRPS11 PE=3 SV=1	cRPS11	1	K02949	2.00599e-09	186.27	3	HK(1)NMSVHLSPCFR	0.17591	1.538	0.461
map03010 Ribosome	2.0068e-07	1.62	Q98TH5	136	K	2.95842	Up	40S ribosomal protein S11 OS=Gallus gallus OX=9031 GN=cRPS11 PE=3 SV=1	cRPS11	1	K02949	0.00382343	101.41	2	PLSK(1)TVR	-1.5159	1.494	0.505
map03010 Ribosome	2.0068e-07	1.62	Q98TH5	38	K	2.99002	Up	40S ribosomal protein S11 OS=Gallus gallus OX=9031 GN=cRPS11 PE=3 SV=1	cRPS11	1	K02949	4.04418e-06	137.84	2	YYK(1)NIGLGFK	1.256	1.498	0.501
map03010 Ribosome	2.0068e-07	1.62	R4GGJ0	73	K	3.07787	Up	Ribosomal protein S16 OS=Meleagris gallopavo OX=9103 GN=RPS16 PE=3 SV=2	RPS16	1	K02960	7.34573e-09	154.66	2	VK(1)GGGHVAQIYAIR	1.0487	1.502	0.488
map03320 PPAR signaling pathway	0.000194362	1.74	F1NRQ6	341	K	3.45301	Up	Glycerol kinase OS=Gallus gallus OX=9031 GN=GK2 PE=3 SV=3	GK2	1	K00864	2.67716e-13	156.02	2	DNLGIVK(1)TSQEVEK	0.60751	1.433	0.415
map03320 PPAR signaling pathway	0.000194362	1.74	F1NI43	645	K	3.1214	Up	Long-chain-fatty-acid--CoA ligase ACSBG2 OS=Gallus gallus OX=9031 GN=ACSBG2 PE=4 SV=3	ACSBG2	1	K15013	2.95752e-06	119.94	2	ATK(1)VSEIISSK	-0.35996	1.517	0.486
map03320 PPAR signaling pathway	0.000194362	1.74	F1NI43	556	K	2.21348	Up	Long-chain-fatty-acid--CoA ligase ACSBG2 OS=Gallus gallus OX=9031 GN=ACSBG2 PE=4 SV=3	ACSBG2	1	K15013	9.03487e-07	143.22	2	CDK(1)DGFIYITGR	-0.43536	1.379	0.623
map03320 PPAR signaling pathway	0.000194362	1.74	F1NI43	542	K	2.82792	Up	Long-chain-fatty-acid--CoA ligase ACSBG2 OS=Gallus gallus OX=9031 GN=ACSBG2 PE=4 SV=3	ACSBG2	1	K15013	3.17718e-05	139.7	2	EAIDK(1)DGWLHSGDLGK	1.4138	1.479	0.523
map03320 PPAR signaling pathway	0.000194362	1.74	F1NI43	65	K	3.2617	Up	Long-chain-fatty-acid--CoA ligase ACSBG2 OS=Gallus gallus OX=9031 GN=ACSBG2 PE=4 SV=3	ACSBG2	1	K15013	5.5802e-09	176.97	2	SQMNK(1)TGLASSSR	0.90612	1.533	0.47
map03320 PPAR signaling pathway	0.000194362	1.74	F1NI43	391	K	3.78043	Up	Long-chain-fatty-acid--CoA ligase ACSBG2 OS=Gallus gallus OX=9031 GN=ACSBG2 PE=4 SV=3	ACSBG2	1	K15013	0.000624595	105.36	2	SVGAK(1)SSTLR	1.0332	1.584	0.419
map03320 PPAR signaling pathway	0.000194362	1.74	F1NI43	509	K	1.6609	Up	Long-chain-fatty-acid--CoA ligase ACSBG2 OS=Gallus gallus OX=9031 GN=ACSBG2 PE=4 SV=3	ACSBG2	1	K15013	8.62164e-10	173.54	3	TLIHK(1)PDADGIGEICFAGR	-0.010895	1.249	0.752
map03320 PPAR signaling pathway	0.000194362	1.74	A0A1D5NYF3	59	K	4.88325	Up	Adipocyte-type fatty acid-binding protein OS=Gallus gallus OX=9031 GN=FABP4 PE=3 SV=1	FABP4	1	K08753	0.000261641	83.214	2	SESTFK(1)NTEISFK	-2.0384	1.924	0.394
map03320 PPAR signaling pathway	0.000194362	1.74	A0A1D5PC75	432	K	2.97474	Up	FA_desaturase domain-containing protein OS=Gallus gallus OX=9031 GN=SCD PE=3 SV=2	SCD	1	K00507	0.00143622	112.8	2	ADK(1)VVMFQR	-0.66713	1.413	0.475
map03320 PPAR signaling pathway	0.000194362	1.74	A0A1D5PC75	412	K	3.13158	Up	FA_desaturase domain-containing protein OS=Gallus gallus OX=9031 GN=SCD PE=3 SV=2	SCD	1	K00507	0.00131314	95.311	2	K(1)HPDVIEK	-0.13534	1.428	0.456
map03320 PPAR signaling pathway	0.000194362	1.74	A0A1D5PC75	385	K	2.80885	Up	FA_desaturase domain-containing protein OS=Gallus gallus OX=9031 GN=SCD PE=3 SV=2	SCD	1	K00507	6.85253e-38	252.02	3	VHHK(1)FSETDADPHNAMR	-0.13064	1.396	0.497
map03320 PPAR signaling pathway	0.000194362	1.74	A0A1D5PEH7	430	K	4.06983	Up	Solute carrier family 27 member 5 OS=Phasianus colchicus OX=9054 PE=3 SV=1	--	1	K08746	1.78931e-13	153.08	3	ITK(1)STPFHGYAGDSQK	2.286	1.457	0.358
map03320 PPAR signaling pathway	0.000194362	1.74	F1NC38	339	K	2.90056	Up	Long-chain specific acyl-CoA dehydrogenase, mitochondrial OS=Gallus gallus OX=9031 GN=ACADL PE=3 SV=1	ACADL	1	K00255	7.91267e-07	129.69	2	LAEMK(1)TNICVGR	-0.21402	1.546	0.533
map03320 PPAR signaling pathway	0.000194362	1.74	A0A3Q2U150	218	K	0.328482	Down	Acyl-CoA dehydrogenase medium chain OS=Phasianus colchicus OX=9054 PE=3 SV=1	--	1	K00249	5.21961e-13	105.71	4	THPDPSAPASK(1)AFTGFVVDADSPGIHVGR	0.18488	0.474	1.443
map03320 PPAR signaling pathway	0.000194362	1.74	P21642	262	K	3.85	Up	Phosphoenolpyruvate carboxykinase [GTP], mitochondrial OS=Gallus gallus OX=9031 GN=PCK2 PE=1 SV=2	PCK2	1	K01596	5.88475e-05	107.6	2	IVSFGSGYGGNSLLGK(1)K	-0.4862	1.54	0.4
map03320 PPAR signaling pathway	0.000194362	1.74	P21642	296	K	1.54897	Up	Phosphoenolpyruvate carboxykinase [GTP], mitochondrial OS=Gallus gallus OX=9031 GN=PCK2 PE=1 SV=2	PCK2	1	K01596	6.60217e-41	222.32	3	MAQQQGWLAEHMLILGVTSPSGEK(1)R	-0.45838	1.202	0.776
map03320 PPAR signaling pathway	0.000194362	1.74	E1C9C4	332	K	2.43719	Up	3-hydroxy-3-methylglutaryl coenzyme A synthase OS=Gallus gallus OX=9031 GN=HMGCS2 PE=3 SV=5	HMGCS2	1	K01641	3.29072e-28	196.42	2	AFQTASQEIFNQK(1)TK	1.4523	1.494	0.613
map03320 PPAR signaling pathway	0.000194362	1.74	E1C9C4	106	K	1.74271	Up	3-hydroxy-3-methylglutaryl coenzyme A synthase OS=Gallus gallus OX=9031 GN=HMGCS2 PE=3 SV=5	HMGCS2	1	K01641	4.56252e-22	187.33	2	AVK(1)TVLMELFR	1.5026	1.314	0.754
map03320 PPAR signaling pathway	0.000194362	1.74	A0A3Q3AV17	290	K	0.572884	Down	Enoyl-CoA hydratase OS=Gallus gallus OX=9031 GN=EHHADH PE=3 SV=1	EHHADH	1	K07514	1.37728e-28	208.23	2	WTTPSGASWK(1)SASPQPIR	0.27811	0.731	1.276
map03320 PPAR signaling pathway	0.000194362	1.74	A0A3Q3AV17	393	K	0.639411	Down	Enoyl-CoA hydratase OS=Gallus gallus OX=9031 GN=EHHADH PE=3 SV=1	EHHADH	1	K07514	0.0358558	61.48	2	K(1)EIFSK(1)LSR	-0.59849	0.782	1.223
map03320 PPAR signaling pathway	0.000194362	1.74	A6NAB8	28	K	5.18351	Up	Delta-6 fatty acid desaturase OS=Gallus gallus OX=9031 GN=FADS2 PE=2 SV=2	FADS2	1	K10226	7.49732e-39	244.74	2	SYTWEEIQK(1)HNLR	1.1847	1.949	0.376
map03320 PPAR signaling pathway	0.000194362	1.74	E1BT18	586	K	4.83418	Up	AMP-binding domain-containing protein OS=Gallus gallus OX=9031 GN=SLC27A4 PE=3 SV=4	SLC27A4	1	K08745	6.74751e-12	88.115	3	IVK(1)SNPLQHFDGYLNQSATSK	-1.6538	1.895	0.392
map03320 PPAR signaling pathway	0.000194362	1.74	E1BT18	196	K	3.74262	Up	AMP-binding domain-containing protein OS=Gallus gallus OX=9031 GN=SLC27A4 PE=3 SV=4	SLC27A4	1	K08745	0.0156601	84.699	2	VK(1)WQVWR	0.024647	1.774	0.474
map03320 PPAR signaling pathway	0.000194362	1.74	E1C5V6	547	K	0.425968	Down	Acyl-coenzyme A oxidase OS=Gallus gallus OX=9031 GN=ACOX2 PE=3 SV=1	ACOX2	1	K10214	1.9857e-20	223.03	3	AHCHYITVK(1)NFVETVEK	-1.0076	0.561	1.317
map03320 PPAR signaling pathway	0.000194362	1.74	E1C5V6	258	K	0.320229	Down	Acyl-coenzyme A oxidase OS=Gallus gallus OX=9031 GN=ACOX2 PE=3 SV=1	ACOX2	1	K10214	0.000362778	69.641	3	MNFEHIDNGYLMLK(1)NVR	1.6724	0.448	1.399
map03320 PPAR signaling pathway	0.000194362	1.74	E1C5V6	671	K	0.637829	Down	Acyl-coenzyme A oxidase OS=Gallus gallus OX=9031 GN=ACOX2 PE=3 SV=1	ACOX2	1	K10214	6.20899e-05	115.41	3	YLKPLLHNK(1)LSK	0.58278	0.752	1.179
map03320 PPAR signaling pathway	0.000194362	1.74	F1NER9	222	K	3.74133	Up	Glycoprotein IIIb OS=Gallus gallus OX=9031 GN=CD36 PE=3 SV=3	CD36	1	K06259	6.90858e-10	143.22	2	EDISK(1)TAIIESYK	-0.067238	1.403	0.375
map03320 PPAR signaling pathway	0.000194362	1.74	F1NER9	230	K	3.36829	Up	Glycoprotein IIIb OS=Gallus gallus OX=9031 GN=CD36 PE=3 SV=3	CD36	1	K06259	0.00178103	85.716	2	TAIIESYK(1)NK	-1.1784	1.381	0.41
map03320 PPAR signaling pathway	0.000194362	1.74	F1NER9	282	K	3.89779	Up	Glycoprotein IIIb OS=Gallus gallus OX=9031 GN=CD36 PE=3 SV=3	CD36	1	K06259	6.36021e-05	144.27	2	SIYGVYQTSK(1)TVK	0.41008	1.411	0.362
map03320 PPAR signaling pathway	0.000194362	1.74	F1NNV2	633	K	1.78886	Up	Arachidonate--CoA ligase OS=Gallus gallus OX=9031 GN=ACSL5 PE=4 SV=1	ACSL5	1	K01897	0.00497317	65.879	2	AAGLK(1)SFEQVK	-0.50398	1.22	0.682
map03320 PPAR signaling pathway	0.000194362	1.74	F1NNV2	98	K	2.21269	Up	Arachidonate--CoA ligase OS=Gallus gallus OX=9031 GN=ACSL5 PE=4 SV=1	ACSL5	1	K01897	2.7087e-21	192.14	2	K(1)PNQPYQWLTYK	-0.88497	1.29	0.583
map03320 PPAR signaling pathway	0.000194362	1.74	F1NSS4	177	K	5.13814	Up	Acetyl-CoA C-myristoyltransferase OS=Gallus gallus OX=9031 GN=SCP2 PE=3 SV=3	SCP2	1	K08764	3.48076e-52	238.39	4	IAWK(1)NHSHSTNNPYSQFQK	0.79467	1.711	0.333
map03320 PPAR signaling pathway	0.000194362	1.74	F1NSS4	132	K	2.71115	Up	Acetyl-CoA C-myristoyltransferase OS=Gallus gallus OX=9031 GN=SCP2 PE=3 SV=3	SCP2	1	K08764	3.71441e-05	124.62	2	TNPMDK(1)HLEIMINK	-0.070044	1.483	0.547
map03320 PPAR signaling pathway	0.000194362	1.74	F1NSS4	419	K	2.89272	Up	Acetyl-CoA C-myristoyltransferase OS=Gallus gallus OX=9031 GN=SCP2 PE=3 SV=3	SCP2	1	K08764	0.000719099	54.261	3	VTAVPLSAAVDGFK(1)SHLVFK	0.012436	1.51	0.522
map03320 PPAR signaling pathway	0.000194362	1.74	F1NSS4	173	K	3.42609	Up	Acetyl-CoA C-myristoyltransferase OS=Gallus gallus OX=9031 GN=SCP2 PE=3 SV=3	SCP2	1	K08764	1.34902e-19	216.53	2	YGTNPEYFAK(1)IAWK	0.009785	1.576	0.46
map03320 PPAR signaling pathway	0.000194362	1.74	F1NUQ3	82	K	2.65571	Up	Heart fatty acid binding protein OS=Gallus gallus OX=9031 GN=FABP3 PE=2 SV=2	FABP3	1	K08752	0.00728174	98.009	2	HVK(1)SLVK	0.35843	1.535	0.578
map03320 PPAR signaling pathway	0.000194362	1.74	F1NUQ3	59	K	3.31313	Up	Heart fatty acid binding protein OS=Gallus gallus OX=9031 GN=FABP3 PE=2 SV=2	FABP3	1	K08752	1.02064e-38	221.56	2	THSTFK(1)NTEISFK	-0.013782	1.64	0.495
map03320 PPAR signaling pathway	0.000194362	1.74	F1NUQ3	53	K	2.62887	Up	Heart fatty acid binding protein OS=Gallus gallus OX=9031 GN=FABP3 PE=2 SV=2	FABP3	1	K08752	1.99067e-09	135.28	2	VTVK(1)THSTFK	2.0229	1.53	0.582
map03320 PPAR signaling pathway	0.000194362	1.74	F1NY37	653	K	0.457781	Down	Acyl-coenzyme A oxidase OS=Gallus gallus OX=9031 GN=ACOX1 PE=3 SV=1	ACOX1	1	K00232	2.47555e-20	214.32	3	TEVHESFHK(1)HLK	0.81488	0.656	1.433
map03320 PPAR signaling pathway	0.000194362	1.74	F1P1U3	531	K	0.565421	Down	Carn_acyltransf domain-containing protein OS=Gallus gallus OX=9031 GN=CPT2 PE=3 SV=2	CPT2	1	K08766	5.52379e-13	135.89	3	HSTEELQELIVECSK(1)YHGR	0.57815	0.726	1.284
map03320 PPAR signaling pathway	0.000194362	1.74	F1P1U3	73	K	1.85509	Up	Carn_acyltransf domain-containing protein OS=Gallus gallus OX=9031 GN=CPT2 PE=3 SV=2	CPT2	1	K08766	2.62368e-12	125.14	3	K(1)TEELAHQFEK(1)GIGR	1.802	1.293	0.697
map03320 PPAR signaling pathway	0.000194362	1.74	F1P1U3	489	K	1.8227	Up	Carn_acyltransf domain-containing protein OS=Gallus gallus OX=9031 GN=CPT2 PE=3 SV=2	CPT2	1	K08766	7.15033e-32	269.55	3	QYNQTVATYESCSTAAFK(1)HGR	0.10963	1.285	0.705
map03320 PPAR signaling pathway	0.000194362	1.74	F7BYG6	109	K	3.8232	Up	Perilipin OS=Gallus gallus OX=9031 GN=PLIN2 PE=3 SV=2	PLIN2	1	K17284	0.000162115	104.39	2	VVANAK(1)GVVVGAR	-1.336	2.076	0.543
map03320 PPAR signaling pathway	0.000194362	1.74	P08250	249	K	3.17255	Up	Apolipoprotein A-I OS=Gallus gallus OX=9031 GN=APOA1 PE=1 SV=2	APOA1	1	K08757	5.98251e-05	151.22	2	LTPYAENLK(1)NR	-0.76326	1.618	0.51
map03320 PPAR signaling pathway	0.000194362	1.74	Q05423	59	K	2.3512	Up	Fatty acid-binding protein, brain OS=Gallus gallus OX=9031 GN=FABP7 PE=2 SV=2	FABP7	1	K08756	6.48762e-09	165.09	2	TQSTFK(1)NTEISFK	1.3254	1.272	0.541
map03320 PPAR signaling pathway	0.000194362	1.74	Q5F420	292	K	3.88987	Up	Arachidonate--CoA ligase OS=Gallus gallus OX=9031 GN=ACSL1 PE=2 SV=1	ACSL1	1	K01897	0.00148606	90.376	3	GAMITHK(1)NIVSNSSAFLK	0.34367	1.766	0.454
map03320 PPAR signaling pathway	0.000194362	1.74	Q5F420	303	K	5.18082	Up	Arachidonate--CoA ligase OS=Gallus gallus OX=9031 GN=ACSL1 PE=2 SV=1	ACSL1	1	K01897	0.000160305	66.485	2	NIVSNSSAFLK(1)TTEK	-0.23835	1.891	0.365
map03320 PPAR signaling pathway	0.000194362	1.74	Q5F420	633	K	3.138	Up	Arachidonate--CoA ligase OS=Gallus gallus OX=9031 GN=ACSL1 PE=2 SV=1	ACSL1	1	K01897	2.05541e-06	158.57	2	K(1)HILEDMVR	0.13106	1.66	0.529
map03320 PPAR signaling pathway	0.000194362	1.74	Q5F420	114	K	2.61538	Up	Arachidonate--CoA ligase OS=Gallus gallus OX=9031 GN=ACSL1 PE=2 SV=1	ACSL1	1	K01897	0.000383823	90.689	2	K(1)PNQPYEWISYK	-0.5664	1.564	0.598
map03320 PPAR signaling pathway	0.000194362	1.74	Q6B842	749	K	2.38095	Up	Carnitine O-palmitoyltransferase OS=Gallus gallus OX=9031 GN=CPT1A PE=2 SV=1	CPT1A	1	K08765	0.00518039	88.35	2	FGK(1)NIQK	-2.0062	1.5	0.63
map03320 PPAR signaling pathway	0.000194362	1.74	Q6B842	639	K	3.97959	Up	Carnitine O-palmitoyltransferase OS=Gallus gallus OX=9031 GN=CPT1A PE=2 SV=1	CPT1A	1	K08765	4.21319e-15	159.93	3	LAATK(1)HQHLYR	0.22692	1.755	0.441
map03320 PPAR signaling pathway	0.000194362	1.74	Q6B842	344	K	1.60629	Up	Carnitine O-palmitoyltransferase OS=Gallus gallus OX=9031 GN=CPT1A PE=2 SV=1	CPT1A	1	K08765	0.000359286	92.445	3	YFK(1)VWLYHDGR	-0.30494	1.277	0.795
map03320 PPAR signaling pathway	0.000194362	1.74	Q90WA9	121	K	2.21078	Up	Fatty acid-binding protein, liver OS=Gallus gallus OX=9031 GN=FABP1 PE=2 SV=1	FABP1	1	K08750	0.0218236	76.833	2	GDLTYK(1)R	0.44331	1.395	0.631
map03320 PPAR signaling pathway	0.000194362	1.74	Q90WA9	115	K	2.46246	Up	Fatty acid-binding protein, liver OS=Gallus gallus OX=9031 GN=FABP1 PE=2 SV=1	FABP1	1	K08750	7.06512e-22	155.96	3	SVTELNGDTITHTMTK(1)GDLTYK	0.41335	1.443	0.586
map03320 PPAR signaling pathway	0.000194362	1.74	Q90WA9	96	K	2.33388	Up	Fatty acid-binding protein, liver OS=Gallus gallus OX=9031 GN=FABP1 PE=2 SV=1	FABP1	1	K08750	0.00651327	101.41	2	LVANLK(1)GLK	-0.98037	1.419	0.608
map03410 Base excision repair	0.200739	2.23	P26446	937	K	2.45424	Up	Poly [ADP-ribose] polymerase 1 OS=Gallus gallus OX=9031 GN=PARP1 PE=1 SV=2	PARP1	1	K10798	0.000422936	76.85	2	NASHITK(1)LPK	0.55787	1.475	0.601
map03410 Base excision repair	0.200739	2.23	P26446	119	K	3.71141	Up	Poly [ADP-ribose] polymerase 1 OS=Gallus gallus OX=9031 GN=PARP1 PE=1 SV=2	PARP1	1	K10798	0.000126908	119.55	2	SLTDFAAEYAK(1)SNR	0.83971	1.659	0.447
map03410 Base excision repair	0.200739	2.23	Q9YH06	50	K	4.98571	Up	High mobility groDown protein B1 OS=Gallus gallus OX=9031 GN=HMGB1 PE=1 SV=1	HMGB1	1	K10802	0.00843308	77.072	2	WK(1)TMSSK	-0.70888	1.745	0.35
map03410 Base excision repair	0.200739	2.23	Q9YH06	30	K	3.59161	Up	High mobility groDown protein B1 OS=Gallus gallus OX=9031 GN=HMGB1 PE=1 SV=1	HMGB1	1	K10802	2.70523e-08	140.57	2	K(1)HPDASVNFSEFSK	0.20766	1.627	0.453
map04013 MAPK signaling pathway - fly	0.298518	1.34	A0A1D5P8H7	415	K	2.59162	Up	Importin N-terminal domain-containing protein OS=Gallus gallus OX=9031 GN=XPO1 PE=3 SV=1	XPO1	1	K14290	0.000544747	64.064	2	QLYLPVLSK(1)VR	0.74249	1.485	0.573
map04013 MAPK signaling pathway - fly	0.298518	1.34	A0A1D5PF07	314	K	4.77879	Up	PPM-type phosphatase domain-containing protein OS=Gallus gallus OX=9031 GN=PPM1B PE=2 SV=2	PPM1B	1	K04461	0.000690427	73.655	2	DAELDK(1)HLESR	0.035396	1.577	0.33
map04013 MAPK signaling pathway - fly	0.298518	1.34	Q5ZKC9	122	K	3.004	Up	14-3-3 protein zeta OS=Gallus gallus OX=9031 GN=YWHAZ PE=2 SV=1	YWHAZ	1	K16197	0.0344943	65.313	2	MK(1)GDYYR	-0.1335	1.502	0.5
map04013 MAPK signaling pathway - fly	0.298518	1.34	Q5ZKC9	49	K	2.80608	Up	14-3-3 protein zeta OS=Gallus gallus OX=9031 GN=YWHAZ PE=2 SV=1	YWHAZ	1	K16197	4.07824e-29	212.93	2	NLLSVAYK(1)NVVGAR	0.20978	1.476	0.526
map04013 MAPK signaling pathway - fly	0.298518	1.34	F1NBA8	1013	K	4.89831	Up	Importin N-terminal domain-containing protein OS=Gallus gallus OX=9031 GN=IPO7 PE=4 SV=3	IPO7	1	K20223	0.00891773	78.816	2	MIEK(1)HGGYK	0.025804	1.734	0.354
map04013 MAPK signaling pathway - fly	0.298518	1.34	F1NBA8	119	K	3.46767	Up	Importin N-terminal domain-containing protein OS=Gallus gallus OX=9031 GN=IPO7 PE=4 SV=3	IPO7	1	K20223	7.83825e-07	70.831	4	VQLTTCIHHIIK(1)HDYPSR	0.35097	1.609	0.464
map04013 MAPK signaling pathway - fly	0.298518	1.34	Q6LC82	166	K	2.70872	Up	GTPase cRac1A OS=Gallus gallus OX=9031 GN=cRac1A PE=2 SV=1	cRac1A	1	K04392	0.000597981	86.243	2	GLK(1)TVFDEAIR	-0.85152	1.46	0.539
map04013 MAPK signaling pathway - fly	0.298518	1.34	Q5ZL50	91	K	2.6044	Up	Profilin OS=Gallus gallus OX=9031 GN=PFN2 PE=2 SV=1	PFN2	1	K05759	9.49021e-77	297.77	2	TK(1)SQGGEPTYNVAVGR	1.8766	1.422	0.546
map04013 MAPK signaling pathway - fly	0.298518	1.34	Q5ZLQ6	3	K	1.77686	Up	14-3-3 protein beta/alpha OS=Gallus gallus OX=9031 GN=YWHAB PE=2 SV=1	YWHAB	1	K16197	0.00682929	60.892	2	MDK(1)SELVQK	0.47297	1.29	0.726
map04013 MAPK signaling pathway - fly	0.298518	1.34	Q5ZMD1	3	K	3.10373	Up	14-3-3 protein theta OS=Gallus gallus OX=9031 GN=YWHAQ PE=1 SV=1	YWHAQ	1	K16197	2.1689e-05	134.66	2	MDK(1)TELIQK	1.8784	1.496	0.482
map04013 MAPK signaling pathway - fly	0.298518	1.34	Q5ZMD1	122	K	3.62763	Up	14-3-3 protein theta OS=Gallus gallus OX=9031 GN=YWHAQ PE=1 SV=1	YWHAQ	1	K16197	0.0030751	108.92	2	MK(1)GDYFR	-0.16157	1.549	0.427
map04013 MAPK signaling pathway - fly	0.298518	1.34	Q90687	280	K	2.49825	Up	Tyrosine-protein phosphatase non-receptor type 11 OS=Gallus gallus OX=9031 GN=PTPN11 PE=2 SV=1	PTPN11	1	K07293	0.000516569	116.13	2	YK(1)NILPFDHTR	0.54217	1.429	0.572
map04064 NF-kappa B signaling pathway	0.179834	1.78	A0A0B5H7I8	405	K	1.88873	Up	Tripartite motif containing 25 OS=Gallus gallus OX=9031 GN=TRIM25 PE=2 SV=1	TRIM25	1	K10652	6.67905e-09	85.742	3	IPHPTK(1)TTLLEETDTQDK	-0.47468	1.341	0.71
map04064 NF-kappa B signaling pathway	0.179834	1.78	A0A1D5P360	161	K	1.83676	Up	Tyrosine-protein kinase OS=Gallus gallus OX=9031 GN=LYN PE=3 SV=1	LYN	1	K05854	0.000218057	82.437	3	DYDPQHGDVIK(1)HYK	-0.55193	1.339	0.729
map04064 NF-kappa B signaling pathway	0.179834	1.78	A0A1D5PCZ1	577	K	3.12402	Up	Protein kinase C OS=Gallus gallus OX=9031 GN=PRKCB PE=3 SV=1	PRKCB	1	K19662	0.0236367	72.042	2	GLMTK(1)HPAK	0.67359	1.587	0.508
map04064 NF-kappa B signaling pathway	0.179834	1.78	P67869	147	K	2.01783	Up	Casein kinase II subunit beta OS=Gallus gallus OX=9031 GN=CSNK2B PE=2 SV=1	CSNK2B	1	K03115	2.84489e-06	90.142	2	CMDVYTPK(1)SSR	-0.0514	1.358	0.673
map04122 Sulfur relay system	0.331148	1.67	F1NNU3	236	K	0.574668	Down	Cysteine desulfurase, mitochondrial OS=Gallus gallus OX=9031 GN=NFS1 PE=3 SV=2	NFS1	1	K04487	4.66743e-05	98.895	3	IPLDVNDSK(1)IDLMSISGHK	-0.57131	0.735	1.279
map04122 Sulfur relay system	0.331148	1.67	F1NNU3	135	K	1.52732	Up	Cysteine desulfurase, mitochondrial OS=Gallus gallus OX=9031 GN=NFS1 PE=3 SV=2	NFS1	1	K04487	7.0996e-22	176.45	3	K(1)HIITTQTEHK(1)CVLDSCR	1.4719	1.202	0.787
map04122 Sulfur relay system	0.331148	1.67	A0A1D5PKN8	21	K	0.659016	Down	Sulfurtransferase OS=Gallus gallus OX=9031 GN=MPST PE=4 SV=1	MPST	1	K01011	0.0189632	65.404	2	WLSEAIK(1)SK	0.96904	0.804	1.22
map04122 Sulfur relay system	0.331148	1.67	A0A1D5PKN8	46	K	0.580545	Down	Sulfurtransferase OS=Gallus gallus OX=9031 GN=MPST PE=4 SV=1	MPST	1	K01011	0.000726917	106.35	2	RDPK(1)QEFEER	0.056945	0.746	1.285
map04122 Sulfur relay system	0.331148	1.67	F1NDP5	285	K	2.52952	Up	Sulfurtransferase OS=Gallus gallus OX=9031 GN=TST PE=4 SV=3	TST	1	K01011	0.00122014	103.87	2	APPQYK(1)VTELK	-0.49197	1.414	0.559
map04122 Sulfur relay system	0.331148	1.67	F1NDP5	67	K	2.46749	Up	Sulfurtransferase OS=Gallus gallus OX=9031 GN=TST PE=4 SV=3	TST	1	K01011	1.14717e-11	150.72	3	DK(1)SSPYDFMLPSEAHFADYVGR	1.3091	1.404	0.569
map04122 Sulfur relay system	0.331148	1.67	F1NDP5	136	K	2.43902	Up	Sulfurtransferase OS=Gallus gallus OX=9031 GN=TST PE=4 SV=3	TST	1	K01011	1.49605e-28	202.15	3	NWVK(1)EGHPVTAEPSQPAQAVFK(1)AK	0.94821	1.4	0.574
map04122 Sulfur relay system	0.331148	1.67	F1NDP5	234	K	1.93769	Up	Sulfurtransferase OS=Gallus gallus OX=9031 GN=TST PE=4 SV=3	TST	1	K01011	2.44413e-08	142.08	2	K(1)VDLSK(1)PLTATCR	-0.646	1.306	0.674
map04122 Sulfur relay system	0.331148	1.67	F1NDP5	239	K	1.93769	Up	Sulfurtransferase OS=Gallus gallus OX=9031 GN=TST PE=4 SV=3	TST	1	K01011	2.44413e-08	142.08	2	K(1)VDLSK(1)PLTATCR	-0.646	1.306	0.674
map04122 Sulfur relay system	0.331148	1.67	F1NDP5	154	K	2.43902	Up	Sulfurtransferase OS=Gallus gallus OX=9031 GN=TST PE=4 SV=3	TST	1	K01011	1.49605e-28	202.15	3	NWVK(1)EGHPVTAEPSQPAQAVFK(1)AK	0.94821	1.4	0.574
map04122 Sulfur relay system	0.331148	1.67	F1NDP5	175	K	0.619277	Down	Sulfurtransferase OS=Gallus gallus OX=9031 GN=TST PE=4 SV=3	TST	1	K01011	7.12079e-06	140.57	2	TFEEMMENVGSK(1)K	1.8709	0.771	1.245
map04146 Peroxisome	0.437247	1.14	A0A1D5P8I7	91	K	1.64894	Up	Isocitrate dehydrogenase [NADP] OS=Gallus gallus OX=9031 GN=IDH2 PE=3 SV=2	IDH2	1	K00031	7.67068e-111	306.65	2	DK(1)TDDQVTIDSALATK(1)K	0.87892	1.24	0.752
map04146 Peroxisome	0.437247	1.14	A0A1D5P8I7	384	K	2.24307	Up	Isocitrate dehydrogenase [NADP] OS=Gallus gallus OX=9031 GN=IDH2 PE=3 SV=2	IDH2	1	K00031	0.00318302	67.927	3	GK(1)LDSNPELIK(1)FAQTLEK	-0.11035	1.375	0.613
map04146 Peroxisome	0.437247	1.14	A0A1D5P8I7	393	K	2.03354	Up	Isocitrate dehydrogenase [NADP] OS=Gallus gallus OX=9031 GN=IDH2 PE=3 SV=2	IDH2	1	K00031	0.000510281	76.563	2	LDSNPELIK(1)FAQTLEK	-1.7437	1.334	0.656
map04146 Peroxisome	0.437247	1.14	A0A1D5P8I7	280	K	1.59505	Up	Isocitrate dehydrogenase [NADP] OS=Gallus gallus OX=9031 GN=IDH2 PE=3 SV=2	IDH2	1	K00031	2.51295e-07	175.54	3	TEFDK(1)LK(1)IWYEHR	0.37971	1.225	0.768
map04146 Peroxisome	0.437247	1.14	A0A1D5P8I7	45	K	0.559783	Down	Isocitrate dehydrogenase [NADP] OS=Gallus gallus OX=9031 GN=IDH2 PE=3 SV=2	IDH2	1	K00031	1.53388e-20	176	2	IK(1)VANPVVEMDGDEMTR	0.16939	0.721	1.288
map04146 Peroxisome	0.437247	1.14	A0A1D5P8I7	130	K	1.65955	Up	Isocitrate dehydrogenase [NADP] OS=Gallus gallus OX=9031 GN=IDH2 PE=3 SV=2	IDH2	1	K00031	0.0370604	60.547	2	K(1)MWK(1)SPNGTIR	-1.381	1.243	0.749
map04146 Peroxisome	0.437247	1.14	A0A1D5P8I7	243	K	1.5369	Up	Isocitrate dehydrogenase [NADP] OS=Gallus gallus OX=9031 GN=IDH2 PE=3 SV=2	IDH2	1	K00031	0.0103153	107.08	2	K(1)WPLYMSTK	-0.39639	1.208	0.786
map04146 Peroxisome	0.437247	1.14	A0A1D5P8I7	251	K	2.32998	Up	Isocitrate dehydrogenase [NADP] OS=Gallus gallus OX=9031 GN=IDH2 PE=3 SV=2	IDH2	1	K00031	5.46708e-09	168.05	2	WPLYMSTK(1)NTILK	2.0348	1.391	0.597
map04146 Peroxisome	0.437247	1.14	A0A1D5PDA1	464	K	3.63194	Up	Enoyl-CoA hydratase 1 OS=Aquila chrysaetos chrysaetos OX=223781 GN=ECH1 PE=3 SV=1	ECH1	1	K12663	2.06847e-37	192.68	2	SPVAVQGTK(1)VNLLYSR	-1.0044	1.569	0.432
map04146 Peroxisome	0.437247	1.14	A0A1D5PDA1	265	K	0.549187	Down	Enoyl-CoA hydratase 1 OS=Aquila chrysaetos chrysaetos OX=223781 GN=ECH1 PE=3 SV=1	ECH1	1	K12663	5.73694e-06	118.91	3	VLHVELNRPEK(1)R	0.96975	0.709	1.291
map04146 Peroxisome	0.437247	1.14	A0A1D5PEH7	430	K	4.06983	Up	Solute carrier family 27 member 5 OS=Phasianus colchicus OX=9054 PE=3 SV=1	--	1	K08746	1.78931e-13	153.08	3	ITK(1)STPFHGYAGDSQK	2.286	1.457	0.358
map04146 Peroxisome	0.437247	1.14	A0A1D5PNC5	308	K	0.601014	Down	ACB domain-containing protein OS=Gallus gallus OX=9031 GN=ECI2 PE=4 SV=2	ECI2	1	K13239	6.91783e-07	154.09	2	AYASLPK(1)NSLAVSK	0.51065	0.83	1.381
map04146 Peroxisome	0.437247	1.14	A0A1D5PNC5	126	K	0.580966	Down	ACB domain-containing protein OS=Gallus gallus OX=9031 GN=ECI2 PE=4 SV=2	ECI2	1	K13239	1.37887e-13	147.02	3	IMFNRPEK(1)K(1)NAINHK	-0.58813	0.818	1.408
map04146 Peroxisome	0.437247	1.14	A0A1D5PNC5	127	K	0.358932	Down	ACB domain-containing protein OS=Gallus gallus OX=9031 GN=ECI2 PE=4 SV=2	ECI2	1	K13239	1.37887e-13	147.02	3	IMFNRPEK(1)K(1)NAINHK	-0.58813	0.645	1.797
map04146 Peroxisome	0.437247	1.14	A0A1D5PNC5	19	K	0.505921	Down	ACB domain-containing protein OS=Gallus gallus OX=9031 GN=ECI2 PE=4 SV=2	ECI2	1	K13239	4.95962e-15	180.81	2	LLK(1)NDPGNETK	0.91155	0.769	1.52
map04146 Peroxisome	0.437247	1.14	A0A1D5PNC5	54	K	0.574048	Down	ACB domain-containing protein OS=Gallus gallus OX=9031 GN=ECI2 PE=4 SV=2	ECI2	1	K13239	0.0066248	114.64	2	PGMLDFVK(1)K	-0.14403	0.814	1.418
map04146 Peroxisome	0.437247	1.14	A0A1D5PPU9	98	K	2.20508	Up	Catalase OS=Gallus gallus OX=9031 GN=CAT PE=3 SV=2	CAT	1	K03781	0.00739645	81.099	2	AK(1)VFEHIGK(1)R	-0.30888	1.301	0.59
map04146 Peroxisome	0.437247	1.14	A0A1D5PPU9	105	K	2.39531	Up	Catalase OS=Gallus gallus OX=9031 GN=CAT PE=3 SV=2	CAT	1	K03781	7.51405e-06	121.31	2	VFEHIGK(1)R	0.77688	1.327	0.554
map04146 Peroxisome	0.437247	1.14	A0A1D5PPU9	169	K	4.63158	Up	Catalase OS=Gallus gallus OX=9031 GN=CAT PE=3 SV=2	CAT	1	K03781	1.20208e-08	119.43	2	DAMLFPSFIHSQK(1)R	0.45396	1.496	0.323
map04146 Peroxisome	0.437247	1.14	A0A1D5PPU9	237	K	2.30877	Up	Catalase OS=Gallus gallus OX=9031 GN=CAT PE=3 SV=2	CAT	1	K03781	4.05394e-15	158.37	3	FHVK(1)TDQGIK	1.5049	1.316	0.57
map04146 Peroxisome	0.437247	1.14	A0A1D5PPU9	243	K	1.74928	Up	Catalase OS=Gallus gallus OX=9031 GN=CAT PE=3 SV=2	CAT	1	K03781	6.77697e-78	317.99	2	TDQGIK(1)NLSVEEAAR	0.70851	1.221	0.698
map04146 Peroxisome	0.437247	1.14	A0A1D5Q004	462	K	38.6364	Up	Carn_acyltransf domain-containing protein OS=Gallus gallus OX=9031 GN=CRAT PE=3 SV=1	CRAT	1	K00624	0.000630799	78.888	3	VMVFHQFGK(1)AFPK(1)SEK	-1.2837	2.125	0.055
map04146 Peroxisome	0.437247	1.14	A0A1D5Q004	307	K	1.50431	Up	Carn_acyltransf domain-containing protein OS=Gallus gallus OX=9031 GN=CRAT PE=3 SV=1	CRAT	1	K00624	1.71748e-27	229.17	2	NSWAK(1)AYNNLLK(1)DK	0.65442	1.223	0.813
map04146 Peroxisome	0.437247	1.14	A0A1D5Q004	309	K	1.66971	Up	Carn_acyltransf domain-containing protein OS=Gallus gallus OX=9031 GN=CRAT PE=3 SV=1	CRAT	1	K00624	5.67854e-14	200.76	2	DK(1)TNK(1)ESVR	-0.14219	1.279	0.766
map04146 Peroxisome	0.437247	1.14	A0A1D5Q004	312	K	1.93438	Up	Carn_acyltransf domain-containing protein OS=Gallus gallus OX=9031 GN=CRAT PE=3 SV=1	CRAT	1	K00624	1.11113e-08	174.8	2	DK(1)TNK(1)ESVR	-0.14219	1.356	0.701
map04146 Peroxisome	0.437247	1.14	A0A1D5Q004	434	K	2.23281	Up	Carn_acyltransf domain-containing protein OS=Gallus gallus OX=9031 GN=CRAT PE=3 SV=1	CRAT	1	K00624	6.9823e-06	130.78	2	FNITPEIK(1)NDIEK(1)AK	-1.1353	1.429	0.64
map04146 Peroxisome	0.437247	1.14	A0A1D5Q004	531	K	5.87742	Up	Carn_acyltransf domain-containing protein OS=Gallus gallus OX=9031 GN=CRAT PE=3 SV=1	CRAT	1	K00624	1.52886e-09	94.66	2	SDQVK(1)TDLLR	-1.3023	1.822	0.31
map04146 Peroxisome	0.437247	1.14	A0A1D5Q004	662	K	1.86072	Up	Carn_acyltransf domain-containing protein OS=Gallus gallus OX=9031 GN=CRAT PE=3 SV=1	CRAT	1	K00624	0.00372677	92.428	2	SLLQSTPK(1)SK	0.20035	1.336	0.718
map04146 Peroxisome	0.437247	1.14	A0A1D5Q004	320	K	0.655434	Down	Carn_acyltransf domain-containing protein OS=Gallus gallus OX=9031 GN=CRAT PE=3 SV=1	CRAT	1	K00624	2.50042e-14	187.49	2	TIEK(1)SICTVCLDAPMPR	-1.2015	0.778	1.187
map04146 Peroxisome	0.437247	1.14	P35915	21	K	0.592652	Down	Hydroxymethylglutaryl-CoA lyase, mitochondrial OS=Gallus gallus OX=9031 GN=HMGCL PE=1 SV=1	HMGCL	1	K01640	2.43302e-37	241.56	2	DGLQNEK(1)SVVPTPVK(1)IR	-1.1053	0.742	1.252
map04146 Peroxisome	0.437247	1.14	P35915	290	K	2.73792	Up	Hydroxymethylglutaryl-CoA lyase, mitochondrial OS=Gallus gallus OX=9031 GN=HMGCL PE=1 SV=1	HMGCL	1	K01640	2.00846e-30	207.6	2	TNSK(1)VSQAACR	-0.21944	1.473	0.538
map04146 Peroxisome	0.437247	1.14	A0A1L1RRA5	153	K	1.51605	Up	SDowneroxide dismutase [Cu-Zn] OS=Gallus gallus OX=9031 GN=SOD1 PE=3 SV=2	SOD1	1	K04565	0.00482285	67.464	2	LACGVIGIAK(1)C	-0.30925	1.228	0.81
map04146 Peroxisome	0.437247	1.14	A0A1L1RRA5	122	K	1.6606	Up	SDowneroxide dismutase [Cu-Zn] OS=Gallus gallus OX=9031 GN=SOD1 PE=3 SV=2	SOD1	1	K04565	4.16631e-20	224.49	2	TMVVHAK(1)SDDLGR	0.13786	1.277	0.769
map04146 Peroxisome	0.437247	1.14	A0A3Q3AV17	290	K	0.572884	Down	Enoyl-CoA hydratase OS=Gallus gallus OX=9031 GN=EHHADH PE=3 SV=1	EHHADH	1	K07514	1.37728e-28	208.23	2	WTTPSGASWK(1)SASPQPIR	0.27811	0.731	1.276
map04146 Peroxisome	0.437247	1.14	A0A3Q3AV17	393	K	0.639411	Down	Enoyl-CoA hydratase OS=Gallus gallus OX=9031 GN=EHHADH PE=3 SV=1	EHHADH	1	K07514	0.0358558	61.48	2	K(1)EIFSK(1)LSR	-0.59849	0.782	1.223
map04146 Peroxisome	0.437247	1.14	E1BRR7	184	K	2.25612	Up	FMN hydroxy acid dehydrogenase domain-containing protein OS=Gallus gallus OX=9031 GN=HAO1 PE=3 SV=3	HAO1	1	K11517	2.71615e-62	285.28	2	LK(1)NFSSNNLDFSGR	0.45943	1.383	0.613
map04146 Peroxisome	0.437247	1.14	E1BRR7	21	K	2.54352	Up	FMN hydroxy acid dehydrogenase domain-containing protein OS=Gallus gallus OX=9031 GN=HAO1 PE=3 SV=3	HAO1	1	K11517	1.8163e-05	99.276	2	TFLPK(1)SVYDYYR	0.024616	1.432	0.563
map04146 Peroxisome	0.437247	1.14	E1BZ79	239	K	3.06982	Up	Mevalonate kinase OS=Gallus gallus OX=9031 GN=MVK PE=3 SV=3	MVK	1	K00869	0.00146333	98.009	2	ILLTNTK(1)VPR	1.0066	1.495	0.487
map04146 Peroxisome	0.437247	1.14	E1C5V6	547	K	0.425968	Down	Acyl-coenzyme A oxidase OS=Gallus gallus OX=9031 GN=ACOX2 PE=3 SV=1	ACOX2	1	K10214	1.9857e-20	223.03	3	AHCHYITVK(1)NFVETVEK	-1.0076	0.561	1.317
map04146 Peroxisome	0.437247	1.14	E1C5V6	258	K	0.320229	Down	Acyl-coenzyme A oxidase OS=Gallus gallus OX=9031 GN=ACOX2 PE=3 SV=1	ACOX2	1	K10214	0.000362778	69.641	3	MNFEHIDNGYLMLK(1)NVR	1.6724	0.448	1.399
map04146 Peroxisome	0.437247	1.14	E1C5V6	671	K	0.637829	Down	Acyl-coenzyme A oxidase OS=Gallus gallus OX=9031 GN=ACOX2 PE=3 SV=1	ACOX2	1	K10214	6.20899e-05	115.41	3	YLKPLLHNK(1)LSK	0.58278	0.752	1.179
map04146 Peroxisome	0.437247	1.14	E1C9D0	206	K	20.8354	Up	DAO domain-containing protein OS=Gallus gallus OX=9031 GN=DDO PE=3 SV=1	DDO	1	K00272	0.0151231	70.389	2	GQVLK(1)VHAPWVK	0.81546	8.23	0.395
map04146 Peroxisome	0.437247	1.14	F1NNV2	633	K	1.78886	Up	Arachidonate--CoA ligase OS=Gallus gallus OX=9031 GN=ACSL5 PE=4 SV=1	ACSL5	1	K01897	0.00497317	65.879	2	AAGLK(1)SFEQVK	-0.50398	1.22	0.682
map04146 Peroxisome	0.437247	1.14	F1NNV2	98	K	2.21269	Up	Arachidonate--CoA ligase OS=Gallus gallus OX=9031 GN=ACSL5 PE=4 SV=1	ACSL5	1	K01897	2.7087e-21	192.14	2	K(1)PNQPYQWLTYK	-0.88497	1.29	0.583
map04146 Peroxisome	0.437247	1.14	F1NPG2	115	K	2.47619	Up	Isocitrate dehydrogenase [NADP] OS=Gallus gallus OX=9031 GN=IDH1 PE=3 SV=2	IDH1	1	K00031	1.83e-21	197.66	2	EAIICK(1)NIPR	0.34166	1.404	0.567
map04146 Peroxisome	0.437247	1.14	F1NPG2	212	K	4.50986	Up	Isocitrate dehydrogenase [NADP] OS=Gallus gallus OX=9031 GN=IDH1 PE=3 SV=2	IDH1	1	K00031	1.44061e-08	121.96	2	GWPLYMSTK(1)NTILK	-0.73205	1.601	0.355
map04146 Peroxisome	0.437247	1.14	F1NSS4	177	K	5.13814	Up	Acetyl-CoA C-myristoyltransferase OS=Gallus gallus OX=9031 GN=SCP2 PE=3 SV=3	SCP2	1	K08764	3.48076e-52	238.39	4	IAWK(1)NHSHSTNNPYSQFQK	0.79467	1.711	0.333
map04146 Peroxisome	0.437247	1.14	F1NSS4	132	K	2.71115	Up	Acetyl-CoA C-myristoyltransferase OS=Gallus gallus OX=9031 GN=SCP2 PE=3 SV=3	SCP2	1	K08764	3.71441e-05	124.62	2	TNPMDK(1)HLEIMINK	-0.070044	1.483	0.547
map04146 Peroxisome	0.437247	1.14	F1NSS4	419	K	2.89272	Up	Acetyl-CoA C-myristoyltransferase OS=Gallus gallus OX=9031 GN=SCP2 PE=3 SV=3	SCP2	1	K08764	0.000719099	54.261	3	VTAVPLSAAVDGFK(1)SHLVFK	0.012436	1.51	0.522
map04146 Peroxisome	0.437247	1.14	F1NSS4	173	K	3.42609	Up	Acetyl-CoA C-myristoyltransferase OS=Gallus gallus OX=9031 GN=SCP2 PE=3 SV=3	SCP2	1	K08764	1.34902e-19	216.53	2	YGTNPEYFAK(1)IAWK	0.009785	1.576	0.46
map04146 Peroxisome	0.437247	1.14	F1NY37	653	K	0.457781	Down	Acyl-coenzyme A oxidase OS=Gallus gallus OX=9031 GN=ACOX1 PE=3 SV=1	ACOX1	1	K00232	2.47555e-20	214.32	3	TEVHESFHK(1)HLK	0.81488	0.656	1.433
map04146 Peroxisome	0.437247	1.14	F1P5J7	150	K	2.04984	Up	Alkylglycerone-phosphate synthase OS=Gallus gallus OX=9031 GN=AGPS PE=3 SV=2	AGPS	1	K00803	4.19162e-09	142.51	2	ATK(1)ISYSQDAEDR	1.7298	1.316	0.642
map04146 Peroxisome	0.437247	1.14	O42484	142	K	2.38055	Up	17-beta-hydroxysteroid dehydrogenase type IV OS=Gallus gallus OX=9031 GN=HSD17B4 PE=2 SV=1	HSD17B4	1	K12405	7.46601e-05	99.34	3	AAWNHMK(1)NQK(1)FGR	-1.3081	1.395	0.586
map04146 Peroxisome	0.437247	1.14	O42484	336	K	1.77266	Up	17-beta-hydroxysteroid dehydrogenase type IV OS=Gallus gallus OX=9031 GN=HSD17B4 PE=2 SV=1	HSD17B4	1	K12405	0.0213865	72.492	2	ELTTK(1)VYK	1.0145	1.271	0.717
map04146 Peroxisome	0.437247	1.14	O42484	84	K	1.84935	Up	17-beta-hydroxysteroid dehydrogenase type IV OS=Gallus gallus OX=9031 GN=HSD17B4 PE=2 SV=1	HSD17B4	1	K12405	2.45881e-06	135.28	2	LVK(1)SALEAFGR	0.51079	1.289	0.697
map04146 Peroxisome	0.437247	1.14	P0CB50	120	K	3.12236	Up	Peroxiredoxin-1 OS=Gallus gallus OX=9031 GN=PRDX1 PE=1 SV=1	PRDX1	1	K13279	0.000210736	119.52	2	DYGVLK(1)EDEGIAYR	1.3384	1.48	0.474
map04146 Peroxisome	0.437247	1.14	P0CB50	136	K	1.79349	Up	Peroxiredoxin-1 OS=Gallus gallus OX=9031 GN=PRDX1 PE=1 SV=1	PRDX1	1	K13279	1.7557e-05	140.05	2	GLFIIDEK(1)GILR	-0.58183	1.268	0.707
map04146 Peroxisome	0.437247	1.14	P0CB50	178	K	1.67162	Up	Peroxiredoxin-1 OS=Gallus gallus OX=9031 GN=PRDX1 PE=1 SV=1	PRDX1	1	K13279	6.01403e-11	73.532	3	HGEVCPAGWK(1)PGSDTIK(1)PDVQK	0.18987	1.237	0.74
map04146 Peroxisome	0.437247	1.14	P0CB50	109	K	1.72928	Up	Peroxiredoxin-1 OS=Gallus gallus OX=9031 GN=PRDX1 PE=1 SV=1	PRDX1	1	K13279	5.70209e-05	146.27	2	IPLVSDTK(1)R	1.3896	1.252	0.724
map04146 Peroxisome	0.437247	1.14	P0CB50	168	K	1.87883	Up	Peroxiredoxin-1 OS=Gallus gallus OX=9031 GN=PRDX1 PE=1 SV=1	PRDX1	1	K13279	8.55193e-76	238.4	3	LVQAFQFTDK(1)HGEVCPAGWK	0.40535	1.287	0.685
map04146 Peroxisome	0.437247	1.14	Q5F420	292	K	3.88987	Up	Arachidonate--CoA ligase OS=Gallus gallus OX=9031 GN=ACSL1 PE=2 SV=1	ACSL1	1	K01897	0.00148606	90.376	3	GAMITHK(1)NIVSNSSAFLK	0.34367	1.766	0.454
map04146 Peroxisome	0.437247	1.14	Q5F420	303	K	5.18082	Up	Arachidonate--CoA ligase OS=Gallus gallus OX=9031 GN=ACSL1 PE=2 SV=1	ACSL1	1	K01897	0.000160305	66.485	2	NIVSNSSAFLK(1)TTEK	-0.23835	1.891	0.365
map04146 Peroxisome	0.437247	1.14	Q5F420	633	K	3.138	Up	Arachidonate--CoA ligase OS=Gallus gallus OX=9031 GN=ACSL1 PE=2 SV=1	ACSL1	1	K01897	2.05541e-06	158.57	2	K(1)HILEDMVR	0.13106	1.66	0.529
map04146 Peroxisome	0.437247	1.14	Q5F420	114	K	2.61538	Up	Arachidonate--CoA ligase OS=Gallus gallus OX=9031 GN=ACSL1 PE=2 SV=1	ACSL1	1	K01897	0.000383823	90.689	2	K(1)PNQPYEWISYK	-0.5664	1.564	0.598
map04146 Peroxisome	0.437247	1.14	Q5F4B9	632	K	3.56071	Up	ATP binding cassette subfamily D member 3 OS=Phasianus colchicus OX=9054 PE=3 SV=1	--	1	K05677	3.90714e-06	129.04	3	SLWK(1)HHDFYLHMDGR	0.65043	1.613	0.453
map04212 Longevity regulating pathway - worm	0.232083	1.29	A0A1D5NT70	127	K	2.46125	Up	Glutathione transferase OS=Gallus gallus OX=9031 GN=LOC395611 PE=3 SV=1	LOC395611	1	K00799	8.51073e-30	240.41	2	DLANILDK(1)ATNR	-0.4175	1.334	0.542
map04212 Longevity regulating pathway - worm	0.232083	1.29	A0A1D5NT70	4	K	2.29947	Up	Glutathione transferase OS=Gallus gallus OX=9031 GN=LOC395611 PE=3 SV=1	LOC395611	1	K00799	2.78999e-05	94.66	2	SGK(1)PVLHYANIR	-0.25269	1.313	0.571
map04212 Longevity regulating pathway - worm	0.232083	1.29	F1NT10	621	K	5.5619	Up	Transcription elongation regulator 1-like (Fragment) OS=Tyto alba OX=56313 GN=N341_06562 PE=4 SV=1	N341_06562	1	K12824	5.8508e-05	94.804	2	TTFSEFAAK(1)HAK	0.15219	1.752	0.315
map04212 Longevity regulating pathway - worm	0.232083	1.29	A0A1D5P470	82	K	2.88577	Up	Glutathione transferase OS=Gallus gallus OX=9031 GN=LOC107050492 PE=3 SV=2	LOC107050492	1	K00799	2.90814e-21	236.42	3	K(1)HNMCGDTEEER	-0.83559	1.541	0.534
map04212 Longevity regulating pathway - worm	0.232083	1.29	A0A1D5P470	42	K	1.63389	Up	Glutathione transferase OS=Gallus gallus OX=9031 GN=LOC107050492 PE=3 SV=2	LOC107050492	1	K00799	2.01339e-10	122.66	2	LYSCGEAPDYDK(1)SQWINEK	0.52874	1.263	0.773
map04212 Longevity regulating pathway - worm	0.232083	1.29	A0A1D5PC75	432	K	2.97474	Up	FA_desaturase domain-containing protein OS=Gallus gallus OX=9031 GN=SCD PE=3 SV=2	SCD	1	K00507	0.00143622	112.8	2	ADK(1)VVMFQR	-0.66713	1.413	0.475
map04212 Longevity regulating pathway - worm	0.232083	1.29	A0A1D5PC75	412	K	3.13158	Up	FA_desaturase domain-containing protein OS=Gallus gallus OX=9031 GN=SCD PE=3 SV=2	SCD	1	K00507	0.00131314	95.311	2	K(1)HPDVIEK	-0.13534	1.428	0.456
map04212 Longevity regulating pathway - worm	0.232083	1.29	A0A1D5PC75	385	K	2.80885	Up	FA_desaturase domain-containing protein OS=Gallus gallus OX=9031 GN=SCD PE=3 SV=2	SCD	1	K00507	6.85253e-38	252.02	3	VHHK(1)FSETDADPHNAMR	-0.13064	1.396	0.497
map04212 Longevity regulating pathway - worm	0.232083	1.29	A0A1D5PPU9	98	K	2.20508	Up	Catalase OS=Gallus gallus OX=9031 GN=CAT PE=3 SV=2	CAT	1	K03781	0.00739645	81.099	2	AK(1)VFEHIGK(1)R	-0.30888	1.301	0.59
map04212 Longevity regulating pathway - worm	0.232083	1.29	A0A1D5PPU9	105	K	2.39531	Up	Catalase OS=Gallus gallus OX=9031 GN=CAT PE=3 SV=2	CAT	1	K03781	7.51405e-06	121.31	2	VFEHIGK(1)R	0.77688	1.327	0.554
map04212 Longevity regulating pathway - worm	0.232083	1.29	A0A1D5PPU9	169	K	4.63158	Up	Catalase OS=Gallus gallus OX=9031 GN=CAT PE=3 SV=2	CAT	1	K03781	1.20208e-08	119.43	2	DAMLFPSFIHSQK(1)R	0.45396	1.496	0.323
map04212 Longevity regulating pathway - worm	0.232083	1.29	A0A1D5PPU9	237	K	2.30877	Up	Catalase OS=Gallus gallus OX=9031 GN=CAT PE=3 SV=2	CAT	1	K03781	4.05394e-15	158.37	3	FHVK(1)TDQGIK	1.5049	1.316	0.57
map04212 Longevity regulating pathway - worm	0.232083	1.29	A0A1D5PPU9	243	K	1.74928	Up	Catalase OS=Gallus gallus OX=9031 GN=CAT PE=3 SV=2	CAT	1	K03781	6.77697e-78	317.99	2	TDQGIK(1)NLSVEEAAR	0.70851	1.221	0.698
map04212 Longevity regulating pathway - worm	0.232083	1.29	Q5ZKC9	122	K	3.004	Up	14-3-3 protein zeta OS=Gallus gallus OX=9031 GN=YWHAZ PE=2 SV=1	YWHAZ	1	K16197	0.0344943	65.313	2	MK(1)GDYYR	-0.1335	1.502	0.5
map04212 Longevity regulating pathway - worm	0.232083	1.29	Q5ZKC9	49	K	2.80608	Up	14-3-3 protein zeta OS=Gallus gallus OX=9031 GN=YWHAZ PE=2 SV=1	YWHAZ	1	K16197	4.07824e-29	212.93	2	NLLSVAYK(1)NVVGAR	0.20978	1.476	0.526
map04212 Longevity regulating pathway - worm	0.232083	1.29	E1C297	109	K	1.53895	Up	MGST3 transferase (Fragment) OS=Odontophorus gujanensis OX=886794 GN=Mgst3 PE=4 SV=1	Mgst3	1	K00799	6.86959e-20	208.03	2	LLYAHGYYTGEPK(1)NR	0.73201	1.205	0.783
map04212 Longevity regulating pathway - worm	0.232083	1.29	P26446	937	K	2.45424	Up	Poly [ADP-ribose] polymerase 1 OS=Gallus gallus OX=9031 GN=PARP1 PE=1 SV=2	PARP1	1	K10798	0.000422936	76.85	2	NASHITK(1)LPK	0.55787	1.475	0.601
map04212 Longevity regulating pathway - worm	0.232083	1.29	P26446	119	K	3.71141	Up	Poly [ADP-ribose] polymerase 1 OS=Gallus gallus OX=9031 GN=PARP1 PE=1 SV=2	PARP1	1	K10798	0.000126908	119.55	2	SLTDFAAEYAK(1)SNR	0.83971	1.659	0.447
map04212 Longevity regulating pathway - worm	0.232083	1.29	P26697	119	K	2.04301	Up	Glutathione S-transferase 3 OS=Gallus gallus OX=9031 PE=1 SV=2	--	1	K00799	0.00608094	64.064	2	VK(1)QCAFVVEK	-0.64727	1.33	0.651
map04212 Longevity regulating pathway - worm	0.232083	1.29	F1NQZ9	24	K	2.39735	Up	Glutamate--cysteine ligase OS=Gallus gallus OX=9031 GN=GCLC PE=3 SV=3	GCLC	1	K11204	5.35083e-15	170.69	3	K(1)HGILQFLHIYR	-0.027308	1.448	0.604
map04212 Longevity regulating pathway - worm	0.232083	1.29	F1NT14	3	K	2.28399	Up	Glutathione transferase OS=Gallus gallus OX=9031 GN=MGST1 PE=3 SV=2	MGST1	1	K00799	7.38899e-14	206.03	2	AK(1)STQLIDNEVFR	-1.7266	1.327	0.581
map04212 Longevity regulating pathway - worm	0.232083	1.29	P20136	83	K	0.29803	Down	Glutathione S-transferase 2 OS=Gallus gallus OX=9031 GN=GSTM2 PE=1 SV=4	GSTM2	1	K00799	3.83941e-29	220.25	2	K(1)HNMCGETEVEK(1)QR	0.89089	0.484	1.624
map04212 Longevity regulating pathway - worm	0.232083	1.29	P20136	94	K	6.39526	Up	Glutathione S-transferase 2 OS=Gallus gallus OX=9031 GN=GSTM2 PE=1 SV=4	GSTM2	1	K00799	6.36507e-27	167.59	2	K(1)HNMCGETEVEK(1)QR	0.89089	1.618	0.253
map04212 Longevity regulating pathway - worm	0.232083	1.29	Q5ZL72	125	K	1.89031	Up	60 kDa heat shock protein, mitochondrial OS=Gallus gallus OX=9031 GN=HSPD1 PE=1 SV=1	HSPD1	1	K04077	0.00117865	75.5	2	AIAK(1)EGFEK(1)ISK	-0.107	1.327	0.702
map04212 Longevity regulating pathway - worm	0.232083	1.29	Q5ZL72	130	K	1.89031	Up	60 kDa heat shock protein, mitochondrial OS=Gallus gallus OX=9031 GN=HSPD1 PE=1 SV=1	HSPD1	1	K04077	0.00117865	75.5	2	AIAK(1)EGFEK(1)ISK	-0.107	1.327	0.702
map04212 Longevity regulating pathway - worm	0.232083	1.29	Q5ZL72	364	K	1.76262	Up	60 kDa heat shock protein, mitochondrial OS=Gallus gallus OX=9031 GN=HSPD1 PE=1 SV=1	HSPD1	1	K04077	0.0218002	64.064	2	GEK(1)AQIEK(1)R	-0.53651	1.292	0.733
map04212 Longevity regulating pathway - worm	0.232083	1.29	Q5ZL72	369	K	1.76262	Up	60 kDa heat shock protein, mitochondrial OS=Gallus gallus OX=9031 GN=HSPD1 PE=1 SV=1	HSPD1	1	K04077	0.0218002	64.064	2	GEK(1)AQIEK(1)R	-0.53651	1.292	0.733
map04212 Longevity regulating pathway - worm	0.232083	1.29	Q5ZL72	481	K	1.55373	Up	60 kDa heat shock protein, mitochondrial OS=Gallus gallus OX=9031 GN=HSPD1 PE=1 SV=1	HSPD1	1	K04077	6.73943e-11	107.43	3	IPAMTIAK(1)NAGVEGSLIVEK	0.99137	1.229	0.791
map04212 Longevity regulating pathway - worm	0.232083	1.29	Q5ZL72	292	K	0.624795	Down	60 kDa heat shock protein, mitochondrial OS=Gallus gallus OX=9031 GN=HSPD1 PE=1 SV=1	HSPD1	1	K04077	0.0194899	76.572	2	LK(1)VGLQVVAVK	-0.2126	0.761	1.218
map04212 Longevity regulating pathway - worm	0.232083	1.29	Q5ZLQ6	3	K	1.77686	Up	14-3-3 protein beta/alpha OS=Gallus gallus OX=9031 GN=YWHAB PE=2 SV=1	YWHAB	1	K16197	0.00682929	60.892	2	MDK(1)SELVQK	0.47297	1.29	0.726
map04212 Longevity regulating pathway - worm	0.232083	1.29	Q5ZMD1	3	K	3.10373	Up	14-3-3 protein theta OS=Gallus gallus OX=9031 GN=YWHAQ PE=1 SV=1	YWHAQ	1	K16197	2.1689e-05	134.66	2	MDK(1)TELIQK	1.8784	1.496	0.482
map04212 Longevity regulating pathway - worm	0.232083	1.29	Q5ZMD1	122	K	3.62763	Up	14-3-3 protein theta OS=Gallus gallus OX=9031 GN=YWHAQ PE=1 SV=1	YWHAQ	1	K16197	0.0030751	108.92	2	MK(1)GDYFR	-0.16157	1.549	0.427
map04260 Cardiac muscle contraction	0.139103	1.44	A0A3Q2UJ64	68	K	3.55734	Up	Cytochrome b-c1 complex subunit 7 OS=Gallus gallus OX=9031 GN=UQCRB PE=3 SV=1	UQCRB	1	K00417	8.03968e-10	141.93	2	ALDLSLK(1)HR	0.2765	1.551	0.436
map04260 Cardiac muscle contraction	0.139103	1.44	A0A1D5PN05	54	K	2.85149	Up	COX6C domain-containing protein OS=Gallus gallus OX=9031 GN=COX6C PE=3 SV=1	COX6C	1	K02268	3.07986e-09	171.09	2	AYAEFYK(1)NYDPMK	0.13926	1.44	0.505
map04260 Cardiac muscle contraction	0.139103	1.44	A0A1D5PU80	492	K	2.43893	Up	Sodium/potassium-transporting ATPase subunit alpha OS=Gallus gallus OX=9031 GN=ATP1A1 PE=3 SV=1	ATP1A1	1	K01539	9.52308e-14	160.07	2	YQLSIHK(1)NANPSESR	2.3078	1.278	0.524
map04260 Cardiac muscle contraction	0.139103	1.44	A0A1D5PUI6	118	K	0.465926	Down	Cytochrome c oxidase polypeptide Vb OS=Gallus gallus OX=9031 GN=LOC107049545 PE=4 SV=2	LOC107049545	1	K02265	2.40205e-05	115.05	3	CPSCGSHYK(1)LIPHELPH	0.96401	0.629	1.35
map04260 Cardiac muscle contraction	0.139103	1.44	A0A1L1RKB7	460	K	2.10047	Up	Calcium-transporting ATPase OS=Gallus gallus OX=9031 GN=ATP2A2 PE=3 SV=2	ATP2A2	1	K05853	3.34965e-09	154.94	2	MNVFDTDLK(1)GLSR	1.3354	1.338	0.637
map04260 Cardiac muscle contraction	0.139103	1.44	A0A1L1RSG1	80	K	2.97137	Up	Cytochrome c oxidase subunit OS=Gallus gallus OX=9031 GN=COX6A1 PE=3 SV=1	COX6A1	1	K02266	0.00513072	81.335	2	SK(1)PFPWGDGNK	-0.2033	1.453	0.489
map04260 Cardiac muscle contraction	0.139103	1.44	A0A1L1RU52	215	K	2.61062	Up	Tropomyosin alpha-1 chain OS=Gallus gallus OX=9031 GN=TPM1 PE=3 SV=2	TPM1	1	K10373	0.00118882	75.474	2	LEK(1)SIDDLEEK	3.2345	1.475	0.565
map04260 Cardiac muscle contraction	0.139103	1.44	A0A1L1RXE9	312	K	0.566199	Down	Mitochondrial ubiquinol-cytochrome-c reductase complex core protein 2 OS=Gallus gallus OX=9031 PE=1 SV=1	--	1	K00415	7.86559e-06	160.62	2	GSSVTSK(1)LYQGVAK	0.81529	0.727	1.284
map04260 Cardiac muscle contraction	0.139103	1.44	A0A1L1RXE9	254	K	1.84143	Up	Mitochondrial ubiquinol-cytochrome-c reductase complex core protein 2 OS=Gallus gallus OX=9031 PE=1 SV=1	--	1	K00415	1.41174e-10	157.54	2	SGAGTSSAK(1)ATYWGGEIR	-0.62036	1.289	0.7
map04260 Cardiac muscle contraction	0.139103	1.44	F1NAC6	349	K	1.95522	Up	Ubiquinol-cytochrome c reductase core protein 1 OS=Phasianus colchicus OX=9054 PE=4 SV=1	--	1	K00414	1.92902e-15	215.84	2	TFGGGK(1)HLSSR	1.01	1.31	0.67
map04260 Cardiac muscle contraction	0.139103	1.44	F1NL83	28	K	2.64151	Up	Cytochrome c oxidase subunit VIIb OS=Meleagris gallopavo OX=9103 PE=2 SV=1	--	1	K02271	1.43492e-05	140.05	2	K(1)HEPNFHDK	-0.067887	1.4	0.53
map04260 Cardiac muscle contraction	0.139103	1.44	Q5ZLR5	38	K	1.61337	Up	Cytochrome b-c1 complex subunit Rieske, mitochondrial OS=Gallus gallus OX=9031 GN=UQCRFS1 PE=1 SV=1	UQCRFS1	1	K00411	0.00340229	87.942	2	AEK(1)VVLDLK(1)R	0.88708	1.231	0.763
map04260 Cardiac muscle contraction	0.139103	1.44	Q5ZLR5	170	K	3.12241	Up	Cytochrome b-c1 complex subunit Rieske, mitochondrial OS=Gallus gallus OX=9031 GN=UQCRFS1 PE=1 SV=1	UQCRFS1	1	K00411	0.0396506	61.494	2	GK(1)PLFVR	-1.2301	1.505	0.482
map04714 Thermogenesis	0.0913525	1.24	A0A1D5NVM2	76	K	0.444053	Down	NADH dehydrogenase [ubiquinone] 1 alpha subcomplex subunit 2 OS=Gallus gallus OX=9031 GN=NDUFA2 PE=3 SV=1	NDUFA2	1	K03946	0.000667661	83.474	3	EK(1)SVSLHNLSVDEVAK	1.4622	0.631	1.421
map04714 Thermogenesis	0.0913525	1.24	A0A1D5P0U8	86	K	1.61406	Up	ATP synthase subunit gamma OS=Gallus gallus OX=9031 GN=ATP5C1 PE=3 SV=1	ATP5C1	1	K02136	1.30303e-14	187.1	2	K(1)K(1)HLLIGVSSDR	-1.0059	1.217	0.754
map04714 Thermogenesis	0.0913525	1.24	A0A1D5P1J7	49	K	2.6011	Up	ATP synthase membrane subunit f OS=Gallus gallus OX=9031 GN=ATP5J2 PE=3 SV=1	ATP5J2	1	K02130	9.41533e-06	147.16	2	YYNK(1)YINVR	0.39565	1.415	0.544
map04714 Thermogenesis	0.0913525	1.24	A0A1D5PBM6	670	K	3.69544	Up	Complex I-49kD OS=Gallus gallus OX=9031 GN=NDUFS2 PE=3 SV=2	NDUFS2	1	K03935	1.90706e-06	176.97	4	RAEMK(1)TSMESLIHHFK	-0.15666	1.541	0.417
map04714 Thermogenesis	0.0913525	1.24	A0A1D5P3K4	132	K	5.05505	Up	NADH dehydrogenase [ubiquinone] 1 alpha subcomplex subunit 8 OS=Gallus gallus OX=9031 GN=NDUFA8 PE=3 SV=1	NDUFA8	1	K03952	4.79303e-06	105.78	3	VK(1)TDRPMPENVYHSR	1.6286	1.653	0.327
map04714 Thermogenesis	0.0913525	1.24	Q5ZI00	262	K	1.78582	Up	Epimerase domain-containing protein OS=Gallus gallus OX=9031 GN=NDUFA9 PE=2 SV=1	NDUFA9	1	K03953	1.22513e-15	167.06	2	GK(1)TYALVGPNR	-1.5744	1.259	0.705
map04714 Thermogenesis	0.0913525	1.24	A0A3Q2UJ64	68	K	3.55734	Up	Cytochrome b-c1 complex subunit 7 OS=Gallus gallus OX=9031 GN=UQCRB PE=3 SV=1	UQCRB	1	K00417	8.03968e-10	141.93	2	ALDLSLK(1)HR	0.2765	1.551	0.436
map04714 Thermogenesis	0.0913525	1.24	A0A1D5P810	109	K	0.636953	Down	ATP synthase peripheral stalk subunit OSCP OS=Gallus gallus OX=9031 GN=ATP5O PE=3 SV=2	ATP5O	1	K02137	6.52643e-06	133.07	2	DPK(1)LASIVMNPHTK	1.0643	0.786	1.234
map04714 Thermogenesis	0.0913525	1.24	A0A1D5P810	90	K	1.68385	Up	ATP synthase peripheral stalk subunit OSCP OS=Gallus gallus OX=9031 GN=ATP5O PE=3 SV=2	ATP5O	1	K02137	2.24152e-21	200.06	2	QK(1)K(1)LEQVEK(1)ELGR	-0.042813	1.241	0.737
map04714 Thermogenesis	0.0913525	1.24	A0A1D5P810	96	K	1.68385	Up	ATP synthase peripheral stalk subunit OSCP OS=Gallus gallus OX=9031 GN=ATP5O PE=3 SV=2	ATP5O	1	K02137	2.24152e-21	200.06	2	QK(1)K(1)LEQVEK(1)ELGR	-0.042813	1.241	0.737
map04714 Thermogenesis	0.0913525	1.24	A0A1D5P810	166	K	3.85075	Up	ATP synthase peripheral stalk subunit OSCP OS=Gallus gallus OX=9031 GN=ATP5O PE=3 SV=2	ATP5O	1	K02137	1.62564e-06	74.733	2	YTPGIVSAFGK(1)IMSAFR	0.85153	1.548	0.402
map04714 Thermogenesis	0.0913525	1.24	A0A1D5P9D7	172	K	3.10041	Up	SWI/SNF complex subunit SMARCC2 OS=Aythya fuligula OX=219594 GN=SMARCC2 PE=4 SV=1	SMARCC2	1	K11649	4.03499e-06	117.39	2	FK(1)SDQGWR	-0.044849	1.513	0.488
map04714 Thermogenesis	0.0913525	1.24	Q9YHT2	90	K	3.8731	Up	Succinate dehydrogenase [ubiquinone] iron-sulfur subunit, mitochondrial OS=Gallus gallus OX=9031 GN=SDHB PE=1 SV=1	SDHB	1	K00235	1.04301e-05	151.66	2	IK(1)NELDSTLTFR	-0.66479	1.526	0.394
map04714 Thermogenesis	0.0913525	1.24	A0A1L1RY35	488	K	4.27548	Up	ATP synthase subunit alpha OS=Gallus gallus OX=9031 GN=ATP5A1Z PE=3 SV=2	ATP5A1Z	1	K02132	0.00446139	73.502	2	LEPSK(1)ITK	1.1239	1.552	0.363
map04714 Thermogenesis	0.0913525	1.24	A0A1L1RY35	126	K	1.90208	Up	ATP synthase subunit alpha OS=Gallus gallus OX=9031 GN=ATP5A1Z PE=3 SV=2	ATP5A1Z	1	K02132	0.0034195	106	2	LIK(1)EGDVVK(1)R	0.028375	1.282	0.674
map04714 Thermogenesis	0.0913525	1.24	A0A1L1RY35	161	K	4.67359	Up	ATP synthase subunit alpha OS=Gallus gallus OX=9031 GN=ATP5A1Z PE=3 SV=2	ATP5A1Z	1	K02132	4.16777e-12	103.63	2	VVDALGNPIDGK(1)GPITSK(1)TR	-2.6472	1.575	0.337
map04714 Thermogenesis	0.0913525	1.24	A0A1D5PN05	54	K	2.85149	Up	COX6C domain-containing protein OS=Gallus gallus OX=9031 GN=COX6C PE=3 SV=1	COX6C	1	K02268	3.07986e-09	171.09	2	AYAEFYK(1)NYDPMK	0.13926	1.44	0.505
map04714 Thermogenesis	0.0913525	1.24	A0A1D5PUI6	118	K	0.465926	Down	Cytochrome c oxidase polypeptide Vb OS=Gallus gallus OX=9031 GN=LOC107049545 PE=4 SV=2	LOC107049545	1	K02265	2.40205e-05	115.05	3	CPSCGSHYK(1)LIPHELPH	0.96401	0.629	1.35
map04714 Thermogenesis	0.0913525	1.24	A0A1L1RM23	277	K	2.64126	Up	NADH dehydrogenase [ubiquinone] iron-sulfur protein 4, mitochondrial OS=Gallus gallus OX=9031 GN=NDUFS4 PE=3 SV=2	NDUFS4	1	K03937	7.36888e-10	168.05	2	SK(1)SYGANFSWNK	1.0135	1.421	0.538
map04714 Thermogenesis	0.0913525	1.24	A0A1L1RSG1	80	K	2.97137	Up	Cytochrome c oxidase subunit OS=Gallus gallus OX=9031 GN=COX6A1 PE=3 SV=1	COX6A1	1	K02266	0.00513072	81.335	2	SK(1)PFPWGDGNK	-0.2033	1.453	0.489
map04714 Thermogenesis	0.0913525	1.24	A0A1L1RXE9	312	K	0.566199	Down	Mitochondrial ubiquinol-cytochrome-c reductase complex core protein 2 OS=Gallus gallus OX=9031 PE=1 SV=1	--	1	K00415	7.86559e-06	160.62	2	GSSVTSK(1)LYQGVAK	0.81529	0.727	1.284
map04714 Thermogenesis	0.0913525	1.24	A0A1L1RXE9	254	K	1.84143	Up	Mitochondrial ubiquinol-cytochrome-c reductase complex core protein 2 OS=Gallus gallus OX=9031 PE=1 SV=1	--	1	K00415	1.41174e-10	157.54	2	SGAGTSSAK(1)ATYWGGEIR	-0.62036	1.289	0.7
map04714 Thermogenesis	0.0913525	1.24	A0A3Q2U2Y6	112	K	3.52679	Up	Succinate dehydrogenase cytochrome b560 subunit, mitochondrial OS=Gallus gallus OX=9031 GN=SDHC PE=1 SV=1	SDHC	1	K00236	0.000973698	76.85	2	HLVWDMGK(1)GFK	-0.21185	1.58	0.448
map04714 Thermogenesis	0.0913525	1.24	E1C658	73	K	2.61609	Up	ATP synthase subunit d, mitochondrial OS=Gallus gallus OX=9031 GN=ATP5H PE=3 SV=3	ATP5H	1	K02138	5.04278e-09	110.14	2	K(1)FSALK(1)VPEPVDTQTAK	-0.59116	1.431	0.547
map04714 Thermogenesis	0.0913525	1.24	E1C658	99	K	1.87681	Up	ATP synthase subunit d, mitochondrial OS=Gallus gallus OX=9031 GN=ATP5H PE=3 SV=3	ATP5H	1	K02138	1.58667e-12	152.02	3	IDAQEQEAAK(1)GIVEYVK(1)ASK	0.17619	1.295	0.69
map04714 Thermogenesis	0.0913525	1.24	E1C658	109	K	1.52538	Up	ATP synthase subunit d, mitochondrial OS=Gallus gallus OX=9031 GN=ATP5H PE=3 SV=3	ATP5H	1	K02138	0.00436382	64.266	2	GIVEYVK(1)ASK(1)AR	-1.3211	1.202	0.788
map04714 Thermogenesis	0.0913525	1.24	E1C658	63	K	1.69607	Up	ATP synthase subunit d, mitochondrial OS=Gallus gallus OX=9031 GN=ATP5H PE=3 SV=3	ATP5H	1	K02138	1.23416e-36	238.93	2	TAVAK(1)AGMVDEFQK(1)K	0.20722	1.25	0.737
map04714 Thermogenesis	0.0913525	1.24	E1C6C9	60	K	3.68941	Up	Complex I-PDSW OS=Gallus gallus OX=9031 GN=NDUFB10 PE=3 SV=1	NDUFB10	1	K03966	4.61641e-10	158.37	2	NK(1)SYYYHQK	0.55392	1.568	0.425
map04714 Thermogenesis	0.0913525	1.24	E1C6C9	67	K	2.73408	Up	Complex I-PDSW OS=Gallus gallus OX=9031 GN=NDUFB10 PE=3 SV=1	NDUFB10	1	K03966	0.00202641	99.305	2	SYYYHQK(1)FR	0.64475	1.46	0.534
map04714 Thermogenesis	0.0913525	1.24	F1NAC6	349	K	1.95522	Up	Ubiquinol-cytochrome c reductase core protein 1 OS=Phasianus colchicus OX=9054 PE=4 SV=1	--	1	K00414	1.92902e-15	215.84	2	TFGGGK(1)HLSSR	1.01	1.31	0.67
map04714 Thermogenesis	0.0913525	1.24	F1ND23	137	K	2.62752	Up	Complex I-30kD OS=Gallus gallus OX=9031 GN=NDUFS3 PE=3 SV=3	NDUFS3	1	K03936	2.39962e-17	166.48	3	VK(1)TYTDELTPIDSAVSVHK	0.27	1.432	0.545
map04714 Thermogenesis	0.0913525	1.24	F1NL83	28	K	2.64151	Up	Cytochrome c oxidase subunit VIIb OS=Meleagris gallopavo OX=9103 PE=2 SV=1	--	1	K02271	1.43492e-05	140.05	2	K(1)HEPNFHDK	-0.067887	1.4	0.53
map04714 Thermogenesis	0.0913525	1.24	F1NNV2	633	K	1.78886	Up	Arachidonate--CoA ligase OS=Gallus gallus OX=9031 GN=ACSL5 PE=4 SV=1	ACSL5	1	K01897	0.00497317	65.879	2	AAGLK(1)SFEQVK	-0.50398	1.22	0.682
map04714 Thermogenesis	0.0913525	1.24	F1NNV2	98	K	2.21269	Up	Arachidonate--CoA ligase OS=Gallus gallus OX=9031 GN=ACSL5 PE=4 SV=1	ACSL5	1	K01897	2.7087e-21	192.14	2	K(1)PNQPYQWLTYK	-0.88497	1.29	0.583
map04714 Thermogenesis	0.0913525	1.24	F1NPJ4	637	K	2.1392	Up	Succinate dehydrogenase [ubiquinone] flavoprotein subunit, mitochondrial OS=Gallus gallus OX=9031 GN=SDHA PE=3 SV=2	SDHA	1	K00234	4.38494e-05	95.311	2	SGK(1)VTLK(1)YR	-0.8657	1.337	0.625
map04714 Thermogenesis	0.0913525	1.24	F1NPJ4	641	K	1.53462	Up	Succinate dehydrogenase [ubiquinone] flavoprotein subunit, mitochondrial OS=Gallus gallus OX=9031 GN=SDHA PE=3 SV=2	SDHA	1	K00234	0.0135139	95.311	2	SGK(1)VTLK(1)YR	-0.8657	1.197	0.78
map04714 Thermogenesis	0.0913525	1.24	F1NPJ4	625	K	3.23043	Up	Succinate dehydrogenase [ubiquinone] flavoprotein subunit, mitochondrial OS=Gallus gallus OX=9031 GN=SDHA PE=3 SV=2	SDHA	1	K00234	4.9308e-21	160.98	2	K(1)HTLSYVDVK	0.41643	1.486	0.46
map04714 Thermogenesis	0.0913525	1.24	F1NPM6	78	K	1.6502	Up	NADH dehydrogenase [ubiquinone] 1 alpha subcomplex subunit 10, mitochondrial OS=Gallus gallus OX=9031 GN=NDUFA10 PE=3 SV=1	NDUFA10	1	K03954	4.53812e-08	142.08	2	GK(1)LAQHIADK(1)LGMK	0.62301	1.236	0.749
map04714 Thermogenesis	0.0913525	1.24	F1NPM6	86	K	1.71272	Up	NADH dehydrogenase [ubiquinone] 1 alpha subcomplex subunit 10, mitochondrial OS=Gallus gallus OX=9031 GN=NDUFA10 PE=3 SV=1	NDUFA10	1	K03954	4.53812e-08	142.08	2	GK(1)LAQHIADK(1)LGMK	0.62301	1.252	0.731
map04714 Thermogenesis	0.0913525	1.24	F1NPM6	227	K	1.89474	Up	NADH dehydrogenase [ubiquinone] 1 alpha subcomplex subunit 10, mitochondrial OS=Gallus gallus OX=9031 GN=NDUFA10 PE=3 SV=1	NDUFA10	1	K03954	0.000721458	105.94	2	LQEK(1)GEPYEK(1)K	-1.0356	1.296	0.684
map04714 Thermogenesis	0.0913525	1.24	F1NPM6	233	K	1.89474	Up	NADH dehydrogenase [ubiquinone] 1 alpha subcomplex subunit 10, mitochondrial OS=Gallus gallus OX=9031 GN=NDUFA10 PE=3 SV=1	NDUFA10	1	K03954	0.000721458	105.94	2	LQEK(1)GEPYEK(1)K	-1.0356	1.296	0.684
map04714 Thermogenesis	0.0913525	1.24	F1NSC1	355	K	1.94222	Up	ATP synthase subunit b OS=Gallus gallus OX=9031 GN=ATP5PB PE=3 SV=3	ATP5PB	1	K02127	7.61121e-27	180.11	2	NEAIK(1)ALETAIEEEK(1)K	-0.48842	1.311	0.675
map04714 Thermogenesis	0.0913525	1.24	F1NSC1	381	K	1.52986	Up	ATP synthase subunit b OS=Gallus gallus OX=9031 GN=ATP5PB PE=3 SV=3	ATP5PB	1	K02127	0.0157958	79.809	2	SYLFDAK(1)R	0.18543	1.204	0.787
map04714 Thermogenesis	0.0913525	1.24	F1NUY0	202	K	1.53676	Up	Protein arginine methyltransferase NDUFAF7 OS=Gallus gallus OX=9031 GN=NDUFAF7 PE=3 SV=5	NDUFAF7	1	K18164	3.13477e-20	166.65	2	GISK(1)TGIPIYWYR	-0.44496	1.317	0.857
map04714 Thermogenesis	0.0913525	1.24	F1NW95	9	K	5.04938	Up	NADH dehydrogenase [ubiquinone] 1 alpha subcomplex subunit 12 OS=Gallus gallus OX=9031 GN=NDUFA12 PE=3 SV=2	NDUFA12	1	K11352	0.00825462	65.156	2	AEYVQVVK(1)R	-0.2973	1.636	0.324
map04714 Thermogenesis	0.0913525	1.24	F1NW95	13	K	3.23226	Up	NADH dehydrogenase [ubiquinone] 1 alpha subcomplex subunit 12 OS=Gallus gallus OX=9031 GN=NDUFA12 PE=3 SV=2	NDUFA12	1	K11352	0.00020085	120.33	3	AFK(1)HLGGHGGVR	0.066758	1.503	0.465
map04714 Thermogenesis	0.0913525	1.24	F1P1U3	531	K	0.565421	Down	Carn_acyltransf domain-containing protein OS=Gallus gallus OX=9031 GN=CPT2 PE=3 SV=2	CPT2	1	K08766	5.52379e-13	135.89	3	HSTEELQELIVECSK(1)YHGR	0.57815	0.726	1.284
map04714 Thermogenesis	0.0913525	1.24	F1P1U3	73	K	1.85509	Up	Carn_acyltransf domain-containing protein OS=Gallus gallus OX=9031 GN=CPT2 PE=3 SV=2	CPT2	1	K08766	2.62368e-12	125.14	3	K(1)TEELAHQFEK(1)GIGR	1.802	1.293	0.697
map04714 Thermogenesis	0.0913525	1.24	F1P1U3	489	K	1.8227	Up	Carn_acyltransf domain-containing protein OS=Gallus gallus OX=9031 GN=CPT2 PE=3 SV=2	CPT2	1	K08766	7.15033e-32	269.55	3	QYNQTVATYESCSTAAFK(1)HGR	0.10963	1.285	0.705
map04714 Thermogenesis	0.0913525	1.24	P18940	559	K	2.16238	Up	NADH-ubiquinone oxidoreductase chain 5 OS=Gallus gallus OX=9031 GN=MT-ND5 PE=3 SV=1	MT-ND5	1	K03883	1.42269e-08	108.2	2	IASHLIDMAWYK(1)K	-0.86258	1.345	0.622
map04714 Thermogenesis	0.0913525	1.24	Q5F420	292	K	3.88987	Up	Arachidonate--CoA ligase OS=Gallus gallus OX=9031 GN=ACSL1 PE=2 SV=1	ACSL1	1	K01897	0.00148606	90.376	3	GAMITHK(1)NIVSNSSAFLK	0.34367	1.766	0.454
map04714 Thermogenesis	0.0913525	1.24	Q5F420	303	K	5.18082	Up	Arachidonate--CoA ligase OS=Gallus gallus OX=9031 GN=ACSL1 PE=2 SV=1	ACSL1	1	K01897	0.000160305	66.485	2	NIVSNSSAFLK(1)TTEK	-0.23835	1.891	0.365
map04714 Thermogenesis	0.0913525	1.24	Q5F420	633	K	3.138	Up	Arachidonate--CoA ligase OS=Gallus gallus OX=9031 GN=ACSL1 PE=2 SV=1	ACSL1	1	K01897	2.05541e-06	158.57	2	K(1)HILEDMVR	0.13106	1.66	0.529
map04714 Thermogenesis	0.0913525	1.24	Q5F420	114	K	2.61538	Up	Arachidonate--CoA ligase OS=Gallus gallus OX=9031 GN=ACSL1 PE=2 SV=1	ACSL1	1	K01897	0.000383823	90.689	2	K(1)PNQPYEWISYK	-0.5664	1.564	0.598
map04714 Thermogenesis	0.0913525	1.24	Q5ZLR5	38	K	1.61337	Up	Cytochrome b-c1 complex subunit Rieske, mitochondrial OS=Gallus gallus OX=9031 GN=UQCRFS1 PE=1 SV=1	UQCRFS1	1	K00411	0.00340229	87.942	2	AEK(1)VVLDLK(1)R	0.88708	1.231	0.763
map04714 Thermogenesis	0.0913525	1.24	Q5ZLR5	170	K	3.12241	Up	Cytochrome b-c1 complex subunit Rieske, mitochondrial OS=Gallus gallus OX=9031 GN=UQCRFS1 PE=1 SV=1	UQCRFS1	1	K00411	0.0396506	61.494	2	GK(1)PLFVR	-1.2301	1.505	0.482
map04714 Thermogenesis	0.0913525	1.24	Q6B842	749	K	2.38095	Up	Carnitine O-palmitoyltransferase OS=Gallus gallus OX=9031 GN=CPT1A PE=2 SV=1	CPT1A	1	K08765	0.00518039	88.35	2	FGK(1)NIQK	-2.0062	1.5	0.63
map04714 Thermogenesis	0.0913525	1.24	Q6B842	639	K	3.97959	Up	Carnitine O-palmitoyltransferase OS=Gallus gallus OX=9031 GN=CPT1A PE=2 SV=1	CPT1A	1	K08765	4.21319e-15	159.93	3	LAATK(1)HQHLYR	0.22692	1.755	0.441
map04714 Thermogenesis	0.0913525	1.24	Q6B842	344	K	1.60629	Up	Carnitine O-palmitoyltransferase OS=Gallus gallus OX=9031 GN=CPT1A PE=2 SV=1	CPT1A	1	K08765	0.000359286	92.445	3	YFK(1)VWLYHDGR	-0.30494	1.277	0.795
map04714 Thermogenesis	0.0913525	1.24	Q9YH14	27	K	4.77448	Up	ATP synthase subunit e, mitochondrial OS=Gallus gallus OX=9031 GN=rbf PE=2 SV=1	rbf	1	K02129	0.00133718	87.942	2	YSALLVGMIYGK(1)K	0.25958	1.609	0.337
map04714 Thermogenesis	0.0913525	1.24	R4GGZ2	47	K	2.17504	Up	NDUFA4 mitochondrial complex associated OS=Phasianus colchicus OX=9054 PE=4 SV=1	--	1	K03948	1.1099e-05	145.95	2	LAVFNPDVCWDK(1)K	0.35153	1.342	0.617
map04744 Phototransduction	0.200739	2.23	F1NLV4	57	K	27.2877	Up	G protein subunit beta 1 OS=Strigops habroptila OX=2489341 GN=GNB1 PE=3 SV=1	GNB1	1	K04536	7.79689e-05	59.997	3	GHLAK(1)IYAMHWGTDSR	1.1395	1.992	0.073
map04744 Phototransduction	0.200739	2.23	F1NLV4	15	K	3.27044	Up	G protein subunit beta 1 OS=Strigops habroptila OX=2489341 GN=GNB1 PE=3 SV=1	GNB1	1	K04536	8.43493e-41	271.35	2	QEAEQLK(1)NQIR	1.2321	1.56	0.477
map04744 Phototransduction	0.200739	2.23	P62149	95	K	2.57066	Up	Calmodulin OS=Gallus gallus OX=9031 GN=CALM PE=1 SV=2	CALM	1	K02183	7.20237e-09	137.89	2	VFDK(1)DGNGYISAAELR	-2.0932	1.437	0.559
map04920 Adipocytokine signaling pathway	0.26814	1.37	F1NI43	645	K	3.1214	Up	Long-chain-fatty-acid--CoA ligase ACSBG2 OS=Gallus gallus OX=9031 GN=ACSBG2 PE=4 SV=3	ACSBG2	1	K15013	2.95752e-06	119.94	2	ATK(1)VSEIISSK	-0.35996	1.517	0.486
map04920 Adipocytokine signaling pathway	0.26814	1.37	F1NI43	556	K	2.21348	Up	Long-chain-fatty-acid--CoA ligase ACSBG2 OS=Gallus gallus OX=9031 GN=ACSBG2 PE=4 SV=3	ACSBG2	1	K15013	9.03487e-07	143.22	2	CDK(1)DGFIYITGR	-0.43536	1.379	0.623
map04920 Adipocytokine signaling pathway	0.26814	1.37	F1NI43	542	K	2.82792	Up	Long-chain-fatty-acid--CoA ligase ACSBG2 OS=Gallus gallus OX=9031 GN=ACSBG2 PE=4 SV=3	ACSBG2	1	K15013	3.17718e-05	139.7	2	EAIDK(1)DGWLHSGDLGK	1.4138	1.479	0.523
map04920 Adipocytokine signaling pathway	0.26814	1.37	F1NI43	65	K	3.2617	Up	Long-chain-fatty-acid--CoA ligase ACSBG2 OS=Gallus gallus OX=9031 GN=ACSBG2 PE=4 SV=3	ACSBG2	1	K15013	5.5802e-09	176.97	2	SQMNK(1)TGLASSSR	0.90612	1.533	0.47
map04920 Adipocytokine signaling pathway	0.26814	1.37	F1NI43	391	K	3.78043	Up	Long-chain-fatty-acid--CoA ligase ACSBG2 OS=Gallus gallus OX=9031 GN=ACSBG2 PE=4 SV=3	ACSBG2	1	K15013	0.000624595	105.36	2	SVGAK(1)SSTLR	1.0332	1.584	0.419
map04920 Adipocytokine signaling pathway	0.26814	1.37	F1NI43	509	K	1.6609	Up	Long-chain-fatty-acid--CoA ligase ACSBG2 OS=Gallus gallus OX=9031 GN=ACSBG2 PE=4 SV=3	ACSBG2	1	K15013	8.62164e-10	173.54	3	TLIHK(1)PDADGIGEICFAGR	-0.010895	1.249	0.752
map04920 Adipocytokine signaling pathway	0.26814	1.37	P21642	262	K	3.85	Up	Phosphoenolpyruvate carboxykinase [GTP], mitochondrial OS=Gallus gallus OX=9031 GN=PCK2 PE=1 SV=2	PCK2	1	K01596	5.88475e-05	107.6	2	IVSFGSGYGGNSLLGK(1)K	-0.4862	1.54	0.4
map04920 Adipocytokine signaling pathway	0.26814	1.37	P21642	296	K	1.54897	Up	Phosphoenolpyruvate carboxykinase [GTP], mitochondrial OS=Gallus gallus OX=9031 GN=PCK2 PE=1 SV=2	PCK2	1	K01596	6.60217e-41	222.32	3	MAQQQGWLAEHMLILGVTSPSGEK(1)R	-0.45838	1.202	0.776
map04920 Adipocytokine signaling pathway	0.26814	1.37	F1NER9	222	K	3.74133	Up	Glycoprotein IIIb OS=Gallus gallus OX=9031 GN=CD36 PE=3 SV=3	CD36	1	K06259	6.90858e-10	143.22	2	EDISK(1)TAIIESYK	-0.067238	1.403	0.375
map04920 Adipocytokine signaling pathway	0.26814	1.37	F1NER9	230	K	3.36829	Up	Glycoprotein IIIb OS=Gallus gallus OX=9031 GN=CD36 PE=3 SV=3	CD36	1	K06259	0.00178103	85.716	2	TAIIESYK(1)NK	-1.1784	1.381	0.41
map04920 Adipocytokine signaling pathway	0.26814	1.37	F1NER9	282	K	3.89779	Up	Glycoprotein IIIb OS=Gallus gallus OX=9031 GN=CD36 PE=3 SV=3	CD36	1	K06259	6.36021e-05	144.27	2	SIYGVYQTSK(1)TVK	0.41008	1.411	0.362
map04920 Adipocytokine signaling pathway	0.26814	1.37	F1NNV2	633	K	1.78886	Up	Arachidonate--CoA ligase OS=Gallus gallus OX=9031 GN=ACSL5 PE=4 SV=1	ACSL5	1	K01897	0.00497317	65.879	2	AAGLK(1)SFEQVK	-0.50398	1.22	0.682
map04920 Adipocytokine signaling pathway	0.26814	1.37	F1NNV2	98	K	2.21269	Up	Arachidonate--CoA ligase OS=Gallus gallus OX=9031 GN=ACSL5 PE=4 SV=1	ACSL5	1	K01897	2.7087e-21	192.14	2	K(1)PNQPYQWLTYK	-0.88497	1.29	0.583
map04920 Adipocytokine signaling pathway	0.26814	1.37	Q5F420	292	K	3.88987	Up	Arachidonate--CoA ligase OS=Gallus gallus OX=9031 GN=ACSL1 PE=2 SV=1	ACSL1	1	K01897	0.00148606	90.376	3	GAMITHK(1)NIVSNSSAFLK	0.34367	1.766	0.454
map04920 Adipocytokine signaling pathway	0.26814	1.37	Q5F420	303	K	5.18082	Up	Arachidonate--CoA ligase OS=Gallus gallus OX=9031 GN=ACSL1 PE=2 SV=1	ACSL1	1	K01897	0.000160305	66.485	2	NIVSNSSAFLK(1)TTEK	-0.23835	1.891	0.365
map04920 Adipocytokine signaling pathway	0.26814	1.37	Q5F420	633	K	3.138	Up	Arachidonate--CoA ligase OS=Gallus gallus OX=9031 GN=ACSL1 PE=2 SV=1	ACSL1	1	K01897	2.05541e-06	158.57	2	K(1)HILEDMVR	0.13106	1.66	0.529
map04920 Adipocytokine signaling pathway	0.26814	1.37	Q5F420	114	K	2.61538	Up	Arachidonate--CoA ligase OS=Gallus gallus OX=9031 GN=ACSL1 PE=2 SV=1	ACSL1	1	K01897	0.000383823	90.689	2	K(1)PNQPYEWISYK	-0.5664	1.564	0.598
map04920 Adipocytokine signaling pathway	0.26814	1.37	Q6B842	749	K	2.38095	Up	Carnitine O-palmitoyltransferase OS=Gallus gallus OX=9031 GN=CPT1A PE=2 SV=1	CPT1A	1	K08765	0.00518039	88.35	2	FGK(1)NIQK	-2.0062	1.5	0.63
map04920 Adipocytokine signaling pathway	0.26814	1.37	Q6B842	639	K	3.97959	Up	Carnitine O-palmitoyltransferase OS=Gallus gallus OX=9031 GN=CPT1A PE=2 SV=1	CPT1A	1	K08765	4.21319e-15	159.93	3	LAATK(1)HQHLYR	0.22692	1.755	0.441
map04920 Adipocytokine signaling pathway	0.26814	1.37	Q6B842	344	K	1.60629	Up	Carnitine O-palmitoyltransferase OS=Gallus gallus OX=9031 GN=CPT1A PE=2 SV=1	CPT1A	1	K08765	0.000359286	92.445	3	YFK(1)VWLYHDGR	-0.30494	1.277	0.795
map04920 Adipocytokine signaling pathway	0.26814	1.37	Q6DV79	348	K	3.52599	Up	Signal transducer and activator of transcription 3 OS=Gallus gallus OX=9031 GN=STAT3 PE=1 SV=2	STAT3	1	K04692	0.00110587	114.39	2	TGVQFTTK(1)VR	-0.96601	1.696	0.481
map04920 Adipocytokine signaling pathway	0.26814	1.37	Q90687	280	K	2.49825	Up	Tyrosine-protein phosphatase non-receptor type 11 OS=Gallus gallus OX=9031 GN=PTPN11 PE=2 SV=1	PTPN11	1	K07293	0.000516569	116.13	2	YK(1)NILPFDHTR	0.54217	1.429	0.572
map04923 Regulation of lipolysis in adipocytes	0.331148	1.67	A0A1D5NYF3	59	K	4.88325	Up	Adipocyte-type fatty acid-binding protein OS=Gallus gallus OX=9031 GN=FABP4 PE=3 SV=1	FABP4	1	K08753	0.000261641	83.214	2	SESTFK(1)NTEISFK	-2.0384	1.924	0.394
map04923 Regulation of lipolysis in adipocytes	0.331148	1.67	P50146	46	K	3.85401	Up	Guanine nucleotide-binding protein G(i) subunit alpha-1 OS=Gallus gallus OX=9031 GN=GNAI1 PE=2 SV=2	GNAI1	1	K04630	3.08775e-20	202.72	2	LLLLGAGESGK(1)STIVK	1.3855	1.584	0.411
map04923 Regulation of lipolysis in adipocytes	0.331148	1.67	P50146	180	K	3.36761	Up	Guanine nucleotide-binding protein G(i) subunit alpha-1 OS=Gallus gallus OX=9031 GN=GNAI1 PE=2 SV=2	GNAI1	1	K04630	3.40477e-05	98.167	2	VK(1)TTGIVETHFTFK	0.6543	1.539	0.457
map04923 Regulation of lipolysis in adipocytes	0.331148	1.67	Q90847	92	K	2.62432	Up	G protein alpha subunit OS=Gallus gallus OX=9031 GN=Galphai3 PE=4 SV=1	Galphai3	1	K04630	0.00127027	78.932	2	LK(1)IDFGEVAR	-1.0019	1.446	0.551
map04931 Insulin resistance	0.232054	1.36	A0A1D5PCZ1	577	K	3.12402	Up	Protein kinase C OS=Gallus gallus OX=9031 GN=PRKCB PE=3 SV=1	PRKCB	1	K19662	0.0236367	72.042	2	GLMTK(1)HPAK	0.67359	1.587	0.508
map04931 Insulin resistance	0.232054	1.36	A0A1D5PEH7	430	K	4.06983	Up	Solute carrier family 27 member 5 OS=Phasianus colchicus OX=9054 PE=3 SV=1	--	1	K08746	1.78931e-13	153.08	3	ITK(1)STPFHGYAGDSQK	2.286	1.457	0.358
map04931 Insulin resistance	0.232054	1.36	P21642	262	K	3.85	Up	Phosphoenolpyruvate carboxykinase [GTP], mitochondrial OS=Gallus gallus OX=9031 GN=PCK2 PE=1 SV=2	PCK2	1	K01596	5.88475e-05	107.6	2	IVSFGSGYGGNSLLGK(1)K	-0.4862	1.54	0.4
map04931 Insulin resistance	0.232054	1.36	P21642	296	K	1.54897	Up	Phosphoenolpyruvate carboxykinase [GTP], mitochondrial OS=Gallus gallus OX=9031 GN=PCK2 PE=1 SV=2	PCK2	1	K01596	6.60217e-41	222.32	3	MAQQQGWLAEHMLILGVTSPSGEK(1)R	-0.45838	1.202	0.776
map04931 Insulin resistance	0.232054	1.36	E1BSN7	642	K	2.73145	Up	Alpha-1,4 glucan phosphorylase OS=Gallus gallus OX=9031 GN=PYGB PE=3 SV=2	PYGB	1	K00688	0.00149911	85.716	2	LK(1)VIFLENYR	0.2386	1.546	0.566
map04931 Insulin resistance	0.232054	1.36	E1BT18	586	K	4.83418	Up	AMP-binding domain-containing protein OS=Gallus gallus OX=9031 GN=SLC27A4 PE=3 SV=4	SLC27A4	1	K08745	6.74751e-12	88.115	3	IVK(1)SNPLQHFDGYLNQSATSK	-1.6538	1.895	0.392
map04931 Insulin resistance	0.232054	1.36	E1BT18	196	K	3.74262	Up	AMP-binding domain-containing protein OS=Gallus gallus OX=9031 GN=SLC27A4 PE=3 SV=4	SLC27A4	1	K08745	0.0156601	84.699	2	VK(1)WQVWR	0.024647	1.774	0.474
map04931 Insulin resistance	0.232054	1.36	E1BXK3	302	K	1.6061	Up	Glycogen [starch] synthase OS=Gallus gallus OX=9031 GN=GYS2 PE=3 SV=3	GYS2	1	K00693	1.56154e-07	135.5	3	FSAMHEFQNLHSMYK(1)AR	0.25027	1.264	0.787
map04931 Insulin resistance	0.232054	1.36	F1NER9	222	K	3.74133	Up	Glycoprotein IIIb OS=Gallus gallus OX=9031 GN=CD36 PE=3 SV=3	CD36	1	K06259	6.90858e-10	143.22	2	EDISK(1)TAIIESYK	-0.067238	1.403	0.375
map04931 Insulin resistance	0.232054	1.36	F1NER9	230	K	3.36829	Up	Glycoprotein IIIb OS=Gallus gallus OX=9031 GN=CD36 PE=3 SV=3	CD36	1	K06259	0.00178103	85.716	2	TAIIESYK(1)NK	-1.1784	1.381	0.41
map04931 Insulin resistance	0.232054	1.36	F1NER9	282	K	3.89779	Up	Glycoprotein IIIb OS=Gallus gallus OX=9031 GN=CD36 PE=3 SV=3	CD36	1	K06259	6.36021e-05	144.27	2	SIYGVYQTSK(1)TVK	0.41008	1.411	0.362
map04931 Insulin resistance	0.232054	1.36	Q90592	502	K	8.77487	Up	Solute carrier family 2, facilitated glucose transporter member 2 OS=Gallus gallus OX=9031 GN=SLC2A2 PE=2 SV=1	SLC2A2	1	K07593	4.84663e-05	101.48	2	GK(1)SFEEIAAAFR	1.345	1.676	0.191
map04931 Insulin resistance	0.232054	1.36	Q6B842	749	K	2.38095	Up	Carnitine O-palmitoyltransferase OS=Gallus gallus OX=9031 GN=CPT1A PE=2 SV=1	CPT1A	1	K08765	0.00518039	88.35	2	FGK(1)NIQK	-2.0062	1.5	0.63
map04931 Insulin resistance	0.232054	1.36	Q6B842	639	K	3.97959	Up	Carnitine O-palmitoyltransferase OS=Gallus gallus OX=9031 GN=CPT1A PE=2 SV=1	CPT1A	1	K08765	4.21319e-15	159.93	3	LAATK(1)HQHLYR	0.22692	1.755	0.441
map04931 Insulin resistance	0.232054	1.36	Q6B842	344	K	1.60629	Up	Carnitine O-palmitoyltransferase OS=Gallus gallus OX=9031 GN=CPT1A PE=2 SV=1	CPT1A	1	K08765	0.000359286	92.445	3	YFK(1)VWLYHDGR	-0.30494	1.277	0.795
map04931 Insulin resistance	0.232054	1.36	Q6DV79	348	K	3.52599	Up	Signal transducer and activator of transcription 3 OS=Gallus gallus OX=9031 GN=STAT3 PE=1 SV=2	STAT3	1	K04692	0.00110587	114.39	2	TGVQFTTK(1)VR	-0.96601	1.696	0.481
map04931 Insulin resistance	0.232054	1.36	Q90687	280	K	2.49825	Up	Tyrosine-protein phosphatase non-receptor type 11 OS=Gallus gallus OX=9031 GN=PTPN11 PE=2 SV=1	PTPN11	1	K07293	0.000516569	116.13	2	YK(1)NILPFDHTR	0.54217	1.429	0.572
map04932 Non-alcoholic fatty liver disease (NAFLD)	0.355858	1.17	A0A1D5NVM2	76	K	0.444053	Down	NADH dehydrogenase [ubiquinone] 1 alpha subcomplex subunit 2 OS=Gallus gallus OX=9031 GN=NDUFA2 PE=3 SV=1	NDUFA2	1	K03946	0.000667661	83.474	3	EK(1)SVSLHNLSVDEVAK	1.4622	0.631	1.421
map04932 Non-alcoholic fatty liver disease (NAFLD)	0.355858	1.17	A0A1D5PBM6	670	K	3.69544	Up	Complex I-49kD OS=Gallus gallus OX=9031 GN=NDUFS2 PE=3 SV=2	NDUFS2	1	K03935	1.90706e-06	176.97	4	RAEMK(1)TSMESLIHHFK	-0.15666	1.541	0.417
map04932 Non-alcoholic fatty liver disease (NAFLD)	0.355858	1.17	A0A1D5P3K4	132	K	5.05505	Up	NADH dehydrogenase [ubiquinone] 1 alpha subcomplex subunit 8 OS=Gallus gallus OX=9031 GN=NDUFA8 PE=3 SV=1	NDUFA8	1	K03952	4.79303e-06	105.78	3	VK(1)TDRPMPENVYHSR	1.6286	1.653	0.327
map04932 Non-alcoholic fatty liver disease (NAFLD)	0.355858	1.17	Q5ZI00	262	K	1.78582	Up	Epimerase domain-containing protein OS=Gallus gallus OX=9031 GN=NDUFA9 PE=2 SV=1	NDUFA9	1	K03953	1.22513e-15	167.06	2	GK(1)TYALVGPNR	-1.5744	1.259	0.705
map04932 Non-alcoholic fatty liver disease (NAFLD)	0.355858	1.17	A0A3Q2UJ64	68	K	3.55734	Up	Cytochrome b-c1 complex subunit 7 OS=Gallus gallus OX=9031 GN=UQCRB PE=3 SV=1	UQCRB	1	K00417	8.03968e-10	141.93	2	ALDLSLK(1)HR	0.2765	1.551	0.436
map04932 Non-alcoholic fatty liver disease (NAFLD)	0.355858	1.17	Q9YHT2	90	K	3.8731	Up	Succinate dehydrogenase [ubiquinone] iron-sulfur subunit, mitochondrial OS=Gallus gallus OX=9031 GN=SDHB PE=1 SV=1	SDHB	1	K00235	1.04301e-05	151.66	2	IK(1)NELDSTLTFR	-0.66479	1.526	0.394
map04932 Non-alcoholic fatty liver disease (NAFLD)	0.355858	1.17	A0A1D5PN05	54	K	2.85149	Up	COX6C domain-containing protein OS=Gallus gallus OX=9031 GN=COX6C PE=3 SV=1	COX6C	1	K02268	3.07986e-09	171.09	2	AYAEFYK(1)NYDPMK	0.13926	1.44	0.505
map04932 Non-alcoholic fatty liver disease (NAFLD)	0.355858	1.17	A0A1D5PUI6	118	K	0.465926	Down	Cytochrome c oxidase polypeptide Vb OS=Gallus gallus OX=9031 GN=LOC107049545 PE=4 SV=2	LOC107049545	1	K02265	2.40205e-05	115.05	3	CPSCGSHYK(1)LIPHELPH	0.96401	0.629	1.35
map04932 Non-alcoholic fatty liver disease (NAFLD)	0.355858	1.17	A0A1L1RM23	277	K	2.64126	Up	NADH dehydrogenase [ubiquinone] iron-sulfur protein 4, mitochondrial OS=Gallus gallus OX=9031 GN=NDUFS4 PE=3 SV=2	NDUFS4	1	K03937	7.36888e-10	168.05	2	SK(1)SYGANFSWNK	1.0135	1.421	0.538
map04932 Non-alcoholic fatty liver disease (NAFLD)	0.355858	1.17	A0A1L1RSG1	80	K	2.97137	Up	Cytochrome c oxidase subunit OS=Gallus gallus OX=9031 GN=COX6A1 PE=3 SV=1	COX6A1	1	K02266	0.00513072	81.335	2	SK(1)PFPWGDGNK	-0.2033	1.453	0.489
map04932 Non-alcoholic fatty liver disease (NAFLD)	0.355858	1.17	A0A1L1RXE9	312	K	0.566199	Down	Mitochondrial ubiquinol-cytochrome-c reductase complex core protein 2 OS=Gallus gallus OX=9031 PE=1 SV=1	--	1	K00415	7.86559e-06	160.62	2	GSSVTSK(1)LYQGVAK	0.81529	0.727	1.284
map04932 Non-alcoholic fatty liver disease (NAFLD)	0.355858	1.17	A0A1L1RXE9	254	K	1.84143	Up	Mitochondrial ubiquinol-cytochrome-c reductase complex core protein 2 OS=Gallus gallus OX=9031 PE=1 SV=1	--	1	K00415	1.41174e-10	157.54	2	SGAGTSSAK(1)ATYWGGEIR	-0.62036	1.289	0.7
map04932 Non-alcoholic fatty liver disease (NAFLD)	0.355858	1.17	A0A3Q2U2Y6	112	K	3.52679	Up	Succinate dehydrogenase cytochrome b560 subunit, mitochondrial OS=Gallus gallus OX=9031 GN=SDHC PE=1 SV=1	SDHC	1	K00236	0.000973698	76.85	2	HLVWDMGK(1)GFK	-0.21185	1.58	0.448
map04932 Non-alcoholic fatty liver disease (NAFLD)	0.355858	1.17	E1C6C9	60	K	3.68941	Up	Complex I-PDSW OS=Gallus gallus OX=9031 GN=NDUFB10 PE=3 SV=1	NDUFB10	1	K03966	4.61641e-10	158.37	2	NK(1)SYYYHQK	0.55392	1.568	0.425
map04932 Non-alcoholic fatty liver disease (NAFLD)	0.355858	1.17	E1C6C9	67	K	2.73408	Up	Complex I-PDSW OS=Gallus gallus OX=9031 GN=NDUFB10 PE=3 SV=1	NDUFB10	1	K03966	0.00202641	99.305	2	SYYYHQK(1)FR	0.64475	1.46	0.534
map04932 Non-alcoholic fatty liver disease (NAFLD)	0.355858	1.17	F1NAC6	349	K	1.95522	Up	Ubiquinol-cytochrome c reductase core protein 1 OS=Phasianus colchicus OX=9054 PE=4 SV=1	--	1	K00414	1.92902e-15	215.84	2	TFGGGK(1)HLSSR	1.01	1.31	0.67
map04932 Non-alcoholic fatty liver disease (NAFLD)	0.355858	1.17	F1ND23	137	K	2.62752	Up	Complex I-30kD OS=Gallus gallus OX=9031 GN=NDUFS3 PE=3 SV=3	NDUFS3	1	K03936	2.39962e-17	166.48	3	VK(1)TYTDELTPIDSAVSVHK	0.27	1.432	0.545
map04932 Non-alcoholic fatty liver disease (NAFLD)	0.355858	1.17	F1NL83	28	K	2.64151	Up	Cytochrome c oxidase subunit VIIb OS=Meleagris gallopavo OX=9103 PE=2 SV=1	--	1	K02271	1.43492e-05	140.05	2	K(1)HEPNFHDK	-0.067887	1.4	0.53
map04932 Non-alcoholic fatty liver disease (NAFLD)	0.355858	1.17	F1NPJ4	637	K	2.1392	Up	Succinate dehydrogenase [ubiquinone] flavoprotein subunit, mitochondrial OS=Gallus gallus OX=9031 GN=SDHA PE=3 SV=2	SDHA	1	K00234	4.38494e-05	95.311	2	SGK(1)VTLK(1)YR	-0.8657	1.337	0.625
map04932 Non-alcoholic fatty liver disease (NAFLD)	0.355858	1.17	F1NPJ4	641	K	1.53462	Up	Succinate dehydrogenase [ubiquinone] flavoprotein subunit, mitochondrial OS=Gallus gallus OX=9031 GN=SDHA PE=3 SV=2	SDHA	1	K00234	0.0135139	95.311	2	SGK(1)VTLK(1)YR	-0.8657	1.197	0.78
map04932 Non-alcoholic fatty liver disease (NAFLD)	0.355858	1.17	F1NPJ4	625	K	3.23043	Up	Succinate dehydrogenase [ubiquinone] flavoprotein subunit, mitochondrial OS=Gallus gallus OX=9031 GN=SDHA PE=3 SV=2	SDHA	1	K00234	4.9308e-21	160.98	2	K(1)HTLSYVDVK	0.41643	1.486	0.46
map04932 Non-alcoholic fatty liver disease (NAFLD)	0.355858	1.17	F1NPM6	78	K	1.6502	Up	NADH dehydrogenase [ubiquinone] 1 alpha subcomplex subunit 10, mitochondrial OS=Gallus gallus OX=9031 GN=NDUFA10 PE=3 SV=1	NDUFA10	1	K03954	4.53812e-08	142.08	2	GK(1)LAQHIADK(1)LGMK	0.62301	1.236	0.749
map04932 Non-alcoholic fatty liver disease (NAFLD)	0.355858	1.17	F1NPM6	86	K	1.71272	Up	NADH dehydrogenase [ubiquinone] 1 alpha subcomplex subunit 10, mitochondrial OS=Gallus gallus OX=9031 GN=NDUFA10 PE=3 SV=1	NDUFA10	1	K03954	4.53812e-08	142.08	2	GK(1)LAQHIADK(1)LGMK	0.62301	1.252	0.731
map04932 Non-alcoholic fatty liver disease (NAFLD)	0.355858	1.17	F1NPM6	227	K	1.89474	Up	NADH dehydrogenase [ubiquinone] 1 alpha subcomplex subunit 10, mitochondrial OS=Gallus gallus OX=9031 GN=NDUFA10 PE=3 SV=1	NDUFA10	1	K03954	0.000721458	105.94	2	LQEK(1)GEPYEK(1)K	-1.0356	1.296	0.684
map04932 Non-alcoholic fatty liver disease (NAFLD)	0.355858	1.17	F1NPM6	233	K	1.89474	Up	NADH dehydrogenase [ubiquinone] 1 alpha subcomplex subunit 10, mitochondrial OS=Gallus gallus OX=9031 GN=NDUFA10 PE=3 SV=1	NDUFA10	1	K03954	0.000721458	105.94	2	LQEK(1)GEPYEK(1)K	-1.0356	1.296	0.684
map04932 Non-alcoholic fatty liver disease (NAFLD)	0.355858	1.17	F1NW95	9	K	5.04938	Up	NADH dehydrogenase [ubiquinone] 1 alpha subcomplex subunit 12 OS=Gallus gallus OX=9031 GN=NDUFA12 PE=3 SV=2	NDUFA12	1	K11352	0.00825462	65.156	2	AEYVQVVK(1)R	-0.2973	1.636	0.324
map04932 Non-alcoholic fatty liver disease (NAFLD)	0.355858	1.17	F1NW95	13	K	3.23226	Up	NADH dehydrogenase [ubiquinone] 1 alpha subcomplex subunit 12 OS=Gallus gallus OX=9031 GN=NDUFA12 PE=3 SV=2	NDUFA12	1	K11352	0.00020085	120.33	3	AFK(1)HLGGHGGVR	0.066758	1.503	0.465
map04932 Non-alcoholic fatty liver disease (NAFLD)	0.355858	1.17	O93417	109	K	1.80584	Up	Caspase-3 OS=Gallus gallus OX=9031 GN=CASP3 PE=2 SV=1	CASP3	1	K02187	6.35207e-05	108.4	2	LLK(1)NVSEEDHSK	0.38028	1.237	0.685
map04932 Non-alcoholic fatty liver disease (NAFLD)	0.355858	1.17	Q6LC82	166	K	2.70872	Up	GTPase cRac1A OS=Gallus gallus OX=9031 GN=cRac1A PE=2 SV=1	cRac1A	1	K04392	0.000597981	86.243	2	GLK(1)TVFDEAIR	-0.85152	1.46	0.539
map04932 Non-alcoholic fatty liver disease (NAFLD)	0.355858	1.17	Q5ZLR5	38	K	1.61337	Up	Cytochrome b-c1 complex subunit Rieske, mitochondrial OS=Gallus gallus OX=9031 GN=UQCRFS1 PE=1 SV=1	UQCRFS1	1	K00411	0.00340229	87.942	2	AEK(1)VVLDLK(1)R	0.88708	1.231	0.763
map04932 Non-alcoholic fatty liver disease (NAFLD)	0.355858	1.17	Q5ZLR5	170	K	3.12241	Up	Cytochrome b-c1 complex subunit Rieske, mitochondrial OS=Gallus gallus OX=9031 GN=UQCRFS1 PE=1 SV=1	UQCRFS1	1	K00411	0.0396506	61.494	2	GK(1)PLFVR	-1.2301	1.505	0.482
map04932 Non-alcoholic fatty liver disease (NAFLD)	0.355858	1.17	R4GGZ2	47	K	2.17504	Up	NDUFA4 mitochondrial complex associated OS=Phasianus colchicus OX=9054 PE=4 SV=1	--	1	K03948	1.1099e-05	145.95	2	LAVFNPDVCWDK(1)K	0.35153	1.342	0.617
map04964 Proximal tubule bicarbonate reclamation	0.478811	1.39	A0A1D5NT61	475	K	1.6723	Up	Glutamate dehydrogenase (NAD(P)(+)) OS=Gallus gallus OX=9031 GN=GLUD2 PE=3 SV=1	GLUD2	1	K00261	8.59291e-13	179.9	3	K(1)FGK(1)HGGTIPVVPTAEFQDR	-0.59156	1.286	0.769
map04964 Proximal tubule bicarbonate reclamation	0.478811	1.39	A0A1D5NT61	206	K	1.71014	Up	Glutamate dehydrogenase (NAD(P)(+)) OS=Gallus gallus OX=9031 GN=GLUD2 PE=3 SV=1	GLUD2	1	K00261	0.0148887	90.308	2	FTMELAK(1)K	-0.048756	1.298	0.759
map04964 Proximal tubule bicarbonate reclamation	0.478811	1.39	A0A1D5NT61	105	K	10.2887	Up	Glutamate dehydrogenase (NAD(P)(+)) OS=Gallus gallus OX=9031 GN=GLUD2 PE=3 SV=1	GLUD2	1	K00261	2.2852e-08	141.87	3	IIK(1)PCNHVLSVSFPIK(1)R	-0.30819	1.996	0.194
map04964 Proximal tubule bicarbonate reclamation	0.478811	1.39	A0A1D5NT61	118	K	2.46116	Up	Glutamate dehydrogenase (NAD(P)(+)) OS=Gallus gallus OX=9031 GN=GLUD2 PE=3 SV=1	GLUD2	1	K00261	1.34563e-14	205.37	2	PCNHVLSVSFPIK(1)R	-0.13106	1.489	0.605
map04964 Proximal tubule bicarbonate reclamation	0.478811	1.39	A0A1D5NT61	498	K	0.415066	Down	Glutamate dehydrogenase (NAD(P)(+)) OS=Gallus gallus OX=9031 GN=GLUD2 PE=3 SV=1	GLUD2	1	K00261	3.37066e-23	157.7	3	ISGASEK(1)DIVHSGLAYTMER	1.7636	0.562	1.354
map04964 Proximal tubule bicarbonate reclamation	0.478811	1.39	A0A1D5NT61	472	K	2.0816	Up	Glutamate dehydrogenase (NAD(P)(+)) OS=Gallus gallus OX=9031 GN=GLUD2 PE=3 SV=1	GLUD2	1	K00261	1.52395e-06	135.24	3	K(1)FGK(1)HGGTIPVVPTAEFQDR	-0.59156	1.403	0.674
map04964 Proximal tubule bicarbonate reclamation	0.478811	1.39	A0A1D5PU80	492	K	2.43893	Up	Sodium/potassium-transporting ATPase subunit alpha OS=Gallus gallus OX=9031 GN=ATP1A1 PE=3 SV=1	ATP1A1	1	K01539	9.52308e-14	160.07	2	YQLSIHK(1)NANPSESR	2.3078	1.278	0.524
map04964 Proximal tubule bicarbonate reclamation	0.478811	1.39	P21642	262	K	3.85	Up	Phosphoenolpyruvate carboxykinase [GTP], mitochondrial OS=Gallus gallus OX=9031 GN=PCK2 PE=1 SV=2	PCK2	1	K01596	5.88475e-05	107.6	2	IVSFGSGYGGNSLLGK(1)K	-0.4862	1.54	0.4
map04964 Proximal tubule bicarbonate reclamation	0.478811	1.39	P21642	296	K	1.54897	Up	Phosphoenolpyruvate carboxykinase [GTP], mitochondrial OS=Gallus gallus OX=9031 GN=PCK2 PE=1 SV=2	PCK2	1	K01596	6.60217e-41	222.32	3	MAQQQGWLAEHMLILGVTSPSGEK(1)R	-0.45838	1.202	0.776
map04964 Proximal tubule bicarbonate reclamation	0.478811	1.39	Q5ZME2	164	K	3.2591	Up	Malate dehydrogenase, cytoplasmic OS=Gallus gallus OX=9031 GN=MDH1 PE=2 SV=1	MDH1	1	K00025	8.38248e-10	158.61	2	AK(1)SQIALK	-0.075161	1.522	0.467
map04964 Proximal tubule bicarbonate reclamation	0.478811	1.39	Q5ZME2	110	K	2.35919	Up	Malate dehydrogenase, cytoplasmic OS=Gallus gallus OX=9031 GN=MDH1 PE=2 SV=1	MDH1	1	K00025	3.11579e-06	127.03	2	IFK(1)SQGAALDK	0.58811	1.399	0.593
map04964 Proximal tubule bicarbonate reclamation	0.478811	1.39	Q5ZME2	179	K	3.75598	Up	Malate dehydrogenase, cytoplasmic OS=Gallus gallus OX=9031 GN=MDH1 PE=2 SV=1	MDH1	1	K00025	1.85969e-48	220.03	4	LGVTSNDVK(1)NVIIWGNHSSTQYPDVNHAK	-0.36073	1.57	0.418
map04964 Proximal tubule bicarbonate reclamation	0.478811	1.39	Q5ZME2	199	K	3.46966	Up	Malate dehydrogenase, cytoplasmic OS=Gallus gallus OX=9031 GN=MDH1 PE=2 SV=1	MDH1	1	K00025	4.69104e-19	89.459	3	NVIIWGNHSSTQYPDVNHAK(1)VNVK	-0.022026	1.544	0.445
map04964 Proximal tubule bicarbonate reclamation	0.478811	1.39	Q5ZME2	142	K	5.66107	Up	Malate dehydrogenase, cytoplasmic OS=Gallus gallus OX=9031 GN=MDH1 PE=2 SV=1	MDH1	1	K00025	5.78101e-13	89.636	3	VVVVGNPANTNCLIASK(1)SAPSIPK	-1.1814	1.687	0.298
map04964 Proximal tubule bicarbonate reclamation	0.478811	1.39	P07630	135	K	2.53321	Up	Carbonic anhydrase 2 OS=Gallus gallus OX=9031 GN=CA2 PE=2 SV=3	CA2	1	K18245	4.44617e-10	88.421	3	FAEALK(1)HPDGLAVVGIFMK	0.4916	1.373	0.542
map04964 Proximal tubule bicarbonate reclamation	0.478811	1.39	P07630	126	K	2.15033	Up	Carbonic anhydrase 2 OS=Gallus gallus OX=9031 GN=CA2 PE=2 SV=3	CA2	1	K18245	3.29924e-05	100.07	3	YDAELHIVHWNVK(1)YGK	0.26873	1.316	0.612
map04975 Fat digestion and absorption	0.0496955	1.78	A0A1D5PVM0	53	K	3.55809	Up	Vitellogenin domain-containing protein OS=Gallus gallus OX=9031 GN=MTTP PE=4 SV=2	MTTP	1	K14463	1.85166e-06	150.53	2	ASLQK(1)SAGYR	-0.30013	1.562	0.439
map04975 Fat digestion and absorption	0.0496955	1.78	A0A1D5PVM0	349	K	9.76344	Up	Vitellogenin domain-containing protein OS=Gallus gallus OX=9031 GN=MTTP PE=4 SV=2	MTTP	1	K14463	7.91267e-07	129.69	2	EEILQIIK(1)TENK	-1.2278	1.816	0.186
map04975 Fat digestion and absorption	0.0496955	1.78	A0A1D5PVM0	416	K	1.91121	Up	Vitellogenin domain-containing protein OS=Gallus gallus OX=9031 GN=MTTP PE=4 SV=2	MTTP	1	K14463	0.000948029	81.799	2	FK(1)GDIANEEIR	0.28273	1.313	0.687
map04975 Fat digestion and absorption	0.0496955	1.78	A0A1D5PVM0	271	K	4.05303	Up	Vitellogenin domain-containing protein OS=Gallus gallus OX=9031 GN=MTTP PE=4 SV=2	MTTP	1	K14463	1.18885e-16	124.69	3	LELQSVEAGPGLIAGK(1)HVAGVIK	1.0471	1.605	0.396
map04975 Fat digestion and absorption	0.0496955	1.78	A0A1L1RPR4	201	K	0.649435	Down	Aspartate aminotransferase OS=Gallus gallus OX=9031 GN=GOT2 PE=3 SV=2	GOT2	1	K14455	1.70421e-27	141.84	4	IPEK(1)SIILLHACAHNPTGVDPR	1.4581	0.804	1.238
map04975 Fat digestion and absorption	0.0496955	1.78	A0A1L1RPR4	224	K	2.59363	Up	Aspartate aminotransferase OS=Gallus gallus OX=9031 GN=GOT2 PE=3 SV=2	GOT2	1	K14455	3.6507e-63	256.7	2	QEQWK(1)ELASVVK(1)K	0.44597	1.385	0.534
map04975 Fat digestion and absorption	0.0496955	1.78	E1BTF7	165	K	1.94556	Up	1-acyl-sn-glycerol-3-phosphate acyltransferase OS=Gallus gallus OX=9031 GN=AGPAT2 PE=3 SV=4	AGPAT2	1	K13509	0.000476738	89.382	2	IK(1)VEVLPPIETK	1.4866	1.358	0.698
map04975 Fat digestion and absorption	0.0496955	1.78	F1NER9	222	K	3.74133	Up	Glycoprotein IIIb OS=Gallus gallus OX=9031 GN=CD36 PE=3 SV=3	CD36	1	K06259	6.90858e-10	143.22	2	EDISK(1)TAIIESYK	-0.067238	1.403	0.375
map04975 Fat digestion and absorption	0.0496955	1.78	F1NER9	230	K	3.36829	Up	Glycoprotein IIIb OS=Gallus gallus OX=9031 GN=CD36 PE=3 SV=3	CD36	1	K06259	0.00178103	85.716	2	TAIIESYK(1)NK	-1.1784	1.381	0.41
map04975 Fat digestion and absorption	0.0496955	1.78	F1NER9	282	K	3.89779	Up	Glycoprotein IIIb OS=Gallus gallus OX=9031 GN=CD36 PE=3 SV=3	CD36	1	K06259	6.36021e-05	144.27	2	SIYGVYQTSK(1)TVK	0.41008	1.411	0.362
map04975 Fat digestion and absorption	0.0496955	1.78	F1NPK5	514	K	3.83846	Up	Microsomal triglyceride transfer protein large subunit-like protein OS=Gallus gallus OX=9031 GN=MTTPL PE=2 SV=2	MTTPL	1	K14463	6.64852e-07	154.35	3	AWHITSEVK(1)R	-0.80742	1.497	0.39
map04975 Fat digestion and absorption	0.0496955	1.78	F1NPK5	343	K	3.6122	Up	Microsomal triglyceride transfer protein large subunit-like protein OS=Gallus gallus OX=9031 GN=MTTPL PE=2 SV=2	MTTPL	1	K14463	0.0307323	67.464	2	DVLQLLK(1)R	-0.62684	1.481	0.41
map04975 Fat digestion and absorption	0.0496955	1.78	F1NPK5	604	K	1.79712	Up	Microsomal triglyceride transfer protein large subunit-like protein OS=Gallus gallus OX=9031 GN=MTTPL PE=2 SV=2	MTTPL	1	K14463	4.31777e-28	174.46	3	INNYNHFSK(1)AGISSSFSGPLTATK	0.8671	1.249	0.695
map04975 Fat digestion and absorption	0.0496955	1.78	F1NPK5	316	K	2.21369	Up	Microsomal triglyceride transfer protein large subunit-like protein OS=Gallus gallus OX=9031 GN=MTTPL PE=2 SV=2	MTTPL	1	K14463	2.54423e-13	145.08	2	MDISK(1)AATTWQFQR	0.14765	1.326	0.599
map04975 Fat digestion and absorption	0.0496955	1.78	F1NPK5	183	K	2.17987	Up	Microsomal triglyceride transfer protein large subunit-like protein OS=Gallus gallus OX=9031 GN=MTTPL PE=2 SV=2	MTTPL	1	K14463	8.98158e-05	119.94	2	TK(1)DLLSCTK	2.109	1.321	0.606
map04975 Fat digestion and absorption	0.0496955	1.78	F1NV02	2502	K	2.15799	Up	Apolipoprotein B OS=Gallus gallus OX=9031 GN=APOB PE=4 SV=2	APOB	1	K14462	0.000193516	134.2	2	AK(1)VNEHLEDLR	2.5114	1.243	0.576
map04975 Fat digestion and absorption	0.0496955	1.78	F1NV02	503	K	4.65116	Up	Apolipoprotein B OS=Gallus gallus OX=9031 GN=APOB PE=4 SV=2	APOB	1	K14462	0.00505948	113.7	2	ASLK(1)TCIR	0.81218	1.4	0.301
map04975 Fat digestion and absorption	0.0496955	1.78	F1NV02	185	K	3.06005	Up	Apolipoprotein B OS=Gallus gallus OX=9031 GN=APOB PE=4 SV=2	APOB	1	K14462	0.00341876	99.34	2	CDSEVEFK(1)SR	1.1788	1.325	0.433
map04975 Fat digestion and absorption	0.0496955	1.78	F1NV02	1773	K	3.73699	Up	Apolipoprotein B OS=Gallus gallus OX=9031 GN=APOB PE=4 SV=2	APOB	1	K14462	2.9375e-14	192.95	3	FHK(1)HVFDLQLQPR	-0.22376	1.364	0.365
map04975 Fat digestion and absorption	0.0496955	1.78	F1NV02	132	K	3.11737	Up	Apolipoprotein B OS=Gallus gallus OX=9031 GN=APOB PE=4 SV=2	APOB	1	K14462	0.00560581	98.009	2	FSTQDGTK(1)VK	-2.8739	1.328	0.426
map04975 Fat digestion and absorption	0.0496955	1.78	F1NV02	309	K	6.81221	Up	Apolipoprotein B OS=Gallus gallus OX=9031 GN=APOB PE=4 SV=2	APOB	1	K14462	0.00363312	51.454	2	GLALESTDAK(1)FSR	0.24918	1.451	0.213
map04975 Fat digestion and absorption	0.0496955	1.78	F1NV02	1947	K	3.89489	Up	Apolipoprotein B OS=Gallus gallus OX=9031 GN=APOB PE=4 SV=2	APOB	1	K14462	6.12224e-22	191.24	2	GSTSHSFK(1)SMR	-0.27186	1.371	0.352
map04975 Fat digestion and absorption	0.0496955	1.78	F1NV02	4355	K	3.30049	Up	Apolipoprotein B OS=Gallus gallus OX=9031 GN=APOB PE=4 SV=2	APOB	1	K14462	0.000132337	123.42	2	YISQMK(1)NFSQK	0.088797	1.34	0.406
map04975 Fat digestion and absorption	0.0496955	1.78	F1NV02	1770	K	2.92222	Up	Apolipoprotein B OS=Gallus gallus OX=9031 GN=APOB PE=4 SV=2	APOB	1	K14462	9.43192e-10	144.27	2	LDNSFSFDK(1)FHK	1.5932	1.315	0.45
map04975 Fat digestion and absorption	0.0496955	1.78	F1NV02	859	K	3.63102	Up	Apolipoprotein B OS=Gallus gallus OX=9031 GN=APOB PE=4 SV=2	APOB	1	K14462	0.000112349	131.54	2	LHQK(1)SMQAELIAK	0.3822	1.358	0.374
map04975 Fat digestion and absorption	0.0496955	1.78	F1NV02	2419	K	4.10714	Up	Apolipoprotein B OS=Gallus gallus OX=9031 GN=APOB PE=4 SV=2	APOB	1	K14462	1.42694e-37	262.3	2	LK(1)SFDYNQFVDDTNNK	0.071329	1.38	0.336
map04975 Fat digestion and absorption	0.0496955	1.78	F1NV02	796	K	16.5217	Up	Apolipoprotein B OS=Gallus gallus OX=9031 GN=APOB PE=4 SV=2	APOB	1	K14462	7.15013e-09	145.08	2	LLGSVALECIK(1)TLQR	-2.1413	1.52	0.092
map04975 Fat digestion and absorption	0.0496955	1.78	F1NV02	1419	K	5.06452	Up	Apolipoprotein B OS=Gallus gallus OX=9031 GN=APOB PE=4 SV=2	APOB	1	K14462	3.07424e-06	142.51	3	NGFTCAYENHLK(1)HR	2.2055	1.413	0.279
map04975 Fat digestion and absorption	0.0496955	1.78	F1NV02	120	K	3.67838	Up	Apolipoprotein B OS=Gallus gallus OX=9031 GN=APOB PE=4 SV=2	APOB	1	K14462	2.07345e-37	270.16	2	NSDDFANAMSK(1)HELR	0.41032	1.361	0.37
map04975 Fat digestion and absorption	0.0496955	1.78	F1NV02	109	K	2.4072	Up	Apolipoprotein B OS=Gallus gallus OX=9031 GN=APOB PE=4 SV=2	APOB	1	K14462	1.36381e-15	207.12	2	SK(1)NSDDFANAMSK	-2.4675	1.271	0.528
map04975 Fat digestion and absorption	0.0496955	1.78	F1NV02	1509	K	3.31111	Up	Apolipoprotein B OS=Gallus gallus OX=9031 GN=APOB PE=4 SV=2	APOB	1	K14462	0.00039609	106.93	2	VLEGK(1)SNLR	0.22108	1.341	0.405
map04975 Fat digestion and absorption	0.0496955	1.78	F1NV02	3461	K	4.06785	Up	Apolipoprotein B OS=Gallus gallus OX=9031 GN=APOB PE=4 SV=2	APOB	1	K14462	9.9557e-09	172.09	2	VTYDFTTPK(1)HGISAK	0.5682	1.379	0.339
map04975 Fat digestion and absorption	0.0496955	1.78	F1NV02	1797	K	3.73699	Up	Apolipoprotein B OS=Gallus gallus OX=9031 GN=APOB PE=4 SV=2	APOB	1	K14462	2.65507e-05	131.22	2	YTK(1)TEVSNK	0.29152	1.364	0.365
map04975 Fat digestion and absorption	0.0496955	1.78	P08250	249	K	3.17255	Up	Apolipoprotein A-I OS=Gallus gallus OX=9031 GN=APOA1 PE=1 SV=2	APOA1	1	K08757	5.98251e-05	151.22	2	LTPYAENLK(1)NR	-0.76326	1.618	0.51
map04975 Fat digestion and absorption	0.0496955	1.78	Q90WA9	121	K	2.21078	Up	Fatty acid-binding protein, liver OS=Gallus gallus OX=9031 GN=FABP1 PE=2 SV=1	FABP1	1	K08750	0.0218236	76.833	2	GDLTYK(1)R	0.44331	1.395	0.631
map04975 Fat digestion and absorption	0.0496955	1.78	Q90WA9	115	K	2.46246	Up	Fatty acid-binding protein, liver OS=Gallus gallus OX=9031 GN=FABP1 PE=2 SV=1	FABP1	1	K08750	7.06512e-22	155.96	3	SVTELNGDTITHTMTK(1)GDLTYK	0.41335	1.443	0.586
map04975 Fat digestion and absorption	0.0496955	1.78	Q90WA9	96	K	2.33388	Up	Fatty acid-binding protein, liver OS=Gallus gallus OX=9031 GN=FABP1 PE=2 SV=1	FABP1	1	K08750	0.00651327	101.41	2	LVANLK(1)GLK	-0.98037	1.419	0.608
map04977 Vitamin digestion and absorption	0.0898125	2.23	A0A3Q2U8Y5	294	K	3.02326	Up	DUF4430 domain-containing protein OS=Gallus gallus OX=9031 GN=TCN2 PE=3 SV=1	TCN2	1	K14619	0.0239687	72.038	2	LLVAEK(1)HQR	0.75847	1.69	0.559
map04977 Vitamin digestion and absorption	0.0898125	2.23	F1NV02	2502	K	2.15799	Up	Apolipoprotein B OS=Gallus gallus OX=9031 GN=APOB PE=4 SV=2	APOB	1	K14462	0.000193516	134.2	2	AK(1)VNEHLEDLR	2.5114	1.243	0.576
map04977 Vitamin digestion and absorption	0.0898125	2.23	F1NV02	503	K	4.65116	Up	Apolipoprotein B OS=Gallus gallus OX=9031 GN=APOB PE=4 SV=2	APOB	1	K14462	0.00505948	113.7	2	ASLK(1)TCIR	0.81218	1.4	0.301
map04977 Vitamin digestion and absorption	0.0898125	2.23	F1NV02	185	K	3.06005	Up	Apolipoprotein B OS=Gallus gallus OX=9031 GN=APOB PE=4 SV=2	APOB	1	K14462	0.00341876	99.34	2	CDSEVEFK(1)SR	1.1788	1.325	0.433
map04977 Vitamin digestion and absorption	0.0898125	2.23	F1NV02	1773	K	3.73699	Up	Apolipoprotein B OS=Gallus gallus OX=9031 GN=APOB PE=4 SV=2	APOB	1	K14462	2.9375e-14	192.95	3	FHK(1)HVFDLQLQPR	-0.22376	1.364	0.365
map04977 Vitamin digestion and absorption	0.0898125	2.23	F1NV02	132	K	3.11737	Up	Apolipoprotein B OS=Gallus gallus OX=9031 GN=APOB PE=4 SV=2	APOB	1	K14462	0.00560581	98.009	2	FSTQDGTK(1)VK	-2.8739	1.328	0.426
map04977 Vitamin digestion and absorption	0.0898125	2.23	F1NV02	309	K	6.81221	Up	Apolipoprotein B OS=Gallus gallus OX=9031 GN=APOB PE=4 SV=2	APOB	1	K14462	0.00363312	51.454	2	GLALESTDAK(1)FSR	0.24918	1.451	0.213
map04977 Vitamin digestion and absorption	0.0898125	2.23	F1NV02	1947	K	3.89489	Up	Apolipoprotein B OS=Gallus gallus OX=9031 GN=APOB PE=4 SV=2	APOB	1	K14462	6.12224e-22	191.24	2	GSTSHSFK(1)SMR	-0.27186	1.371	0.352
map04977 Vitamin digestion and absorption	0.0898125	2.23	F1NV02	4355	K	3.30049	Up	Apolipoprotein B OS=Gallus gallus OX=9031 GN=APOB PE=4 SV=2	APOB	1	K14462	0.000132337	123.42	2	YISQMK(1)NFSQK	0.088797	1.34	0.406
map04977 Vitamin digestion and absorption	0.0898125	2.23	F1NV02	1770	K	2.92222	Up	Apolipoprotein B OS=Gallus gallus OX=9031 GN=APOB PE=4 SV=2	APOB	1	K14462	9.43192e-10	144.27	2	LDNSFSFDK(1)FHK	1.5932	1.315	0.45
map04977 Vitamin digestion and absorption	0.0898125	2.23	F1NV02	859	K	3.63102	Up	Apolipoprotein B OS=Gallus gallus OX=9031 GN=APOB PE=4 SV=2	APOB	1	K14462	0.000112349	131.54	2	LHQK(1)SMQAELIAK	0.3822	1.358	0.374
map04977 Vitamin digestion and absorption	0.0898125	2.23	F1NV02	2419	K	4.10714	Up	Apolipoprotein B OS=Gallus gallus OX=9031 GN=APOB PE=4 SV=2	APOB	1	K14462	1.42694e-37	262.3	2	LK(1)SFDYNQFVDDTNNK	0.071329	1.38	0.336
map04977 Vitamin digestion and absorption	0.0898125	2.23	F1NV02	796	K	16.5217	Up	Apolipoprotein B OS=Gallus gallus OX=9031 GN=APOB PE=4 SV=2	APOB	1	K14462	7.15013e-09	145.08	2	LLGSVALECIK(1)TLQR	-2.1413	1.52	0.092
map04977 Vitamin digestion and absorption	0.0898125	2.23	F1NV02	1419	K	5.06452	Up	Apolipoprotein B OS=Gallus gallus OX=9031 GN=APOB PE=4 SV=2	APOB	1	K14462	3.07424e-06	142.51	3	NGFTCAYENHLK(1)HR	2.2055	1.413	0.279
map04977 Vitamin digestion and absorption	0.0898125	2.23	F1NV02	120	K	3.67838	Up	Apolipoprotein B OS=Gallus gallus OX=9031 GN=APOB PE=4 SV=2	APOB	1	K14462	2.07345e-37	270.16	2	NSDDFANAMSK(1)HELR	0.41032	1.361	0.37
map04977 Vitamin digestion and absorption	0.0898125	2.23	F1NV02	109	K	2.4072	Up	Apolipoprotein B OS=Gallus gallus OX=9031 GN=APOB PE=4 SV=2	APOB	1	K14462	1.36381e-15	207.12	2	SK(1)NSDDFANAMSK	-2.4675	1.271	0.528
map04977 Vitamin digestion and absorption	0.0898125	2.23	F1NV02	1509	K	3.31111	Up	Apolipoprotein B OS=Gallus gallus OX=9031 GN=APOB PE=4 SV=2	APOB	1	K14462	0.00039609	106.93	2	VLEGK(1)SNLR	0.22108	1.341	0.405
map04977 Vitamin digestion and absorption	0.0898125	2.23	F1NV02	3461	K	4.06785	Up	Apolipoprotein B OS=Gallus gallus OX=9031 GN=APOB PE=4 SV=2	APOB	1	K14462	9.9557e-09	172.09	2	VTYDFTTPK(1)HGISAK	0.5682	1.379	0.339
map04977 Vitamin digestion and absorption	0.0898125	2.23	F1NV02	1797	K	3.73699	Up	Apolipoprotein B OS=Gallus gallus OX=9031 GN=APOB PE=4 SV=2	APOB	1	K14462	2.65507e-05	131.22	2	YTK(1)TEVSNK	0.29152	1.364	0.365
map04977 Vitamin digestion and absorption	0.0898125	2.23	P08250	249	K	3.17255	Up	Apolipoprotein A-I OS=Gallus gallus OX=9031 GN=APOA1 PE=1 SV=2	APOA1	1	K08757	5.98251e-05	151.22	2	LTPYAENLK(1)NR	-0.76326	1.618	0.51
map04979 Cholesterol metabolism	0.205945	1.39	A0A1D5PNU2	268	K	3.51079	Up	Apolipoprotein H OS=Gallus gallus OX=9031 GN=APOH PE=4 SV=1	APOH	1	K17305	6.92346e-06	105.36	2	YVLEGPK(1)HSR	0.6119	1.464	0.417
map04979 Cholesterol metabolism	0.205945	1.39	A0A1L1RZW1	34	K	2.6488	Up	Voltage-dependent anion-selective channel protein 3 OS=Gallus gallus OX=9031 GN=VDAC3 PE=3 SV=2	VDAC3	1	K15041	9.53617e-18	147.64	2	TK(1)SSSGVEFTATGSSNTDTGK	0.95075	1.433	0.541
map04979 Cholesterol metabolism	0.205945	1.39	E1BYN7	12	K	1.94049	Up	Voltage-dependent anion-selective channel protein 1 OS=Gallus gallus OX=9031 GN=VDAC1 PE=3 SV=1	VDAC1	1	K05862	0.00522962	59.731	2	AVPPAYADLGK(1)SAR	-0.34038	1.337	0.689
map04979 Cholesterol metabolism	0.205945	1.39	F1N9N4	115	K	3.2087	Up	Epididymal secretory protein E1 OS=Gallus gallus OX=9031 GN=NPC2 PE=3 SV=1	NPC2	1	K13443	8.69e-07	139.78	2	LPVK(1)SEYPSIK	-0.18211	1.476	0.46
map04979 Cholesterol metabolism	0.205945	1.39	F1NDD6	210	K	6.39062	Up	Receptor-associated protein OS=Gallus gallus OX=9031 GN=rap PE=2 SV=1	rap	0.997892	K22290	2.99067e-07	68.127	3	NVINPSEENPVK(0.002)EEVLHNK(0.998)HR	-0.68949	1.636	0.256
map04979 Cholesterol metabolism	0.205945	1.39	F1NER9	222	K	3.74133	Up	Glycoprotein IIIb OS=Gallus gallus OX=9031 GN=CD36 PE=3 SV=3	CD36	1	K06259	6.90858e-10	143.22	2	EDISK(1)TAIIESYK	-0.067238	1.403	0.375
map04979 Cholesterol metabolism	0.205945	1.39	F1NER9	230	K	3.36829	Up	Glycoprotein IIIb OS=Gallus gallus OX=9031 GN=CD36 PE=3 SV=3	CD36	1	K06259	0.00178103	85.716	2	TAIIESYK(1)NK	-1.1784	1.381	0.41
map04979 Cholesterol metabolism	0.205945	1.39	F1NER9	282	K	3.89779	Up	Glycoprotein IIIb OS=Gallus gallus OX=9031 GN=CD36 PE=3 SV=3	CD36	1	K06259	6.36021e-05	144.27	2	SIYGVYQTSK(1)TVK	0.41008	1.411	0.362
map04979 Cholesterol metabolism	0.205945	1.39	F1NF25	167	K	5.06854	Up	Neutral cholesterol ester hydrolase 1 OS=Phasianus colchicus OX=9054 PE=3 SV=1	--	1	K14349	3.27764e-09	108.41	3	ATK(1)HFLQPDVLAEYSVDPNR	-0.37378	1.627	0.321
map04979 Cholesterol metabolism	0.205945	1.39	F1NSW0	147	K	6.4313	Up	MSP domain-containing protein OS=Gallus gallus OX=9031 GN=VAPB PE=4 SV=3	VAPB	1	K10707	7.81265e-20	191.95	2	IVSTTATK(1)TDSSVMSK	0.87141	1.685	0.262
map04979 Cholesterol metabolism	0.205945	1.39	F1NV02	2502	K	2.15799	Up	Apolipoprotein B OS=Gallus gallus OX=9031 GN=APOB PE=4 SV=2	APOB	1	K14462	0.000193516	134.2	2	AK(1)VNEHLEDLR	2.5114	1.243	0.576
map04979 Cholesterol metabolism	0.205945	1.39	F1NV02	503	K	4.65116	Up	Apolipoprotein B OS=Gallus gallus OX=9031 GN=APOB PE=4 SV=2	APOB	1	K14462	0.00505948	113.7	2	ASLK(1)TCIR	0.81218	1.4	0.301
map04979 Cholesterol metabolism	0.205945	1.39	F1NV02	185	K	3.06005	Up	Apolipoprotein B OS=Gallus gallus OX=9031 GN=APOB PE=4 SV=2	APOB	1	K14462	0.00341876	99.34	2	CDSEVEFK(1)SR	1.1788	1.325	0.433
map04979 Cholesterol metabolism	0.205945	1.39	F1NV02	1773	K	3.73699	Up	Apolipoprotein B OS=Gallus gallus OX=9031 GN=APOB PE=4 SV=2	APOB	1	K14462	2.9375e-14	192.95	3	FHK(1)HVFDLQLQPR	-0.22376	1.364	0.365
map04979 Cholesterol metabolism	0.205945	1.39	F1NV02	132	K	3.11737	Up	Apolipoprotein B OS=Gallus gallus OX=9031 GN=APOB PE=4 SV=2	APOB	1	K14462	0.00560581	98.009	2	FSTQDGTK(1)VK	-2.8739	1.328	0.426
map04979 Cholesterol metabolism	0.205945	1.39	F1NV02	309	K	6.81221	Up	Apolipoprotein B OS=Gallus gallus OX=9031 GN=APOB PE=4 SV=2	APOB	1	K14462	0.00363312	51.454	2	GLALESTDAK(1)FSR	0.24918	1.451	0.213
map04979 Cholesterol metabolism	0.205945	1.39	F1NV02	1947	K	3.89489	Up	Apolipoprotein B OS=Gallus gallus OX=9031 GN=APOB PE=4 SV=2	APOB	1	K14462	6.12224e-22	191.24	2	GSTSHSFK(1)SMR	-0.27186	1.371	0.352
map04979 Cholesterol metabolism	0.205945	1.39	F1NV02	4355	K	3.30049	Up	Apolipoprotein B OS=Gallus gallus OX=9031 GN=APOB PE=4 SV=2	APOB	1	K14462	0.000132337	123.42	2	YISQMK(1)NFSQK	0.088797	1.34	0.406
map04979 Cholesterol metabolism	0.205945	1.39	F1NV02	1770	K	2.92222	Up	Apolipoprotein B OS=Gallus gallus OX=9031 GN=APOB PE=4 SV=2	APOB	1	K14462	9.43192e-10	144.27	2	LDNSFSFDK(1)FHK	1.5932	1.315	0.45
map04979 Cholesterol metabolism	0.205945	1.39	F1NV02	859	K	3.63102	Up	Apolipoprotein B OS=Gallus gallus OX=9031 GN=APOB PE=4 SV=2	APOB	1	K14462	0.000112349	131.54	2	LHQK(1)SMQAELIAK	0.3822	1.358	0.374
map04979 Cholesterol metabolism	0.205945	1.39	F1NV02	2419	K	4.10714	Up	Apolipoprotein B OS=Gallus gallus OX=9031 GN=APOB PE=4 SV=2	APOB	1	K14462	1.42694e-37	262.3	2	LK(1)SFDYNQFVDDTNNK	0.071329	1.38	0.336
map04979 Cholesterol metabolism	0.205945	1.39	F1NV02	796	K	16.5217	Up	Apolipoprotein B OS=Gallus gallus OX=9031 GN=APOB PE=4 SV=2	APOB	1	K14462	7.15013e-09	145.08	2	LLGSVALECIK(1)TLQR	-2.1413	1.52	0.092
map04979 Cholesterol metabolism	0.205945	1.39	F1NV02	1419	K	5.06452	Up	Apolipoprotein B OS=Gallus gallus OX=9031 GN=APOB PE=4 SV=2	APOB	1	K14462	3.07424e-06	142.51	3	NGFTCAYENHLK(1)HR	2.2055	1.413	0.279
map04979 Cholesterol metabolism	0.205945	1.39	F1NV02	120	K	3.67838	Up	Apolipoprotein B OS=Gallus gallus OX=9031 GN=APOB PE=4 SV=2	APOB	1	K14462	2.07345e-37	270.16	2	NSDDFANAMSK(1)HELR	0.41032	1.361	0.37
map04979 Cholesterol metabolism	0.205945	1.39	F1NV02	109	K	2.4072	Up	Apolipoprotein B OS=Gallus gallus OX=9031 GN=APOB PE=4 SV=2	APOB	1	K14462	1.36381e-15	207.12	2	SK(1)NSDDFANAMSK	-2.4675	1.271	0.528
map04979 Cholesterol metabolism	0.205945	1.39	F1NV02	1509	K	3.31111	Up	Apolipoprotein B OS=Gallus gallus OX=9031 GN=APOB PE=4 SV=2	APOB	1	K14462	0.00039609	106.93	2	VLEGK(1)SNLR	0.22108	1.341	0.405
map04979 Cholesterol metabolism	0.205945	1.39	F1NV02	3461	K	4.06785	Up	Apolipoprotein B OS=Gallus gallus OX=9031 GN=APOB PE=4 SV=2	APOB	1	K14462	9.9557e-09	172.09	2	VTYDFTTPK(1)HGISAK	0.5682	1.379	0.339
map04979 Cholesterol metabolism	0.205945	1.39	F1NV02	1797	K	3.73699	Up	Apolipoprotein B OS=Gallus gallus OX=9031 GN=APOB PE=4 SV=2	APOB	1	K14462	2.65507e-05	131.22	2	YTK(1)TEVSNK	0.29152	1.364	0.365
map04979 Cholesterol metabolism	0.205945	1.39	P08250	249	K	3.17255	Up	Apolipoprotein A-I OS=Gallus gallus OX=9031 GN=APOA1 PE=1 SV=2	APOA1	1	K08757	5.98251e-05	151.22	2	LTPYAENLK(1)NR	-0.76326	1.618	0.51
map05010 Alzheimer disease	0.185698	1.19	A0A1D5NVM2	76	K	0.444053	Down	NADH dehydrogenase [ubiquinone] 1 alpha subcomplex subunit 2 OS=Gallus gallus OX=9031 GN=NDUFA2 PE=3 SV=1	NDUFA2	1	K03946	0.000667661	83.474	3	EK(1)SVSLHNLSVDEVAK	1.4622	0.631	1.421
map05010 Alzheimer disease	0.185698	1.19	A0A1D5P0U8	86	K	1.61406	Up	ATP synthase subunit gamma OS=Gallus gallus OX=9031 GN=ATP5C1 PE=3 SV=1	ATP5C1	1	K02136	1.30303e-14	187.1	2	K(1)K(1)HLLIGVSSDR	-1.0059	1.217	0.754
map05010 Alzheimer disease	0.185698	1.19	A0A1D5PBM6	670	K	3.69544	Up	Complex I-49kD OS=Gallus gallus OX=9031 GN=NDUFS2 PE=3 SV=2	NDUFS2	1	K03935	1.90706e-06	176.97	4	RAEMK(1)TSMESLIHHFK	-0.15666	1.541	0.417
map05010 Alzheimer disease	0.185698	1.19	A0A1D5P3K4	132	K	5.05505	Up	NADH dehydrogenase [ubiquinone] 1 alpha subcomplex subunit 8 OS=Gallus gallus OX=9031 GN=NDUFA8 PE=3 SV=1	NDUFA8	1	K03952	4.79303e-06	105.78	3	VK(1)TDRPMPENVYHSR	1.6286	1.653	0.327
map05010 Alzheimer disease	0.185698	1.19	A0A1D5P4Q6	321	K	1.65915	Up	Insulin degrading enzyme OS=Phasianus colchicus OX=9054 PE=3 SV=1	--	1	K01408	0.0039076	61.194	2	AK(1)GWVYTLVGGQK	4.2869	1.251	0.754
map05010 Alzheimer disease	0.185698	1.19	A0A1D5P4Q6	160	K	0.650124	Down	Insulin degrading enzyme OS=Phasianus colchicus OX=9054 PE=3 SV=1	--	1	K01408	5.02669e-17	166.48	3	EVNAVDSEHEK(1)NLMNDAWR	-0.59768	0.786	1.209
map05010 Alzheimer disease	0.185698	1.19	Q5ZI00	262	K	1.78582	Up	Epimerase domain-containing protein OS=Gallus gallus OX=9031 GN=NDUFA9 PE=2 SV=1	NDUFA9	1	K03953	1.22513e-15	167.06	2	GK(1)TYALVGPNR	-1.5744	1.259	0.705
map05010 Alzheimer disease	0.185698	1.19	A0A3Q2UJ64	68	K	3.55734	Up	Cytochrome b-c1 complex subunit 7 OS=Gallus gallus OX=9031 GN=UQCRB PE=3 SV=1	UQCRB	1	K00417	8.03968e-10	141.93	2	ALDLSLK(1)HR	0.2765	1.551	0.436
map05010 Alzheimer disease	0.185698	1.19	A0A1D5P810	109	K	0.636953	Down	ATP synthase peripheral stalk subunit OSCP OS=Gallus gallus OX=9031 GN=ATP5O PE=3 SV=2	ATP5O	1	K02137	6.52643e-06	133.07	2	DPK(1)LASIVMNPHTK	1.0643	0.786	1.234
map05010 Alzheimer disease	0.185698	1.19	A0A1D5P810	90	K	1.68385	Up	ATP synthase peripheral stalk subunit OSCP OS=Gallus gallus OX=9031 GN=ATP5O PE=3 SV=2	ATP5O	1	K02137	2.24152e-21	200.06	2	QK(1)K(1)LEQVEK(1)ELGR	-0.042813	1.241	0.737
map05010 Alzheimer disease	0.185698	1.19	A0A1D5P810	96	K	1.68385	Up	ATP synthase peripheral stalk subunit OSCP OS=Gallus gallus OX=9031 GN=ATP5O PE=3 SV=2	ATP5O	1	K02137	2.24152e-21	200.06	2	QK(1)K(1)LEQVEK(1)ELGR	-0.042813	1.241	0.737
map05010 Alzheimer disease	0.185698	1.19	A0A1D5P810	166	K	3.85075	Up	ATP synthase peripheral stalk subunit OSCP OS=Gallus gallus OX=9031 GN=ATP5O PE=3 SV=2	ATP5O	1	K02137	1.62564e-06	74.733	2	YTPGIVSAFGK(1)IMSAFR	0.85153	1.548	0.402
map05010 Alzheimer disease	0.185698	1.19	Q9YHT2	90	K	3.8731	Up	Succinate dehydrogenase [ubiquinone] iron-sulfur subunit, mitochondrial OS=Gallus gallus OX=9031 GN=SDHB PE=1 SV=1	SDHB	1	K00235	1.04301e-05	151.66	2	IK(1)NELDSTLTFR	-0.66479	1.526	0.394
map05010 Alzheimer disease	0.185698	1.19	A0A1L1RY35	488	K	4.27548	Up	ATP synthase subunit alpha OS=Gallus gallus OX=9031 GN=ATP5A1Z PE=3 SV=2	ATP5A1Z	1	K02132	0.00446139	73.502	2	LEPSK(1)ITK	1.1239	1.552	0.363
map05010 Alzheimer disease	0.185698	1.19	A0A1L1RY35	126	K	1.90208	Up	ATP synthase subunit alpha OS=Gallus gallus OX=9031 GN=ATP5A1Z PE=3 SV=2	ATP5A1Z	1	K02132	0.0034195	106	2	LIK(1)EGDVVK(1)R	0.028375	1.282	0.674
map05010 Alzheimer disease	0.185698	1.19	A0A1L1RY35	161	K	4.67359	Up	ATP synthase subunit alpha OS=Gallus gallus OX=9031 GN=ATP5A1Z PE=3 SV=2	ATP5A1Z	1	K02132	4.16777e-12	103.63	2	VVDALGNPIDGK(1)GPITSK(1)TR	-2.6472	1.575	0.337
map05010 Alzheimer disease	0.185698	1.19	A0A1D5PN05	54	K	2.85149	Up	COX6C domain-containing protein OS=Gallus gallus OX=9031 GN=COX6C PE=3 SV=1	COX6C	1	K02268	3.07986e-09	171.09	2	AYAEFYK(1)NYDPMK	0.13926	1.44	0.505
map05010 Alzheimer disease	0.185698	1.19	A0A1D5PUI6	118	K	0.465926	Down	Cytochrome c oxidase polypeptide Vb OS=Gallus gallus OX=9031 GN=LOC107049545 PE=4 SV=2	LOC107049545	1	K02265	2.40205e-05	115.05	3	CPSCGSHYK(1)LIPHELPH	0.96401	0.629	1.35
map05010 Alzheimer disease	0.185698	1.19	A0A1L1RKB7	460	K	2.10047	Up	Calcium-transporting ATPase OS=Gallus gallus OX=9031 GN=ATP2A2 PE=3 SV=2	ATP2A2	1	K05853	3.34965e-09	154.94	2	MNVFDTDLK(1)GLSR	1.3354	1.338	0.637
map05010 Alzheimer disease	0.185698	1.19	A0A1L1RM23	277	K	2.64126	Up	NADH dehydrogenase [ubiquinone] iron-sulfur protein 4, mitochondrial OS=Gallus gallus OX=9031 GN=NDUFS4 PE=3 SV=2	NDUFS4	1	K03937	7.36888e-10	168.05	2	SK(1)SYGANFSWNK	1.0135	1.421	0.538
map05010 Alzheimer disease	0.185698	1.19	A0A1L1RSG1	80	K	2.97137	Up	Cytochrome c oxidase subunit OS=Gallus gallus OX=9031 GN=COX6A1 PE=3 SV=1	COX6A1	1	K02266	0.00513072	81.335	2	SK(1)PFPWGDGNK	-0.2033	1.453	0.489
map05010 Alzheimer disease	0.185698	1.19	A0A1L1RXE9	312	K	0.566199	Down	Mitochondrial ubiquinol-cytochrome-c reductase complex core protein 2 OS=Gallus gallus OX=9031 PE=1 SV=1	--	1	K00415	7.86559e-06	160.62	2	GSSVTSK(1)LYQGVAK	0.81529	0.727	1.284
map05010 Alzheimer disease	0.185698	1.19	A0A1L1RXE9	254	K	1.84143	Up	Mitochondrial ubiquinol-cytochrome-c reductase complex core protein 2 OS=Gallus gallus OX=9031 PE=1 SV=1	--	1	K00415	1.41174e-10	157.54	2	SGAGTSSAK(1)ATYWGGEIR	-0.62036	1.289	0.7
map05010 Alzheimer disease	0.185698	1.19	A0A3Q2U787	207	K	3.83255	Up	Reticulon OS=Gallus gallus OX=9031 GN=RTN3 PE=4 SV=1	RTN3	1	K20723	4.49717e-15	209.43	2	NK(1)VQIDHYVSIAR	0.94858	1.625	0.424
map05010 Alzheimer disease	0.185698	1.19	A0A3Q2U787	114	K	3.86936	Up	Reticulon OS=Gallus gallus OX=9031 GN=RTN3 PE=4 SV=1	RTN3	1	K20723	0.000384658	76.563	3	SVIQAVQK(1)SEEGHPFR	1.4973	1.629	0.421
map05010 Alzheimer disease	0.185698	1.19	A0A3Q2U787	106	K	3.77622	Up	Reticulon OS=Gallus gallus OX=9031 GN=RTN3 PE=4 SV=1	RTN3	1	K20723	1.09719e-15	203.97	2	VYK(1)SVIQAVQK	-0.66964	1.62	0.429
map05010 Alzheimer disease	0.185698	1.19	A0A3Q2U2Y6	112	K	3.52679	Up	Succinate dehydrogenase cytochrome b560 subunit, mitochondrial OS=Gallus gallus OX=9031 GN=SDHC PE=1 SV=1	SDHC	1	K00236	0.000973698	76.85	2	HLVWDMGK(1)GFK	-0.21185	1.58	0.448
map05010 Alzheimer disease	0.185698	1.19	E1C658	73	K	2.61609	Up	ATP synthase subunit d, mitochondrial OS=Gallus gallus OX=9031 GN=ATP5H PE=3 SV=3	ATP5H	1	K02138	5.04278e-09	110.14	2	K(1)FSALK(1)VPEPVDTQTAK	-0.59116	1.431	0.547
map05010 Alzheimer disease	0.185698	1.19	E1C658	99	K	1.87681	Up	ATP synthase subunit d, mitochondrial OS=Gallus gallus OX=9031 GN=ATP5H PE=3 SV=3	ATP5H	1	K02138	1.58667e-12	152.02	3	IDAQEQEAAK(1)GIVEYVK(1)ASK	0.17619	1.295	0.69
map05010 Alzheimer disease	0.185698	1.19	E1C658	109	K	1.52538	Up	ATP synthase subunit d, mitochondrial OS=Gallus gallus OX=9031 GN=ATP5H PE=3 SV=3	ATP5H	1	K02138	0.00436382	64.266	2	GIVEYVK(1)ASK(1)AR	-1.3211	1.202	0.788
map05010 Alzheimer disease	0.185698	1.19	E1C658	63	K	1.69607	Up	ATP synthase subunit d, mitochondrial OS=Gallus gallus OX=9031 GN=ATP5H PE=3 SV=3	ATP5H	1	K02138	1.23416e-36	238.93	2	TAVAK(1)AGMVDEFQK(1)K	0.20722	1.25	0.737
map05010 Alzheimer disease	0.185698	1.19	E1C6C9	60	K	3.68941	Up	Complex I-PDSW OS=Gallus gallus OX=9031 GN=NDUFB10 PE=3 SV=1	NDUFB10	1	K03966	4.61641e-10	158.37	2	NK(1)SYYYHQK	0.55392	1.568	0.425
map05010 Alzheimer disease	0.185698	1.19	E1C6C9	67	K	2.73408	Up	Complex I-PDSW OS=Gallus gallus OX=9031 GN=NDUFB10 PE=3 SV=1	NDUFB10	1	K03966	0.00202641	99.305	2	SYYYHQK(1)FR	0.64475	1.46	0.534
map05010 Alzheimer disease	0.185698	1.19	F1NAC6	349	K	1.95522	Up	Ubiquinol-cytochrome c reductase core protein 1 OS=Phasianus colchicus OX=9054 PE=4 SV=1	--	1	K00414	1.92902e-15	215.84	2	TFGGGK(1)HLSSR	1.01	1.31	0.67
map05010 Alzheimer disease	0.185698	1.19	F1ND23	137	K	2.62752	Up	Complex I-30kD OS=Gallus gallus OX=9031 GN=NDUFS3 PE=3 SV=3	NDUFS3	1	K03936	2.39962e-17	166.48	3	VK(1)TYTDELTPIDSAVSVHK	0.27	1.432	0.545
map05010 Alzheimer disease	0.185698	1.19	F1NL83	28	K	2.64151	Up	Cytochrome c oxidase subunit VIIb OS=Meleagris gallopavo OX=9103 PE=2 SV=1	--	1	K02271	1.43492e-05	140.05	2	K(1)HEPNFHDK	-0.067887	1.4	0.53
map05010 Alzheimer disease	0.185698	1.19	F1NPJ4	637	K	2.1392	Up	Succinate dehydrogenase [ubiquinone] flavoprotein subunit, mitochondrial OS=Gallus gallus OX=9031 GN=SDHA PE=3 SV=2	SDHA	1	K00234	4.38494e-05	95.311	2	SGK(1)VTLK(1)YR	-0.8657	1.337	0.625
map05010 Alzheimer disease	0.185698	1.19	F1NPJ4	641	K	1.53462	Up	Succinate dehydrogenase [ubiquinone] flavoprotein subunit, mitochondrial OS=Gallus gallus OX=9031 GN=SDHA PE=3 SV=2	SDHA	1	K00234	0.0135139	95.311	2	SGK(1)VTLK(1)YR	-0.8657	1.197	0.78
map05010 Alzheimer disease	0.185698	1.19	F1NPJ4	625	K	3.23043	Up	Succinate dehydrogenase [ubiquinone] flavoprotein subunit, mitochondrial OS=Gallus gallus OX=9031 GN=SDHA PE=3 SV=2	SDHA	1	K00234	4.9308e-21	160.98	2	K(1)HTLSYVDVK	0.41643	1.486	0.46
map05010 Alzheimer disease	0.185698	1.19	F1NPM6	78	K	1.6502	Up	NADH dehydrogenase [ubiquinone] 1 alpha subcomplex subunit 10, mitochondrial OS=Gallus gallus OX=9031 GN=NDUFA10 PE=3 SV=1	NDUFA10	1	K03954	4.53812e-08	142.08	2	GK(1)LAQHIADK(1)LGMK	0.62301	1.236	0.749
map05010 Alzheimer disease	0.185698	1.19	F1NPM6	86	K	1.71272	Up	NADH dehydrogenase [ubiquinone] 1 alpha subcomplex subunit 10, mitochondrial OS=Gallus gallus OX=9031 GN=NDUFA10 PE=3 SV=1	NDUFA10	1	K03954	4.53812e-08	142.08	2	GK(1)LAQHIADK(1)LGMK	0.62301	1.252	0.731
map05010 Alzheimer disease	0.185698	1.19	F1NPM6	227	K	1.89474	Up	NADH dehydrogenase [ubiquinone] 1 alpha subcomplex subunit 10, mitochondrial OS=Gallus gallus OX=9031 GN=NDUFA10 PE=3 SV=1	NDUFA10	1	K03954	0.000721458	105.94	2	LQEK(1)GEPYEK(1)K	-1.0356	1.296	0.684
map05010 Alzheimer disease	0.185698	1.19	F1NPM6	233	K	1.89474	Up	NADH dehydrogenase [ubiquinone] 1 alpha subcomplex subunit 10, mitochondrial OS=Gallus gallus OX=9031 GN=NDUFA10 PE=3 SV=1	NDUFA10	1	K03954	0.000721458	105.94	2	LQEK(1)GEPYEK(1)K	-1.0356	1.296	0.684
map05010 Alzheimer disease	0.185698	1.19	F1NSC1	355	K	1.94222	Up	ATP synthase subunit b OS=Gallus gallus OX=9031 GN=ATP5PB PE=3 SV=3	ATP5PB	1	K02127	7.61121e-27	180.11	2	NEAIK(1)ALETAIEEEK(1)K	-0.48842	1.311	0.675
map05010 Alzheimer disease	0.185698	1.19	F1NSC1	381	K	1.52986	Up	ATP synthase subunit b OS=Gallus gallus OX=9031 GN=ATP5PB PE=3 SV=3	ATP5PB	1	K02127	0.0157958	79.809	2	SYLFDAK(1)R	0.18543	1.204	0.787
map05010 Alzheimer disease	0.185698	1.19	F1NW95	9	K	5.04938	Up	NADH dehydrogenase [ubiquinone] 1 alpha subcomplex subunit 12 OS=Gallus gallus OX=9031 GN=NDUFA12 PE=3 SV=2	NDUFA12	1	K11352	0.00825462	65.156	2	AEYVQVVK(1)R	-0.2973	1.636	0.324
map05010 Alzheimer disease	0.185698	1.19	F1NW95	13	K	3.23226	Up	NADH dehydrogenase [ubiquinone] 1 alpha subcomplex subunit 12 OS=Gallus gallus OX=9031 GN=NDUFA12 PE=3 SV=2	NDUFA12	1	K11352	0.00020085	120.33	3	AFK(1)HLGGHGGVR	0.066758	1.503	0.465
map05010 Alzheimer disease	0.185698	1.19	O93417	109	K	1.80584	Up	Caspase-3 OS=Gallus gallus OX=9031 GN=CASP3 PE=2 SV=1	CASP3	1	K02187	6.35207e-05	108.4	2	LLK(1)NVSEEDHSK	0.38028	1.237	0.685
map05010 Alzheimer disease	0.185698	1.19	P00356	332	K	2.7974	Up	Glyceraldehyde-3-phosphate dehydrogenase OS=Gallus gallus OX=9031 GN=GAPDH PE=2 SV=3	GAPDH	1	K00134	4.4072e-06	138.71	2	VVDLMVHMASK(1)E	-1.5405	1.505	0.538
map05010 Alzheimer disease	0.185698	1.19	P62149	95	K	2.57066	Up	Calmodulin OS=Gallus gallus OX=9031 GN=CALM PE=1 SV=2	CALM	1	K02183	7.20237e-09	137.89	2	VFDK(1)DGNGYISAAELR	-2.0932	1.437	0.559
map05010 Alzheimer disease	0.185698	1.19	Q5ZLR5	38	K	1.61337	Up	Cytochrome b-c1 complex subunit Rieske, mitochondrial OS=Gallus gallus OX=9031 GN=UQCRFS1 PE=1 SV=1	UQCRFS1	1	K00411	0.00340229	87.942	2	AEK(1)VVLDLK(1)R	0.88708	1.231	0.763
map05010 Alzheimer disease	0.185698	1.19	Q5ZLR5	170	K	3.12241	Up	Cytochrome b-c1 complex subunit Rieske, mitochondrial OS=Gallus gallus OX=9031 GN=UQCRFS1 PE=1 SV=1	UQCRFS1	1	K00411	0.0396506	61.494	2	GK(1)PLFVR	-1.2301	1.505	0.482
map05010 Alzheimer disease	0.185698	1.19	R4GGZ2	47	K	2.17504	Up	NDUFA4 mitochondrial complex associated OS=Phasianus colchicus OX=9054 PE=4 SV=1	--	1	K03948	1.1099e-05	145.95	2	LAVFNPDVCWDK(1)K	0.35153	1.342	0.617
map05012 Parkinson disease	0.0249922	1.32	A0A1D5NVM2	76	K	0.444053	Down	NADH dehydrogenase [ubiquinone] 1 alpha subcomplex subunit 2 OS=Gallus gallus OX=9031 GN=NDUFA2 PE=3 SV=1	NDUFA2	1	K03946	0.000667661	83.474	3	EK(1)SVSLHNLSVDEVAK	1.4622	0.631	1.421
map05012 Parkinson disease	0.0249922	1.32	A0A1D5P0U8	86	K	1.61406	Up	ATP synthase subunit gamma OS=Gallus gallus OX=9031 GN=ATP5C1 PE=3 SV=1	ATP5C1	1	K02136	1.30303e-14	187.1	2	K(1)K(1)HLLIGVSSDR	-1.0059	1.217	0.754
map05012 Parkinson disease	0.0249922	1.32	F1NVL5	296	K	4.71429	Up	Septin OS=Gallus gallus OX=9031 GN=SEPT5 PE=3 SV=4	SEPT5	1	K04557	2.47803e-11	105.19	3	THMHDLK(1)DVTCDVHYENYR	-0.95148	1.782	0.378
map05012 Parkinson disease	0.0249922	1.32	A0A1D5PBM6	670	K	3.69544	Up	Complex I-49kD OS=Gallus gallus OX=9031 GN=NDUFS2 PE=3 SV=2	NDUFS2	1	K03935	1.90706e-06	176.97	4	RAEMK(1)TSMESLIHHFK	-0.15666	1.541	0.417
map05012 Parkinson disease	0.0249922	1.32	A0A1D5P3K4	132	K	5.05505	Up	NADH dehydrogenase [ubiquinone] 1 alpha subcomplex subunit 8 OS=Gallus gallus OX=9031 GN=NDUFA8 PE=3 SV=1	NDUFA8	1	K03952	4.79303e-06	105.78	3	VK(1)TDRPMPENVYHSR	1.6286	1.653	0.327
map05012 Parkinson disease	0.0249922	1.32	Q5ZI00	262	K	1.78582	Up	Epimerase domain-containing protein OS=Gallus gallus OX=9031 GN=NDUFA9 PE=2 SV=1	NDUFA9	1	K03953	1.22513e-15	167.06	2	GK(1)TYALVGPNR	-1.5744	1.259	0.705
map05012 Parkinson disease	0.0249922	1.32	A0A3Q2UJ64	68	K	3.55734	Up	Cytochrome b-c1 complex subunit 7 OS=Gallus gallus OX=9031 GN=UQCRB PE=3 SV=1	UQCRB	1	K00417	8.03968e-10	141.93	2	ALDLSLK(1)HR	0.2765	1.551	0.436
map05012 Parkinson disease	0.0249922	1.32	A0A1D5P810	109	K	0.636953	Down	ATP synthase peripheral stalk subunit OSCP OS=Gallus gallus OX=9031 GN=ATP5O PE=3 SV=2	ATP5O	1	K02137	6.52643e-06	133.07	2	DPK(1)LASIVMNPHTK	1.0643	0.786	1.234
map05012 Parkinson disease	0.0249922	1.32	A0A1D5P810	90	K	1.68385	Up	ATP synthase peripheral stalk subunit OSCP OS=Gallus gallus OX=9031 GN=ATP5O PE=3 SV=2	ATP5O	1	K02137	2.24152e-21	200.06	2	QK(1)K(1)LEQVEK(1)ELGR	-0.042813	1.241	0.737
map05012 Parkinson disease	0.0249922	1.32	A0A1D5P810	96	K	1.68385	Up	ATP synthase peripheral stalk subunit OSCP OS=Gallus gallus OX=9031 GN=ATP5O PE=3 SV=2	ATP5O	1	K02137	2.24152e-21	200.06	2	QK(1)K(1)LEQVEK(1)ELGR	-0.042813	1.241	0.737
map05012 Parkinson disease	0.0249922	1.32	A0A1D5P810	166	K	3.85075	Up	ATP synthase peripheral stalk subunit OSCP OS=Gallus gallus OX=9031 GN=ATP5O PE=3 SV=2	ATP5O	1	K02137	1.62564e-06	74.733	2	YTPGIVSAFGK(1)IMSAFR	0.85153	1.548	0.402
map05012 Parkinson disease	0.0249922	1.32	A0A1D5PCU1	245	K	2.53345	Up	ADP/ATP translocase OS=Gallus gallus OX=9031 GN=SLC25A5 PE=3 SV=2	SLC25A5	1	K05863	0.000335363	116.36	2	K(1)GTDIMYSGTIDCWR	-0.92378	1.401	0.553
map05012 Parkinson disease	0.0249922	1.32	Q9YHT2	90	K	3.8731	Up	Succinate dehydrogenase [ubiquinone] iron-sulfur subunit, mitochondrial OS=Gallus gallus OX=9031 GN=SDHB PE=1 SV=1	SDHB	1	K00235	1.04301e-05	151.66	2	IK(1)NELDSTLTFR	-0.66479	1.526	0.394
map05012 Parkinson disease	0.0249922	1.32	A0A1L1RY35	488	K	4.27548	Up	ATP synthase subunit alpha OS=Gallus gallus OX=9031 GN=ATP5A1Z PE=3 SV=2	ATP5A1Z	1	K02132	0.00446139	73.502	2	LEPSK(1)ITK	1.1239	1.552	0.363
map05012 Parkinson disease	0.0249922	1.32	A0A1L1RY35	126	K	1.90208	Up	ATP synthase subunit alpha OS=Gallus gallus OX=9031 GN=ATP5A1Z PE=3 SV=2	ATP5A1Z	1	K02132	0.0034195	106	2	LIK(1)EGDVVK(1)R	0.028375	1.282	0.674
map05012 Parkinson disease	0.0249922	1.32	A0A1L1RY35	161	K	4.67359	Up	ATP synthase subunit alpha OS=Gallus gallus OX=9031 GN=ATP5A1Z PE=3 SV=2	ATP5A1Z	1	K02132	4.16777e-12	103.63	2	VVDALGNPIDGK(1)GPITSK(1)TR	-2.6472	1.575	0.337
map05012 Parkinson disease	0.0249922	1.32	A0A1D5PN05	54	K	2.85149	Up	COX6C domain-containing protein OS=Gallus gallus OX=9031 GN=COX6C PE=3 SV=1	COX6C	1	K02268	3.07986e-09	171.09	2	AYAEFYK(1)NYDPMK	0.13926	1.44	0.505
map05012 Parkinson disease	0.0249922	1.32	A0A1D5PUI6	118	K	0.465926	Down	Cytochrome c oxidase polypeptide Vb OS=Gallus gallus OX=9031 GN=LOC107049545 PE=4 SV=2	LOC107049545	1	K02265	2.40205e-05	115.05	3	CPSCGSHYK(1)LIPHELPH	0.96401	0.629	1.35
map05012 Parkinson disease	0.0249922	1.32	A0A1L1RZW1	34	K	2.6488	Up	Voltage-dependent anion-selective channel protein 3 OS=Gallus gallus OX=9031 GN=VDAC3 PE=3 SV=2	VDAC3	1	K15041	9.53617e-18	147.64	2	TK(1)SSSGVEFTATGSSNTDTGK	0.95075	1.433	0.541
map05012 Parkinson disease	0.0249922	1.32	A0A1L1RM23	277	K	2.64126	Up	NADH dehydrogenase [ubiquinone] iron-sulfur protein 4, mitochondrial OS=Gallus gallus OX=9031 GN=NDUFS4 PE=3 SV=2	NDUFS4	1	K03937	7.36888e-10	168.05	2	SK(1)SYGANFSWNK	1.0135	1.421	0.538
map05012 Parkinson disease	0.0249922	1.32	A0A1L1RSG1	80	K	2.97137	Up	Cytochrome c oxidase subunit OS=Gallus gallus OX=9031 GN=COX6A1 PE=3 SV=1	COX6A1	1	K02266	0.00513072	81.335	2	SK(1)PFPWGDGNK	-0.2033	1.453	0.489
map05012 Parkinson disease	0.0249922	1.32	A0A1L1RXE9	312	K	0.566199	Down	Mitochondrial ubiquinol-cytochrome-c reductase complex core protein 2 OS=Gallus gallus OX=9031 PE=1 SV=1	--	1	K00415	7.86559e-06	160.62	2	GSSVTSK(1)LYQGVAK	0.81529	0.727	1.284
map05012 Parkinson disease	0.0249922	1.32	A0A1L1RXE9	254	K	1.84143	Up	Mitochondrial ubiquinol-cytochrome-c reductase complex core protein 2 OS=Gallus gallus OX=9031 PE=1 SV=1	--	1	K00415	1.41174e-10	157.54	2	SGAGTSSAK(1)ATYWGGEIR	-0.62036	1.289	0.7
map05012 Parkinson disease	0.0249922	1.32	A0A3Q2U2Y6	112	K	3.52679	Up	Succinate dehydrogenase cytochrome b560 subunit, mitochondrial OS=Gallus gallus OX=9031 GN=SDHC PE=1 SV=1	SDHC	1	K00236	0.000973698	76.85	2	HLVWDMGK(1)GFK	-0.21185	1.58	0.448
map05012 Parkinson disease	0.0249922	1.32	P50146	46	K	3.85401	Up	Guanine nucleotide-binding protein G(i) subunit alpha-1 OS=Gallus gallus OX=9031 GN=GNAI1 PE=2 SV=2	GNAI1	1	K04630	3.08775e-20	202.72	2	LLLLGAGESGK(1)STIVK	1.3855	1.584	0.411
map05012 Parkinson disease	0.0249922	1.32	P50146	180	K	3.36761	Up	Guanine nucleotide-binding protein G(i) subunit alpha-1 OS=Gallus gallus OX=9031 GN=GNAI1 PE=2 SV=2	GNAI1	1	K04630	3.40477e-05	98.167	2	VK(1)TTGIVETHFTFK	0.6543	1.539	0.457
map05012 Parkinson disease	0.0249922	1.32	E1BYN7	12	K	1.94049	Up	Voltage-dependent anion-selective channel protein 1 OS=Gallus gallus OX=9031 GN=VDAC1 PE=3 SV=1	VDAC1	1	K05862	0.00522962	59.731	2	AVPPAYADLGK(1)SAR	-0.34038	1.337	0.689
map05012 Parkinson disease	0.0249922	1.32	E1C658	73	K	2.61609	Up	ATP synthase subunit d, mitochondrial OS=Gallus gallus OX=9031 GN=ATP5H PE=3 SV=3	ATP5H	1	K02138	5.04278e-09	110.14	2	K(1)FSALK(1)VPEPVDTQTAK	-0.59116	1.431	0.547
map05012 Parkinson disease	0.0249922	1.32	E1C658	99	K	1.87681	Up	ATP synthase subunit d, mitochondrial OS=Gallus gallus OX=9031 GN=ATP5H PE=3 SV=3	ATP5H	1	K02138	1.58667e-12	152.02	3	IDAQEQEAAK(1)GIVEYVK(1)ASK	0.17619	1.295	0.69
map05012 Parkinson disease	0.0249922	1.32	E1C658	109	K	1.52538	Up	ATP synthase subunit d, mitochondrial OS=Gallus gallus OX=9031 GN=ATP5H PE=3 SV=3	ATP5H	1	K02138	0.00436382	64.266	2	GIVEYVK(1)ASK(1)AR	-1.3211	1.202	0.788
map05012 Parkinson disease	0.0249922	1.32	E1C658	63	K	1.69607	Up	ATP synthase subunit d, mitochondrial OS=Gallus gallus OX=9031 GN=ATP5H PE=3 SV=3	ATP5H	1	K02138	1.23416e-36	238.93	2	TAVAK(1)AGMVDEFQK(1)K	0.20722	1.25	0.737
map05012 Parkinson disease	0.0249922	1.32	E1C6C9	60	K	3.68941	Up	Complex I-PDSW OS=Gallus gallus OX=9031 GN=NDUFB10 PE=3 SV=1	NDUFB10	1	K03966	4.61641e-10	158.37	2	NK(1)SYYYHQK	0.55392	1.568	0.425
map05012 Parkinson disease	0.0249922	1.32	E1C6C9	67	K	2.73408	Up	Complex I-PDSW OS=Gallus gallus OX=9031 GN=NDUFB10 PE=3 SV=1	NDUFB10	1	K03966	0.00202641	99.305	2	SYYYHQK(1)FR	0.64475	1.46	0.534
map05012 Parkinson disease	0.0249922	1.32	F1NAC6	349	K	1.95522	Up	Ubiquinol-cytochrome c reductase core protein 1 OS=Phasianus colchicus OX=9054 PE=4 SV=1	--	1	K00414	1.92902e-15	215.84	2	TFGGGK(1)HLSSR	1.01	1.31	0.67
map05012 Parkinson disease	0.0249922	1.32	F1ND23	137	K	2.62752	Up	Complex I-30kD OS=Gallus gallus OX=9031 GN=NDUFS3 PE=3 SV=3	NDUFS3	1	K03936	2.39962e-17	166.48	3	VK(1)TYTDELTPIDSAVSVHK	0.27	1.432	0.545
map05012 Parkinson disease	0.0249922	1.32	F1NL83	28	K	2.64151	Up	Cytochrome c oxidase subunit VIIb OS=Meleagris gallopavo OX=9103 PE=2 SV=1	--	1	K02271	1.43492e-05	140.05	2	K(1)HEPNFHDK	-0.067887	1.4	0.53
map05012 Parkinson disease	0.0249922	1.32	F1NPJ4	637	K	2.1392	Up	Succinate dehydrogenase [ubiquinone] flavoprotein subunit, mitochondrial OS=Gallus gallus OX=9031 GN=SDHA PE=3 SV=2	SDHA	1	K00234	4.38494e-05	95.311	2	SGK(1)VTLK(1)YR	-0.8657	1.337	0.625
map05012 Parkinson disease	0.0249922	1.32	F1NPJ4	641	K	1.53462	Up	Succinate dehydrogenase [ubiquinone] flavoprotein subunit, mitochondrial OS=Gallus gallus OX=9031 GN=SDHA PE=3 SV=2	SDHA	1	K00234	0.0135139	95.311	2	SGK(1)VTLK(1)YR	-0.8657	1.197	0.78
map05012 Parkinson disease	0.0249922	1.32	F1NPJ4	625	K	3.23043	Up	Succinate dehydrogenase [ubiquinone] flavoprotein subunit, mitochondrial OS=Gallus gallus OX=9031 GN=SDHA PE=3 SV=2	SDHA	1	K00234	4.9308e-21	160.98	2	K(1)HTLSYVDVK	0.41643	1.486	0.46
map05012 Parkinson disease	0.0249922	1.32	F1NPM6	78	K	1.6502	Up	NADH dehydrogenase [ubiquinone] 1 alpha subcomplex subunit 10, mitochondrial OS=Gallus gallus OX=9031 GN=NDUFA10 PE=3 SV=1	NDUFA10	1	K03954	4.53812e-08	142.08	2	GK(1)LAQHIADK(1)LGMK	0.62301	1.236	0.749
map05012 Parkinson disease	0.0249922	1.32	F1NPM6	86	K	1.71272	Up	NADH dehydrogenase [ubiquinone] 1 alpha subcomplex subunit 10, mitochondrial OS=Gallus gallus OX=9031 GN=NDUFA10 PE=3 SV=1	NDUFA10	1	K03954	4.53812e-08	142.08	2	GK(1)LAQHIADK(1)LGMK	0.62301	1.252	0.731
map05012 Parkinson disease	0.0249922	1.32	F1NPM6	227	K	1.89474	Up	NADH dehydrogenase [ubiquinone] 1 alpha subcomplex subunit 10, mitochondrial OS=Gallus gallus OX=9031 GN=NDUFA10 PE=3 SV=1	NDUFA10	1	K03954	0.000721458	105.94	2	LQEK(1)GEPYEK(1)K	-1.0356	1.296	0.684
map05012 Parkinson disease	0.0249922	1.32	F1NPM6	233	K	1.89474	Up	NADH dehydrogenase [ubiquinone] 1 alpha subcomplex subunit 10, mitochondrial OS=Gallus gallus OX=9031 GN=NDUFA10 PE=3 SV=1	NDUFA10	1	K03954	0.000721458	105.94	2	LQEK(1)GEPYEK(1)K	-1.0356	1.296	0.684
map05012 Parkinson disease	0.0249922	1.32	F1NSC1	355	K	1.94222	Up	ATP synthase subunit b OS=Gallus gallus OX=9031 GN=ATP5PB PE=3 SV=3	ATP5PB	1	K02127	7.61121e-27	180.11	2	NEAIK(1)ALETAIEEEK(1)K	-0.48842	1.311	0.675
map05012 Parkinson disease	0.0249922	1.32	F1NSC1	381	K	1.52986	Up	ATP synthase subunit b OS=Gallus gallus OX=9031 GN=ATP5PB PE=3 SV=3	ATP5PB	1	K02127	0.0157958	79.809	2	SYLFDAK(1)R	0.18543	1.204	0.787
map05012 Parkinson disease	0.0249922	1.32	F1NW95	9	K	5.04938	Up	NADH dehydrogenase [ubiquinone] 1 alpha subcomplex subunit 12 OS=Gallus gallus OX=9031 GN=NDUFA12 PE=3 SV=2	NDUFA12	1	K11352	0.00825462	65.156	2	AEYVQVVK(1)R	-0.2973	1.636	0.324
map05012 Parkinson disease	0.0249922	1.32	F1NW95	13	K	3.23226	Up	NADH dehydrogenase [ubiquinone] 1 alpha subcomplex subunit 12 OS=Gallus gallus OX=9031 GN=NDUFA12 PE=3 SV=2	NDUFA12	1	K11352	0.00020085	120.33	3	AFK(1)HLGGHGGVR	0.066758	1.503	0.465
map05012 Parkinson disease	0.0249922	1.32	O93417	109	K	1.80584	Up	Caspase-3 OS=Gallus gallus OX=9031 GN=CASP3 PE=2 SV=1	CASP3	1	K02187	6.35207e-05	108.4	2	LLK(1)NVSEEDHSK	0.38028	1.237	0.685
map05012 Parkinson disease	0.0249922	1.32	P18940	559	K	2.16238	Up	NADH-ubiquinone oxidoreductase chain 5 OS=Gallus gallus OX=9031 GN=MT-ND5 PE=3 SV=1	MT-ND5	1	K03883	1.42269e-08	108.2	2	IASHLIDMAWYK(1)K	-0.86258	1.345	0.622
map05012 Parkinson disease	0.0249922	1.32	Q5ZLG7	105	K	2.82732	Up	ADP/ATP translocase OS=Gallus gallus OX=9031 GN=SLC25A6 PE=2 SV=1	SLC25A6	1	K05863	4.05238e-62	257.38	2	QVFLGGVDK(1)HTQFWR	-0.81862	1.49	0.527
map05012 Parkinson disease	0.0249922	1.32	Q5ZLR5	38	K	1.61337	Up	Cytochrome b-c1 complex subunit Rieske, mitochondrial OS=Gallus gallus OX=9031 GN=UQCRFS1 PE=1 SV=1	UQCRFS1	1	K00411	0.00340229	87.942	2	AEK(1)VVLDLK(1)R	0.88708	1.231	0.763
map05012 Parkinson disease	0.0249922	1.32	Q5ZLR5	170	K	3.12241	Up	Cytochrome b-c1 complex subunit Rieske, mitochondrial OS=Gallus gallus OX=9031 GN=UQCRFS1 PE=1 SV=1	UQCRFS1	1	K00411	0.0396506	61.494	2	GK(1)PLFVR	-1.2301	1.505	0.482
map05012 Parkinson disease	0.0249922	1.32	Q5ZMJ0	88	K	1.78084	Up	Peptidyl-prolyl cis-trans isomerase OS=Gallus gallus OX=9031 GN=PPIF PE=2 SV=1	PPIF	1	K09565	5.11523e-22	212.4	2	GFGYK(1)GSTFHR	1.0447	1.227	0.689
map05012 Parkinson disease	0.0249922	1.32	Q5ZMJ0	64	K	0.471855	Down	Peptidyl-prolyl cis-trans isomerase OS=Gallus gallus OX=9031 GN=PPIF PE=2 SV=1	PPIF	1	K09565	0.00253312	58.476	2	VVLELK(1)ADVVPK	-0.0032416	0.679	1.439
map05012 Parkinson disease	0.0249922	1.32	Q90847	92	K	2.62432	Up	G protein alpha subunit OS=Gallus gallus OX=9031 GN=Galphai3 PE=4 SV=1	Galphai3	1	K04630	0.00127027	78.932	2	LK(1)IDFGEVAR	-1.0019	1.446	0.551
map05012 Parkinson disease	0.0249922	1.32	R4GGZ2	47	K	2.17504	Up	NDUFA4 mitochondrial complex associated OS=Phasianus colchicus OX=9054 PE=4 SV=1	--	1	K03948	1.1099e-05	145.95	2	LAVFNPDVCWDK(1)K	0.35153	1.342	0.617
map05016 Huntington disease	0.165004	1.2	A0A1D5NVM2	76	K	0.444053	Down	NADH dehydrogenase [ubiquinone] 1 alpha subcomplex subunit 2 OS=Gallus gallus OX=9031 GN=NDUFA2 PE=3 SV=1	NDUFA2	1	K03946	0.000667661	83.474	3	EK(1)SVSLHNLSVDEVAK	1.4622	0.631	1.421
map05016 Huntington disease	0.165004	1.2	A0A1D5P0U8	86	K	1.61406	Up	ATP synthase subunit gamma OS=Gallus gallus OX=9031 GN=ATP5C1 PE=3 SV=1	ATP5C1	1	K02136	1.30303e-14	187.1	2	K(1)K(1)HLLIGVSSDR	-1.0059	1.217	0.754
map05016 Huntington disease	0.165004	1.2	A0A1D5PBM6	670	K	3.69544	Up	Complex I-49kD OS=Gallus gallus OX=9031 GN=NDUFS2 PE=3 SV=2	NDUFS2	1	K03935	1.90706e-06	176.97	4	RAEMK(1)TSMESLIHHFK	-0.15666	1.541	0.417
map05016 Huntington disease	0.165004	1.2	A0A1D5P3K4	132	K	5.05505	Up	NADH dehydrogenase [ubiquinone] 1 alpha subcomplex subunit 8 OS=Gallus gallus OX=9031 GN=NDUFA8 PE=3 SV=1	NDUFA8	1	K03952	4.79303e-06	105.78	3	VK(1)TDRPMPENVYHSR	1.6286	1.653	0.327
map05016 Huntington disease	0.165004	1.2	Q5ZI00	262	K	1.78582	Up	Epimerase domain-containing protein OS=Gallus gallus OX=9031 GN=NDUFA9 PE=2 SV=1	NDUFA9	1	K03953	1.22513e-15	167.06	2	GK(1)TYALVGPNR	-1.5744	1.259	0.705
map05016 Huntington disease	0.165004	1.2	F1NW23	86	K	2.61181	Up	Clathrin heavy chain OS=Gallus gallus OX=9031 GN=CLTC PE=3 SV=2	CLTC	1	K04646	1.59009e-09	162.23	2	AGK(1)TLQIFNIEMK	3.4172	1.46	0.559
map05016 Huntington disease	0.165004	1.2	F1NW23	1501	K	2.38824	Up	Clathrin heavy chain OS=Gallus gallus OX=9031 GN=CLTC PE=3 SV=2	CLTC	1	K04646	3.10199e-06	141.29	2	LEK(1)HELIEFR	0.31722	1.421	0.595
map05016 Huntington disease	0.165004	1.2	F1NW23	1347	K	2.29412	Up	Clathrin heavy chain OS=Gallus gallus OX=9031 GN=CLTC PE=3 SV=2	CLTC	1	K04646	0.00800279	92.677	2	VNIPK(1)VLR	-1.0403	1.404	0.612
map05016 Huntington disease	0.165004	1.2	F1NW23	637	K	4.27344	Up	Clathrin heavy chain OS=Gallus gallus OX=9031 GN=CLTC PE=3 SV=2	CLTC	1	K04646	1.29911e-13	143.22	2	ALEHFTDLYDIK(1)R	-1.0936	1.641	0.384
map05016 Huntington disease	0.165004	1.2	F1NW23	487	K	7.35802	Up	Clathrin heavy chain OS=Gallus gallus OX=9031 GN=CLTC PE=3 SV=2	CLTC	1	K04646	4.03691e-09	111.38	3	ANVPNK(1)VIQCFAETGQVQK	-0.88675	1.788	0.243
map05016 Huntington disease	0.165004	1.2	F1NW23	1441	K	1.78147	Up	Clathrin heavy chain OS=Gallus gallus OX=9031 GN=CLTC PE=3 SV=2	CLTC	1	K04646	0.00411179	83.623	2	AVTFFTK(1)VK	0.017271	1.288	0.723
map05016 Huntington disease	0.165004	1.2	F1NW23	1609	K	3.61872	Up	Clathrin heavy chain OS=Gallus gallus OX=9031 GN=CLTC PE=3 SV=2	CLTC	1	K04646	0.0251706	72.038	2	EYLTK(1)VDK	-0.17793	1.585	0.438
map05016 Huntington disease	0.165004	1.2	F1NW23	1516	K	2.03771	Up	Clathrin heavy chain OS=Gallus gallus OX=9031 GN=CLTC PE=3 SV=2	CLTC	1	K04646	0.000537353	84.368	2	IAAYLFK(1)GNNR	-0.094614	1.351	0.663
map05016 Huntington disease	0.165004	1.2	F1NW23	163	K	5.05075	Up	Clathrin heavy chain OS=Gallus gallus OX=9031 GN=CLTC PE=3 SV=2	CLTC	1	K04646	3.30221e-06	121.71	2	QK(1)WLLLTGISAQQNR	0.28169	1.692	0.335
map05016 Huntington disease	0.165004	1.2	A0A3Q2UJ64	68	K	3.55734	Up	Cytochrome b-c1 complex subunit 7 OS=Gallus gallus OX=9031 GN=UQCRB PE=3 SV=1	UQCRB	1	K00417	8.03968e-10	141.93	2	ALDLSLK(1)HR	0.2765	1.551	0.436
map05016 Huntington disease	0.165004	1.2	A0A1D5P810	109	K	0.636953	Down	ATP synthase peripheral stalk subunit OSCP OS=Gallus gallus OX=9031 GN=ATP5O PE=3 SV=2	ATP5O	1	K02137	6.52643e-06	133.07	2	DPK(1)LASIVMNPHTK	1.0643	0.786	1.234
map05016 Huntington disease	0.165004	1.2	A0A1D5P810	90	K	1.68385	Up	ATP synthase peripheral stalk subunit OSCP OS=Gallus gallus OX=9031 GN=ATP5O PE=3 SV=2	ATP5O	1	K02137	2.24152e-21	200.06	2	QK(1)K(1)LEQVEK(1)ELGR	-0.042813	1.241	0.737
map05016 Huntington disease	0.165004	1.2	A0A1D5P810	96	K	1.68385	Up	ATP synthase peripheral stalk subunit OSCP OS=Gallus gallus OX=9031 GN=ATP5O PE=3 SV=2	ATP5O	1	K02137	2.24152e-21	200.06	2	QK(1)K(1)LEQVEK(1)ELGR	-0.042813	1.241	0.737
map05016 Huntington disease	0.165004	1.2	A0A1D5P810	166	K	3.85075	Up	ATP synthase peripheral stalk subunit OSCP OS=Gallus gallus OX=9031 GN=ATP5O PE=3 SV=2	ATP5O	1	K02137	1.62564e-06	74.733	2	YTPGIVSAFGK(1)IMSAFR	0.85153	1.548	0.402
map05016 Huntington disease	0.165004	1.2	A0A1D5PCU1	245	K	2.53345	Up	ADP/ATP translocase OS=Gallus gallus OX=9031 GN=SLC25A5 PE=3 SV=2	SLC25A5	1	K05863	0.000335363	116.36	2	K(1)GTDIMYSGTIDCWR	-0.92378	1.401	0.553
map05016 Huntington disease	0.165004	1.2	Q9YHT2	90	K	3.8731	Up	Succinate dehydrogenase [ubiquinone] iron-sulfur subunit, mitochondrial OS=Gallus gallus OX=9031 GN=SDHB PE=1 SV=1	SDHB	1	K00235	1.04301e-05	151.66	2	IK(1)NELDSTLTFR	-0.66479	1.526	0.394
map05016 Huntington disease	0.165004	1.2	A0A1L1RY35	488	K	4.27548	Up	ATP synthase subunit alpha OS=Gallus gallus OX=9031 GN=ATP5A1Z PE=3 SV=2	ATP5A1Z	1	K02132	0.00446139	73.502	2	LEPSK(1)ITK	1.1239	1.552	0.363
map05016 Huntington disease	0.165004	1.2	A0A1L1RY35	126	K	1.90208	Up	ATP synthase subunit alpha OS=Gallus gallus OX=9031 GN=ATP5A1Z PE=3 SV=2	ATP5A1Z	1	K02132	0.0034195	106	2	LIK(1)EGDVVK(1)R	0.028375	1.282	0.674
map05016 Huntington disease	0.165004	1.2	A0A1L1RY35	161	K	4.67359	Up	ATP synthase subunit alpha OS=Gallus gallus OX=9031 GN=ATP5A1Z PE=3 SV=2	ATP5A1Z	1	K02132	4.16777e-12	103.63	2	VVDALGNPIDGK(1)GPITSK(1)TR	-2.6472	1.575	0.337
map05016 Huntington disease	0.165004	1.2	A0A1D5PN05	54	K	2.85149	Up	COX6C domain-containing protein OS=Gallus gallus OX=9031 GN=COX6C PE=3 SV=1	COX6C	1	K02268	3.07986e-09	171.09	2	AYAEFYK(1)NYDPMK	0.13926	1.44	0.505
map05016 Huntington disease	0.165004	1.2	A0A1D5PUI6	118	K	0.465926	Down	Cytochrome c oxidase polypeptide Vb OS=Gallus gallus OX=9031 GN=LOC107049545 PE=4 SV=2	LOC107049545	1	K02265	2.40205e-05	115.05	3	CPSCGSHYK(1)LIPHELPH	0.96401	0.629	1.35
map05016 Huntington disease	0.165004	1.2	A0A1L1RZW1	34	K	2.6488	Up	Voltage-dependent anion-selective channel protein 3 OS=Gallus gallus OX=9031 GN=VDAC3 PE=3 SV=2	VDAC3	1	K15041	9.53617e-18	147.64	2	TK(1)SSSGVEFTATGSSNTDTGK	0.95075	1.433	0.541
map05016 Huntington disease	0.165004	1.2	A0A1L1RM23	277	K	2.64126	Up	NADH dehydrogenase [ubiquinone] iron-sulfur protein 4, mitochondrial OS=Gallus gallus OX=9031 GN=NDUFS4 PE=3 SV=2	NDUFS4	1	K03937	7.36888e-10	168.05	2	SK(1)SYGANFSWNK	1.0135	1.421	0.538
map05016 Huntington disease	0.165004	1.2	A0A1L1RRA5	153	K	1.51605	Up	SDowneroxide dismutase [Cu-Zn] OS=Gallus gallus OX=9031 GN=SOD1 PE=3 SV=2	SOD1	1	K04565	0.00482285	67.464	2	LACGVIGIAK(1)C	-0.30925	1.228	0.81
map05016 Huntington disease	0.165004	1.2	A0A1L1RRA5	122	K	1.6606	Up	SDowneroxide dismutase [Cu-Zn] OS=Gallus gallus OX=9031 GN=SOD1 PE=3 SV=2	SOD1	1	K04565	4.16631e-20	224.49	2	TMVVHAK(1)SDDLGR	0.13786	1.277	0.769
map05016 Huntington disease	0.165004	1.2	A0A1L1RSG1	80	K	2.97137	Up	Cytochrome c oxidase subunit OS=Gallus gallus OX=9031 GN=COX6A1 PE=3 SV=1	COX6A1	1	K02266	0.00513072	81.335	2	SK(1)PFPWGDGNK	-0.2033	1.453	0.489
map05016 Huntington disease	0.165004	1.2	A0A1L1RXE9	312	K	0.566199	Down	Mitochondrial ubiquinol-cytochrome-c reductase complex core protein 2 OS=Gallus gallus OX=9031 PE=1 SV=1	--	1	K00415	7.86559e-06	160.62	2	GSSVTSK(1)LYQGVAK	0.81529	0.727	1.284
map05016 Huntington disease	0.165004	1.2	A0A1L1RXE9	254	K	1.84143	Up	Mitochondrial ubiquinol-cytochrome-c reductase complex core protein 2 OS=Gallus gallus OX=9031 PE=1 SV=1	--	1	K00415	1.41174e-10	157.54	2	SGAGTSSAK(1)ATYWGGEIR	-0.62036	1.289	0.7
map05016 Huntington disease	0.165004	1.2	A0A3Q2U2Y6	112	K	3.52679	Up	Succinate dehydrogenase cytochrome b560 subunit, mitochondrial OS=Gallus gallus OX=9031 GN=SDHC PE=1 SV=1	SDHC	1	K00236	0.000973698	76.85	2	HLVWDMGK(1)GFK	-0.21185	1.58	0.448
map05016 Huntington disease	0.165004	1.2	Q5ZMP6	59	K	2.63243	Up	AP-2 complex subunit mu OS=Gallus gallus OX=9031 GN=AP2M1 PE=2 SV=1	AP2M1	1	K11826	0.00608104	109.36	2	TSFFHVK(1)R	0.54702	1.461	0.555
map05016 Huntington disease	0.165004	1.2	Q5ZMP6	306	K	2.52273	Up	AP-2 complex subunit mu OS=Gallus gallus OX=9031 GN=AP2M1 PE=2 SV=1	AP2M1	1	K11826	2.8388e-05	139.61	2	VVIK(1)SNFK	-0.20552	1.443	0.572
map05016 Huntington disease	0.165004	1.2	Q01841	463	K	4.76879	Up	Protein-glutamine gamma-glutamyltransferase 2 OS=Gallus gallus OX=9031 GN=TGM2 PE=1 SV=3	TGM2	1	K05625	7.23828e-21	142.32	3	AEHEK(1)SSLGEQEEGLHMR	-1.8519	1.65	0.346
map05016 Huntington disease	0.165004	1.2	Q01841	458	K	2.83301	Up	Protein-glutamine gamma-glutamyltransferase 2 OS=Gallus gallus OX=9031 GN=TGM2 PE=1 SV=3	TGM2	1	K05625	0.00815697	70.389	2	EVFSK(1)AEHEK	0.93987	1.476	0.521
map05016 Huntington disease	0.165004	1.2	Q01841	424	K	3.40618	Up	Protein-glutamine gamma-glutamyltransferase 2 OS=Gallus gallus OX=9031 GN=TGM2 PE=1 SV=3	TGM2	1	K05625	8.17112e-06	110.91	2	STHSSVVGK(1)NISTK	-2.1529	1.543	0.453
map05016 Huntington disease	0.165004	1.2	E1BYN7	12	K	1.94049	Up	Voltage-dependent anion-selective channel protein 1 OS=Gallus gallus OX=9031 GN=VDAC1 PE=3 SV=1	VDAC1	1	K05862	0.00522962	59.731	2	AVPPAYADLGK(1)SAR	-0.34038	1.337	0.689
map05016 Huntington disease	0.165004	1.2	E1C658	73	K	2.61609	Up	ATP synthase subunit d, mitochondrial OS=Gallus gallus OX=9031 GN=ATP5H PE=3 SV=3	ATP5H	1	K02138	5.04278e-09	110.14	2	K(1)FSALK(1)VPEPVDTQTAK	-0.59116	1.431	0.547
map05016 Huntington disease	0.165004	1.2	E1C658	99	K	1.87681	Up	ATP synthase subunit d, mitochondrial OS=Gallus gallus OX=9031 GN=ATP5H PE=3 SV=3	ATP5H	1	K02138	1.58667e-12	152.02	3	IDAQEQEAAK(1)GIVEYVK(1)ASK	0.17619	1.295	0.69
map05016 Huntington disease	0.165004	1.2	E1C658	109	K	1.52538	Up	ATP synthase subunit d, mitochondrial OS=Gallus gallus OX=9031 GN=ATP5H PE=3 SV=3	ATP5H	1	K02138	0.00436382	64.266	2	GIVEYVK(1)ASK(1)AR	-1.3211	1.202	0.788
map05016 Huntington disease	0.165004	1.2	E1C658	63	K	1.69607	Up	ATP synthase subunit d, mitochondrial OS=Gallus gallus OX=9031 GN=ATP5H PE=3 SV=3	ATP5H	1	K02138	1.23416e-36	238.93	2	TAVAK(1)AGMVDEFQK(1)K	0.20722	1.25	0.737
map05016 Huntington disease	0.165004	1.2	E1C6C9	60	K	3.68941	Up	Complex I-PDSW OS=Gallus gallus OX=9031 GN=NDUFB10 PE=3 SV=1	NDUFB10	1	K03966	4.61641e-10	158.37	2	NK(1)SYYYHQK	0.55392	1.568	0.425
map05016 Huntington disease	0.165004	1.2	E1C6C9	67	K	2.73408	Up	Complex I-PDSW OS=Gallus gallus OX=9031 GN=NDUFB10 PE=3 SV=1	NDUFB10	1	K03966	0.00202641	99.305	2	SYYYHQK(1)FR	0.64475	1.46	0.534
map05016 Huntington disease	0.165004	1.2	F1NAC6	349	K	1.95522	Up	Ubiquinol-cytochrome c reductase core protein 1 OS=Phasianus colchicus OX=9054 PE=4 SV=1	--	1	K00414	1.92902e-15	215.84	2	TFGGGK(1)HLSSR	1.01	1.31	0.67
map05016 Huntington disease	0.165004	1.2	F1ND23	137	K	2.62752	Up	Complex I-30kD OS=Gallus gallus OX=9031 GN=NDUFS3 PE=3 SV=3	NDUFS3	1	K03936	2.39962e-17	166.48	3	VK(1)TYTDELTPIDSAVSVHK	0.27	1.432	0.545
map05016 Huntington disease	0.165004	1.2	F1NL83	28	K	2.64151	Up	Cytochrome c oxidase subunit VIIb OS=Meleagris gallopavo OX=9103 PE=2 SV=1	--	1	K02271	1.43492e-05	140.05	2	K(1)HEPNFHDK	-0.067887	1.4	0.53
map05016 Huntington disease	0.165004	1.2	F1NPJ4	637	K	2.1392	Up	Succinate dehydrogenase [ubiquinone] flavoprotein subunit, mitochondrial OS=Gallus gallus OX=9031 GN=SDHA PE=3 SV=2	SDHA	1	K00234	4.38494e-05	95.311	2	SGK(1)VTLK(1)YR	-0.8657	1.337	0.625
map05016 Huntington disease	0.165004	1.2	F1NPJ4	641	K	1.53462	Up	Succinate dehydrogenase [ubiquinone] flavoprotein subunit, mitochondrial OS=Gallus gallus OX=9031 GN=SDHA PE=3 SV=2	SDHA	1	K00234	0.0135139	95.311	2	SGK(1)VTLK(1)YR	-0.8657	1.197	0.78
map05016 Huntington disease	0.165004	1.2	F1NPJ4	625	K	3.23043	Up	Succinate dehydrogenase [ubiquinone] flavoprotein subunit, mitochondrial OS=Gallus gallus OX=9031 GN=SDHA PE=3 SV=2	SDHA	1	K00234	4.9308e-21	160.98	2	K(1)HTLSYVDVK	0.41643	1.486	0.46
map05016 Huntington disease	0.165004	1.2	F1NPM6	78	K	1.6502	Up	NADH dehydrogenase [ubiquinone] 1 alpha subcomplex subunit 10, mitochondrial OS=Gallus gallus OX=9031 GN=NDUFA10 PE=3 SV=1	NDUFA10	1	K03954	4.53812e-08	142.08	2	GK(1)LAQHIADK(1)LGMK	0.62301	1.236	0.749
map05016 Huntington disease	0.165004	1.2	F1NPM6	86	K	1.71272	Up	NADH dehydrogenase [ubiquinone] 1 alpha subcomplex subunit 10, mitochondrial OS=Gallus gallus OX=9031 GN=NDUFA10 PE=3 SV=1	NDUFA10	1	K03954	4.53812e-08	142.08	2	GK(1)LAQHIADK(1)LGMK	0.62301	1.252	0.731
map05016 Huntington disease	0.165004	1.2	F1NPM6	227	K	1.89474	Up	NADH dehydrogenase [ubiquinone] 1 alpha subcomplex subunit 10, mitochondrial OS=Gallus gallus OX=9031 GN=NDUFA10 PE=3 SV=1	NDUFA10	1	K03954	0.000721458	105.94	2	LQEK(1)GEPYEK(1)K	-1.0356	1.296	0.684
map05016 Huntington disease	0.165004	1.2	F1NPM6	233	K	1.89474	Up	NADH dehydrogenase [ubiquinone] 1 alpha subcomplex subunit 10, mitochondrial OS=Gallus gallus OX=9031 GN=NDUFA10 PE=3 SV=1	NDUFA10	1	K03954	0.000721458	105.94	2	LQEK(1)GEPYEK(1)K	-1.0356	1.296	0.684
map05016 Huntington disease	0.165004	1.2	F1NSC1	355	K	1.94222	Up	ATP synthase subunit b OS=Gallus gallus OX=9031 GN=ATP5PB PE=3 SV=3	ATP5PB	1	K02127	7.61121e-27	180.11	2	NEAIK(1)ALETAIEEEK(1)K	-0.48842	1.311	0.675
map05016 Huntington disease	0.165004	1.2	F1NSC1	381	K	1.52986	Up	ATP synthase subunit b OS=Gallus gallus OX=9031 GN=ATP5PB PE=3 SV=3	ATP5PB	1	K02127	0.0157958	79.809	2	SYLFDAK(1)R	0.18543	1.204	0.787
map05016 Huntington disease	0.165004	1.2	F1NW95	9	K	5.04938	Up	NADH dehydrogenase [ubiquinone] 1 alpha subcomplex subunit 12 OS=Gallus gallus OX=9031 GN=NDUFA12 PE=3 SV=2	NDUFA12	1	K11352	0.00825462	65.156	2	AEYVQVVK(1)R	-0.2973	1.636	0.324
map05016 Huntington disease	0.165004	1.2	F1NW95	13	K	3.23226	Up	NADH dehydrogenase [ubiquinone] 1 alpha subcomplex subunit 12 OS=Gallus gallus OX=9031 GN=NDUFA12 PE=3 SV=2	NDUFA12	1	K11352	0.00020085	120.33	3	AFK(1)HLGGHGGVR	0.066758	1.503	0.465
map05016 Huntington disease	0.165004	1.2	O93417	109	K	1.80584	Up	Caspase-3 OS=Gallus gallus OX=9031 GN=CASP3 PE=2 SV=1	CASP3	1	K02187	6.35207e-05	108.4	2	LLK(1)NVSEEDHSK	0.38028	1.237	0.685
[truncated: 145 more rows]
